# Supplementary material for: Mendelian randomization in blood metabolites identifies triglycerides and fatty acids saturation level as associated traits linked to pancreatitis risk
Source: Front Nutr. 2022 Oct 10;9:1021942. doi: 10.3389/fnut.2022.1021942 (PMC9589364; doi:10.3389/fnut.2022.1021942)
Supplement: Supplementary file 8 [file Table_1.xlsx]

## Sheet: het_metd_vs_ap_R5
id.exposure	method	Q	Q_df	Q_pval	id.outcome	outcome	exposure
met-d-Gln	Inverse variance weighted	43.6586	29	0.0395286	jOip5N	acute_pancreatitis_R5	Glutamine || id:met-d-Gln
met-d-L_LDL_L	Inverse variance weighted	44.2914	39	0.258246	jOip5N	acute_pancreatitis_R5	Total lipids in large LDL || id:met-d-L_LDL_L
met-d-HDL_L	Inverse variance weighted	91.2467	71	0.0531771	jOip5N	acute_pancreatitis_R5	Total lipids in HDL || id:met-d-HDL_L
met-d-Omega_6_pct	Inverse variance weighted	42.5651	37	0.243919	jOip5N	acute_pancreatitis_R5	Ratio of omega-6 fatty acids to total fatty acids || id:met-d-Omega_6_pct
met-d-IDL_TG	Inverse variance weighted	61.6131	48	0.089658	jOip5N	acute_pancreatitis_R5	Triglycerides in IDL || id:met-d-IDL_TG
met-d-Tyr	Inverse variance weighted	52.5569	25	0.00101861	jOip5N	acute_pancreatitis_R5	Tyrosine || id:met-d-Tyr
met-d-XXL_VLDL_TG_pct	Inverse variance weighted	15.6134	15	0.408202	jOip5N	acute_pancreatitis_R5	Triglycerides to total lipids ratio in chylomicrons and extremely large VLDL || id:met-d-XXL_VLDL_TG_pct
met-d-M_HDL_L	Inverse variance weighted	63.4684	57	0.259064	jOip5N	acute_pancreatitis_R5	Total lipids in medium HDL || id:met-d-M_HDL_L
met-d-L_VLDL_FC_pct	Inverse variance weighted	69.8091	39	0.0017606	jOip5N	acute_pancreatitis_R5	Free cholesterol to total lipids ratio in large VLDL || id:met-d-L_VLDL_FC_pct
met-d-S_VLDL_CE	Inverse variance weighted	67.443	55	0.121071	jOip5N	acute_pancreatitis_R5	Cholesteryl esters in small VLDL || id:met-d-S_VLDL_CE
met-d-XL_HDL_P	Inverse variance weighted	71.2046	73	0.537645	jOip5N	acute_pancreatitis_R5	Concentration of very large HDL particles || id:met-d-XL_HDL_P
met-d-XS_VLDL_TG	Inverse variance weighted	71.078	62	0.201087	jOip5N	acute_pancreatitis_R5	Triglycerides in very small VLDL || id:met-d-XS_VLDL_TG
met-d-M_HDL_P	Inverse variance weighted	68.7174	59	0.181331	jOip5N	acute_pancreatitis_R5	Concentration of medium HDL particles || id:met-d-M_HDL_P
met-d-Total_L	Inverse variance weighted	73.9494	56	0.0543391	jOip5N	acute_pancreatitis_R5	Total lipids in lipoprotein particles || id:met-d-Total_L
met-d-L_HDL_TG	Inverse variance weighted	41.5656	43	0.533578	jOip5N	acute_pancreatitis_R5	Triglycerides in large HDL || id:met-d-L_HDL_TG
met-d-Total_FA	Inverse variance weighted	59.5276	46	0.0869367	jOip5N	acute_pancreatitis_R5	Total fatty acids || id:met-d-Total_FA
met-d-XS_VLDL_PL_pct	Inverse variance weighted	45.6128	47	0.530098	jOip5N	acute_pancreatitis_R5	Phospholipids to total lipids ratio in very small VLDL || id:met-d-XS_VLDL_PL_pct
met-d-XL_VLDL_C	Inverse variance weighted	61.9424	42	0.0241927	jOip5N	acute_pancreatitis_R5	Cholesterol in very large VLDL || id:met-d-XL_VLDL_C
met-d-M_VLDL_PL	Inverse variance weighted	64.8086	51	0.0925864	jOip5N	acute_pancreatitis_R5	Phospholipids in medium VLDL || id:met-d-M_VLDL_PL
met-d-S_LDL_CE	Inverse variance weighted	40.114	40	0.465199	jOip5N	acute_pancreatitis_R5	Cholesteryl esters in small LDL || id:met-d-S_LDL_CE
met-d-XS_VLDL_TG_pct	Inverse variance weighted	56.6283	57	0.488977	jOip5N	acute_pancreatitis_R5	Triglycerides to total lipids ratio in very small VLDL || id:met-d-XS_VLDL_TG_pct
met-d-M_HDL_FC	Inverse variance weighted	89.7434	68	0.0398874	jOip5N	acute_pancreatitis_R5	Free cholesterol in medium HDL || id:met-d-M_HDL_FC
met-d-M_LDL_PL_pct	Inverse variance weighted	39.2169	30	0.120944	jOip5N	acute_pancreatitis_R5	Phospholipids to total lipids ratio in medium LDL || id:met-d-M_LDL_PL_pct
met-d-LDL_L	Inverse variance weighted	48.4255	39	0.143252	jOip5N	acute_pancreatitis_R5	Total lipids in LDL || id:met-d-LDL_L
met-d-SFA	Inverse variance weighted	55.9282	41	0.0600673	jOip5N	acute_pancreatitis_R5	Saturated fatty acids || id:met-d-SFA
met-d-PUFA	Inverse variance weighted	58.644	46	0.099946	jOip5N	acute_pancreatitis_R5	Polyunsaturated fatty acids || id:met-d-PUFA
met-d-Total_PL	Inverse variance weighted	63.1386	52	0.138501	jOip5N	acute_pancreatitis_R5	Total phospholipids in lipoprotein particles || id:met-d-Total_PL
met-d-M_VLDL_CE	Inverse variance weighted	43.2033	41	0.377342	jOip5N	acute_pancreatitis_R5	Cholesteryl esters in medium VLDL || id:met-d-M_VLDL_CE
met-d-XL_VLDL_TG	Inverse variance weighted	71.2991	55	0.0687992	jOip5N	acute_pancreatitis_R5	Triglycerides in very large VLDL || id:met-d-XL_VLDL_TG
met-d-S_HDL_FC_pct	Inverse variance weighted	70.3349	60	0.169986	jOip5N	acute_pancreatitis_R5	Free cholesterol to total lipids ratio in small HDL || id:met-d-S_HDL_FC_pct
met-d-XL_VLDL_TG_pct	Inverse variance weighted	71.9309	45	0.00655699	jOip5N	acute_pancreatitis_R5	Triglycerides to total lipids ratio in very large VLDL || id:met-d-XL_VLDL_TG_pct
met-d-L_VLDL_C_pct	Inverse variance weighted	37.612	45	0.774769	jOip5N	acute_pancreatitis_R5	Cholesterol to total lipids ratio in large VLDL || id:met-d-L_VLDL_C_pct
met-d-S_VLDL_C	Inverse variance weighted	58.6002	50	0.18917	jOip5N	acute_pancreatitis_R5	Cholesterol in small VLDL || id:met-d-S_VLDL_C
met-d-M_HDL_C_pct	Inverse variance weighted	73.1918	68	0.311644	jOip5N	acute_pancreatitis_R5	Cholesterol to total lipids ratio in medium HDL || id:met-d-M_HDL_C_pct
met-d-LDL_C	Inverse variance weighted	49.0964	40	0.153374	jOip5N	acute_pancreatitis_R5	LDL cholesterol || id:met-d-LDL_C
met-d-M_HDL_C	Inverse variance weighted	89.4622	71	0.0684844	jOip5N	acute_pancreatitis_R5	Cholesterol in medium HDL || id:met-d-M_HDL_C
met-d-XL_VLDL_C_pct	Inverse variance weighted	98.5718	55	0.000281644	jOip5N	acute_pancreatitis_R5	Cholesterol to total lipids ratio in very large VLDL || id:met-d-XL_VLDL_C_pct
met-d-L_HDL_L	Inverse variance weighted	89.3927	83	0.296178	jOip5N	acute_pancreatitis_R5	Total lipids in large HDL || id:met-d-L_HDL_L
met-d-XS_VLDL_C	Inverse variance weighted	58.0907	46	0.108859	jOip5N	acute_pancreatitis_R5	Cholesterol in very small VLDL || id:met-d-XS_VLDL_C
met-d-L_HDL_CE_pct	Inverse variance weighted	57.4698	55	0.383829	jOip5N	acute_pancreatitis_R5	Cholesteryl esters to total lipids ratio in large HDL || id:met-d-L_HDL_CE_pct
met-d-XL_HDL_CE_pct	Inverse variance weighted	40.0872	29	0.0825206	jOip5N	acute_pancreatitis_R5	Cholesteryl esters to total lipids ratio in very large HDL || id:met-d-XL_HDL_CE_pct
met-d-XXL_VLDL_CE	Inverse variance weighted	51.7372	48	0.330102	jOip5N	acute_pancreatitis_R5	Cholesteryl esters in chylomicrons and extremely large VLDL || id:met-d-XXL_VLDL_CE
met-d-HDL_P	Inverse variance weighted	58.4991	54	0.313756	jOip5N	acute_pancreatitis_R5	Concentration of HDL particles || id:met-d-HDL_P
met-d-VLDL_PL	Inverse variance weighted	73.3926	49	0.0135902	jOip5N	acute_pancreatitis_R5	Phospholipids in VLDL || id:met-d-VLDL_PL
met-d-XXL_VLDL_PL	Inverse variance weighted	46.8915	47	0.477017	jOip5N	acute_pancreatitis_R5	Phospholipids in chylomicrons and extremely large VLDL || id:met-d-XXL_VLDL_PL
met-d-S_VLDL_TG	Inverse variance weighted	60.2533	58	0.394229	jOip5N	acute_pancreatitis_R5	Triglycerides in small VLDL || id:met-d-S_VLDL_TG
met-d-M_HDL_FC_pct	Inverse variance weighted	71.2418	70	0.436191	jOip5N	acute_pancreatitis_R5	Free cholesterol to total lipids ratio in medium HDL || id:met-d-M_HDL_FC_pct
met-d-L_LDL_C_pct	Inverse variance weighted	53.7933	51	0.367885	jOip5N	acute_pancreatitis_R5	Cholesterol to total lipids ratio in large LDL || id:met-d-L_LDL_C_pct
met-d-L_LDL_FC_pct	Inverse variance weighted	80.9054	69	0.154713	jOip5N	acute_pancreatitis_R5	Free cholesterol to total lipids ratio in large LDL || id:met-d-L_LDL_FC_pct
met-d-L_LDL_FC	Inverse variance weighted	54.0113	48	0.25557	jOip5N	acute_pancreatitis_R5	Free cholesterol in large LDL || id:met-d-L_LDL_FC
met-d-VLDL_FC	Inverse variance weighted	72.7278	48	0.0121448	jOip5N	acute_pancreatitis_R5	Free cholesterol in VLDL || id:met-d-VLDL_FC
met-d-IDL_C	Inverse variance weighted	47.4242	55	0.756177	jOip5N	acute_pancreatitis_R5	Cholesterol in IDL || id:met-d-IDL_C
met-d-VLDL_C	Inverse variance weighted	73.3099	48	0.0107923	jOip5N	acute_pancreatitis_R5	VLDL cholesterol || id:met-d-VLDL_C
met-d-S_HDL_FC	Inverse variance weighted	52.1427	41	0.11389	jOip5N	acute_pancreatitis_R5	Free cholesterol in small HDL || id:met-d-S_HDL_FC
met-d-HDL_size	Inverse variance weighted	91.0731	76	0.114437	jOip5N	acute_pancreatitis_R5	Average diameter for HDL particles || id:met-d-HDL_size
met-d-Phe	Inverse variance weighted	7.60828	5	0.179186	jOip5N	acute_pancreatitis_R5	Phenylalanine || id:met-d-Phe
met-d-XS_VLDL_PL	Inverse variance weighted	62.1004	53	0.183586	jOip5N	acute_pancreatitis_R5	Phospholipids in very small VLDL || id:met-d-XS_VLDL_PL
met-d-Total_FC	Inverse variance weighted	49.4753	48	0.414107	jOip5N	acute_pancreatitis_R5	Total free cholesterol || id:met-d-Total_FC
met-d-IDL_CE	Inverse variance weighted	45.1301	54	0.799593	jOip5N	acute_pancreatitis_R5	Cholesteryl esters in IDL || id:met-d-IDL_CE
met-d-Phosphoglyc	Inverse variance weighted	60.2187	48	0.110967	jOip5N	acute_pancreatitis_R5	Phosphoglycerides || id:met-d-Phosphoglyc
met-d-LDL_P	Inverse variance weighted	45.1593	40	0.265135	jOip5N	acute_pancreatitis_R5	Concentration of LDL particles || id:met-d-LDL_P
met-d-M_LDL_P	Inverse variance weighted	44.9547	35	0.120852	jOip5N	acute_pancreatitis_R5	Concentration of medium LDL particles || id:met-d-M_LDL_P
met-d-His	Inverse variance weighted	12.0964	10	0.278655	jOip5N	acute_pancreatitis_R5	Histidine || id:met-d-His
met-d-M_HDL_PL_pct	Inverse variance weighted	68.1906	62	0.274963	jOip5N	acute_pancreatitis_R5	Phospholipids to total lipids ratio in medium HDL || id:met-d-M_HDL_PL_pct
met-d-S_VLDL_P	Inverse variance weighted	78.6852	52	0.00986256	jOip5N	acute_pancreatitis_R5	Concentration of small VLDL particles || id:met-d-S_VLDL_P
met-d-M_LDL_TG	Inverse variance weighted	65.5136	54	0.135483	jOip5N	acute_pancreatitis_R5	Triglycerides in medium LDL || id:met-d-M_LDL_TG
met-d-S_VLDL_C_pct	Inverse variance weighted	43.8782	49	0.680315	jOip5N	acute_pancreatitis_R5	Cholesterol to total lipids ratio in small VLDL || id:met-d-S_VLDL_C_pct
met-d-M_LDL_L	Inverse variance weighted	52.733	40	0.0855933	jOip5N	acute_pancreatitis_R5	Total lipids in medium LDL || id:met-d-M_LDL_L
met-d-M_VLDL_PL_pct	Inverse variance weighted	45.7783	51	0.680519	jOip5N	acute_pancreatitis_R5	Phospholipids to total lipids ratio in medium VLDL || id:met-d-M_VLDL_PL_pct
met-d-XXL_VLDL_C_pct	Inverse variance weighted	22.3403	22	0.439743	jOip5N	acute_pancreatitis_R5	Cholesterol to total lipids ratio in chylomicrons and extremely large VLDL || id:met-d-XXL_VLDL_C_pct
met-d-XL_HDL_CE	Inverse variance weighted	85.6281	78	0.259504	jOip5N	acute_pancreatitis_R5	Cholesteryl esters in very large HDL || id:met-d-XL_HDL_CE
met-d-L_VLDL_L	Inverse variance weighted	64.1903	44	0.0250544	jOip5N	acute_pancreatitis_R5	Total lipids in large VLDL || id:met-d-L_VLDL_L
met-d-Glucose	Inverse variance weighted	14.14	18	0.719923	jOip5N	acute_pancreatitis_R5	Glucose || id:met-d-Glucose
met-d-VLDL_size	Inverse variance weighted	63.6473	56	0.225286	jOip5N	acute_pancreatitis_R5	Average diameter for VLDL particles || id:met-d-VLDL_size
met-d-IDL_P	Inverse variance weighted	34.3022	39	0.683874	jOip5N	acute_pancreatitis_R5	Concentration of IDL particles || id:met-d-IDL_P
met-d-L_HDL_FC_pct	Inverse variance weighted	56.7356	57	0.484959	jOip5N	acute_pancreatitis_R5	Free cholesterol to total lipids ratio in large HDL || id:met-d-L_HDL_FC_pct
met-d-LDL_CE	Inverse variance weighted	47.0339	37	0.124859	jOip5N	acute_pancreatitis_R5	Cholesteryl esters in LDL || id:met-d-LDL_CE
met-d-DHA_pct	Inverse variance weighted	14.1287	20	0.82391	jOip5N	acute_pancreatitis_R5	Ratio of docosahexaenoic acid to total fatty acids || id:met-d-DHA_pct
met-d-M_LDL_CE	Inverse variance weighted	46.8329	42	0.28079	jOip5N	acute_pancreatitis_R5	Cholesteryl esters in medium LDL || id:met-d-M_LDL_CE
met-d-L_LDL_TG_pct	Inverse variance weighted	49.4805	52	0.573568	jOip5N	acute_pancreatitis_R5	Triglycerides to total lipids ratio in large LDL || id:met-d-L_LDL_TG_pct
met-d-XS_VLDL_CE_pct	Inverse variance weighted	64.0063	58	0.27394	jOip5N	acute_pancreatitis_R5	Cholesteryl esters to total lipids ratio in very small VLDL || id:met-d-XS_VLDL_CE_pct
met-d-S_HDL_PL_pct	Inverse variance weighted	51.8641	45	0.223862	jOip5N	acute_pancreatitis_R5	Phospholipids to total lipids ratio in small HDL || id:met-d-S_HDL_PL_pct
met-d-LDL_FC	Inverse variance weighted	48.0503	45	0.350304	jOip5N	acute_pancreatitis_R5	Free cholesterol in LDL || id:met-d-LDL_FC
met-d-M_HDL_CE_pct	Inverse variance weighted	59.729	58	0.412637	jOip5N	acute_pancreatitis_R5	Cholesteryl esters to total lipids ratio in medium HDL || id:met-d-M_HDL_CE_pct
met-d-M_LDL_C	Inverse variance weighted	51.5052	40	0.105054	jOip5N	acute_pancreatitis_R5	Cholesterol in medium LDL || id:met-d-M_LDL_C
met-d-M_VLDL_TG_pct	Inverse variance weighted	58.4092	52	0.2517	jOip5N	acute_pancreatitis_R5	Triglycerides to total lipids ratio in medium VLDL || id:met-d-M_VLDL_TG_pct
met-d-S_LDL_FC_pct	Inverse variance weighted	62.9353	57	0.274367	jOip5N	acute_pancreatitis_R5	Free cholesterol to total lipids ratio in small LDL || id:met-d-S_LDL_FC_pct
met-d-S_LDL_C_pct	Inverse variance weighted	32.5157	25	0.143625	jOip5N	acute_pancreatitis_R5	Cholesterol to total lipids ratio in small LDL || id:met-d-S_LDL_C_pct
met-d-S_HDL_TG_pct	Inverse variance weighted	90.8365	66	0.0230547	jOip5N	acute_pancreatitis_R5	Triglycerides to total lipids ratio in small HDL || id:met-d-S_HDL_TG_pct
met-d-S_VLDL_PL	Inverse variance weighted	77.6788	56	0.0292063	jOip5N	acute_pancreatitis_R5	Phospholipids in small VLDL || id:met-d-S_VLDL_PL
met-d-S_LDL_PL_pct	Inverse variance weighted	48.6141	39	0.139121	jOip5N	acute_pancreatitis_R5	Phospholipids to total lipids ratio in small LDL || id:met-d-S_LDL_PL_pct
met-d-L_LDL_TG	Inverse variance weighted	60.5796	53	0.221292	jOip5N	acute_pancreatitis_R5	Triglycerides in large LDL || id:met-d-L_LDL_TG
met-d-Total_CE	Inverse variance weighted	52.3302	53	0.500182	jOip5N	acute_pancreatitis_R5	Total esterified cholesterol || id:met-d-Total_CE
met-d-S_HDL_CE_pct	Inverse variance weighted	51.9263	47	0.28787	jOip5N	acute_pancreatitis_R5	Cholesteryl esters to total lipids ratio in small HDL || id:met-d-S_HDL_CE_pct
met-d-Omega_6_by_Omega_3	Inverse variance weighted	29.4249	30	0.495365	jOip5N	acute_pancreatitis_R5	Ratio of omega-6 fatty acids to omega-3 fatty acids || id:met-d-Omega_6_by_Omega_3
met-d-Acetone	Inverse variance weighted	9.66036	8	0.289678	jOip5N	acute_pancreatitis_R5	Acetone || id:met-d-Acetone
met-d-PUFA_pct	Inverse variance weighted	40.6285	37	0.313577	jOip5N	acute_pancreatitis_R5	Ratio of polyunsaturated fatty acids to total fatty acids || id:met-d-PUFA_pct
met-d-XL_HDL_TG	Inverse variance weighted	39.2841	44	0.673679	jOip5N	acute_pancreatitis_R5	Triglycerides in very large HDL || id:met-d-XL_HDL_TG
met-d-Leu	Inverse variance weighted	15.1495	11	0.175753	jOip5N	acute_pancreatitis_R5	Leucine || id:met-d-Leu
met-d-M_HDL_TG	Inverse variance weighted	56.2896	47	0.166222	jOip5N	acute_pancreatitis_R5	Triglycerides in medium HDL || id:met-d-M_HDL_TG
met-d-XL_HDL_FC	Inverse variance weighted	66.4109	60	0.265664	jOip5N	acute_pancreatitis_R5	Free cholesterol in very large HDL || id:met-d-XL_HDL_FC
met-d-XXL_VLDL_FC	Inverse variance weighted	45.6423	50	0.64873	jOip5N	acute_pancreatitis_R5	Free cholesterol in chylomicrons and extremely large VLDL || id:met-d-XXL_VLDL_FC
met-d-XL_VLDL_PL_pct	Inverse variance weighted	32.5154	37	0.679252	jOip5N	acute_pancreatitis_R5	Phospholipids to total lipids ratio in very large VLDL || id:met-d-XL_VLDL_PL_pct
met-d-Albumin	Inverse variance weighted	27.7165	23	0.226692	jOip5N	acute_pancreatitis_R5	Albumin || id:met-d-Albumin
met-d-IDL_TG_pct	Inverse variance weighted	68.4161	63	0.298626	jOip5N	acute_pancreatitis_R5	Triglycerides to total lipids ratio in IDL || id:met-d-IDL_TG_pct
met-d-L_VLDL_CE_pct	Inverse variance weighted	54.1629	49	0.283967	jOip5N	acute_pancreatitis_R5	Cholesteryl esters to total lipids ratio in large VLDL || id:met-d-L_VLDL_CE_pct
met-d-IDL_PL_pct	Inverse variance weighted	45.0216	37	0.171359	jOip5N	acute_pancreatitis_R5	Phospholipids to total lipids ratio in IDL || id:met-d-IDL_PL_pct
met-d-M_LDL_PL	Inverse variance weighted	51.9874	41	0.116734	jOip5N	acute_pancreatitis_R5	Phospholipids in medium LDL || id:met-d-M_LDL_PL
met-d-L_VLDL_PL_pct	Inverse variance weighted	71.4152	53	0.0466205	jOip5N	acute_pancreatitis_R5	Phospholipids to total lipids ratio in large VLDL || id:met-d-L_VLDL_PL_pct
met-d-S_HDL_CE	Inverse variance weighted	39.5364	33	0.201082	jOip5N	acute_pancreatitis_R5	Cholesteryl esters in small HDL || id:met-d-S_HDL_CE
met-d-ApoB_by_ApoA1	Inverse variance weighted	69.0755	56	0.112651	jOip5N	acute_pancreatitis_R5	Ratio of apolipoprotein B to apolipoprotein A1 || id:met-d-ApoB_by_ApoA1
met-d-S_HDL_TG	Inverse variance weighted	57.4793	53	0.312864	jOip5N	acute_pancreatitis_R5	Triglycerides in small HDL || id:met-d-S_HDL_TG
met-d-Creatinine	Inverse variance weighted	48.1623	55	0.731322	jOip5N	acute_pancreatitis_R5	Creatinine || id:met-d-Creatinine
met-d-M_VLDL_FC_pct	Inverse variance weighted	38.0048	48	0.848884	jOip5N	acute_pancreatitis_R5	Free cholesterol to total lipids ratio in medium VLDL || id:met-d-M_VLDL_FC_pct
met-d-S_LDL_CE_pct	Inverse variance weighted	53.1944	38	0.0518148	jOip5N	acute_pancreatitis_R5	Cholesteryl esters to total lipids ratio in small LDL || id:met-d-S_LDL_CE_pct
met-d-XS_VLDL_FC_pct	Inverse variance weighted	44.6058	38	0.213793	jOip5N	acute_pancreatitis_R5	Free cholesterol to total lipids ratio in very small VLDL || id:met-d-XS_VLDL_FC_pct
met-d-XXL_VLDL_CE_pct	Inverse variance weighted	13.554	19	0.809045	jOip5N	acute_pancreatitis_R5	Cholesteryl esters to total lipids ratio in chylomicrons and extremely large VLDL || id:met-d-XXL_VLDL_CE_pct
met-d-S_VLDL_L	Inverse variance weighted	75.7926	53	0.0216489	jOip5N	acute_pancreatitis_R5	Total lipids in small VLDL || id:met-d-S_VLDL_L
met-d-Acetate	Inverse variance weighted	5.98138	5	0.308035	jOip5N	acute_pancreatitis_R5	Acetate || id:met-d-Acetate
met-d-M_VLDL_P	Inverse variance weighted	67.809	49	0.0387379	jOip5N	acute_pancreatitis_R5	Concentration of medium VLDL particles || id:met-d-M_VLDL_P
met-d-ApoB	Inverse variance weighted	48.6686	39	0.137945	jOip5N	acute_pancreatitis_R5	Apolipoprotein B || id:met-d-ApoB
met-d-S_VLDL_FC	Inverse variance weighted	51.4096	43	0.177606	jOip5N	acute_pancreatitis_R5	Free cholesterol in small VLDL || id:met-d-S_VLDL_FC
met-d-HDL_CE	Inverse variance weighted	82.5306	74	0.232612	jOip5N	acute_pancreatitis_R5	Cholesteryl esters in HDL || id:met-d-HDL_CE
met-d-S_HDL_C	Inverse variance weighted	36.7627	36	0.433373	jOip5N	acute_pancreatitis_R5	Cholesterol in small HDL || id:met-d-S_HDL_C
met-d-L_VLDL_P	Inverse variance weighted	59.2192	45	0.0758488	jOip5N	acute_pancreatitis_R5	Concentration of large VLDL particles || id:met-d-L_VLDL_P
met-d-L_HDL_C	Inverse variance weighted	82.693	85	0.550644	jOip5N	acute_pancreatitis_R5	Cholesterol in large HDL || id:met-d-L_HDL_C
met-d-IDL_PL	Inverse variance weighted	49.91	51	0.516955	jOip5N	acute_pancreatitis_R5	Phospholipids in IDL || id:met-d-IDL_PL
met-d-S_VLDL_TG_pct	Inverse variance weighted	45.5322	51	0.68983	jOip5N	acute_pancreatitis_R5	Triglycerides to total lipids ratio in small VLDL || id:met-d-S_VLDL_TG_pct
met-d-M_VLDL_C	Inverse variance weighted	41.162	37	0.293328	jOip5N	acute_pancreatitis_R5	Cholesterol in medium VLDL || id:met-d-M_VLDL_C
met-d-S_VLDL_CE_pct	Inverse variance weighted	48.1681	51	0.586825	jOip5N	acute_pancreatitis_R5	Cholesteryl esters to total lipids ratio in small VLDL || id:met-d-S_VLDL_CE_pct
met-d-Acetoacetate	Inverse variance weighted	1.96548	3	0.579603	jOip5N	acute_pancreatitis_R5	Acetoacetate || id:met-d-Acetoacetate
met-d-HDL_TG	Inverse variance weighted	60.3439	50	0.150044	jOip5N	acute_pancreatitis_R5	Triglycerides in HDL || id:met-d-HDL_TG
met-d-XS_VLDL_CE	Inverse variance weighted	47.7212	45	0.362697	jOip5N	acute_pancreatitis_R5	Cholesteryl esters in very small VLDL || id:met-d-XS_VLDL_CE
met-d-Clinical_LDL_C	Inverse variance weighted	35.5248	37	0.538228	jOip5N	acute_pancreatitis_R5	Clinical LDL cholesterol || id:met-d-Clinical_LDL_C
met-d-LA_pct	Inverse variance weighted	54.4321	27	0.00134666	jOip5N	acute_pancreatitis_R5	Ratio of linoleic acid to total fatty acids || id:met-d-LA_pct
met-d-HDL_C	Inverse variance weighted	69.6885	76	0.681658	jOip5N	acute_pancreatitis_R5	HDL cholesterol || id:met-d-HDL_C
met-d-Total_TG	Inverse variance weighted	64.3102	51	0.0997792	jOip5N	acute_pancreatitis_R5	Total triglycerides || id:met-d-Total_TG
met-d-M_VLDL_TG	Inverse variance weighted	72.052	48	0.0139074	jOip5N	acute_pancreatitis_R5	Triglycerides in medium VLDL || id:met-d-M_VLDL_TG
met-d-L_LDL_CE	Inverse variance weighted	47.3136	40	0.198742	jOip5N	acute_pancreatitis_R5	Cholesteryl esters in large LDL || id:met-d-L_LDL_CE
met-d-Omega_6	Inverse variance weighted	47.9758	42	0.243393	jOip5N	acute_pancreatitis_R5	Omega-6 fatty acids || id:met-d-Omega_6
met-d-XL_VLDL_FC	Inverse variance weighted	50.6682	36	0.0532774	jOip5N	acute_pancreatitis_R5	Free cholesterol in very large VLDL || id:met-d-XL_VLDL_FC
met-d-M_VLDL_C_pct	Inverse variance weighted	62.0573	59	0.367724	jOip5N	acute_pancreatitis_R5	Cholesterol to total lipids ratio in medium VLDL || id:met-d-M_VLDL_C_pct
met-d-S_VLDL_FC_pct	Inverse variance weighted	53.6449	57	0.601728	jOip5N	acute_pancreatitis_R5	Free cholesterol to total lipids ratio in small VLDL || id:met-d-S_VLDL_FC_pct
met-d-Citrate	Inverse variance weighted	38.1958	26	0.058072	jOip5N	acute_pancreatitis_R5	Citrate || id:met-d-Citrate
met-d-XL_VLDL_CE	Inverse variance weighted	75.3666	49	0.00912661	jOip5N	acute_pancreatitis_R5	Cholesteryl esters in very large VLDL || id:met-d-XL_VLDL_CE
met-d-M_LDL_C_pct	Inverse variance weighted	20.1933	26	0.78231	jOip5N	acute_pancreatitis_R5	Cholesterol to total lipids ratio in medium LDL || id:met-d-M_LDL_C_pct
met-d-S_LDL_TG	Inverse variance weighted	62.996	51	0.120895	jOip5N	acute_pancreatitis_R5	Triglycerides in small LDL || id:met-d-S_LDL_TG
met-d-XXL_VLDL_FC_pct	Inverse variance weighted	41.6412	21	0.00466675	jOip5N	acute_pancreatitis_R5	Free cholesterol to total lipids ratio in chylomicrons and extremely large VLDL || id:met-d-XXL_VLDL_FC_pct
met-d-S_LDL_PL	Inverse variance weighted	55.1528	43	0.101246	jOip5N	acute_pancreatitis_R5	Phospholipids in small LDL || id:met-d-S_LDL_PL
met-d-S_LDL_TG_pct	Inverse variance weighted	81.5956	57	0.0179856	jOip5N	acute_pancreatitis_R5	Triglycerides to total lipids ratio in small LDL || id:met-d-S_LDL_TG_pct
met-d-XL_VLDL_CE_pct	Inverse variance weighted	74.5524	57	0.0592309	jOip5N	acute_pancreatitis_R5	Cholesteryl esters to total lipids ratio in very large VLDL || id:met-d-XL_VLDL_CE_pct
met-d-XL_HDL_TG_pct	Inverse variance weighted	57.5095	54	0.3466	jOip5N	acute_pancreatitis_R5	Triglycerides to total lipids ratio in very large HDL || id:met-d-XL_HDL_TG_pct
met-d-XS_VLDL_L	Inverse variance weighted	58.1953	51	0.2276	jOip5N	acute_pancreatitis_R5	Total lipids in very small VLDL || id:met-d-XS_VLDL_L
met-d-L_HDL_PL	Inverse variance weighted	90.8409	71	0.0563783	jOip5N	acute_pancreatitis_R5	Phospholipids in large HDL || id:met-d-L_HDL_PL
met-d-L_HDL_FC	Inverse variance weighted	75.9039	81	0.639237	jOip5N	acute_pancreatitis_R5	Free cholesterol in large HDL || id:met-d-L_HDL_FC
met-d-HDL_FC	Inverse variance weighted	68.9462	68	0.44516	jOip5N	acute_pancreatitis_R5	Free cholesterol in HDL || id:met-d-HDL_FC
met-d-XXL_VLDL_P	Inverse variance weighted	53.1954	46	0.216816	jOip5N	acute_pancreatitis_R5	Concentration of chylomicrons and extremely large VLDL particles || id:met-d-XXL_VLDL_P
met-d-L_LDL_P	Inverse variance weighted	52.6503	47	0.264638	jOip5N	acute_pancreatitis_R5	Concentration of large LDL particles || id:met-d-L_LDL_P
met-d-S_LDL_P	Inverse variance weighted	43.5471	41	0.363547	jOip5N	acute_pancreatitis_R5	Concentration of small LDL particles || id:met-d-S_LDL_P
met-d-VLDL_TG	Inverse variance weighted	63.1555	49	0.0841747	jOip5N	acute_pancreatitis_R5	Triglycerides in VLDL || id:met-d-VLDL_TG
met-d-IDL_C_pct	Inverse variance weighted	79.772	64	0.0882719	jOip5N	acute_pancreatitis_R5	Cholesterol to total lipids ratio in IDL || id:met-d-IDL_C_pct
met-d-Omega_3_pct	Inverse variance weighted	35.6974	28	0.150467	jOip5N	acute_pancreatitis_R5	Ratio of omega-3 fatty acids to total fatty acids || id:met-d-Omega_3_pct
met-d-L_HDL_TG_pct	Inverse variance weighted	69.2483	56	0.109959	jOip5N	acute_pancreatitis_R5	Triglycerides to total lipids ratio in large HDL || id:met-d-L_HDL_TG_pct
met-d-S_VLDL_PL_pct	Inverse variance weighted	51.668	56	0.639428	jOip5N	acute_pancreatitis_R5	Phospholipids to total lipids ratio in small VLDL || id:met-d-S_VLDL_PL_pct
met-d-non_HDL_C	Inverse variance weighted	41.3656	42	0.498667	jOip5N	acute_pancreatitis_R5	Total cholesterol minus HDL-C || id:met-d-non_HDL_C
met-d-DHA	Inverse variance weighted	35.5873	36	0.488064	jOip5N	acute_pancreatitis_R5	Docosahexaenoic acid || id:met-d-DHA
met-d-S_HDL_PL	Inverse variance weighted	52.8993	47	0.256922	jOip5N	acute_pancreatitis_R5	Phospholipids in small HDL || id:met-d-S_HDL_PL
met-d-XL_VLDL_L	Inverse variance weighted	57.1133	45	0.106314	jOip5N	acute_pancreatitis_R5	Total lipids in very large VLDL || id:met-d-XL_VLDL_L
met-d-Sphingomyelins	Inverse variance weighted	52.1022	55	0.586052	jOip5N	acute_pancreatitis_R5	Sphingomyelins || id:met-d-Sphingomyelins
met-d-L_VLDL_PL	Inverse variance weighted	56.5775	45	0.115453	jOip5N	acute_pancreatitis_R5	Phospholipids in large VLDL || id:met-d-L_VLDL_PL
met-d-Gly	Inverse variance weighted	33.8513	34	0.474911	jOip5N	acute_pancreatitis_R5	Glycine || id:met-d-Gly
met-d-GlycA	Inverse variance weighted	57.9636	41	0.041364	jOip5N	acute_pancreatitis_R5	Glycoprotein acetyls || id:met-d-GlycA
met-d-XXL_VLDL_L	Inverse variance weighted	56.542	50	0.243935	jOip5N	acute_pancreatitis_R5	Total lipids in chylomicrons and extremely large VLDL || id:met-d-XXL_VLDL_L
met-d-S_LDL_FC	Inverse variance weighted	42.6464	42	0.443187	jOip5N	acute_pancreatitis_R5	Free cholesterol in small LDL || id:met-d-S_LDL_FC
met-d-IDL_FC_pct	Inverse variance weighted	41.1884	32	0.128054	jOip5N	acute_pancreatitis_R5	Free cholesterol to total lipids ratio in IDL || id:met-d-IDL_FC_pct
met-d-L_VLDL_TG	Inverse variance weighted	67.8304	48	0.0311836	jOip5N	acute_pancreatitis_R5	Triglycerides in large VLDL || id:met-d-L_VLDL_TG
met-d-Unsaturation	Inverse variance weighted	44.908	34	0.0999143	jOip5N	acute_pancreatitis_R5	Degree of unsaturation || id:met-d-Unsaturation
met-d-L_LDL_CE_pct	Inverse variance weighted	30.3501	28	0.346683	jOip5N	acute_pancreatitis_R5	Cholesteryl esters to total lipids ratio in large LDL || id:met-d-L_LDL_CE_pct
met-d-S_HDL_C_pct	Inverse variance weighted	51.7048	48	0.331242	jOip5N	acute_pancreatitis_R5	Cholesterol to total lipids ratio in small HDL || id:met-d-S_HDL_C_pct
met-d-Ala	Inverse variance weighted	36.575	28	0.128532	jOip5N	acute_pancreatitis_R5	Alanine || id:met-d-Ala
met-d-S_HDL_L	Inverse variance weighted	47.2765	39	0.170465	jOip5N	acute_pancreatitis_R5	Total lipids in small HDL || id:met-d-S_HDL_L
met-d-L_HDL_C_pct	Inverse variance weighted	95.2437	69	0.0198976	jOip5N	acute_pancreatitis_R5	Cholesterol to total lipids ratio in large HDL || id:met-d-L_HDL_C_pct
met-d-XXL_VLDL_TG	Inverse variance weighted	67.4123	46	0.0214494	jOip5N	acute_pancreatitis_R5	Triglycerides in chylomicrons and extremely large VLDL || id:met-d-XXL_VLDL_TG
met-d-Val	Inverse variance weighted	13.5391	12	0.331101	jOip5N	acute_pancreatitis_R5	Valine || id:met-d-Val
met-d-VLDL_L	Inverse variance weighted	59.849	42	0.0363097	jOip5N	acute_pancreatitis_R5	Total lipids in VLDL || id:met-d-VLDL_L
met-d-ApoA1	Inverse variance weighted	65.0904	59	0.273131	jOip5N	acute_pancreatitis_R5	Apolipoprotein A1 || id:met-d-ApoA1
met-d-Remnant_C	Inverse variance weighted	39.3175	39	0.455656	jOip5N	acute_pancreatitis_R5	Remnant cholesterol (non-HDL, non-LDL -cholesterol) || id:met-d-Remnant_C
met-d-M_HDL_CE	Inverse variance weighted	92.1671	72	0.0548444	jOip5N	acute_pancreatitis_R5	Cholesteryl esters in medium HDL || id:met-d-M_HDL_CE
met-d-XL_VLDL_P	Inverse variance weighted	59.7096	47	0.101003	jOip5N	acute_pancreatitis_R5	Concentration of very large VLDL particles || id:met-d-XL_VLDL_P
met-d-HDL_PL	Inverse variance weighted	65.7029	60	0.285898	jOip5N	acute_pancreatitis_R5	Phospholipids in HDL || id:met-d-HDL_PL
met-d-Total_C	Inverse variance weighted	53.5542	51	0.376531	jOip5N	acute_pancreatitis_R5	Total cholesterol || id:met-d-Total_C
met-d-L_LDL_PL	Inverse variance weighted	39.3798	40	0.497999	jOip5N	acute_pancreatitis_R5	Phospholipids in large LDL || id:met-d-L_LDL_PL
met-d-L_VLDL_FC	Inverse variance weighted	56.315	45	0.120151	jOip5N	acute_pancreatitis_R5	Free cholesterol in large VLDL || id:met-d-L_VLDL_FC
met-d-L_HDL_CE	Inverse variance weighted	86.4946	84	0.404419	jOip5N	acute_pancreatitis_R5	Cholesteryl esters in large HDL || id:met-d-L_HDL_CE
met-d-Phosphatidylc	Inverse variance weighted	50.2617	48	0.383937	jOip5N	acute_pancreatitis_R5	Phosphatidylcholines || id:met-d-Phosphatidylc
met-d-Pyruvate	Inverse variance weighted	15.9655	14	0.315486	jOip5N	acute_pancreatitis_R5	Pyruvate || id:met-d-Pyruvate
met-d-bOHbutyrate	Inverse variance weighted	5.75514	11	0.889192	jOip5N	acute_pancreatitis_R5	3-Hydroxybutyrate || id:met-d-bOHbutyrate
met-d-XL_VLDL_PL	Inverse variance weighted	51.1729	41	0.132579	jOip5N	acute_pancreatitis_R5	Phospholipids in very large VLDL || id:met-d-XL_VLDL_PL
met-d-XL_HDL_L	Inverse variance weighted	67.9453	63	0.312565	jOip5N	acute_pancreatitis_R5	Total lipids in very large HDL || id:met-d-XL_HDL_L
met-d-XL_VLDL_FC_pct	Inverse variance weighted	46.379	46	0.456629	jOip5N	acute_pancreatitis_R5	Free cholesterol to total lipids ratio in very large VLDL || id:met-d-XL_VLDL_FC_pct
met-d-L_VLDL_CE	Inverse variance weighted	66.1508	43	0.0131848	jOip5N	acute_pancreatitis_R5	Cholesteryl esters in large VLDL || id:met-d-L_VLDL_CE
met-d-XS_VLDL_FC	Inverse variance weighted	50.5223	47	0.336145	jOip5N	acute_pancreatitis_R5	Free cholesterol in very small VLDL || id:met-d-XS_VLDL_FC
met-d-XL_HDL_PL	Inverse variance weighted	63.079	59	0.334232	jOip5N	acute_pancreatitis_R5	Phospholipids in very large HDL || id:met-d-XL_HDL_PL
met-d-MUFA_pct	Inverse variance weighted	59.0533	50	0.178369	jOip5N	acute_pancreatitis_R5	Ratio of monounsaturated fatty acids to total fatty acids || id:met-d-MUFA_pct
met-d-IDL_FC	Inverse variance weighted	55.0739	54	0.433779	jOip5N	acute_pancreatitis_R5	Free cholesterol in IDL || id:met-d-IDL_FC
met-d-L_HDL_PL_pct	Inverse variance weighted	73.465	61	0.131541	jOip5N	acute_pancreatitis_R5	Phospholipids to total lipids ratio in large HDL || id:met-d-L_HDL_PL_pct
met-d-M_HDL_TG_pct	Inverse variance weighted	63.7207	55	0.196545	jOip5N	acute_pancreatitis_R5	Triglycerides to total lipids ratio in medium HDL || id:met-d-M_HDL_TG_pct
met-d-IDL_L	Inverse variance weighted	43.0609	51	0.777587	jOip5N	acute_pancreatitis_R5	Total lipids in IDL || id:met-d-IDL_L
met-d-Total_BCAA	Inverse variance weighted	16.0404	10	0.0984817	jOip5N	acute_pancreatitis_R5	Total concentration of branched-chain amino acids (leucine + isoleucine + valine) || id:met-d-Total_BCAA
met-d-L_LDL_C	Inverse variance weighted	44.7328	42	0.357787	jOip5N	acute_pancreatitis_R5	Cholesterol in large LDL || id:met-d-L_LDL_C
met-d-L_VLDL_TG_pct	Inverse variance weighted	33.7882	43	0.841676	jOip5N	acute_pancreatitis_R5	Triglycerides to total lipids ratio in large VLDL || id:met-d-L_VLDL_TG_pct
met-d-M_LDL_FC_pct	Inverse variance weighted	75.3944	65	0.177506	jOip5N	acute_pancreatitis_R5	Free cholesterol to total lipids ratio in medium LDL || id:met-d-M_LDL_FC_pct
met-d-S_LDL_C	Inverse variance weighted	54.8788	41	0.0722436	jOip5N	acute_pancreatitis_R5	Cholesterol in small LDL || id:met-d-S_LDL_C
met-d-M_VLDL_CE_pct	Inverse variance weighted	63.2232	57	0.266038	jOip5N	acute_pancreatitis_R5	Cholesteryl esters to total lipids ratio in medium VLDL || id:met-d-M_VLDL_CE_pct
met-d-LDL_TG	Inverse variance weighted	71.308	53	0.0474603	jOip5N	acute_pancreatitis_R5	Triglycerides in LDL || id:met-d-LDL_TG
met-d-L_HDL_P	Inverse variance weighted	76.8919	78	0.514227	jOip5N	acute_pancreatitis_R5	Concentration of large HDL particles || id:met-d-L_HDL_P
met-d-TG_by_PG	Inverse variance weighted	71.436	63	0.217933	jOip5N	acute_pancreatitis_R5	Ratio of triglycerides to phosphoglycerides || id:met-d-TG_by_PG
met-d-XL_HDL_C_pct	Inverse variance weighted	43.6273	41	0.360365	jOip5N	acute_pancreatitis_R5	Cholesterol to total lipids ratio in very large HDL || id:met-d-XL_HDL_C_pct
met-d-PUFA_by_MUFA	Inverse variance weighted	52.7293	45	0.199988	jOip5N	acute_pancreatitis_R5	Ratio of polyunsaturated fatty acids to monounsaturated fatty acids || id:met-d-PUFA_by_MUFA
met-d-Cholines	Inverse variance weighted	58.2251	50	0.198453	jOip5N	acute_pancreatitis_R5	Total cholines || id:met-d-Cholines
met-d-MUFA	Inverse variance weighted	61.6421	50	0.12508	jOip5N	acute_pancreatitis_R5	Monounsaturated fatty acids || id:met-d-MUFA
met-d-VLDL_CE	Inverse variance weighted	51.6457	45	0.230182	jOip5N	acute_pancreatitis_R5	Cholesteryl esters in VLDL || id:met-d-VLDL_CE
met-d-XXL_VLDL_C	Inverse variance weighted	47.5634	47	0.449612	jOip5N	acute_pancreatitis_R5	Cholesterol in chylomicrons and extremely large VLDL || id:met-d-XXL_VLDL_C
met-d-XL_HDL_PL_pct	Inverse variance weighted	54.0729	49	0.286852	jOip5N	acute_pancreatitis_R5	Phospholipids to total lipids ratio in very large HDL || id:met-d-XL_HDL_PL_pct
met-d-XXL_VLDL_PL_pct	Inverse variance weighted	42.0188	33	0.135004	jOip5N	acute_pancreatitis_R5	Phospholipids to total lipids ratio in chylomicrons and extremely large VLDL || id:met-d-XXL_VLDL_PL_pct
met-d-LDL_PL	Inverse variance weighted	53.3583	42	0.11242	jOip5N	acute_pancreatitis_R5	Phospholipids in LDL || id:met-d-LDL_PL
met-d-M_VLDL_L	Inverse variance weighted	63.5823	42	0.0173737	jOip5N	acute_pancreatitis_R5	Total lipids in medium VLDL || id:met-d-M_VLDL_L
met-d-LA	Inverse variance weighted	48.1315	38	0.125594	jOip5N	acute_pancreatitis_R5	Linoleic acid || id:met-d-LA
met-d-Omega_3	Inverse variance weighted	30.3719	41	0.888472	jOip5N	acute_pancreatitis_R5	Omega-3 fatty acids || id:met-d-Omega_3
met-d-M_LDL_FC	Inverse variance weighted	47.0779	42	0.272495	jOip5N	acute_pancreatitis_R5	Free cholesterol in medium LDL || id:met-d-M_LDL_FC
met-d-M_LDL_CE_pct	Inverse variance weighted	49.0908	35	0.0573701	jOip5N	acute_pancreatitis_R5	Cholesteryl esters to total lipids ratio in medium LDL || id:met-d-M_LDL_CE_pct
met-d-Lactate	Inverse variance weighted	6.74791	7	0.455591	jOip5N	acute_pancreatitis_R5	Lactate || id:met-d-Lactate
met-d-VLDL_P	Inverse variance weighted	75.6986	53	0.0220252	jOip5N	acute_pancreatitis_R5	Concentration of VLDL particles || id:met-d-VLDL_P
met-d-M_VLDL_FC	Inverse variance weighted	55.7279	46	0.154139	jOip5N	acute_pancreatitis_R5	Free cholesterol in medium VLDL || id:met-d-M_VLDL_FC
met-d-Total_P	Inverse variance weighted	40.6577	53	0.892663	jOip5N	acute_pancreatitis_R5	Total concentration of lipoprotein particles || id:met-d-Total_P
met-d-XS_VLDL_C_pct	Inverse variance weighted	62.8024	56	0.247974	jOip5N	acute_pancreatitis_R5	Cholesterol to total lipids ratio in very small VLDL || id:met-d-XS_VLDL_C_pct
met-d-IDL_CE_pct	Inverse variance weighted	56.842	47	0.153973	jOip5N	acute_pancreatitis_R5	Cholesteryl esters to total lipids ratio in IDL || id:met-d-IDL_CE_pct
met-d-L_LDL_PL_pct	Inverse variance weighted	43.3887	37	0.217602	jOip5N	acute_pancreatitis_R5	Phospholipids to total lipids ratio in large LDL || id:met-d-L_LDL_PL_pct
met-d-L_VLDL_C	Inverse variance weighted	70.6093	45	0.00871157	jOip5N	acute_pancreatitis_R5	Cholesterol in large VLDL || id:met-d-L_VLDL_C
met-d-XS_VLDL_P	Inverse variance weighted	56.1592	47	0.169218	jOip5N	acute_pancreatitis_R5	Concentration of very small VLDL particles || id:met-d-XS_VLDL_P
met-d-M_HDL_PL	Inverse variance weighted	60.503	53	0.223317	jOip5N	acute_pancreatitis_R5	Phospholipids in medium HDL || id:met-d-M_HDL_PL
met-d-S_LDL_L	Inverse variance weighted	55.5281	40	0.052172	jOip5N	acute_pancreatitis_R5	Total lipids in small LDL || id:met-d-S_LDL_L
met-d-XL_HDL_C	Inverse variance weighted	85.0613	72	0.139268	jOip5N	acute_pancreatitis_R5	Cholesterol in very large HDL || id:met-d-XL_HDL_C
met-d-XL_HDL_FC_pct	Inverse variance weighted	79.8674	63	0.0743023	jOip5N	acute_pancreatitis_R5	Free cholesterol to total lipids ratio in very large HDL || id:met-d-XL_HDL_FC_pct
met-d-SFA_pct	Inverse variance weighted	28.1075	19	0.0813818	jOip5N	acute_pancreatitis_R5	Ratio of saturated fatty acids to total fatty acids || id:met-d-SFA_pct
met-d-S_HDL_P	Inverse variance weighted	31.8782	32	0.472797	jOip5N	acute_pancreatitis_R5	Concentration of small HDL particles || id:met-d-S_HDL_P
met-d-Ile	Inverse variance weighted	15.2388	8	0.0546654	jOip5N	acute_pancreatitis_R5	Isoleucine || id:met-d-Ile
met-d-LDL_size	Inverse variance weighted	25.5275	27	0.544928	jOip5N	acute_pancreatitis_R5	Average diameter for LDL particles || id:met-d-LDL_size
met-d-M_LDL_TG_pct	Inverse variance weighted	42.6046	51	0.792409	jOip5N	acute_pancreatitis_R5	Triglycerides to total lipids ratio in medium LDL || id:met-d-M_LDL_TG_pct

## Sheet: het_metd_vs_alcoholic_ap_R5
id.exposure	method	Q	Q_df	Q_pval	id.outcome	outcome	exposure
met-d-Gln	Inverse variance weighted	41.8774	29	0.0575998	jOip5N	alcoholic_acute_pancreatitis_R5	Glutamine || id:met-d-Gln
met-d-L_LDL_L	Inverse variance weighted	40.8604	39	0.388713	jOip5N	alcoholic_acute_pancreatitis_R5	Total lipids in large LDL || id:met-d-L_LDL_L
met-d-HDL_L	Inverse variance weighted	100.741	71	0.0116691	jOip5N	alcoholic_acute_pancreatitis_R5	Total lipids in HDL || id:met-d-HDL_L
met-d-Omega_6_pct	Inverse variance weighted	40.7662	37	0.308276	jOip5N	alcoholic_acute_pancreatitis_R5	Ratio of omega-6 fatty acids to total fatty acids || id:met-d-Omega_6_pct
met-d-IDL_TG	Inverse variance weighted	60.2024	48	0.111237	jOip5N	alcoholic_acute_pancreatitis_R5	Triglycerides in IDL || id:met-d-IDL_TG
met-d-Tyr	Inverse variance weighted	29.245	25	0.253804	jOip5N	alcoholic_acute_pancreatitis_R5	Tyrosine || id:met-d-Tyr
met-d-XXL_VLDL_TG_pct	Inverse variance weighted	17.5191	15	0.288793	jOip5N	alcoholic_acute_pancreatitis_R5	Triglycerides to total lipids ratio in chylomicrons and extremely large VLDL || id:met-d-XXL_VLDL_TG_pct
met-d-M_HDL_L	Inverse variance weighted	55.5483	57	0.529697	jOip5N	alcoholic_acute_pancreatitis_R5	Total lipids in medium HDL || id:met-d-M_HDL_L
met-d-L_VLDL_FC_pct	Inverse variance weighted	36.1005	39	0.602861	jOip5N	alcoholic_acute_pancreatitis_R5	Free cholesterol to total lipids ratio in large VLDL || id:met-d-L_VLDL_FC_pct
met-d-S_VLDL_CE	Inverse variance weighted	61.1332	55	0.265196	jOip5N	alcoholic_acute_pancreatitis_R5	Cholesteryl esters in small VLDL || id:met-d-S_VLDL_CE
met-d-XL_HDL_P	Inverse variance weighted	76.6753	73	0.361596	jOip5N	alcoholic_acute_pancreatitis_R5	Concentration of very large HDL particles || id:met-d-XL_HDL_P
met-d-XS_VLDL_TG	Inverse variance weighted	75.7746	62	0.112266	jOip5N	alcoholic_acute_pancreatitis_R5	Triglycerides in very small VLDL || id:met-d-XS_VLDL_TG
met-d-M_HDL_P	Inverse variance weighted	71.4225	59	0.128745	jOip5N	alcoholic_acute_pancreatitis_R5	Concentration of medium HDL particles || id:met-d-M_HDL_P
met-d-Total_L	Inverse variance weighted	45.1126	56	0.850845	jOip5N	alcoholic_acute_pancreatitis_R5	Total lipids in lipoprotein particles || id:met-d-Total_L
met-d-L_HDL_TG	Inverse variance weighted	52.9974	43	0.141201	jOip5N	alcoholic_acute_pancreatitis_R5	Triglycerides in large HDL || id:met-d-L_HDL_TG
met-d-Total_FA	Inverse variance weighted	42.1766	46	0.633134	jOip5N	alcoholic_acute_pancreatitis_R5	Total fatty acids || id:met-d-Total_FA
met-d-XS_VLDL_PL_pct	Inverse variance weighted	38.1203	47	0.818826	jOip5N	alcoholic_acute_pancreatitis_R5	Phospholipids to total lipids ratio in very small VLDL || id:met-d-XS_VLDL_PL_pct
met-d-XL_VLDL_C	Inverse variance weighted	58.7791	42	0.0443503	jOip5N	alcoholic_acute_pancreatitis_R5	Cholesterol in very large VLDL || id:met-d-XL_VLDL_C
met-d-M_VLDL_PL	Inverse variance weighted	58.4901	51	0.219628	jOip5N	alcoholic_acute_pancreatitis_R5	Phospholipids in medium VLDL || id:met-d-M_VLDL_PL
met-d-S_LDL_CE	Inverse variance weighted	37.0423	40	0.604155	jOip5N	alcoholic_acute_pancreatitis_R5	Cholesteryl esters in small LDL || id:met-d-S_LDL_CE
met-d-XS_VLDL_TG_pct	Inverse variance weighted	70.5027	57	0.107858	jOip5N	alcoholic_acute_pancreatitis_R5	Triglycerides to total lipids ratio in very small VLDL || id:met-d-XS_VLDL_TG_pct
met-d-M_HDL_FC	Inverse variance weighted	78.0893	68	0.188821	jOip5N	alcoholic_acute_pancreatitis_R5	Free cholesterol in medium HDL || id:met-d-M_HDL_FC
met-d-M_LDL_PL_pct	Inverse variance weighted	37.9023	30	0.152273	jOip5N	alcoholic_acute_pancreatitis_R5	Phospholipids to total lipids ratio in medium LDL || id:met-d-M_LDL_PL_pct
met-d-LDL_L	Inverse variance weighted	42.6165	39	0.318291	jOip5N	alcoholic_acute_pancreatitis_R5	Total lipids in LDL || id:met-d-LDL_L
met-d-SFA	Inverse variance weighted	42.4454	41	0.408553	jOip5N	alcoholic_acute_pancreatitis_R5	Saturated fatty acids || id:met-d-SFA
met-d-PUFA	Inverse variance weighted	52.6696	46	0.231748	jOip5N	alcoholic_acute_pancreatitis_R5	Polyunsaturated fatty acids || id:met-d-PUFA
met-d-Total_PL	Inverse variance weighted	42.7427	52	0.816355	jOip5N	alcoholic_acute_pancreatitis_R5	Total phospholipids in lipoprotein particles || id:met-d-Total_PL
met-d-M_VLDL_CE	Inverse variance weighted	45.2445	41	0.29925	jOip5N	alcoholic_acute_pancreatitis_R5	Cholesteryl esters in medium VLDL || id:met-d-M_VLDL_CE
met-d-XL_VLDL_TG	Inverse variance weighted	59.5665	55	0.313097	jOip5N	alcoholic_acute_pancreatitis_R5	Triglycerides in very large VLDL || id:met-d-XL_VLDL_TG
met-d-S_HDL_FC_pct	Inverse variance weighted	68.7536	60	0.205131	jOip5N	alcoholic_acute_pancreatitis_R5	Free cholesterol to total lipids ratio in small HDL || id:met-d-S_HDL_FC_pct
met-d-XL_VLDL_TG_pct	Inverse variance weighted	47.6836	45	0.364129	jOip5N	alcoholic_acute_pancreatitis_R5	Triglycerides to total lipids ratio in very large VLDL || id:met-d-XL_VLDL_TG_pct
met-d-L_VLDL_C_pct	Inverse variance weighted	39.0758	45	0.720067	jOip5N	alcoholic_acute_pancreatitis_R5	Cholesterol to total lipids ratio in large VLDL || id:met-d-L_VLDL_C_pct
met-d-S_VLDL_C	Inverse variance weighted	50.9113	50	0.43754	jOip5N	alcoholic_acute_pancreatitis_R5	Cholesterol in small VLDL || id:met-d-S_VLDL_C
met-d-M_HDL_C_pct	Inverse variance weighted	63.5054	68	0.631835	jOip5N	alcoholic_acute_pancreatitis_R5	Cholesterol to total lipids ratio in medium HDL || id:met-d-M_HDL_C_pct
met-d-LDL_C	Inverse variance weighted	42.6387	40	0.358308	jOip5N	alcoholic_acute_pancreatitis_R5	LDL cholesterol || id:met-d-LDL_C
met-d-M_HDL_C	Inverse variance weighted	81.7674	71	0.179604	jOip5N	alcoholic_acute_pancreatitis_R5	Cholesterol in medium HDL || id:met-d-M_HDL_C
met-d-XL_VLDL_C_pct	Inverse variance weighted	46.8812	55	0.773797	jOip5N	alcoholic_acute_pancreatitis_R5	Cholesterol to total lipids ratio in very large VLDL || id:met-d-XL_VLDL_C_pct
met-d-L_HDL_L	Inverse variance weighted	84.5558	83	0.431837	jOip5N	alcoholic_acute_pancreatitis_R5	Total lipids in large HDL || id:met-d-L_HDL_L
met-d-XS_VLDL_C	Inverse variance weighted	37.1388	46	0.821244	jOip5N	alcoholic_acute_pancreatitis_R5	Cholesterol in very small VLDL || id:met-d-XS_VLDL_C
met-d-L_HDL_CE_pct	Inverse variance weighted	47.5119	55	0.753278	jOip5N	alcoholic_acute_pancreatitis_R5	Cholesteryl esters to total lipids ratio in large HDL || id:met-d-L_HDL_CE_pct
met-d-XL_HDL_CE_pct	Inverse variance weighted	48.5459	29	0.0128924	jOip5N	alcoholic_acute_pancreatitis_R5	Cholesteryl esters to total lipids ratio in very large HDL || id:met-d-XL_HDL_CE_pct
met-d-XXL_VLDL_CE	Inverse variance weighted	50.6347	48	0.369968	jOip5N	alcoholic_acute_pancreatitis_R5	Cholesteryl esters in chylomicrons and extremely large VLDL || id:met-d-XXL_VLDL_CE
met-d-HDL_P	Inverse variance weighted	48.901	54	0.670858	jOip5N	alcoholic_acute_pancreatitis_R5	Concentration of HDL particles || id:met-d-HDL_P
met-d-VLDL_PL	Inverse variance weighted	56.8776	49	0.205177	jOip5N	alcoholic_acute_pancreatitis_R5	Phospholipids in VLDL || id:met-d-VLDL_PL
met-d-XXL_VLDL_PL	Inverse variance weighted	47.7673	47	0.441388	jOip5N	alcoholic_acute_pancreatitis_R5	Phospholipids in chylomicrons and extremely large VLDL || id:met-d-XXL_VLDL_PL
met-d-S_VLDL_TG	Inverse variance weighted	60.7323	58	0.377702	jOip5N	alcoholic_acute_pancreatitis_R5	Triglycerides in small VLDL || id:met-d-S_VLDL_TG
met-d-M_HDL_FC_pct	Inverse variance weighted	79.3347	70	0.208357	jOip5N	alcoholic_acute_pancreatitis_R5	Free cholesterol to total lipids ratio in medium HDL || id:met-d-M_HDL_FC_pct
met-d-L_LDL_C_pct	Inverse variance weighted	70.3999	51	0.0371763	jOip5N	alcoholic_acute_pancreatitis_R5	Cholesterol to total lipids ratio in large LDL || id:met-d-L_LDL_C_pct
met-d-L_LDL_FC_pct	Inverse variance weighted	77.6062	69	0.223504	jOip5N	alcoholic_acute_pancreatitis_R5	Free cholesterol to total lipids ratio in large LDL || id:met-d-L_LDL_FC_pct
met-d-L_LDL_FC	Inverse variance weighted	59.006	48	0.132583	jOip5N	alcoholic_acute_pancreatitis_R5	Free cholesterol in large LDL || id:met-d-L_LDL_FC
met-d-VLDL_FC	Inverse variance weighted	60.0782	48	0.113319	jOip5N	alcoholic_acute_pancreatitis_R5	Free cholesterol in VLDL || id:met-d-VLDL_FC
met-d-IDL_C	Inverse variance weighted	53.524	55	0.531185	jOip5N	alcoholic_acute_pancreatitis_R5	Cholesterol in IDL || id:met-d-IDL_C
met-d-VLDL_C	Inverse variance weighted	56.1982	48	0.19475	jOip5N	alcoholic_acute_pancreatitis_R5	VLDL cholesterol || id:met-d-VLDL_C
met-d-S_HDL_FC	Inverse variance weighted	39.6513	41	0.530566	jOip5N	alcoholic_acute_pancreatitis_R5	Free cholesterol in small HDL || id:met-d-S_HDL_FC
met-d-HDL_size	Inverse variance weighted	86.046	76	0.201856	jOip5N	alcoholic_acute_pancreatitis_R5	Average diameter for HDL particles || id:met-d-HDL_size
met-d-Phe	Inverse variance weighted	7.54035	5	0.183453	jOip5N	alcoholic_acute_pancreatitis_R5	Phenylalanine || id:met-d-Phe
met-d-XS_VLDL_PL	Inverse variance weighted	56.8464	53	0.333833	jOip5N	alcoholic_acute_pancreatitis_R5	Phospholipids in very small VLDL || id:met-d-XS_VLDL_PL
met-d-Total_FC	Inverse variance weighted	36.0965	48	0.896763	jOip5N	alcoholic_acute_pancreatitis_R5	Total free cholesterol || id:met-d-Total_FC
met-d-IDL_CE	Inverse variance weighted	50.3302	54	0.616722	jOip5N	alcoholic_acute_pancreatitis_R5	Cholesteryl esters in IDL || id:met-d-IDL_CE
met-d-Phosphoglyc	Inverse variance weighted	50.3523	48	0.380524	jOip5N	alcoholic_acute_pancreatitis_R5	Phosphoglycerides || id:met-d-Phosphoglyc
met-d-LDL_P	Inverse variance weighted	45.8469	40	0.242564	jOip5N	alcoholic_acute_pancreatitis_R5	Concentration of LDL particles || id:met-d-LDL_P
met-d-M_LDL_P	Inverse variance weighted	34.9967	35	0.468361	jOip5N	alcoholic_acute_pancreatitis_R5	Concentration of medium LDL particles || id:met-d-M_LDL_P
met-d-His	Inverse variance weighted	7.8516	10	0.643329	jOip5N	alcoholic_acute_pancreatitis_R5	Histidine || id:met-d-His
met-d-M_HDL_PL_pct	Inverse variance weighted	57.2436	62	0.647385	jOip5N	alcoholic_acute_pancreatitis_R5	Phospholipids to total lipids ratio in medium HDL || id:met-d-M_HDL_PL_pct
met-d-S_VLDL_P	Inverse variance weighted	69.7612	52	0.0505931	jOip5N	alcoholic_acute_pancreatitis_R5	Concentration of small VLDL particles || id:met-d-S_VLDL_P
met-d-M_LDL_TG	Inverse variance weighted	48.0482	54	0.702086	jOip5N	alcoholic_acute_pancreatitis_R5	Triglycerides in medium LDL || id:met-d-M_LDL_TG
met-d-S_VLDL_C_pct	Inverse variance weighted	65.02	49	0.0623744	jOip5N	alcoholic_acute_pancreatitis_R5	Cholesterol to total lipids ratio in small VLDL || id:met-d-S_VLDL_C_pct
met-d-M_LDL_L	Inverse variance weighted	40.9141	40	0.430183	jOip5N	alcoholic_acute_pancreatitis_R5	Total lipids in medium LDL || id:met-d-M_LDL_L
met-d-M_VLDL_PL_pct	Inverse variance weighted	53.8275	51	0.366656	jOip5N	alcoholic_acute_pancreatitis_R5	Phospholipids to total lipids ratio in medium VLDL || id:met-d-M_VLDL_PL_pct
met-d-XXL_VLDL_C_pct	Inverse variance weighted	35.9845	22	0.0304824	jOip5N	alcoholic_acute_pancreatitis_R5	Cholesterol to total lipids ratio in chylomicrons and extremely large VLDL || id:met-d-XXL_VLDL_C_pct
met-d-XL_HDL_CE	Inverse variance weighted	92.5863	78	0.124106	jOip5N	alcoholic_acute_pancreatitis_R5	Cholesteryl esters in very large HDL || id:met-d-XL_HDL_CE
met-d-L_VLDL_L	Inverse variance weighted	53.8413	44	0.146944	jOip5N	alcoholic_acute_pancreatitis_R5	Total lipids in large VLDL || id:met-d-L_VLDL_L
met-d-Glucose	Inverse variance weighted	30.7786	18	0.0305306	jOip5N	alcoholic_acute_pancreatitis_R5	Glucose || id:met-d-Glucose
met-d-VLDL_size	Inverse variance weighted	40.8688	56	0.935625	jOip5N	alcoholic_acute_pancreatitis_R5	Average diameter for VLDL particles || id:met-d-VLDL_size
met-d-IDL_P	Inverse variance weighted	31.7925	39	0.786922	jOip5N	alcoholic_acute_pancreatitis_R5	Concentration of IDL particles || id:met-d-IDL_P
met-d-L_HDL_FC_pct	Inverse variance weighted	65.704	57	0.200794	jOip5N	alcoholic_acute_pancreatitis_R5	Free cholesterol to total lipids ratio in large HDL || id:met-d-L_HDL_FC_pct
met-d-LDL_CE	Inverse variance weighted	41.8107	37	0.269781	jOip5N	alcoholic_acute_pancreatitis_R5	Cholesteryl esters in LDL || id:met-d-LDL_CE
met-d-DHA_pct	Inverse variance weighted	16.3803	20	0.692768	jOip5N	alcoholic_acute_pancreatitis_R5	Ratio of docosahexaenoic acid to total fatty acids || id:met-d-DHA_pct
met-d-M_LDL_CE	Inverse variance weighted	39.4122	42	0.585184	jOip5N	alcoholic_acute_pancreatitis_R5	Cholesteryl esters in medium LDL || id:met-d-M_LDL_CE
met-d-L_LDL_TG_pct	Inverse variance weighted	57.6297	52	0.274869	jOip5N	alcoholic_acute_pancreatitis_R5	Triglycerides to total lipids ratio in large LDL || id:met-d-L_LDL_TG_pct
met-d-XS_VLDL_CE_pct	Inverse variance weighted	69.235	58	0.148356	jOip5N	alcoholic_acute_pancreatitis_R5	Cholesteryl esters to total lipids ratio in very small VLDL || id:met-d-XS_VLDL_CE_pct
met-d-S_HDL_PL_pct	Inverse variance weighted	79.5161	45	0.00114581	jOip5N	alcoholic_acute_pancreatitis_R5	Phospholipids to total lipids ratio in small HDL || id:met-d-S_HDL_PL_pct
met-d-LDL_FC	Inverse variance weighted	57.4316	45	0.101164	jOip5N	alcoholic_acute_pancreatitis_R5	Free cholesterol in LDL || id:met-d-LDL_FC
met-d-M_HDL_CE_pct	Inverse variance weighted	56.4835	58	0.531868	jOip5N	alcoholic_acute_pancreatitis_R5	Cholesteryl esters to total lipids ratio in medium HDL || id:met-d-M_HDL_CE_pct
met-d-M_LDL_C	Inverse variance weighted	41.0864	40	0.422758	jOip5N	alcoholic_acute_pancreatitis_R5	Cholesterol in medium LDL || id:met-d-M_LDL_C
met-d-M_VLDL_TG_pct	Inverse variance weighted	62.6422	52	0.148195	jOip5N	alcoholic_acute_pancreatitis_R5	Triglycerides to total lipids ratio in medium VLDL || id:met-d-M_VLDL_TG_pct
met-d-S_LDL_FC_pct	Inverse variance weighted	83.8151	57	0.0119134	jOip5N	alcoholic_acute_pancreatitis_R5	Free cholesterol to total lipids ratio in small LDL || id:met-d-S_LDL_FC_pct
met-d-S_LDL_C_pct	Inverse variance weighted	22.5045	25	0.606473	jOip5N	alcoholic_acute_pancreatitis_R5	Cholesterol to total lipids ratio in small LDL || id:met-d-S_LDL_C_pct
met-d-S_HDL_TG_pct	Inverse variance weighted	67.6726	66	0.419835	jOip5N	alcoholic_acute_pancreatitis_R5	Triglycerides to total lipids ratio in small HDL || id:met-d-S_HDL_TG_pct
met-d-S_VLDL_PL	Inverse variance weighted	64.1264	56	0.213042	jOip5N	alcoholic_acute_pancreatitis_R5	Phospholipids in small VLDL || id:met-d-S_VLDL_PL
met-d-S_LDL_PL_pct	Inverse variance weighted	59.9868	39	0.0169694	jOip5N	alcoholic_acute_pancreatitis_R5	Phospholipids to total lipids ratio in small LDL || id:met-d-S_LDL_PL_pct
met-d-L_LDL_TG	Inverse variance weighted	52.2928	53	0.501641	jOip5N	alcoholic_acute_pancreatitis_R5	Triglycerides in large LDL || id:met-d-L_LDL_TG
met-d-Total_CE	Inverse variance weighted	53.5042	53	0.454787	jOip5N	alcoholic_acute_pancreatitis_R5	Total esterified cholesterol || id:met-d-Total_CE
met-d-S_HDL_CE_pct	Inverse variance weighted	81.0247	47	0.00149607	jOip5N	alcoholic_acute_pancreatitis_R5	Cholesteryl esters to total lipids ratio in small HDL || id:met-d-S_HDL_CE_pct
met-d-Omega_6_by_Omega_3	Inverse variance weighted	20.7101	30	0.896734	jOip5N	alcoholic_acute_pancreatitis_R5	Ratio of omega-6 fatty acids to omega-3 fatty acids || id:met-d-Omega_6_by_Omega_3
met-d-Acetone	Inverse variance weighted	12.6932	8	0.122851	jOip5N	alcoholic_acute_pancreatitis_R5	Acetone || id:met-d-Acetone
met-d-PUFA_pct	Inverse variance weighted	46.3997	37	0.138315	jOip5N	alcoholic_acute_pancreatitis_R5	Ratio of polyunsaturated fatty acids to total fatty acids || id:met-d-PUFA_pct
met-d-XL_HDL_TG	Inverse variance weighted	39.2098	44	0.676752	jOip5N	alcoholic_acute_pancreatitis_R5	Triglycerides in very large HDL || id:met-d-XL_HDL_TG
met-d-Leu	Inverse variance weighted	9.83056	11	0.54569	jOip5N	alcoholic_acute_pancreatitis_R5	Leucine || id:met-d-Leu
met-d-M_HDL_TG	Inverse variance weighted	80.2764	47	0.0017823	jOip5N	alcoholic_acute_pancreatitis_R5	Triglycerides in medium HDL || id:met-d-M_HDL_TG
met-d-XL_HDL_FC	Inverse variance weighted	77.8087	60	0.0608663	jOip5N	alcoholic_acute_pancreatitis_R5	Free cholesterol in very large HDL || id:met-d-XL_HDL_FC
met-d-XXL_VLDL_FC	Inverse variance weighted	56.2087	50	0.25368	jOip5N	alcoholic_acute_pancreatitis_R5	Free cholesterol in chylomicrons and extremely large VLDL || id:met-d-XXL_VLDL_FC
met-d-XL_VLDL_PL_pct	Inverse variance weighted	38.3189	37	0.409471	jOip5N	alcoholic_acute_pancreatitis_R5	Phospholipids to total lipids ratio in very large VLDL || id:met-d-XL_VLDL_PL_pct
met-d-Albumin	Inverse variance weighted	13.4253	23	0.942157	jOip5N	alcoholic_acute_pancreatitis_R5	Albumin || id:met-d-Albumin
met-d-IDL_TG_pct	Inverse variance weighted	77.5014	63	0.103361	jOip5N	alcoholic_acute_pancreatitis_R5	Triglycerides to total lipids ratio in IDL || id:met-d-IDL_TG_pct
met-d-L_VLDL_CE_pct	Inverse variance weighted	46.3992	49	0.579183	jOip5N	alcoholic_acute_pancreatitis_R5	Cholesteryl esters to total lipids ratio in large VLDL || id:met-d-L_VLDL_CE_pct
met-d-IDL_PL_pct	Inverse variance weighted	36.8324	37	0.476829	jOip5N	alcoholic_acute_pancreatitis_R5	Phospholipids to total lipids ratio in IDL || id:met-d-IDL_PL_pct
met-d-M_LDL_PL	Inverse variance weighted	44.5226	41	0.325785	jOip5N	alcoholic_acute_pancreatitis_R5	Phospholipids in medium LDL || id:met-d-M_LDL_PL
met-d-L_VLDL_PL_pct	Inverse variance weighted	54.7284	53	0.408764	jOip5N	alcoholic_acute_pancreatitis_R5	Phospholipids to total lipids ratio in large VLDL || id:met-d-L_VLDL_PL_pct
met-d-S_HDL_CE	Inverse variance weighted	31.1834	33	0.557759	jOip5N	alcoholic_acute_pancreatitis_R5	Cholesteryl esters in small HDL || id:met-d-S_HDL_CE
met-d-ApoB_by_ApoA1	Inverse variance weighted	68.5803	56	0.120645	jOip5N	alcoholic_acute_pancreatitis_R5	Ratio of apolipoprotein B to apolipoprotein A1 || id:met-d-ApoB_by_ApoA1
met-d-S_HDL_TG	Inverse variance weighted	62.6164	53	0.171885	jOip5N	alcoholic_acute_pancreatitis_R5	Triglycerides in small HDL || id:met-d-S_HDL_TG
met-d-Creatinine	Inverse variance weighted	51.0585	55	0.625962	jOip5N	alcoholic_acute_pancreatitis_R5	Creatinine || id:met-d-Creatinine
met-d-M_VLDL_FC_pct	Inverse variance weighted	55.9004	48	0.202386	jOip5N	alcoholic_acute_pancreatitis_R5	Free cholesterol to total lipids ratio in medium VLDL || id:met-d-M_VLDL_FC_pct
met-d-S_LDL_CE_pct	Inverse variance weighted	54.1595	38	0.0431176	jOip5N	alcoholic_acute_pancreatitis_R5	Cholesteryl esters to total lipids ratio in small LDL || id:met-d-S_LDL_CE_pct
met-d-XS_VLDL_FC_pct	Inverse variance weighted	75.5107	38	0.000279777	jOip5N	alcoholic_acute_pancreatitis_R5	Free cholesterol to total lipids ratio in very small VLDL || id:met-d-XS_VLDL_FC_pct
met-d-XXL_VLDL_CE_pct	Inverse variance weighted	23.6486	19	0.209978	jOip5N	alcoholic_acute_pancreatitis_R5	Cholesteryl esters to total lipids ratio in chylomicrons and extremely large VLDL || id:met-d-XXL_VLDL_CE_pct
met-d-S_VLDL_L	Inverse variance weighted	69.764	53	0.0610652	jOip5N	alcoholic_acute_pancreatitis_R5	Total lipids in small VLDL || id:met-d-S_VLDL_L
met-d-Acetate	Inverse variance weighted	2.9577	5	0.706507	jOip5N	alcoholic_acute_pancreatitis_R5	Acetate || id:met-d-Acetate
met-d-M_VLDL_P	Inverse variance weighted	60.6916	49	0.122112	jOip5N	alcoholic_acute_pancreatitis_R5	Concentration of medium VLDL particles || id:met-d-M_VLDL_P
met-d-ApoB	Inverse variance weighted	45.3828	39	0.223249	jOip5N	alcoholic_acute_pancreatitis_R5	Apolipoprotein B || id:met-d-ApoB
met-d-S_VLDL_FC	Inverse variance weighted	43.2137	43	0.46218	jOip5N	alcoholic_acute_pancreatitis_R5	Free cholesterol in small VLDL || id:met-d-S_VLDL_FC
met-d-HDL_CE	Inverse variance weighted	74.269	74	0.469349	jOip5N	alcoholic_acute_pancreatitis_R5	Cholesteryl esters in HDL || id:met-d-HDL_CE
met-d-S_HDL_C	Inverse variance weighted	39.5516	36	0.31434	jOip5N	alcoholic_acute_pancreatitis_R5	Cholesterol in small HDL || id:met-d-S_HDL_C
met-d-L_VLDL_P	Inverse variance weighted	50.6197	45	0.261408	jOip5N	alcoholic_acute_pancreatitis_R5	Concentration of large VLDL particles || id:met-d-L_VLDL_P
met-d-L_HDL_C	Inverse variance weighted	79.1003	85	0.659809	jOip5N	alcoholic_acute_pancreatitis_R5	Cholesterol in large HDL || id:met-d-L_HDL_C
met-d-IDL_PL	Inverse variance weighted	40.9129	51	0.842847	jOip5N	alcoholic_acute_pancreatitis_R5	Phospholipids in IDL || id:met-d-IDL_PL
met-d-S_VLDL_TG_pct	Inverse variance weighted	65.0914	51	0.088694	jOip5N	alcoholic_acute_pancreatitis_R5	Triglycerides to total lipids ratio in small VLDL || id:met-d-S_VLDL_TG_pct
met-d-M_VLDL_C	Inverse variance weighted	30.6261	37	0.761025	jOip5N	alcoholic_acute_pancreatitis_R5	Cholesterol in medium VLDL || id:met-d-M_VLDL_C
met-d-S_VLDL_CE_pct	Inverse variance weighted	73.4958	51	0.0212451	jOip5N	alcoholic_acute_pancreatitis_R5	Cholesteryl esters to total lipids ratio in small VLDL || id:met-d-S_VLDL_CE_pct
met-d-Acetoacetate	Inverse variance weighted	1.4086	3	0.703521	jOip5N	alcoholic_acute_pancreatitis_R5	Acetoacetate || id:met-d-Acetoacetate
met-d-HDL_TG	Inverse variance weighted	79.087	50	0.00544739	jOip5N	alcoholic_acute_pancreatitis_R5	Triglycerides in HDL || id:met-d-HDL_TG
met-d-XS_VLDL_CE	Inverse variance weighted	39.1539	45	0.71702	jOip5N	alcoholic_acute_pancreatitis_R5	Cholesteryl esters in very small VLDL || id:met-d-XS_VLDL_CE
met-d-Clinical_LDL_C	Inverse variance weighted	37.8678	37	0.429539	jOip5N	alcoholic_acute_pancreatitis_R5	Clinical LDL cholesterol || id:met-d-Clinical_LDL_C
met-d-LA_pct	Inverse variance weighted	39.256	27	0.060042	jOip5N	alcoholic_acute_pancreatitis_R5	Ratio of linoleic acid to total fatty acids || id:met-d-LA_pct
met-d-HDL_C	Inverse variance weighted	72.9619	76	0.577499	jOip5N	alcoholic_acute_pancreatitis_R5	HDL cholesterol || id:met-d-HDL_C
met-d-Total_TG	Inverse variance weighted	46.5395	51	0.651238	jOip5N	alcoholic_acute_pancreatitis_R5	Total triglycerides || id:met-d-Total_TG
met-d-M_VLDL_TG	Inverse variance weighted	51.7531	48	0.329543	jOip5N	alcoholic_acute_pancreatitis_R5	Triglycerides in medium VLDL || id:met-d-M_VLDL_TG
met-d-L_LDL_CE	Inverse variance weighted	41.3984	40	0.409446	jOip5N	alcoholic_acute_pancreatitis_R5	Cholesteryl esters in large LDL || id:met-d-L_LDL_CE
met-d-Omega_6	Inverse variance weighted	40.5633	42	0.53409	jOip5N	alcoholic_acute_pancreatitis_R5	Omega-6 fatty acids || id:met-d-Omega_6
met-d-XL_VLDL_FC	Inverse variance weighted	41.2801	36	0.250804	jOip5N	alcoholic_acute_pancreatitis_R5	Free cholesterol in very large VLDL || id:met-d-XL_VLDL_FC
met-d-M_VLDL_C_pct	Inverse variance weighted	72.5612	59	0.110446	jOip5N	alcoholic_acute_pancreatitis_R5	Cholesterol to total lipids ratio in medium VLDL || id:met-d-M_VLDL_C_pct
met-d-S_VLDL_FC_pct	Inverse variance weighted	70.3163	57	0.110697	jOip5N	alcoholic_acute_pancreatitis_R5	Free cholesterol to total lipids ratio in small VLDL || id:met-d-S_VLDL_FC_pct
met-d-Citrate	Inverse variance weighted	26.8027	26	0.419735	jOip5N	alcoholic_acute_pancreatitis_R5	Citrate || id:met-d-Citrate
met-d-XL_VLDL_CE	Inverse variance weighted	63.1106	49	0.0847689	jOip5N	alcoholic_acute_pancreatitis_R5	Cholesteryl esters in very large VLDL || id:met-d-XL_VLDL_CE
met-d-M_LDL_C_pct	Inverse variance weighted	29.4573	26	0.290701	jOip5N	alcoholic_acute_pancreatitis_R5	Cholesterol to total lipids ratio in medium LDL || id:met-d-M_LDL_C_pct
met-d-S_LDL_TG	Inverse variance weighted	51.2858	51	0.46244	jOip5N	alcoholic_acute_pancreatitis_R5	Triglycerides in small LDL || id:met-d-S_LDL_TG
met-d-XXL_VLDL_FC_pct	Inverse variance weighted	32.1934	21	0.0559619	jOip5N	alcoholic_acute_pancreatitis_R5	Free cholesterol to total lipids ratio in chylomicrons and extremely large VLDL || id:met-d-XXL_VLDL_FC_pct
met-d-S_LDL_PL	Inverse variance weighted	50.9032	43	0.19054	jOip5N	alcoholic_acute_pancreatitis_R5	Phospholipids in small LDL || id:met-d-S_LDL_PL
met-d-S_LDL_TG_pct	Inverse variance weighted	60.6693	57	0.345052	jOip5N	alcoholic_acute_pancreatitis_R5	Triglycerides to total lipids ratio in small LDL || id:met-d-S_LDL_TG_pct
met-d-XL_VLDL_CE_pct	Inverse variance weighted	68.6175	57	0.139325	jOip5N	alcoholic_acute_pancreatitis_R5	Cholesteryl esters to total lipids ratio in very large VLDL || id:met-d-XL_VLDL_CE_pct
met-d-XL_HDL_TG_pct	Inverse variance weighted	50.1243	54	0.624626	jOip5N	alcoholic_acute_pancreatitis_R5	Triglycerides to total lipids ratio in very large HDL || id:met-d-XL_HDL_TG_pct
met-d-XS_VLDL_L	Inverse variance weighted	63.21	51	0.117238	jOip5N	alcoholic_acute_pancreatitis_R5	Total lipids in very small VLDL || id:met-d-XS_VLDL_L
met-d-L_HDL_PL	Inverse variance weighted	85.6246	71	0.113724	jOip5N	alcoholic_acute_pancreatitis_R5	Phospholipids in large HDL || id:met-d-L_HDL_PL
met-d-L_HDL_FC	Inverse variance weighted	82.2827	81	0.43936	jOip5N	alcoholic_acute_pancreatitis_R5	Free cholesterol in large HDL || id:met-d-L_HDL_FC
met-d-HDL_FC	Inverse variance weighted	88.1673	68	0.0506199	jOip5N	alcoholic_acute_pancreatitis_R5	Free cholesterol in HDL || id:met-d-HDL_FC
met-d-XXL_VLDL_P	Inverse variance weighted	50.5418	46	0.298819	jOip5N	alcoholic_acute_pancreatitis_R5	Concentration of chylomicrons and extremely large VLDL particles || id:met-d-XXL_VLDL_P
met-d-L_LDL_P	Inverse variance weighted	53.8878	47	0.2277	jOip5N	alcoholic_acute_pancreatitis_R5	Concentration of large LDL particles || id:met-d-L_LDL_P
met-d-S_LDL_P	Inverse variance weighted	40.3844	41	0.497817	jOip5N	alcoholic_acute_pancreatitis_R5	Concentration of small LDL particles || id:met-d-S_LDL_P
met-d-VLDL_TG	Inverse variance weighted	43.93	49	0.678303	jOip5N	alcoholic_acute_pancreatitis_R5	Triglycerides in VLDL || id:met-d-VLDL_TG
met-d-IDL_C_pct	Inverse variance weighted	67.1861	64	0.368509	jOip5N	alcoholic_acute_pancreatitis_R5	Cholesterol to total lipids ratio in IDL || id:met-d-IDL_C_pct
met-d-Omega_3_pct	Inverse variance weighted	14.667	28	0.981739	jOip5N	alcoholic_acute_pancreatitis_R5	Ratio of omega-3 fatty acids to total fatty acids || id:met-d-Omega_3_pct
met-d-L_HDL_TG_pct	Inverse variance weighted	48.4708	56	0.752478	jOip5N	alcoholic_acute_pancreatitis_R5	Triglycerides to total lipids ratio in large HDL || id:met-d-L_HDL_TG_pct
met-d-S_VLDL_PL_pct	Inverse variance weighted	71.3858	56	0.0807032	jOip5N	alcoholic_acute_pancreatitis_R5	Phospholipids to total lipids ratio in small VLDL || id:met-d-S_VLDL_PL_pct
met-d-non_HDL_C	Inverse variance weighted	29.0716	42	0.934954	jOip5N	alcoholic_acute_pancreatitis_R5	Total cholesterol minus HDL-C || id:met-d-non_HDL_C
met-d-DHA	Inverse variance weighted	22.9397	36	0.955166	jOip5N	alcoholic_acute_pancreatitis_R5	Docosahexaenoic acid || id:met-d-DHA
met-d-S_HDL_PL	Inverse variance weighted	54.7248	47	0.204744	jOip5N	alcoholic_acute_pancreatitis_R5	Phospholipids in small HDL || id:met-d-S_HDL_PL
met-d-XL_VLDL_L	Inverse variance weighted	44.132	45	0.508628	jOip5N	alcoholic_acute_pancreatitis_R5	Total lipids in very large VLDL || id:met-d-XL_VLDL_L
met-d-Sphingomyelins	Inverse variance weighted	64.1581	55	0.186268	jOip5N	alcoholic_acute_pancreatitis_R5	Sphingomyelins || id:met-d-Sphingomyelins
met-d-L_VLDL_PL	Inverse variance weighted	62.0626	45	0.0465224	jOip5N	alcoholic_acute_pancreatitis_R5	Phospholipids in large VLDL || id:met-d-L_VLDL_PL
met-d-Gly	Inverse variance weighted	26.237	34	0.82686	jOip5N	alcoholic_acute_pancreatitis_R5	Glycine || id:met-d-Gly
met-d-GlycA	Inverse variance weighted	53.031	41	0.098659	jOip5N	alcoholic_acute_pancreatitis_R5	Glycoprotein acetyls || id:met-d-GlycA
met-d-XXL_VLDL_L	Inverse variance weighted	62.3674	50	0.112602	jOip5N	alcoholic_acute_pancreatitis_R5	Total lipids in chylomicrons and extremely large VLDL || id:met-d-XXL_VLDL_L
met-d-S_LDL_FC	Inverse variance weighted	59.9689	42	0.0354935	jOip5N	alcoholic_acute_pancreatitis_R5	Free cholesterol in small LDL || id:met-d-S_LDL_FC
met-d-IDL_FC_pct	Inverse variance weighted	64.5059	32	0.000573341	jOip5N	alcoholic_acute_pancreatitis_R5	Free cholesterol to total lipids ratio in IDL || id:met-d-IDL_FC_pct
met-d-L_VLDL_TG	Inverse variance weighted	46.5581	48	0.532034	jOip5N	alcoholic_acute_pancreatitis_R5	Triglycerides in large VLDL || id:met-d-L_VLDL_TG
met-d-Unsaturation	Inverse variance weighted	40.6552	34	0.200615	jOip5N	alcoholic_acute_pancreatitis_R5	Degree of unsaturation || id:met-d-Unsaturation
met-d-L_LDL_CE_pct	Inverse variance weighted	36.656	28	0.126642	jOip5N	alcoholic_acute_pancreatitis_R5	Cholesteryl esters to total lipids ratio in large LDL || id:met-d-L_LDL_CE_pct
met-d-S_HDL_C_pct	Inverse variance weighted	78.9119	48	0.00326261	jOip5N	alcoholic_acute_pancreatitis_R5	Cholesterol to total lipids ratio in small HDL || id:met-d-S_HDL_C_pct
met-d-Ala	Inverse variance weighted	21.8535	28	0.788029	jOip5N	alcoholic_acute_pancreatitis_R5	Alanine || id:met-d-Ala
met-d-S_HDL_L	Inverse variance weighted	49.896	39	0.113424	jOip5N	alcoholic_acute_pancreatitis_R5	Total lipids in small HDL || id:met-d-S_HDL_L
met-d-L_HDL_C_pct	Inverse variance weighted	63.1475	69	0.675742	jOip5N	alcoholic_acute_pancreatitis_R5	Cholesterol to total lipids ratio in large HDL || id:met-d-L_HDL_C_pct
met-d-XXL_VLDL_TG	Inverse variance weighted	57.2388	46	0.123796	jOip5N	alcoholic_acute_pancreatitis_R5	Triglycerides in chylomicrons and extremely large VLDL || id:met-d-XXL_VLDL_TG
met-d-Val	Inverse variance weighted	7.88865	12	0.793771	jOip5N	alcoholic_acute_pancreatitis_R5	Valine || id:met-d-Val
met-d-VLDL_L	Inverse variance weighted	52.9989	42	0.118951	jOip5N	alcoholic_acute_pancreatitis_R5	Total lipids in VLDL || id:met-d-VLDL_L
met-d-ApoA1	Inverse variance weighted	63.831	59	0.310598	jOip5N	alcoholic_acute_pancreatitis_R5	Apolipoprotein A1 || id:met-d-ApoA1
met-d-Remnant_C	Inverse variance weighted	37.7888	39	0.525042	jOip5N	alcoholic_acute_pancreatitis_R5	Remnant cholesterol (non-HDL, non-LDL -cholesterol) || id:met-d-Remnant_C
met-d-M_HDL_CE	Inverse variance weighted	91.0442	72	0.0642768	jOip5N	alcoholic_acute_pancreatitis_R5	Cholesteryl esters in medium HDL || id:met-d-M_HDL_CE
met-d-XL_VLDL_P	Inverse variance weighted	45.2764	47	0.544176	jOip5N	alcoholic_acute_pancreatitis_R5	Concentration of very large VLDL particles || id:met-d-XL_VLDL_P
met-d-HDL_PL	Inverse variance weighted	78.8079	60	0.0521882	jOip5N	alcoholic_acute_pancreatitis_R5	Phospholipids in HDL || id:met-d-HDL_PL
met-d-Total_C	Inverse variance weighted	49.6191	51	0.528605	jOip5N	alcoholic_acute_pancreatitis_R5	Total cholesterol || id:met-d-Total_C
met-d-L_LDL_PL	Inverse variance weighted	43.3427	40	0.330726	jOip5N	alcoholic_acute_pancreatitis_R5	Phospholipids in large LDL || id:met-d-L_LDL_PL
met-d-L_VLDL_FC	Inverse variance weighted	55.9006	45	0.12787	jOip5N	alcoholic_acute_pancreatitis_R5	Free cholesterol in large VLDL || id:met-d-L_VLDL_FC
met-d-L_HDL_CE	Inverse variance weighted	76.8563	84	0.69699	jOip5N	alcoholic_acute_pancreatitis_R5	Cholesteryl esters in large HDL || id:met-d-L_HDL_CE
met-d-Phosphatidylc	Inverse variance weighted	47.662	48	0.48661	jOip5N	alcoholic_acute_pancreatitis_R5	Phosphatidylcholines || id:met-d-Phosphatidylc
met-d-Pyruvate	Inverse variance weighted	25.1441	14	0.0331712	jOip5N	alcoholic_acute_pancreatitis_R5	Pyruvate || id:met-d-Pyruvate
met-d-bOHbutyrate	Inverse variance weighted	11.1794	11	0.428362	jOip5N	alcoholic_acute_pancreatitis_R5	3-Hydroxybutyrate || id:met-d-bOHbutyrate
met-d-XL_VLDL_PL	Inverse variance weighted	41.4045	41	0.452968	jOip5N	alcoholic_acute_pancreatitis_R5	Phospholipids in very large VLDL || id:met-d-XL_VLDL_PL
met-d-XL_HDL_L	Inverse variance weighted	69.7466	63	0.261168	jOip5N	alcoholic_acute_pancreatitis_R5	Total lipids in very large HDL || id:met-d-XL_HDL_L
met-d-XL_VLDL_FC_pct	Inverse variance weighted	40.0283	46	0.719521	jOip5N	alcoholic_acute_pancreatitis_R5	Free cholesterol to total lipids ratio in very large VLDL || id:met-d-XL_VLDL_FC_pct
met-d-L_VLDL_CE	Inverse variance weighted	61.3209	43	0.0344713	jOip5N	alcoholic_acute_pancreatitis_R5	Cholesteryl esters in large VLDL || id:met-d-L_VLDL_CE
met-d-XS_VLDL_FC	Inverse variance weighted	48.1328	47	0.426768	jOip5N	alcoholic_acute_pancreatitis_R5	Free cholesterol in very small VLDL || id:met-d-XS_VLDL_FC
met-d-XL_HDL_PL	Inverse variance weighted	61.7798	59	0.377073	jOip5N	alcoholic_acute_pancreatitis_R5	Phospholipids in very large HDL || id:met-d-XL_HDL_PL
met-d-MUFA_pct	Inverse variance weighted	55.6226	50	0.271395	jOip5N	alcoholic_acute_pancreatitis_R5	Ratio of monounsaturated fatty acids to total fatty acids || id:met-d-MUFA_pct
met-d-IDL_FC	Inverse variance weighted	50.6502	54	0.604382	jOip5N	alcoholic_acute_pancreatitis_R5	Free cholesterol in IDL || id:met-d-IDL_FC
met-d-L_HDL_PL_pct	Inverse variance weighted	75.3916	61	0.101699	jOip5N	alcoholic_acute_pancreatitis_R5	Phospholipids to total lipids ratio in large HDL || id:met-d-L_HDL_PL_pct
met-d-M_HDL_TG_pct	Inverse variance weighted	59.392	55	0.318707	jOip5N	alcoholic_acute_pancreatitis_R5	Triglycerides to total lipids ratio in medium HDL || id:met-d-M_HDL_TG_pct
met-d-IDL_L	Inverse variance weighted	46.3772	51	0.65754	jOip5N	alcoholic_acute_pancreatitis_R5	Total lipids in IDL || id:met-d-IDL_L
met-d-Total_BCAA	Inverse variance weighted	8.44198	10	0.585748	jOip5N	alcoholic_acute_pancreatitis_R5	Total concentration of branched-chain amino acids (leucine + isoleucine + valine) || id:met-d-Total_BCAA
met-d-L_LDL_C	Inverse variance weighted	42.3254	42	0.456926	jOip5N	alcoholic_acute_pancreatitis_R5	Cholesterol in large LDL || id:met-d-L_LDL_C
met-d-L_VLDL_TG_pct	Inverse variance weighted	37.6809	43	0.700678	jOip5N	alcoholic_acute_pancreatitis_R5	Triglycerides to total lipids ratio in large VLDL || id:met-d-L_VLDL_TG_pct
met-d-M_LDL_FC_pct	Inverse variance weighted	83.1791	65	0.0638312	jOip5N	alcoholic_acute_pancreatitis_R5	Free cholesterol to total lipids ratio in medium LDL || id:met-d-M_LDL_FC_pct
met-d-S_LDL_C	Inverse variance weighted	45.9734	41	0.27377	jOip5N	alcoholic_acute_pancreatitis_R5	Cholesterol in small LDL || id:met-d-S_LDL_C
met-d-M_VLDL_CE_pct	Inverse variance weighted	71.1171	57	0.0989054	jOip5N	alcoholic_acute_pancreatitis_R5	Cholesteryl esters to total lipids ratio in medium VLDL || id:met-d-M_VLDL_CE_pct
met-d-LDL_TG	Inverse variance weighted	55.6171	53	0.376504	jOip5N	alcoholic_acute_pancreatitis_R5	Triglycerides in LDL || id:met-d-LDL_TG
met-d-L_HDL_P	Inverse variance weighted	76.4253	78	0.529272	jOip5N	alcoholic_acute_pancreatitis_R5	Concentration of large HDL particles || id:met-d-L_HDL_P
met-d-TG_by_PG	Inverse variance weighted	61.0498	63	0.546164	jOip5N	alcoholic_acute_pancreatitis_R5	Ratio of triglycerides to phosphoglycerides || id:met-d-TG_by_PG
met-d-XL_HDL_C_pct	Inverse variance weighted	50.9898	41	0.136361	jOip5N	alcoholic_acute_pancreatitis_R5	Cholesterol to total lipids ratio in very large HDL || id:met-d-XL_HDL_C_pct
met-d-PUFA_by_MUFA	Inverse variance weighted	57.3162	45	0.103008	jOip5N	alcoholic_acute_pancreatitis_R5	Ratio of polyunsaturated fatty acids to monounsaturated fatty acids || id:met-d-PUFA_by_MUFA
met-d-Cholines	Inverse variance weighted	51.3545	50	0.420419	jOip5N	alcoholic_acute_pancreatitis_R5	Total cholines || id:met-d-Cholines
met-d-MUFA	Inverse variance weighted	54.4022	50	0.31059	jOip5N	alcoholic_acute_pancreatitis_R5	Monounsaturated fatty acids || id:met-d-MUFA
met-d-VLDL_CE	Inverse variance weighted	51.2678	45	0.241386	jOip5N	alcoholic_acute_pancreatitis_R5	Cholesteryl esters in VLDL || id:met-d-VLDL_CE
met-d-XXL_VLDL_C	Inverse variance weighted	47.7022	47	0.444008	jOip5N	alcoholic_acute_pancreatitis_R5	Cholesterol in chylomicrons and extremely large VLDL || id:met-d-XXL_VLDL_C
met-d-XL_HDL_PL_pct	Inverse variance weighted	42.439	49	0.734573	jOip5N	alcoholic_acute_pancreatitis_R5	Phospholipids to total lipids ratio in very large HDL || id:met-d-XL_HDL_PL_pct
met-d-XXL_VLDL_PL_pct	Inverse variance weighted	23.2854	33	0.895121	jOip5N	alcoholic_acute_pancreatitis_R5	Phospholipids to total lipids ratio in chylomicrons and extremely large VLDL || id:met-d-XXL_VLDL_PL_pct
met-d-LDL_PL	Inverse variance weighted	45.5581	42	0.326323	jOip5N	alcoholic_acute_pancreatitis_R5	Phospholipids in LDL || id:met-d-LDL_PL
met-d-M_VLDL_L	Inverse variance weighted	52.5141	42	0.128228	jOip5N	alcoholic_acute_pancreatitis_R5	Total lipids in medium VLDL || id:met-d-M_VLDL_L
met-d-LA	Inverse variance weighted	35.3284	38	0.593642	jOip5N	alcoholic_acute_pancreatitis_R5	Linoleic acid || id:met-d-LA
met-d-Omega_3	Inverse variance weighted	37.6262	41	0.621376	jOip5N	alcoholic_acute_pancreatitis_R5	Omega-3 fatty acids || id:met-d-Omega_3
met-d-M_LDL_FC	Inverse variance weighted	51.2435	42	0.1552	jOip5N	alcoholic_acute_pancreatitis_R5	Free cholesterol in medium LDL || id:met-d-M_LDL_FC
met-d-M_LDL_CE_pct	Inverse variance weighted	51.4318	35	0.0361261	jOip5N	alcoholic_acute_pancreatitis_R5	Cholesteryl esters to total lipids ratio in medium LDL || id:met-d-M_LDL_CE_pct
met-d-Lactate	Inverse variance weighted	4.78446	7	0.686247	jOip5N	alcoholic_acute_pancreatitis_R5	Lactate || id:met-d-Lactate
met-d-VLDL_P	Inverse variance weighted	57.918	53	0.298756	jOip5N	alcoholic_acute_pancreatitis_R5	Concentration of VLDL particles || id:met-d-VLDL_P
met-d-M_VLDL_FC	Inverse variance weighted	46.0063	46	0.472005	jOip5N	alcoholic_acute_pancreatitis_R5	Free cholesterol in medium VLDL || id:met-d-M_VLDL_FC
met-d-Total_P	Inverse variance weighted	44.0415	53	0.804795	jOip5N	alcoholic_acute_pancreatitis_R5	Total concentration of lipoprotein particles || id:met-d-Total_P
met-d-XS_VLDL_C_pct	Inverse variance weighted	64.7186	56	0.198538	jOip5N	alcoholic_acute_pancreatitis_R5	Cholesterol to total lipids ratio in very small VLDL || id:met-d-XS_VLDL_C_pct
met-d-IDL_CE_pct	Inverse variance weighted	45.8178	47	0.521531	jOip5N	alcoholic_acute_pancreatitis_R5	Cholesteryl esters to total lipids ratio in IDL || id:met-d-IDL_CE_pct
met-d-L_LDL_PL_pct	Inverse variance weighted	32.0114	37	0.701854	jOip5N	alcoholic_acute_pancreatitis_R5	Phospholipids to total lipids ratio in large LDL || id:met-d-L_LDL_PL_pct
met-d-L_VLDL_C	Inverse variance weighted	55.4712	45	0.136266	jOip5N	alcoholic_acute_pancreatitis_R5	Cholesterol in large VLDL || id:met-d-L_VLDL_C
met-d-XS_VLDL_P	Inverse variance weighted	53.3738	47	0.242612	jOip5N	alcoholic_acute_pancreatitis_R5	Concentration of very small VLDL particles || id:met-d-XS_VLDL_P
met-d-M_HDL_PL	Inverse variance weighted	50.2977	53	0.580033	jOip5N	alcoholic_acute_pancreatitis_R5	Phospholipids in medium HDL || id:met-d-M_HDL_PL
met-d-S_LDL_L	Inverse variance weighted	45.1194	40	0.266484	jOip5N	alcoholic_acute_pancreatitis_R5	Total lipids in small LDL || id:met-d-S_LDL_L
met-d-XL_HDL_C	Inverse variance weighted	82.3026	72	0.190605	jOip5N	alcoholic_acute_pancreatitis_R5	Cholesterol in very large HDL || id:met-d-XL_HDL_C
met-d-XL_HDL_FC_pct	Inverse variance weighted	71.9021	63	0.206884	jOip5N	alcoholic_acute_pancreatitis_R5	Free cholesterol to total lipids ratio in very large HDL || id:met-d-XL_HDL_FC_pct
met-d-SFA_pct	Inverse variance weighted	21.0725	19	0.332806	jOip5N	alcoholic_acute_pancreatitis_R5	Ratio of saturated fatty acids to total fatty acids || id:met-d-SFA_pct
met-d-S_HDL_P	Inverse variance weighted	29.088	32	0.61469	jOip5N	alcoholic_acute_pancreatitis_R5	Concentration of small HDL particles || id:met-d-S_HDL_P
met-d-Ile	Inverse variance weighted	10.7234	8	0.217867	jOip5N	alcoholic_acute_pancreatitis_R5	Isoleucine || id:met-d-Ile
met-d-LDL_size	Inverse variance weighted	29.5204	27	0.33613	jOip5N	alcoholic_acute_pancreatitis_R5	Average diameter for LDL particles || id:met-d-LDL_size
met-d-M_LDL_TG_pct	Inverse variance weighted	58.9707	51	0.207038	jOip5N	alcoholic_acute_pancreatitis_R5	Triglycerides to total lipids ratio in medium LDL || id:met-d-M_LDL_TG_pct

## Sheet: het_metd_vs_cp_R5
id.exposure	method	Q	Q_df	Q_pval	id.outcome	outcome	exposure
met-d-Gln	Inverse variance weighted	29.3164	29	0.448683	jOip5N	chronic_pancreatitis_R5	Glutamine || id:met-d-Gln
met-d-L_LDL_L	Inverse variance weighted	61.9864	39	0.0110238	jOip5N	chronic_pancreatitis_R5	Total lipids in large LDL || id:met-d-L_LDL_L
met-d-HDL_L	Inverse variance weighted	82.3016	71	0.169138	jOip5N	chronic_pancreatitis_R5	Total lipids in HDL || id:met-d-HDL_L
met-d-Omega_6_pct	Inverse variance weighted	28.2189	37	0.849834	jOip5N	chronic_pancreatitis_R5	Ratio of omega-6 fatty acids to total fatty acids || id:met-d-Omega_6_pct
met-d-IDL_TG	Inverse variance weighted	43.5592	48	0.655191	jOip5N	chronic_pancreatitis_R5	Triglycerides in IDL || id:met-d-IDL_TG
met-d-Tyr	Inverse variance weighted	32.5907	25	0.141623	jOip5N	chronic_pancreatitis_R5	Tyrosine || id:met-d-Tyr
met-d-XXL_VLDL_TG_pct	Inverse variance weighted	32.7901	15	0.00501781	jOip5N	chronic_pancreatitis_R5	Triglycerides to total lipids ratio in chylomicrons and extremely large VLDL || id:met-d-XXL_VLDL_TG_pct
met-d-M_HDL_L	Inverse variance weighted	57.4865	57	0.457045	jOip5N	chronic_pancreatitis_R5	Total lipids in medium HDL || id:met-d-M_HDL_L
met-d-L_VLDL_FC_pct	Inverse variance weighted	51.4206	39	0.0879321	jOip5N	chronic_pancreatitis_R5	Free cholesterol to total lipids ratio in large VLDL || id:met-d-L_VLDL_FC_pct
met-d-S_VLDL_CE	Inverse variance weighted	63.1681	55	0.210079	jOip5N	chronic_pancreatitis_R5	Cholesteryl esters in small VLDL || id:met-d-S_VLDL_CE
met-d-XL_HDL_P	Inverse variance weighted	57.7178	73	0.904805	jOip5N	chronic_pancreatitis_R5	Concentration of very large HDL particles || id:met-d-XL_HDL_P
met-d-XS_VLDL_TG	Inverse variance weighted	59.4058	62	0.569922	jOip5N	chronic_pancreatitis_R5	Triglycerides in very small VLDL || id:met-d-XS_VLDL_TG
met-d-M_HDL_P	Inverse variance weighted	58.0198	59	0.511661	jOip5N	chronic_pancreatitis_R5	Concentration of medium HDL particles || id:met-d-M_HDL_P
met-d-Total_L	Inverse variance weighted	62.1774	56	0.265652	jOip5N	chronic_pancreatitis_R5	Total lipids in lipoprotein particles || id:met-d-Total_L
met-d-L_HDL_TG	Inverse variance weighted	28.0069	43	0.962565	jOip5N	chronic_pancreatitis_R5	Triglycerides in large HDL || id:met-d-L_HDL_TG
met-d-Total_FA	Inverse variance weighted	46.4331	46	0.454405	jOip5N	chronic_pancreatitis_R5	Total fatty acids || id:met-d-Total_FA
met-d-XS_VLDL_PL_pct	Inverse variance weighted	40.1623	47	0.749521	jOip5N	chronic_pancreatitis_R5	Phospholipids to total lipids ratio in very small VLDL || id:met-d-XS_VLDL_PL_pct
met-d-XL_VLDL_C	Inverse variance weighted	35.8743	42	0.735717	jOip5N	chronic_pancreatitis_R5	Cholesterol in very large VLDL || id:met-d-XL_VLDL_C
met-d-M_VLDL_PL	Inverse variance weighted	54.0574	51	0.358441	jOip5N	chronic_pancreatitis_R5	Phospholipids in medium VLDL || id:met-d-M_VLDL_PL
met-d-S_LDL_CE	Inverse variance weighted	50.7489	40	0.118711	jOip5N	chronic_pancreatitis_R5	Cholesteryl esters in small LDL || id:met-d-S_LDL_CE
met-d-XS_VLDL_TG_pct	Inverse variance weighted	58.9766	57	0.403096	jOip5N	chronic_pancreatitis_R5	Triglycerides to total lipids ratio in very small VLDL || id:met-d-XS_VLDL_TG_pct
met-d-M_HDL_FC	Inverse variance weighted	75.739	68	0.243005	jOip5N	chronic_pancreatitis_R5	Free cholesterol in medium HDL || id:met-d-M_HDL_FC
met-d-M_LDL_PL_pct	Inverse variance weighted	32.9981	30	0.322624	jOip5N	chronic_pancreatitis_R5	Phospholipids to total lipids ratio in medium LDL || id:met-d-M_LDL_PL_pct
met-d-LDL_L	Inverse variance weighted	63.1512	39	0.00851081	jOip5N	chronic_pancreatitis_R5	Total lipids in LDL || id:met-d-LDL_L
met-d-SFA	Inverse variance weighted	41.0482	41	0.468511	jOip5N	chronic_pancreatitis_R5	Saturated fatty acids || id:met-d-SFA
met-d-PUFA	Inverse variance weighted	48.9793	46	0.354442	jOip5N	chronic_pancreatitis_R5	Polyunsaturated fatty acids || id:met-d-PUFA
met-d-Total_PL	Inverse variance weighted	46.0009	52	0.707626	jOip5N	chronic_pancreatitis_R5	Total phospholipids in lipoprotein particles || id:met-d-Total_PL
met-d-M_VLDL_CE	Inverse variance weighted	40.5178	41	0.491893	jOip5N	chronic_pancreatitis_R5	Cholesteryl esters in medium VLDL || id:met-d-M_VLDL_CE
met-d-XL_VLDL_TG	Inverse variance weighted	50.2212	55	0.65743	jOip5N	chronic_pancreatitis_R5	Triglycerides in very large VLDL || id:met-d-XL_VLDL_TG
met-d-S_HDL_FC_pct	Inverse variance weighted	56.1989	60	0.615381	jOip5N	chronic_pancreatitis_R5	Free cholesterol to total lipids ratio in small HDL || id:met-d-S_HDL_FC_pct
met-d-XL_VLDL_TG_pct	Inverse variance weighted	48.7272	45	0.325489	jOip5N	chronic_pancreatitis_R5	Triglycerides to total lipids ratio in very large VLDL || id:met-d-XL_VLDL_TG_pct
met-d-L_VLDL_C_pct	Inverse variance weighted	46.4626	45	0.41189	jOip5N	chronic_pancreatitis_R5	Cholesterol to total lipids ratio in large VLDL || id:met-d-L_VLDL_C_pct
met-d-S_VLDL_C	Inverse variance weighted	48.4452	50	0.535943	jOip5N	chronic_pancreatitis_R5	Cholesterol in small VLDL || id:met-d-S_VLDL_C
met-d-M_HDL_C_pct	Inverse variance weighted	53.1357	68	0.907109	jOip5N	chronic_pancreatitis_R5	Cholesterol to total lipids ratio in medium HDL || id:met-d-M_HDL_C_pct
met-d-LDL_C	Inverse variance weighted	63.3253	40	0.0108326	jOip5N	chronic_pancreatitis_R5	LDL cholesterol || id:met-d-LDL_C
met-d-M_HDL_C	Inverse variance weighted	73.627	71	0.392194	jOip5N	chronic_pancreatitis_R5	Cholesterol in medium HDL || id:met-d-M_HDL_C
met-d-XL_VLDL_C_pct	Inverse variance weighted	52.5443	55	0.569012	jOip5N	chronic_pancreatitis_R5	Cholesterol to total lipids ratio in very large VLDL || id:met-d-XL_VLDL_C_pct
met-d-L_HDL_L	Inverse variance weighted	79.1841	83	0.598265	jOip5N	chronic_pancreatitis_R5	Total lipids in large HDL || id:met-d-L_HDL_L
met-d-XS_VLDL_C	Inverse variance weighted	46.8481	46	0.437483	jOip5N	chronic_pancreatitis_R5	Cholesterol in very small VLDL || id:met-d-XS_VLDL_C
met-d-L_HDL_CE_pct	Inverse variance weighted	44.0816	55	0.854164	jOip5N	chronic_pancreatitis_R5	Cholesteryl esters to total lipids ratio in large HDL || id:met-d-L_HDL_CE_pct
met-d-XL_HDL_CE_pct	Inverse variance weighted	37.1735	29	0.141837	jOip5N	chronic_pancreatitis_R5	Cholesteryl esters to total lipids ratio in very large HDL || id:met-d-XL_HDL_CE_pct
met-d-XXL_VLDL_CE	Inverse variance weighted	38.8137	48	0.825325	jOip5N	chronic_pancreatitis_R5	Cholesteryl esters in chylomicrons and extremely large VLDL || id:met-d-XXL_VLDL_CE
met-d-HDL_P	Inverse variance weighted	52.2983	54	0.540273	jOip5N	chronic_pancreatitis_R5	Concentration of HDL particles || id:met-d-HDL_P
met-d-VLDL_PL	Inverse variance weighted	46.1954	49	0.587519	jOip5N	chronic_pancreatitis_R5	Phospholipids in VLDL || id:met-d-VLDL_PL
met-d-XXL_VLDL_PL	Inverse variance weighted	40.7817	47	0.72656	jOip5N	chronic_pancreatitis_R5	Phospholipids in chylomicrons and extremely large VLDL || id:met-d-XXL_VLDL_PL
met-d-S_VLDL_TG	Inverse variance weighted	56.4182	58	0.534318	jOip5N	chronic_pancreatitis_R5	Triglycerides in small VLDL || id:met-d-S_VLDL_TG
met-d-M_HDL_FC_pct	Inverse variance weighted	54.132	70	0.919372	jOip5N	chronic_pancreatitis_R5	Free cholesterol to total lipids ratio in medium HDL || id:met-d-M_HDL_FC_pct
met-d-L_LDL_C_pct	Inverse variance weighted	56.5173	51	0.276508	jOip5N	chronic_pancreatitis_R5	Cholesterol to total lipids ratio in large LDL || id:met-d-L_LDL_C_pct
met-d-L_LDL_FC_pct	Inverse variance weighted	45.4779	69	0.987162	jOip5N	chronic_pancreatitis_R5	Free cholesterol to total lipids ratio in large LDL || id:met-d-L_LDL_FC_pct
met-d-L_LDL_FC	Inverse variance weighted	62.67	48	0.0758231	jOip5N	chronic_pancreatitis_R5	Free cholesterol in large LDL || id:met-d-L_LDL_FC
met-d-VLDL_FC	Inverse variance weighted	44.133	48	0.632027	jOip5N	chronic_pancreatitis_R5	Free cholesterol in VLDL || id:met-d-VLDL_FC
met-d-IDL_C	Inverse variance weighted	52.8867	55	0.555791	jOip5N	chronic_pancreatitis_R5	Cholesterol in IDL || id:met-d-IDL_C
met-d-VLDL_C	Inverse variance weighted	55.2417	48	0.219999	jOip5N	chronic_pancreatitis_R5	VLDL cholesterol || id:met-d-VLDL_C
met-d-S_HDL_FC	Inverse variance weighted	30.6449	41	0.881337	jOip5N	chronic_pancreatitis_R5	Free cholesterol in small HDL || id:met-d-S_HDL_FC
met-d-HDL_size	Inverse variance weighted	84.9039	76	0.226815	jOip5N	chronic_pancreatitis_R5	Average diameter for HDL particles || id:met-d-HDL_size
met-d-Phe	Inverse variance weighted	2.96798	5	0.704923	jOip5N	chronic_pancreatitis_R5	Phenylalanine || id:met-d-Phe
met-d-XS_VLDL_PL	Inverse variance weighted	51.6181	53	0.528086	jOip5N	chronic_pancreatitis_R5	Phospholipids in very small VLDL || id:met-d-XS_VLDL_PL
met-d-Total_FC	Inverse variance weighted	68.5985	48	0.0270624	jOip5N	chronic_pancreatitis_R5	Total free cholesterol || id:met-d-Total_FC
met-d-IDL_CE	Inverse variance weighted	52.4815	54	0.533137	jOip5N	chronic_pancreatitis_R5	Cholesteryl esters in IDL || id:met-d-IDL_CE
met-d-Phosphoglyc	Inverse variance weighted	41.0057	48	0.752646	jOip5N	chronic_pancreatitis_R5	Phosphoglycerides || id:met-d-Phosphoglyc
met-d-LDL_P	Inverse variance weighted	55.0725	40	0.0567057	jOip5N	chronic_pancreatitis_R5	Concentration of LDL particles || id:met-d-LDL_P
met-d-M_LDL_P	Inverse variance weighted	56.186	35	0.0130149	jOip5N	chronic_pancreatitis_R5	Concentration of medium LDL particles || id:met-d-M_LDL_P
met-d-His	Inverse variance weighted	5.52969	10	0.85311	jOip5N	chronic_pancreatitis_R5	Histidine || id:met-d-His
met-d-M_HDL_PL_pct	Inverse variance weighted	46.5861	62	0.927559	jOip5N	chronic_pancreatitis_R5	Phospholipids to total lipids ratio in medium HDL || id:met-d-M_HDL_PL_pct
met-d-S_VLDL_P	Inverse variance weighted	40.172	52	0.88394	jOip5N	chronic_pancreatitis_R5	Concentration of small VLDL particles || id:met-d-S_VLDL_P
met-d-M_LDL_TG	Inverse variance weighted	48.4553	54	0.687298	jOip5N	chronic_pancreatitis_R5	Triglycerides in medium LDL || id:met-d-M_LDL_TG
met-d-S_VLDL_C_pct	Inverse variance weighted	59.5911	49	0.142868	jOip5N	chronic_pancreatitis_R5	Cholesterol to total lipids ratio in small VLDL || id:met-d-S_VLDL_C_pct
met-d-M_LDL_L	Inverse variance weighted	59.7755	40	0.0228977	jOip5N	chronic_pancreatitis_R5	Total lipids in medium LDL || id:met-d-M_LDL_L
met-d-M_VLDL_PL_pct	Inverse variance weighted	56.2273	51	0.285556	jOip5N	chronic_pancreatitis_R5	Phospholipids to total lipids ratio in medium VLDL || id:met-d-M_VLDL_PL_pct
met-d-XXL_VLDL_C_pct	Inverse variance weighted	24.9345	22	0.300216	jOip5N	chronic_pancreatitis_R5	Cholesterol to total lipids ratio in chylomicrons and extremely large VLDL || id:met-d-XXL_VLDL_C_pct
met-d-XL_HDL_CE	Inverse variance weighted	73.4136	78	0.62589	jOip5N	chronic_pancreatitis_R5	Cholesteryl esters in very large HDL || id:met-d-XL_HDL_CE
met-d-L_VLDL_L	Inverse variance weighted	45.1883	44	0.422095	jOip5N	chronic_pancreatitis_R5	Total lipids in large VLDL || id:met-d-L_VLDL_L
met-d-Glucose	Inverse variance weighted	16.9776	18	0.524647	jOip5N	chronic_pancreatitis_R5	Glucose || id:met-d-Glucose
met-d-VLDL_size	Inverse variance weighted	57.3675	56	0.424224	jOip5N	chronic_pancreatitis_R5	Average diameter for VLDL particles || id:met-d-VLDL_size
met-d-IDL_P	Inverse variance weighted	48.1894	39	0.148558	jOip5N	chronic_pancreatitis_R5	Concentration of IDL particles || id:met-d-IDL_P
met-d-L_HDL_FC_pct	Inverse variance weighted	48.3913	57	0.784523	jOip5N	chronic_pancreatitis_R5	Free cholesterol to total lipids ratio in large HDL || id:met-d-L_HDL_FC_pct
met-d-LDL_CE	Inverse variance weighted	63.3329	37	0.00449193	jOip5N	chronic_pancreatitis_R5	Cholesteryl esters in LDL || id:met-d-LDL_CE
met-d-DHA_pct	Inverse variance weighted	17.2102	20	0.639284	jOip5N	chronic_pancreatitis_R5	Ratio of docosahexaenoic acid to total fatty acids || id:met-d-DHA_pct
met-d-M_LDL_CE	Inverse variance weighted	62.4866	42	0.0217026	jOip5N	chronic_pancreatitis_R5	Cholesteryl esters in medium LDL || id:met-d-M_LDL_CE
met-d-L_LDL_TG_pct	Inverse variance weighted	49.1321	52	0.587388	jOip5N	chronic_pancreatitis_R5	Triglycerides to total lipids ratio in large LDL || id:met-d-L_LDL_TG_pct
met-d-XS_VLDL_CE_pct	Inverse variance weighted	52.6092	58	0.675262	jOip5N	chronic_pancreatitis_R5	Cholesteryl esters to total lipids ratio in very small VLDL || id:met-d-XS_VLDL_CE_pct
met-d-S_HDL_PL_pct	Inverse variance weighted	61.4797	45	0.0515792	jOip5N	chronic_pancreatitis_R5	Phospholipids to total lipids ratio in small HDL || id:met-d-S_HDL_PL_pct
met-d-LDL_FC	Inverse variance weighted	62.9191	45	0.0398684	jOip5N	chronic_pancreatitis_R5	Free cholesterol in LDL || id:met-d-LDL_FC
met-d-M_HDL_CE_pct	Inverse variance weighted	42.1181	58	0.94207	jOip5N	chronic_pancreatitis_R5	Cholesteryl esters to total lipids ratio in medium HDL || id:met-d-M_HDL_CE_pct
met-d-M_LDL_C	Inverse variance weighted	60.7501	40	0.018742	jOip5N	chronic_pancreatitis_R5	Cholesterol in medium LDL || id:met-d-M_LDL_C
met-d-M_VLDL_TG_pct	Inverse variance weighted	50.1036	52	0.548801	jOip5N	chronic_pancreatitis_R5	Triglycerides to total lipids ratio in medium VLDL || id:met-d-M_VLDL_TG_pct
met-d-S_LDL_FC_pct	Inverse variance weighted	59.3483	57	0.390018	jOip5N	chronic_pancreatitis_R5	Free cholesterol to total lipids ratio in small LDL || id:met-d-S_LDL_FC_pct
met-d-S_LDL_C_pct	Inverse variance weighted	17.753	25	0.852695	jOip5N	chronic_pancreatitis_R5	Cholesterol to total lipids ratio in small LDL || id:met-d-S_LDL_C_pct
met-d-S_HDL_TG_pct	Inverse variance weighted	54.9779	66	0.831405	jOip5N	chronic_pancreatitis_R5	Triglycerides to total lipids ratio in small HDL || id:met-d-S_HDL_TG_pct
met-d-S_VLDL_PL	Inverse variance weighted	65.1107	56	0.189316	jOip5N	chronic_pancreatitis_R5	Phospholipids in small VLDL || id:met-d-S_VLDL_PL
met-d-S_LDL_PL_pct	Inverse variance weighted	36.0727	39	0.604137	jOip5N	chronic_pancreatitis_R5	Phospholipids to total lipids ratio in small LDL || id:met-d-S_LDL_PL_pct
met-d-L_LDL_TG	Inverse variance weighted	44.621	53	0.786832	jOip5N	chronic_pancreatitis_R5	Triglycerides in large LDL || id:met-d-L_LDL_TG
met-d-Total_CE	Inverse variance weighted	60.5261	53	0.222705	jOip5N	chronic_pancreatitis_R5	Total esterified cholesterol || id:met-d-Total_CE
met-d-S_HDL_CE_pct	Inverse variance weighted	46.9167	47	0.475981	jOip5N	chronic_pancreatitis_R5	Cholesteryl esters to total lipids ratio in small HDL || id:met-d-S_HDL_CE_pct
met-d-Omega_6_by_Omega_3	Inverse variance weighted	28.4213	30	0.548121	jOip5N	chronic_pancreatitis_R5	Ratio of omega-6 fatty acids to omega-3 fatty acids || id:met-d-Omega_6_by_Omega_3
met-d-Acetone	Inverse variance weighted	4.90287	8	0.767905	jOip5N	chronic_pancreatitis_R5	Acetone || id:met-d-Acetone
met-d-PUFA_pct	Inverse variance weighted	28.2316	37	0.849421	jOip5N	chronic_pancreatitis_R5	Ratio of polyunsaturated fatty acids to total fatty acids || id:met-d-PUFA_pct
met-d-XL_HDL_TG	Inverse variance weighted	23.5174	44	0.995154	jOip5N	chronic_pancreatitis_R5	Triglycerides in very large HDL || id:met-d-XL_HDL_TG
met-d-Leu	Inverse variance weighted	5.14235	11	0.924077	jOip5N	chronic_pancreatitis_R5	Leucine || id:met-d-Leu
met-d-M_HDL_TG	Inverse variance weighted	39.3708	47	0.777632	jOip5N	chronic_pancreatitis_R5	Triglycerides in medium HDL || id:met-d-M_HDL_TG
met-d-XL_HDL_FC	Inverse variance weighted	60.7236	60	0.449614	jOip5N	chronic_pancreatitis_R5	Free cholesterol in very large HDL || id:met-d-XL_HDL_FC
met-d-XXL_VLDL_FC	Inverse variance weighted	42.537	50	0.764067	jOip5N	chronic_pancreatitis_R5	Free cholesterol in chylomicrons and extremely large VLDL || id:met-d-XXL_VLDL_FC
met-d-XL_VLDL_PL_pct	Inverse variance weighted	32.4633	37	0.68161	jOip5N	chronic_pancreatitis_R5	Phospholipids to total lipids ratio in very large VLDL || id:met-d-XL_VLDL_PL_pct
met-d-Albumin	Inverse variance weighted	37.1248	23	0.0315483	jOip5N	chronic_pancreatitis_R5	Albumin || id:met-d-Albumin
met-d-IDL_TG_pct	Inverse variance weighted	63.3741	63	0.463085	jOip5N	chronic_pancreatitis_R5	Triglycerides to total lipids ratio in IDL || id:met-d-IDL_TG_pct
met-d-L_VLDL_CE_pct	Inverse variance weighted	49.8241	49	0.440342	jOip5N	chronic_pancreatitis_R5	Cholesteryl esters to total lipids ratio in large VLDL || id:met-d-L_VLDL_CE_pct
met-d-IDL_PL_pct	Inverse variance weighted	31.9336	37	0.705296	jOip5N	chronic_pancreatitis_R5	Phospholipids to total lipids ratio in IDL || id:met-d-IDL_PL_pct
met-d-M_LDL_PL	Inverse variance weighted	67.48	41	0.00569776	jOip5N	chronic_pancreatitis_R5	Phospholipids in medium LDL || id:met-d-M_LDL_PL
met-d-L_VLDL_PL_pct	Inverse variance weighted	51.8189	53	0.520197	jOip5N	chronic_pancreatitis_R5	Phospholipids to total lipids ratio in large VLDL || id:met-d-L_VLDL_PL_pct
met-d-S_HDL_CE	Inverse variance weighted	36.6527	33	0.303113	jOip5N	chronic_pancreatitis_R5	Cholesteryl esters in small HDL || id:met-d-S_HDL_CE
met-d-ApoB_by_ApoA1	Inverse variance weighted	67.8877	56	0.132556	jOip5N	chronic_pancreatitis_R5	Ratio of apolipoprotein B to apolipoprotein A1 || id:met-d-ApoB_by_ApoA1
met-d-S_HDL_TG	Inverse variance weighted	45.3741	53	0.762361	jOip5N	chronic_pancreatitis_R5	Triglycerides in small HDL || id:met-d-S_HDL_TG
met-d-Creatinine	Inverse variance weighted	54.8341	55	0.480936	jOip5N	chronic_pancreatitis_R5	Creatinine || id:met-d-Creatinine
met-d-M_VLDL_FC_pct	Inverse variance weighted	63.4531	48	0.0667518	jOip5N	chronic_pancreatitis_R5	Free cholesterol to total lipids ratio in medium VLDL || id:met-d-M_VLDL_FC_pct
met-d-S_LDL_CE_pct	Inverse variance weighted	34.537	38	0.630366	jOip5N	chronic_pancreatitis_R5	Cholesteryl esters to total lipids ratio in small LDL || id:met-d-S_LDL_CE_pct
met-d-XS_VLDL_FC_pct	Inverse variance weighted	49.3634	38	0.102545	jOip5N	chronic_pancreatitis_R5	Free cholesterol to total lipids ratio in very small VLDL || id:met-d-XS_VLDL_FC_pct
met-d-XXL_VLDL_CE_pct	Inverse variance weighted	28.3205	19	0.0774518	jOip5N	chronic_pancreatitis_R5	Cholesteryl esters to total lipids ratio in chylomicrons and extremely large VLDL || id:met-d-XXL_VLDL_CE_pct
met-d-S_VLDL_L	Inverse variance weighted	42.3406	53	0.852742	jOip5N	chronic_pancreatitis_R5	Total lipids in small VLDL || id:met-d-S_VLDL_L
met-d-Acetate	Inverse variance weighted	4.8581	5	0.433442	jOip5N	chronic_pancreatitis_R5	Acetate || id:met-d-Acetate
met-d-M_VLDL_P	Inverse variance weighted	55.4181	49	0.245502	jOip5N	chronic_pancreatitis_R5	Concentration of medium VLDL particles || id:met-d-M_VLDL_P
met-d-ApoB	Inverse variance weighted	55.3421	39	0.0432335	jOip5N	chronic_pancreatitis_R5	Apolipoprotein B || id:met-d-ApoB
met-d-S_VLDL_FC	Inverse variance weighted	47.1805	43	0.305598	jOip5N	chronic_pancreatitis_R5	Free cholesterol in small VLDL || id:met-d-S_VLDL_FC
met-d-HDL_CE	Inverse variance weighted	54.879	74	0.953128	jOip5N	chronic_pancreatitis_R5	Cholesteryl esters in HDL || id:met-d-HDL_CE
met-d-S_HDL_C	Inverse variance weighted	31.7896	36	0.669135	jOip5N	chronic_pancreatitis_R5	Cholesterol in small HDL || id:met-d-S_HDL_C
met-d-L_VLDL_P	Inverse variance weighted	41.8321	45	0.606932	jOip5N	chronic_pancreatitis_R5	Concentration of large VLDL particles || id:met-d-L_VLDL_P
met-d-L_HDL_C	Inverse variance weighted	78.1331	85	0.68795	jOip5N	chronic_pancreatitis_R5	Cholesterol in large HDL || id:met-d-L_HDL_C
met-d-IDL_PL	Inverse variance weighted	55.757	51	0.300594	jOip5N	chronic_pancreatitis_R5	Phospholipids in IDL || id:met-d-IDL_PL
met-d-S_VLDL_TG_pct	Inverse variance weighted	57.8543	51	0.237051	jOip5N	chronic_pancreatitis_R5	Triglycerides to total lipids ratio in small VLDL || id:met-d-S_VLDL_TG_pct
met-d-M_VLDL_C	Inverse variance weighted	38.592	37	0.397508	jOip5N	chronic_pancreatitis_R5	Cholesterol in medium VLDL || id:met-d-M_VLDL_C
met-d-S_VLDL_CE_pct	Inverse variance weighted	64.6578	51	0.0947166	jOip5N	chronic_pancreatitis_R5	Cholesteryl esters to total lipids ratio in small VLDL || id:met-d-S_VLDL_CE_pct
met-d-Acetoacetate	Inverse variance weighted	0.139431	3	0.986718	jOip5N	chronic_pancreatitis_R5	Acetoacetate || id:met-d-Acetoacetate
met-d-HDL_TG	Inverse variance weighted	44.6556	50	0.68702	jOip5N	chronic_pancreatitis_R5	Triglycerides in HDL || id:met-d-HDL_TG
met-d-XS_VLDL_CE	Inverse variance weighted	39.7323	45	0.694092	jOip5N	chronic_pancreatitis_R5	Cholesteryl esters in very small VLDL || id:met-d-XS_VLDL_CE
met-d-Clinical_LDL_C	Inverse variance weighted	59.486	37	0.0109577	jOip5N	chronic_pancreatitis_R5	Clinical LDL cholesterol || id:met-d-Clinical_LDL_C
met-d-LA_pct	Inverse variance weighted	30.6492	27	0.285787	jOip5N	chronic_pancreatitis_R5	Ratio of linoleic acid to total fatty acids || id:met-d-LA_pct
met-d-HDL_C	Inverse variance weighted	49.1747	76	0.992786	jOip5N	chronic_pancreatitis_R5	HDL cholesterol || id:met-d-HDL_C
met-d-Total_TG	Inverse variance weighted	47.1776	51	0.626227	jOip5N	chronic_pancreatitis_R5	Total triglycerides || id:met-d-Total_TG
met-d-M_VLDL_TG	Inverse variance weighted	51.5722	48	0.335925	jOip5N	chronic_pancreatitis_R5	Triglycerides in medium VLDL || id:met-d-M_VLDL_TG
met-d-L_LDL_CE	Inverse variance weighted	63.7632	40	0.00984216	jOip5N	chronic_pancreatitis_R5	Cholesteryl esters in large LDL || id:met-d-L_LDL_CE
met-d-Omega_6	Inverse variance weighted	42.7551	42	0.438565	jOip5N	chronic_pancreatitis_R5	Omega-6 fatty acids || id:met-d-Omega_6
met-d-XL_VLDL_FC	Inverse variance weighted	36.0822	36	0.464803	jOip5N	chronic_pancreatitis_R5	Free cholesterol in very large VLDL || id:met-d-XL_VLDL_FC
met-d-M_VLDL_C_pct	Inverse variance weighted	59.3629	59	0.462266	jOip5N	chronic_pancreatitis_R5	Cholesterol to total lipids ratio in medium VLDL || id:met-d-M_VLDL_C_pct
met-d-S_VLDL_FC_pct	Inverse variance weighted	56.5175	57	0.493133	jOip5N	chronic_pancreatitis_R5	Free cholesterol to total lipids ratio in small VLDL || id:met-d-S_VLDL_FC_pct
met-d-Citrate	Inverse variance weighted	41.9052	26	0.0251067	jOip5N	chronic_pancreatitis_R5	Citrate || id:met-d-Citrate
met-d-XL_VLDL_CE	Inverse variance weighted	53.1462	49	0.317566	jOip5N	chronic_pancreatitis_R5	Cholesteryl esters in very large VLDL || id:met-d-XL_VLDL_CE
met-d-M_LDL_C_pct	Inverse variance weighted	20.5271	26	0.765944	jOip5N	chronic_pancreatitis_R5	Cholesterol to total lipids ratio in medium LDL || id:met-d-M_LDL_C_pct
met-d-S_LDL_TG	Inverse variance weighted	46.5064	51	0.652524	jOip5N	chronic_pancreatitis_R5	Triglycerides in small LDL || id:met-d-S_LDL_TG
met-d-XXL_VLDL_FC_pct	Inverse variance weighted	39.1077	21	0.00952857	jOip5N	chronic_pancreatitis_R5	Free cholesterol to total lipids ratio in chylomicrons and extremely large VLDL || id:met-d-XXL_VLDL_FC_pct
met-d-S_LDL_PL	Inverse variance weighted	71.1185	43	0.00446283	jOip5N	chronic_pancreatitis_R5	Phospholipids in small LDL || id:met-d-S_LDL_PL
met-d-S_LDL_TG_pct	Inverse variance weighted	56.6053	57	0.489839	jOip5N	chronic_pancreatitis_R5	Triglycerides to total lipids ratio in small LDL || id:met-d-S_LDL_TG_pct
met-d-XL_VLDL_CE_pct	Inverse variance weighted	48.5979	57	0.778164	jOip5N	chronic_pancreatitis_R5	Cholesteryl esters to total lipids ratio in very large VLDL || id:met-d-XL_VLDL_CE_pct
met-d-XL_HDL_TG_pct	Inverse variance weighted	49.0858	54	0.663971	jOip5N	chronic_pancreatitis_R5	Triglycerides to total lipids ratio in very large HDL || id:met-d-XL_HDL_TG_pct
met-d-XS_VLDL_L	Inverse variance weighted	52.4491	51	0.41759	jOip5N	chronic_pancreatitis_R5	Total lipids in very small VLDL || id:met-d-XS_VLDL_L
met-d-L_HDL_PL	Inverse variance weighted	66.8419	71	0.61781	jOip5N	chronic_pancreatitis_R5	Phospholipids in large HDL || id:met-d-L_HDL_PL
met-d-L_HDL_FC	Inverse variance weighted	79.6894	81	0.520358	jOip5N	chronic_pancreatitis_R5	Free cholesterol in large HDL || id:met-d-L_HDL_FC
met-d-HDL_FC	Inverse variance weighted	63.9495	68	0.61676	jOip5N	chronic_pancreatitis_R5	Free cholesterol in HDL || id:met-d-HDL_FC
met-d-XXL_VLDL_P	Inverse variance weighted	39.3492	46	0.745214	jOip5N	chronic_pancreatitis_R5	Concentration of chylomicrons and extremely large VLDL particles || id:met-d-XXL_VLDL_P
met-d-L_LDL_P	Inverse variance weighted	74.3979	47	0.00662944	jOip5N	chronic_pancreatitis_R5	Concentration of large LDL particles || id:met-d-L_LDL_P
met-d-S_LDL_P	Inverse variance weighted	55.5901	41	0.0637847	jOip5N	chronic_pancreatitis_R5	Concentration of small LDL particles || id:met-d-S_LDL_P
met-d-VLDL_TG	Inverse variance weighted	46.9332	49	0.557307	jOip5N	chronic_pancreatitis_R5	Triglycerides in VLDL || id:met-d-VLDL_TG
met-d-IDL_C_pct	Inverse variance weighted	56.6438	64	0.731508	jOip5N	chronic_pancreatitis_R5	Cholesterol to total lipids ratio in IDL || id:met-d-IDL_C_pct
met-d-Omega_3_pct	Inverse variance weighted	34.1837	28	0.194892	jOip5N	chronic_pancreatitis_R5	Ratio of omega-3 fatty acids to total fatty acids || id:met-d-Omega_3_pct
met-d-L_HDL_TG_pct	Inverse variance weighted	59.5064	56	0.349239	jOip5N	chronic_pancreatitis_R5	Triglycerides to total lipids ratio in large HDL || id:met-d-L_HDL_TG_pct
met-d-S_VLDL_PL_pct	Inverse variance weighted	59.0295	56	0.365413	jOip5N	chronic_pancreatitis_R5	Phospholipids to total lipids ratio in small VLDL || id:met-d-S_VLDL_PL_pct
met-d-non_HDL_C	Inverse variance weighted	68.6632	42	0.00582093	jOip5N	chronic_pancreatitis_R5	Total cholesterol minus HDL-C || id:met-d-non_HDL_C
met-d-DHA	Inverse variance weighted	35.4132	36	0.496311	jOip5N	chronic_pancreatitis_R5	Docosahexaenoic acid || id:met-d-DHA
met-d-S_HDL_PL	Inverse variance weighted	53.4976	47	0.238963	jOip5N	chronic_pancreatitis_R5	Phospholipids in small HDL || id:met-d-S_HDL_PL
met-d-XL_VLDL_L	Inverse variance weighted	40.2757	45	0.67205	jOip5N	chronic_pancreatitis_R5	Total lipids in very large VLDL || id:met-d-XL_VLDL_L
met-d-Sphingomyelins	Inverse variance weighted	52.693	55	0.563273	jOip5N	chronic_pancreatitis_R5	Sphingomyelins || id:met-d-Sphingomyelins
met-d-L_VLDL_PL	Inverse variance weighted	43.6919	45	0.527395	jOip5N	chronic_pancreatitis_R5	Phospholipids in large VLDL || id:met-d-L_VLDL_PL
met-d-Gly	Inverse variance weighted	23.2666	34	0.917404	jOip5N	chronic_pancreatitis_R5	Glycine || id:met-d-Gly
met-d-GlycA	Inverse variance weighted	52.6745	41	0.104562	jOip5N	chronic_pancreatitis_R5	Glycoprotein acetyls || id:met-d-GlycA
met-d-XXL_VLDL_L	Inverse variance weighted	48.1811	50	0.546654	jOip5N	chronic_pancreatitis_R5	Total lipids in chylomicrons and extremely large VLDL || id:met-d-XXL_VLDL_L
met-d-S_LDL_FC	Inverse variance weighted	73.4005	42	0.00193048	jOip5N	chronic_pancreatitis_R5	Free cholesterol in small LDL || id:met-d-S_LDL_FC
met-d-IDL_FC_pct	Inverse variance weighted	37.7373	32	0.223457	jOip5N	chronic_pancreatitis_R5	Free cholesterol to total lipids ratio in IDL || id:met-d-IDL_FC_pct
met-d-L_VLDL_TG	Inverse variance weighted	48.1173	48	0.468097	jOip5N	chronic_pancreatitis_R5	Triglycerides in large VLDL || id:met-d-L_VLDL_TG
met-d-Unsaturation	Inverse variance weighted	34.8528	34	0.42726	jOip5N	chronic_pancreatitis_R5	Degree of unsaturation || id:met-d-Unsaturation
met-d-L_LDL_CE_pct	Inverse variance weighted	24.5793	28	0.650622	jOip5N	chronic_pancreatitis_R5	Cholesteryl esters to total lipids ratio in large LDL || id:met-d-L_LDL_CE_pct
met-d-S_HDL_C_pct	Inverse variance weighted	55.6331	48	0.209414	jOip5N	chronic_pancreatitis_R5	Cholesterol to total lipids ratio in small HDL || id:met-d-S_HDL_C_pct
met-d-Ala	Inverse variance weighted	27.2667	28	0.503761	jOip5N	chronic_pancreatitis_R5	Alanine || id:met-d-Ala
met-d-S_HDL_L	Inverse variance weighted	44.0467	39	0.266547	jOip5N	chronic_pancreatitis_R5	Total lipids in small HDL || id:met-d-S_HDL_L
met-d-L_HDL_C_pct	Inverse variance weighted	71.1687	69	0.405415	jOip5N	chronic_pancreatitis_R5	Cholesterol to total lipids ratio in large HDL || id:met-d-L_HDL_C_pct
met-d-XXL_VLDL_TG	Inverse variance weighted	56.892	46	0.130316	jOip5N	chronic_pancreatitis_R5	Triglycerides in chylomicrons and extremely large VLDL || id:met-d-XXL_VLDL_TG
met-d-Val	Inverse variance weighted	6.64738	12	0.88001	jOip5N	chronic_pancreatitis_R5	Valine || id:met-d-Val
met-d-VLDL_L	Inverse variance weighted	37.1907	42	0.681782	jOip5N	chronic_pancreatitis_R5	Total lipids in VLDL || id:met-d-VLDL_L
met-d-ApoA1	Inverse variance weighted	56.2423	59	0.577799	jOip5N	chronic_pancreatitis_R5	Apolipoprotein A1 || id:met-d-ApoA1
met-d-Remnant_C	Inverse variance weighted	50.9207	39	0.0957191	jOip5N	chronic_pancreatitis_R5	Remnant cholesterol (non-HDL, non-LDL -cholesterol) || id:met-d-Remnant_C
met-d-M_HDL_CE	Inverse variance weighted	72.5044	72	0.461167	jOip5N	chronic_pancreatitis_R5	Cholesteryl esters in medium HDL || id:met-d-M_HDL_CE
met-d-XL_VLDL_P	Inverse variance weighted	41.3074	47	0.706482	jOip5N	chronic_pancreatitis_R5	Concentration of very large VLDL particles || id:met-d-XL_VLDL_P
met-d-HDL_PL	Inverse variance weighted	66.2974	60	0.26885	jOip5N	chronic_pancreatitis_R5	Phospholipids in HDL || id:met-d-HDL_PL
met-d-Total_C	Inverse variance weighted	61.1704	51	0.155776	jOip5N	chronic_pancreatitis_R5	Total cholesterol || id:met-d-Total_C
met-d-L_LDL_PL	Inverse variance weighted	61.8225	40	0.0149659	jOip5N	chronic_pancreatitis_R5	Phospholipids in large LDL || id:met-d-L_LDL_PL
met-d-L_VLDL_FC	Inverse variance weighted	42.6381	45	0.572525	jOip5N	chronic_pancreatitis_R5	Free cholesterol in large VLDL || id:met-d-L_VLDL_FC
met-d-L_HDL_CE	Inverse variance weighted	81.5286	84	0.556058	jOip5N	chronic_pancreatitis_R5	Cholesteryl esters in large HDL || id:met-d-L_HDL_CE
met-d-Phosphatidylc	Inverse variance weighted	33.8732	48	0.938708	jOip5N	chronic_pancreatitis_R5	Phosphatidylcholines || id:met-d-Phosphatidylc
met-d-Pyruvate	Inverse variance weighted	21.791	14	0.083011	jOip5N	chronic_pancreatitis_R5	Pyruvate || id:met-d-Pyruvate
met-d-bOHbutyrate	Inverse variance weighted	3.43357	11	0.983668	jOip5N	chronic_pancreatitis_R5	3-Hydroxybutyrate || id:met-d-bOHbutyrate
met-d-XL_VLDL_PL	Inverse variance weighted	39.7108	41	0.527897	jOip5N	chronic_pancreatitis_R5	Phospholipids in very large VLDL || id:met-d-XL_VLDL_PL
met-d-XL_HDL_L	Inverse variance weighted	55.2463	63	0.745773	jOip5N	chronic_pancreatitis_R5	Total lipids in very large HDL || id:met-d-XL_HDL_L
met-d-XL_VLDL_FC_pct	Inverse variance weighted	47.4982	46	0.411406	jOip5N	chronic_pancreatitis_R5	Free cholesterol to total lipids ratio in very large VLDL || id:met-d-XL_VLDL_FC_pct
met-d-L_VLDL_CE	Inverse variance weighted	37.1578	43	0.7218	jOip5N	chronic_pancreatitis_R5	Cholesteryl esters in large VLDL || id:met-d-L_VLDL_CE
met-d-XS_VLDL_FC	Inverse variance weighted	46.8663	47	0.478052	jOip5N	chronic_pancreatitis_R5	Free cholesterol in very small VLDL || id:met-d-XS_VLDL_FC
met-d-XL_HDL_PL	Inverse variance weighted	47.1765	59	0.866185	jOip5N	chronic_pancreatitis_R5	Phospholipids in very large HDL || id:met-d-XL_HDL_PL
met-d-MUFA_pct	Inverse variance weighted	43.6205	50	0.725692	jOip5N	chronic_pancreatitis_R5	Ratio of monounsaturated fatty acids to total fatty acids || id:met-d-MUFA_pct
met-d-IDL_FC	Inverse variance weighted	49.2582	54	0.657511	jOip5N	chronic_pancreatitis_R5	Free cholesterol in IDL || id:met-d-IDL_FC
met-d-L_HDL_PL_pct	Inverse variance weighted	55.2882	61	0.682007	jOip5N	chronic_pancreatitis_R5	Phospholipids to total lipids ratio in large HDL || id:met-d-L_HDL_PL_pct
met-d-M_HDL_TG_pct	Inverse variance weighted	43.2198	55	0.875002	jOip5N	chronic_pancreatitis_R5	Triglycerides to total lipids ratio in medium HDL || id:met-d-M_HDL_TG_pct
met-d-IDL_L	Inverse variance weighted	47.8596	51	0.599151	jOip5N	chronic_pancreatitis_R5	Total lipids in IDL || id:met-d-IDL_L
met-d-Total_BCAA	Inverse variance weighted	5.69848	10	0.839928	jOip5N	chronic_pancreatitis_R5	Total concentration of branched-chain amino acids (leucine + isoleucine + valine) || id:met-d-Total_BCAA
met-d-L_LDL_C	Inverse variance weighted	66.7256	42	0.00893594	jOip5N	chronic_pancreatitis_R5	Cholesterol in large LDL || id:met-d-L_LDL_C
met-d-L_VLDL_TG_pct	Inverse variance weighted	60.1913	43	0.0425466	jOip5N	chronic_pancreatitis_R5	Triglycerides to total lipids ratio in large VLDL || id:met-d-L_VLDL_TG_pct
met-d-M_LDL_FC_pct	Inverse variance weighted	56.6253	65	0.760991	jOip5N	chronic_pancreatitis_R5	Free cholesterol to total lipids ratio in medium LDL || id:met-d-M_LDL_FC_pct
met-d-S_LDL_C	Inverse variance weighted	61.698	41	0.0198672	jOip5N	chronic_pancreatitis_R5	Cholesterol in small LDL || id:met-d-S_LDL_C
met-d-M_VLDL_CE_pct	Inverse variance weighted	54.9466	57	0.552506	jOip5N	chronic_pancreatitis_R5	Cholesteryl esters to total lipids ratio in medium VLDL || id:met-d-M_VLDL_CE_pct
met-d-LDL_TG	Inverse variance weighted	54.3714	53	0.422014	jOip5N	chronic_pancreatitis_R5	Triglycerides in LDL || id:met-d-LDL_TG
met-d-L_HDL_P	Inverse variance weighted	66.5625	78	0.818766	jOip5N	chronic_pancreatitis_R5	Concentration of large HDL particles || id:met-d-L_HDL_P
met-d-TG_by_PG	Inverse variance weighted	58.5143	63	0.636727	jOip5N	chronic_pancreatitis_R5	Ratio of triglycerides to phosphoglycerides || id:met-d-TG_by_PG
met-d-XL_HDL_C_pct	Inverse variance weighted	52.4612	41	0.108226	jOip5N	chronic_pancreatitis_R5	Cholesterol to total lipids ratio in very large HDL || id:met-d-XL_HDL_C_pct
met-d-PUFA_by_MUFA	Inverse variance weighted	36.7323	45	0.805093	jOip5N	chronic_pancreatitis_R5	Ratio of polyunsaturated fatty acids to monounsaturated fatty acids || id:met-d-PUFA_by_MUFA
met-d-Cholines	Inverse variance weighted	40.5475	50	0.827557	jOip5N	chronic_pancreatitis_R5	Total cholines || id:met-d-Cholines
met-d-MUFA	Inverse variance weighted	53.9708	50	0.325156	jOip5N	chronic_pancreatitis_R5	Monounsaturated fatty acids || id:met-d-MUFA
met-d-VLDL_CE	Inverse variance weighted	44.2905	45	0.501894	jOip5N	chronic_pancreatitis_R5	Cholesteryl esters in VLDL || id:met-d-VLDL_CE
met-d-XXL_VLDL_C	Inverse variance weighted	39.9527	47	0.757107	jOip5N	chronic_pancreatitis_R5	Cholesterol in chylomicrons and extremely large VLDL || id:met-d-XXL_VLDL_C
met-d-XL_HDL_PL_pct	Inverse variance weighted	53.9339	49	0.291347	jOip5N	chronic_pancreatitis_R5	Phospholipids to total lipids ratio in very large HDL || id:met-d-XL_HDL_PL_pct
met-d-XXL_VLDL_PL_pct	Inverse variance weighted	40.9471	33	0.161131	jOip5N	chronic_pancreatitis_R5	Phospholipids to total lipids ratio in chylomicrons and extremely large VLDL || id:met-d-XXL_VLDL_PL_pct
met-d-LDL_PL	Inverse variance weighted	64.6344	42	0.0139678	jOip5N	chronic_pancreatitis_R5	Phospholipids in LDL || id:met-d-LDL_PL
met-d-M_VLDL_L	Inverse variance weighted	44.286	42	0.37542	jOip5N	chronic_pancreatitis_R5	Total lipids in medium VLDL || id:met-d-M_VLDL_L
met-d-LA	Inverse variance weighted	44.6638	38	0.212058	jOip5N	chronic_pancreatitis_R5	Linoleic acid || id:met-d-LA
met-d-Omega_3	Inverse variance weighted	42.3305	41	0.413373	jOip5N	chronic_pancreatitis_R5	Omega-3 fatty acids || id:met-d-Omega_3
met-d-M_LDL_FC	Inverse variance weighted	72.3013	42	0.00251083	jOip5N	chronic_pancreatitis_R5	Free cholesterol in medium LDL || id:met-d-M_LDL_FC
met-d-M_LDL_CE_pct	Inverse variance weighted	30.9941	35	0.661958	jOip5N	chronic_pancreatitis_R5	Cholesteryl esters to total lipids ratio in medium LDL || id:met-d-M_LDL_CE_pct
met-d-Lactate	Inverse variance weighted	10.2335	7	0.175725	jOip5N	chronic_pancreatitis_R5	Lactate || id:met-d-Lactate
met-d-VLDL_P	Inverse variance weighted	55.9106	53	0.366096	jOip5N	chronic_pancreatitis_R5	Concentration of VLDL particles || id:met-d-VLDL_P
met-d-M_VLDL_FC	Inverse variance weighted	51.6731	46	0.261852	jOip5N	chronic_pancreatitis_R5	Free cholesterol in medium VLDL || id:met-d-M_VLDL_FC
met-d-Total_P	Inverse variance weighted	35.4639	53	0.969381	jOip5N	chronic_pancreatitis_R5	Total concentration of lipoprotein particles || id:met-d-Total_P
met-d-XS_VLDL_C_pct	Inverse variance weighted	54.285	56	0.540036	jOip5N	chronic_pancreatitis_R5	Cholesterol to total lipids ratio in very small VLDL || id:met-d-XS_VLDL_C_pct
met-d-IDL_CE_pct	Inverse variance weighted	49.831	47	0.36136	jOip5N	chronic_pancreatitis_R5	Cholesteryl esters to total lipids ratio in IDL || id:met-d-IDL_CE_pct
met-d-L_LDL_PL_pct	Inverse variance weighted	28.2617	37	0.84844	jOip5N	chronic_pancreatitis_R5	Phospholipids to total lipids ratio in large LDL || id:met-d-L_LDL_PL_pct
met-d-L_VLDL_C	Inverse variance weighted	39.2635	45	0.712721	jOip5N	chronic_pancreatitis_R5	Cholesterol in large VLDL || id:met-d-L_VLDL_C
met-d-XS_VLDL_P	Inverse variance weighted	43.5573	47	0.615963	jOip5N	chronic_pancreatitis_R5	Concentration of very small VLDL particles || id:met-d-XS_VLDL_P
met-d-M_HDL_PL	Inverse variance weighted	52.6337	53	0.488356	jOip5N	chronic_pancreatitis_R5	Phospholipids in medium HDL || id:met-d-M_HDL_PL
met-d-S_LDL_L	Inverse variance weighted	62.5604	40	0.0127841	jOip5N	chronic_pancreatitis_R5	Total lipids in small LDL || id:met-d-S_LDL_L
met-d-XL_HDL_C	Inverse variance weighted	64.2891	72	0.729386	jOip5N	chronic_pancreatitis_R5	Cholesterol in very large HDL || id:met-d-XL_HDL_C
met-d-XL_HDL_FC_pct	Inverse variance weighted	66.2771	63	0.364591	jOip5N	chronic_pancreatitis_R5	Free cholesterol to total lipids ratio in very large HDL || id:met-d-XL_HDL_FC_pct
met-d-SFA_pct	Inverse variance weighted	32.0612	19	0.0307624	jOip5N	chronic_pancreatitis_R5	Ratio of saturated fatty acids to total fatty acids || id:met-d-SFA_pct
met-d-S_HDL_P	Inverse variance weighted	29.6616	32	0.585417	jOip5N	chronic_pancreatitis_R5	Concentration of small HDL particles || id:met-d-S_HDL_P
met-d-Ile	Inverse variance weighted	13.2147	8	0.104674	jOip5N	chronic_pancreatitis_R5	Isoleucine || id:met-d-Ile
met-d-LDL_size	Inverse variance weighted	28.249	27	0.398222	jOip5N	chronic_pancreatitis_R5	Average diameter for LDL particles || id:met-d-LDL_size
met-d-M_LDL_TG_pct	Inverse variance weighted	57.429	51	0.249193	jOip5N	chronic_pancreatitis_R5	Triglycerides to total lipids ratio in medium LDL || id:met-d-M_LDL_TG_pct

## Sheet: het_metd_vs_alcoholic_cp_R5
id.exposure	method	Q	Q_df	Q_pval	id.outcome	outcome	exposure
met-d-Gln	Inverse variance weighted	37.8895	29	0.124813	jOip5N	alcoholic_chronic_pancreatitis_R5	Glutamine || id:met-d-Gln
met-d-L_LDL_L	Inverse variance weighted	52.7701	39	0.0694784	jOip5N	alcoholic_chronic_pancreatitis_R5	Total lipids in large LDL || id:met-d-L_LDL_L
met-d-HDL_L	Inverse variance weighted	83.8459	71	0.141348	jOip5N	alcoholic_chronic_pancreatitis_R5	Total lipids in HDL || id:met-d-HDL_L
met-d-Omega_6_pct	Inverse variance weighted	38.2705	37	0.411606	jOip5N	alcoholic_chronic_pancreatitis_R5	Ratio of omega-6 fatty acids to total fatty acids || id:met-d-Omega_6_pct
met-d-IDL_TG	Inverse variance weighted	48.7728	48	0.441774	jOip5N	alcoholic_chronic_pancreatitis_R5	Triglycerides in IDL || id:met-d-IDL_TG
met-d-Tyr	Inverse variance weighted	33.4943	25	0.119166	jOip5N	alcoholic_chronic_pancreatitis_R5	Tyrosine || id:met-d-Tyr
met-d-XXL_VLDL_TG_pct	Inverse variance weighted	22.9861	15	0.0844351	jOip5N	alcoholic_chronic_pancreatitis_R5	Triglycerides to total lipids ratio in chylomicrons and extremely large VLDL || id:met-d-XXL_VLDL_TG_pct
met-d-M_HDL_L	Inverse variance weighted	53.6999	57	0.599658	jOip5N	alcoholic_chronic_pancreatitis_R5	Total lipids in medium HDL || id:met-d-M_HDL_L
met-d-L_VLDL_FC_pct	Inverse variance weighted	45.4758	39	0.22042	jOip5N	alcoholic_chronic_pancreatitis_R5	Free cholesterol to total lipids ratio in large VLDL || id:met-d-L_VLDL_FC_pct
met-d-S_VLDL_CE	Inverse variance weighted	71.9343	55	0.062315	jOip5N	alcoholic_chronic_pancreatitis_R5	Cholesteryl esters in small VLDL || id:met-d-S_VLDL_CE
met-d-XL_HDL_P	Inverse variance weighted	79.7711	73	0.274677	jOip5N	alcoholic_chronic_pancreatitis_R5	Concentration of very large HDL particles || id:met-d-XL_HDL_P
met-d-XS_VLDL_TG	Inverse variance weighted	74.4234	62	0.13398	jOip5N	alcoholic_chronic_pancreatitis_R5	Triglycerides in very small VLDL || id:met-d-XS_VLDL_TG
met-d-M_HDL_P	Inverse variance weighted	59.2951	59	0.464734	jOip5N	alcoholic_chronic_pancreatitis_R5	Concentration of medium HDL particles || id:met-d-M_HDL_P
met-d-Total_L	Inverse variance weighted	63.2548	56	0.235652	jOip5N	alcoholic_chronic_pancreatitis_R5	Total lipids in lipoprotein particles || id:met-d-Total_L
met-d-L_HDL_TG	Inverse variance weighted	28.6059	43	0.955017	jOip5N	alcoholic_chronic_pancreatitis_R5	Triglycerides in large HDL || id:met-d-L_HDL_TG
met-d-Total_FA	Inverse variance weighted	45.8557	46	0.478255	jOip5N	alcoholic_chronic_pancreatitis_R5	Total fatty acids || id:met-d-Total_FA
met-d-XS_VLDL_PL_pct	Inverse variance weighted	50.7799	47	0.326982	jOip5N	alcoholic_chronic_pancreatitis_R5	Phospholipids to total lipids ratio in very small VLDL || id:met-d-XS_VLDL_PL_pct
met-d-XL_VLDL_C	Inverse variance weighted	33.7695	42	0.813368	jOip5N	alcoholic_chronic_pancreatitis_R5	Cholesterol in very large VLDL || id:met-d-XL_VLDL_C
met-d-M_VLDL_PL	Inverse variance weighted	63.0381	51	0.120169	jOip5N	alcoholic_chronic_pancreatitis_R5	Phospholipids in medium VLDL || id:met-d-M_VLDL_PL
met-d-S_LDL_CE	Inverse variance weighted	45.141	40	0.265754	jOip5N	alcoholic_chronic_pancreatitis_R5	Cholesteryl esters in small LDL || id:met-d-S_LDL_CE
met-d-XS_VLDL_TG_pct	Inverse variance weighted	64.0986	57	0.241663	jOip5N	alcoholic_chronic_pancreatitis_R5	Triglycerides to total lipids ratio in very small VLDL || id:met-d-XS_VLDL_TG_pct
met-d-M_HDL_FC	Inverse variance weighted	72.8095	68	0.322777	jOip5N	alcoholic_chronic_pancreatitis_R5	Free cholesterol in medium HDL || id:met-d-M_HDL_FC
met-d-M_LDL_PL_pct	Inverse variance weighted	33.1069	30	0.317921	jOip5N	alcoholic_chronic_pancreatitis_R5	Phospholipids to total lipids ratio in medium LDL || id:met-d-M_LDL_PL_pct
met-d-LDL_L	Inverse variance weighted	53.523	39	0.0606752	jOip5N	alcoholic_chronic_pancreatitis_R5	Total lipids in LDL || id:met-d-LDL_L
met-d-SFA	Inverse variance weighted	41.4274	41	0.451972	jOip5N	alcoholic_chronic_pancreatitis_R5	Saturated fatty acids || id:met-d-SFA
met-d-PUFA	Inverse variance weighted	42.3391	46	0.626368	jOip5N	alcoholic_chronic_pancreatitis_R5	Polyunsaturated fatty acids || id:met-d-PUFA
met-d-Total_PL	Inverse variance weighted	41.6953	52	0.846041	jOip5N	alcoholic_chronic_pancreatitis_R5	Total phospholipids in lipoprotein particles || id:met-d-Total_PL
met-d-M_VLDL_CE	Inverse variance weighted	42.9112	41	0.389243	jOip5N	alcoholic_chronic_pancreatitis_R5	Cholesteryl esters in medium VLDL || id:met-d-M_VLDL_CE
met-d-XL_VLDL_TG	Inverse variance weighted	62.7794	55	0.21997	jOip5N	alcoholic_chronic_pancreatitis_R5	Triglycerides in very large VLDL || id:met-d-XL_VLDL_TG
met-d-S_HDL_FC_pct	Inverse variance weighted	70.7245	60	0.162032	jOip5N	alcoholic_chronic_pancreatitis_R5	Free cholesterol to total lipids ratio in small HDL || id:met-d-S_HDL_FC_pct
met-d-XL_VLDL_TG_pct	Inverse variance weighted	49.7665	45	0.289287	jOip5N	alcoholic_chronic_pancreatitis_R5	Triglycerides to total lipids ratio in very large VLDL || id:met-d-XL_VLDL_TG_pct
met-d-L_VLDL_C_pct	Inverse variance weighted	49.6616	45	0.292832	jOip5N	alcoholic_chronic_pancreatitis_R5	Cholesterol to total lipids ratio in large VLDL || id:met-d-L_VLDL_C_pct
met-d-S_VLDL_C	Inverse variance weighted	66.435	50	0.0597705	jOip5N	alcoholic_chronic_pancreatitis_R5	Cholesterol in small VLDL || id:met-d-S_VLDL_C
met-d-M_HDL_C_pct	Inverse variance weighted	55.7809	68	0.855419	jOip5N	alcoholic_chronic_pancreatitis_R5	Cholesterol to total lipids ratio in medium HDL || id:met-d-M_HDL_C_pct
met-d-LDL_C	Inverse variance weighted	54.0897	40	0.0676383	jOip5N	alcoholic_chronic_pancreatitis_R5	LDL cholesterol || id:met-d-LDL_C
met-d-M_HDL_C	Inverse variance weighted	77.2862	71	0.284916	jOip5N	alcoholic_chronic_pancreatitis_R5	Cholesterol in medium HDL || id:met-d-M_HDL_C
met-d-XL_VLDL_C_pct	Inverse variance weighted	58.1515	55	0.360079	jOip5N	alcoholic_chronic_pancreatitis_R5	Cholesterol to total lipids ratio in very large VLDL || id:met-d-XL_VLDL_C_pct
met-d-L_HDL_L	Inverse variance weighted	90.6764	83	0.264429	jOip5N	alcoholic_chronic_pancreatitis_R5	Total lipids in large HDL || id:met-d-L_HDL_L
met-d-XS_VLDL_C	Inverse variance weighted	56.516	46	0.137681	jOip5N	alcoholic_chronic_pancreatitis_R5	Cholesterol in very small VLDL || id:met-d-XS_VLDL_C
met-d-L_HDL_CE_pct	Inverse variance weighted	51.6677	55	0.602735	jOip5N	alcoholic_chronic_pancreatitis_R5	Cholesteryl esters to total lipids ratio in large HDL || id:met-d-L_HDL_CE_pct
met-d-XL_HDL_CE_pct	Inverse variance weighted	24.3856	29	0.709701	jOip5N	alcoholic_chronic_pancreatitis_R5	Cholesteryl esters to total lipids ratio in very large HDL || id:met-d-XL_HDL_CE_pct
met-d-XXL_VLDL_CE	Inverse variance weighted	41.3544	48	0.740032	jOip5N	alcoholic_chronic_pancreatitis_R5	Cholesteryl esters in chylomicrons and extremely large VLDL || id:met-d-XXL_VLDL_CE
met-d-HDL_P	Inverse variance weighted	41.8776	54	0.88529	jOip5N	alcoholic_chronic_pancreatitis_R5	Concentration of HDL particles || id:met-d-HDL_P
met-d-VLDL_PL	Inverse variance weighted	50.938	49	0.397265	jOip5N	alcoholic_chronic_pancreatitis_R5	Phospholipids in VLDL || id:met-d-VLDL_PL
met-d-XXL_VLDL_PL	Inverse variance weighted	38.2283	47	0.815438	jOip5N	alcoholic_chronic_pancreatitis_R5	Phospholipids in chylomicrons and extremely large VLDL || id:met-d-XXL_VLDL_PL
met-d-S_VLDL_TG	Inverse variance weighted	63.1325	58	0.299905	jOip5N	alcoholic_chronic_pancreatitis_R5	Triglycerides in small VLDL || id:met-d-S_VLDL_TG
met-d-M_HDL_FC_pct	Inverse variance weighted	69.6193	70	0.490357	jOip5N	alcoholic_chronic_pancreatitis_R5	Free cholesterol to total lipids ratio in medium HDL || id:met-d-M_HDL_FC_pct
met-d-L_LDL_C_pct	Inverse variance weighted	71.0851	51	0.0329513	jOip5N	alcoholic_chronic_pancreatitis_R5	Cholesterol to total lipids ratio in large LDL || id:met-d-L_LDL_C_pct
met-d-L_LDL_FC_pct	Inverse variance weighted	58.4214	69	0.814232	jOip5N	alcoholic_chronic_pancreatitis_R5	Free cholesterol to total lipids ratio in large LDL || id:met-d-L_LDL_FC_pct
met-d-L_LDL_FC	Inverse variance weighted	57.3874	48	0.166277	jOip5N	alcoholic_chronic_pancreatitis_R5	Free cholesterol in large LDL || id:met-d-L_LDL_FC
met-d-VLDL_FC	Inverse variance weighted	57.889	48	0.155222	jOip5N	alcoholic_chronic_pancreatitis_R5	Free cholesterol in VLDL || id:met-d-VLDL_FC
met-d-IDL_C	Inverse variance weighted	52.9788	55	0.552235	jOip5N	alcoholic_chronic_pancreatitis_R5	Cholesterol in IDL || id:met-d-IDL_C
met-d-VLDL_C	Inverse variance weighted	66.1919	48	0.041856	jOip5N	alcoholic_chronic_pancreatitis_R5	VLDL cholesterol || id:met-d-VLDL_C
met-d-S_HDL_FC	Inverse variance weighted	32.0283	41	0.841053	jOip5N	alcoholic_chronic_pancreatitis_R5	Free cholesterol in small HDL || id:met-d-S_HDL_FC
met-d-HDL_size	Inverse variance weighted	85.9183	76	0.204552	jOip5N	alcoholic_chronic_pancreatitis_R5	Average diameter for HDL particles || id:met-d-HDL_size
met-d-Phe	Inverse variance weighted	5.13497	5	0.399632	jOip5N	alcoholic_chronic_pancreatitis_R5	Phenylalanine || id:met-d-Phe
met-d-XS_VLDL_PL	Inverse variance weighted	60.7438	53	0.216986	jOip5N	alcoholic_chronic_pancreatitis_R5	Phospholipids in very small VLDL || id:met-d-XS_VLDL_PL
met-d-Total_FC	Inverse variance weighted	60.8339	48	0.101116	jOip5N	alcoholic_chronic_pancreatitis_R5	Total free cholesterol || id:met-d-Total_FC
met-d-IDL_CE	Inverse variance weighted	52.9253	54	0.515873	jOip5N	alcoholic_chronic_pancreatitis_R5	Cholesteryl esters in IDL || id:met-d-IDL_CE
met-d-Phosphoglyc	Inverse variance weighted	39.4557	48	0.805316	jOip5N	alcoholic_chronic_pancreatitis_R5	Phosphoglycerides || id:met-d-Phosphoglyc
met-d-LDL_P	Inverse variance weighted	47.8965	40	0.182964	jOip5N	alcoholic_chronic_pancreatitis_R5	Concentration of LDL particles || id:met-d-LDL_P
met-d-M_LDL_P	Inverse variance weighted	46.6947	35	0.0893784	jOip5N	alcoholic_chronic_pancreatitis_R5	Concentration of medium LDL particles || id:met-d-M_LDL_P
met-d-His	Inverse variance weighted	4.88938	10	0.898444	jOip5N	alcoholic_chronic_pancreatitis_R5	Histidine || id:met-d-His
met-d-M_HDL_PL_pct	Inverse variance weighted	56.1284	62	0.685989	jOip5N	alcoholic_chronic_pancreatitis_R5	Phospholipids to total lipids ratio in medium HDL || id:met-d-M_HDL_PL_pct
met-d-S_VLDL_P	Inverse variance weighted	46.1162	52	0.703399	jOip5N	alcoholic_chronic_pancreatitis_R5	Concentration of small VLDL particles || id:met-d-S_VLDL_P
met-d-M_LDL_TG	Inverse variance weighted	62.4994	54	0.19992	jOip5N	alcoholic_chronic_pancreatitis_R5	Triglycerides in medium LDL || id:met-d-M_LDL_TG
met-d-S_VLDL_C_pct	Inverse variance weighted	57.6366	49	0.186104	jOip5N	alcoholic_chronic_pancreatitis_R5	Cholesterol to total lipids ratio in small VLDL || id:met-d-S_VLDL_C_pct
met-d-M_LDL_L	Inverse variance weighted	46.4244	40	0.224605	jOip5N	alcoholic_chronic_pancreatitis_R5	Total lipids in medium LDL || id:met-d-M_LDL_L
met-d-M_VLDL_PL_pct	Inverse variance weighted	62.7746	51	0.124772	jOip5N	alcoholic_chronic_pancreatitis_R5	Phospholipids to total lipids ratio in medium VLDL || id:met-d-M_VLDL_PL_pct
met-d-XXL_VLDL_C_pct	Inverse variance weighted	32.3649	22	0.0713843	jOip5N	alcoholic_chronic_pancreatitis_R5	Cholesterol to total lipids ratio in chylomicrons and extremely large VLDL || id:met-d-XXL_VLDL_C_pct
met-d-XL_HDL_CE	Inverse variance weighted	95.1894	78	0.0902959	jOip5N	alcoholic_chronic_pancreatitis_R5	Cholesteryl esters in very large HDL || id:met-d-XL_HDL_CE
met-d-L_VLDL_L	Inverse variance weighted	48.3263	44	0.302416	jOip5N	alcoholic_chronic_pancreatitis_R5	Total lipids in large VLDL || id:met-d-L_VLDL_L
met-d-Glucose	Inverse variance weighted	15.0546	18	0.658213	jOip5N	alcoholic_chronic_pancreatitis_R5	Glucose || id:met-d-Glucose
met-d-VLDL_size	Inverse variance weighted	47.5448	56	0.782081	jOip5N	alcoholic_chronic_pancreatitis_R5	Average diameter for VLDL particles || id:met-d-VLDL_size
met-d-IDL_P	Inverse variance weighted	49.5438	39	0.120079	jOip5N	alcoholic_chronic_pancreatitis_R5	Concentration of IDL particles || id:met-d-IDL_P
met-d-L_HDL_FC_pct	Inverse variance weighted	58.4304	57	0.422608	jOip5N	alcoholic_chronic_pancreatitis_R5	Free cholesterol to total lipids ratio in large HDL || id:met-d-L_HDL_FC_pct
met-d-LDL_CE	Inverse variance weighted	49.2243	37	0.0861551	jOip5N	alcoholic_chronic_pancreatitis_R5	Cholesteryl esters in LDL || id:met-d-LDL_CE
met-d-DHA_pct	Inverse variance weighted	17.8724	20	0.595814	jOip5N	alcoholic_chronic_pancreatitis_R5	Ratio of docosahexaenoic acid to total fatty acids || id:met-d-DHA_pct
met-d-M_LDL_CE	Inverse variance weighted	53.4704	42	0.110442	jOip5N	alcoholic_chronic_pancreatitis_R5	Cholesteryl esters in medium LDL || id:met-d-M_LDL_CE
met-d-L_LDL_TG_pct	Inverse variance weighted	55.2401	52	0.353293	jOip5N	alcoholic_chronic_pancreatitis_R5	Triglycerides to total lipids ratio in large LDL || id:met-d-L_LDL_TG_pct
met-d-XS_VLDL_CE_pct	Inverse variance weighted	56.2254	58	0.541561	jOip5N	alcoholic_chronic_pancreatitis_R5	Cholesteryl esters to total lipids ratio in very small VLDL || id:met-d-XS_VLDL_CE_pct
met-d-S_HDL_PL_pct	Inverse variance weighted	64.8593	45	0.0277803	jOip5N	alcoholic_chronic_pancreatitis_R5	Phospholipids to total lipids ratio in small HDL || id:met-d-S_HDL_PL_pct
met-d-LDL_FC	Inverse variance weighted	55.9636	45	0.126673	jOip5N	alcoholic_chronic_pancreatitis_R5	Free cholesterol in LDL || id:met-d-LDL_FC
met-d-M_HDL_CE_pct	Inverse variance weighted	44.6102	58	0.901656	jOip5N	alcoholic_chronic_pancreatitis_R5	Cholesteryl esters to total lipids ratio in medium HDL || id:met-d-M_HDL_CE_pct
met-d-M_LDL_C	Inverse variance weighted	45.1858	40	0.264241	jOip5N	alcoholic_chronic_pancreatitis_R5	Cholesterol in medium LDL || id:met-d-M_LDL_C
met-d-M_VLDL_TG_pct	Inverse variance weighted	56.5763	52	0.308121	jOip5N	alcoholic_chronic_pancreatitis_R5	Triglycerides to total lipids ratio in medium VLDL || id:met-d-M_VLDL_TG_pct
met-d-S_LDL_FC_pct	Inverse variance weighted	65.4167	57	0.207741	jOip5N	alcoholic_chronic_pancreatitis_R5	Free cholesterol to total lipids ratio in small LDL || id:met-d-S_LDL_FC_pct
met-d-S_LDL_C_pct	Inverse variance weighted	22.0991	25	0.630014	jOip5N	alcoholic_chronic_pancreatitis_R5	Cholesterol to total lipids ratio in small LDL || id:met-d-S_LDL_C_pct
met-d-S_HDL_TG_pct	Inverse variance weighted	54.6956	66	0.83831	jOip5N	alcoholic_chronic_pancreatitis_R5	Triglycerides to total lipids ratio in small HDL || id:met-d-S_HDL_TG_pct
met-d-S_VLDL_PL	Inverse variance weighted	70.9527	56	0.0860543	jOip5N	alcoholic_chronic_pancreatitis_R5	Phospholipids in small VLDL || id:met-d-S_VLDL_PL
met-d-S_LDL_PL_pct	Inverse variance weighted	34.9663	39	0.654409	jOip5N	alcoholic_chronic_pancreatitis_R5	Phospholipids to total lipids ratio in small LDL || id:met-d-S_LDL_PL_pct
met-d-L_LDL_TG	Inverse variance weighted	53.0475	53	0.472327	jOip5N	alcoholic_chronic_pancreatitis_R5	Triglycerides in large LDL || id:met-d-L_LDL_TG
met-d-Total_CE	Inverse variance weighted	55.6076	53	0.376843	jOip5N	alcoholic_chronic_pancreatitis_R5	Total esterified cholesterol || id:met-d-Total_CE
met-d-S_HDL_CE_pct	Inverse variance weighted	49.7224	47	0.365404	jOip5N	alcoholic_chronic_pancreatitis_R5	Cholesteryl esters to total lipids ratio in small HDL || id:met-d-S_HDL_CE_pct
met-d-Omega_6_by_Omega_3	Inverse variance weighted	24.9143	30	0.729184	jOip5N	alcoholic_chronic_pancreatitis_R5	Ratio of omega-6 fatty acids to omega-3 fatty acids || id:met-d-Omega_6_by_Omega_3
met-d-Acetone	Inverse variance weighted	5.29019	8	0.726157	jOip5N	alcoholic_chronic_pancreatitis_R5	Acetone || id:met-d-Acetone
met-d-PUFA_pct	Inverse variance weighted	30.2698	37	0.775398	jOip5N	alcoholic_chronic_pancreatitis_R5	Ratio of polyunsaturated fatty acids to total fatty acids || id:met-d-PUFA_pct
met-d-XL_HDL_TG	Inverse variance weighted	32.8054	44	0.892531	jOip5N	alcoholic_chronic_pancreatitis_R5	Triglycerides in very large HDL || id:met-d-XL_HDL_TG
met-d-Leu	Inverse variance weighted	7.07867	11	0.792677	jOip5N	alcoholic_chronic_pancreatitis_R5	Leucine || id:met-d-Leu
met-d-M_HDL_TG	Inverse variance weighted	40.9333	47	0.720824	jOip5N	alcoholic_chronic_pancreatitis_R5	Triglycerides in medium HDL || id:met-d-M_HDL_TG
met-d-XL_HDL_FC	Inverse variance weighted	72.3837	60	0.131181	jOip5N	alcoholic_chronic_pancreatitis_R5	Free cholesterol in very large HDL || id:met-d-XL_HDL_FC
met-d-XXL_VLDL_FC	Inverse variance weighted	45.2313	50	0.664822	jOip5N	alcoholic_chronic_pancreatitis_R5	Free cholesterol in chylomicrons and extremely large VLDL || id:met-d-XXL_VLDL_FC
met-d-XL_VLDL_PL_pct	Inverse variance weighted	35.8151	37	0.524493	jOip5N	alcoholic_chronic_pancreatitis_R5	Phospholipids to total lipids ratio in very large VLDL || id:met-d-XL_VLDL_PL_pct
met-d-Albumin	Inverse variance weighted	20.2599	23	0.626185	jOip5N	alcoholic_chronic_pancreatitis_R5	Albumin || id:met-d-Albumin
met-d-IDL_TG_pct	Inverse variance weighted	79.7079	63	0.0760248	jOip5N	alcoholic_chronic_pancreatitis_R5	Triglycerides to total lipids ratio in IDL || id:met-d-IDL_TG_pct
met-d-L_VLDL_CE_pct	Inverse variance weighted	48.8041	49	0.48101	jOip5N	alcoholic_chronic_pancreatitis_R5	Cholesteryl esters to total lipids ratio in large VLDL || id:met-d-L_VLDL_CE_pct
met-d-IDL_PL_pct	Inverse variance weighted	29.4116	37	0.80836	jOip5N	alcoholic_chronic_pancreatitis_R5	Phospholipids to total lipids ratio in IDL || id:met-d-IDL_PL_pct
met-d-M_LDL_PL	Inverse variance weighted	54.9177	41	0.0717576	jOip5N	alcoholic_chronic_pancreatitis_R5	Phospholipids in medium LDL || id:met-d-M_LDL_PL
met-d-L_VLDL_PL_pct	Inverse variance weighted	54.5133	53	0.416731	jOip5N	alcoholic_chronic_pancreatitis_R5	Phospholipids to total lipids ratio in large VLDL || id:met-d-L_VLDL_PL_pct
met-d-S_HDL_CE	Inverse variance weighted	36.0527	33	0.32768	jOip5N	alcoholic_chronic_pancreatitis_R5	Cholesteryl esters in small HDL || id:met-d-S_HDL_CE
met-d-ApoB_by_ApoA1	Inverse variance weighted	73.3555	56	0.0596923	jOip5N	alcoholic_chronic_pancreatitis_R5	Ratio of apolipoprotein B to apolipoprotein A1 || id:met-d-ApoB_by_ApoA1
met-d-S_HDL_TG	Inverse variance weighted	64.2366	53	0.138666	jOip5N	alcoholic_chronic_pancreatitis_R5	Triglycerides in small HDL || id:met-d-S_HDL_TG
met-d-Creatinine	Inverse variance weighted	41.8068	55	0.904981	jOip5N	alcoholic_chronic_pancreatitis_R5	Creatinine || id:met-d-Creatinine
met-d-M_VLDL_FC_pct	Inverse variance weighted	59.6762	48	0.120267	jOip5N	alcoholic_chronic_pancreatitis_R5	Free cholesterol to total lipids ratio in medium VLDL || id:met-d-M_VLDL_FC_pct
met-d-S_LDL_CE_pct	Inverse variance weighted	31.8567	38	0.74827	jOip5N	alcoholic_chronic_pancreatitis_R5	Cholesteryl esters to total lipids ratio in small LDL || id:met-d-S_LDL_CE_pct
met-d-XS_VLDL_FC_pct	Inverse variance weighted	41.7685	38	0.3104	jOip5N	alcoholic_chronic_pancreatitis_R5	Free cholesterol to total lipids ratio in very small VLDL || id:met-d-XS_VLDL_FC_pct
met-d-XXL_VLDL_CE_pct	Inverse variance weighted	29.5675	19	0.0575666	jOip5N	alcoholic_chronic_pancreatitis_R5	Cholesteryl esters to total lipids ratio in chylomicrons and extremely large VLDL || id:met-d-XXL_VLDL_CE_pct
met-d-S_VLDL_L	Inverse variance weighted	45.7425	53	0.749955	jOip5N	alcoholic_chronic_pancreatitis_R5	Total lipids in small VLDL || id:met-d-S_VLDL_L
met-d-Acetate	Inverse variance weighted	3.1236	5	0.680937	jOip5N	alcoholic_chronic_pancreatitis_R5	Acetate || id:met-d-Acetate
met-d-M_VLDL_P	Inverse variance weighted	67.6464	49	0.0398643	jOip5N	alcoholic_chronic_pancreatitis_R5	Concentration of medium VLDL particles || id:met-d-M_VLDL_P
met-d-ApoB	Inverse variance weighted	42.7723	39	0.312395	jOip5N	alcoholic_chronic_pancreatitis_R5	Apolipoprotein B || id:met-d-ApoB
met-d-S_VLDL_FC	Inverse variance weighted	52.8647	43	0.144008	jOip5N	alcoholic_chronic_pancreatitis_R5	Free cholesterol in small VLDL || id:met-d-S_VLDL_FC
met-d-HDL_CE	Inverse variance weighted	63.0892	74	0.813168	jOip5N	alcoholic_chronic_pancreatitis_R5	Cholesteryl esters in HDL || id:met-d-HDL_CE
met-d-S_HDL_C	Inverse variance weighted	37.4474	36	0.402549	jOip5N	alcoholic_chronic_pancreatitis_R5	Cholesterol in small HDL || id:met-d-S_HDL_C
met-d-L_VLDL_P	Inverse variance weighted	50.4343	45	0.267322	jOip5N	alcoholic_chronic_pancreatitis_R5	Concentration of large VLDL particles || id:met-d-L_VLDL_P
met-d-L_HDL_C	Inverse variance weighted	85.1063	85	0.476356	jOip5N	alcoholic_chronic_pancreatitis_R5	Cholesterol in large HDL || id:met-d-L_HDL_C
met-d-IDL_PL	Inverse variance weighted	53.8245	51	0.366762	jOip5N	alcoholic_chronic_pancreatitis_R5	Phospholipids in IDL || id:met-d-IDL_PL
met-d-S_VLDL_TG_pct	Inverse variance weighted	57.598	51	0.244323	jOip5N	alcoholic_chronic_pancreatitis_R5	Triglycerides to total lipids ratio in small VLDL || id:met-d-S_VLDL_TG_pct
met-d-M_VLDL_C	Inverse variance weighted	36.916	37	0.472956	jOip5N	alcoholic_chronic_pancreatitis_R5	Cholesterol in medium VLDL || id:met-d-M_VLDL_C
met-d-S_VLDL_CE_pct	Inverse variance weighted	59.1408	51	0.202702	jOip5N	alcoholic_chronic_pancreatitis_R5	Cholesteryl esters to total lipids ratio in small VLDL || id:met-d-S_VLDL_CE_pct
met-d-Acetoacetate	Inverse variance weighted	1.57918	3	0.664121	jOip5N	alcoholic_chronic_pancreatitis_R5	Acetoacetate || id:met-d-Acetoacetate
met-d-HDL_TG	Inverse variance weighted	47.5851	50	0.57083	jOip5N	alcoholic_chronic_pancreatitis_R5	Triglycerides in HDL || id:met-d-HDL_TG
met-d-XS_VLDL_CE	Inverse variance weighted	46.6984	45	0.402472	jOip5N	alcoholic_chronic_pancreatitis_R5	Cholesteryl esters in very small VLDL || id:met-d-XS_VLDL_CE
met-d-Clinical_LDL_C	Inverse variance weighted	52.2326	37	0.0496163	jOip5N	alcoholic_chronic_pancreatitis_R5	Clinical LDL cholesterol || id:met-d-Clinical_LDL_C
met-d-LA_pct	Inverse variance weighted	33.3486	27	0.185809	jOip5N	alcoholic_chronic_pancreatitis_R5	Ratio of linoleic acid to total fatty acids || id:met-d-LA_pct
met-d-HDL_C	Inverse variance weighted	58.6599	76	0.92992	jOip5N	alcoholic_chronic_pancreatitis_R5	HDL cholesterol || id:met-d-HDL_C
met-d-Total_TG	Inverse variance weighted	61.048	51	0.158357	jOip5N	alcoholic_chronic_pancreatitis_R5	Total triglycerides || id:met-d-Total_TG
met-d-M_VLDL_TG	Inverse variance weighted	56.1846	48	0.195094	jOip5N	alcoholic_chronic_pancreatitis_R5	Triglycerides in medium VLDL || id:met-d-M_VLDL_TG
met-d-L_LDL_CE	Inverse variance weighted	52.6227	40	0.0872105	jOip5N	alcoholic_chronic_pancreatitis_R5	Cholesteryl esters in large LDL || id:met-d-L_LDL_CE
met-d-Omega_6	Inverse variance weighted	38.3958	42	0.629958	jOip5N	alcoholic_chronic_pancreatitis_R5	Omega-6 fatty acids || id:met-d-Omega_6
met-d-XL_VLDL_FC	Inverse variance weighted	33.0913	36	0.607678	jOip5N	alcoholic_chronic_pancreatitis_R5	Free cholesterol in very large VLDL || id:met-d-XL_VLDL_FC
met-d-M_VLDL_C_pct	Inverse variance weighted	62.7929	59	0.343454	jOip5N	alcoholic_chronic_pancreatitis_R5	Cholesterol to total lipids ratio in medium VLDL || id:met-d-M_VLDL_C_pct
met-d-S_VLDL_FC_pct	Inverse variance weighted	67.1876	57	0.167473	jOip5N	alcoholic_chronic_pancreatitis_R5	Free cholesterol to total lipids ratio in small VLDL || id:met-d-S_VLDL_FC_pct
met-d-Citrate	Inverse variance weighted	44.2322	26	0.0142694	jOip5N	alcoholic_chronic_pancreatitis_R5	Citrate || id:met-d-Citrate
met-d-XL_VLDL_CE	Inverse variance weighted	55.3371	49	0.247881	jOip5N	alcoholic_chronic_pancreatitis_R5	Cholesteryl esters in very large VLDL || id:met-d-XL_VLDL_CE
met-d-M_LDL_C_pct	Inverse variance weighted	23.973	26	0.577508	jOip5N	alcoholic_chronic_pancreatitis_R5	Cholesterol to total lipids ratio in medium LDL || id:met-d-M_LDL_C_pct
met-d-S_LDL_TG	Inverse variance weighted	55.0197	51	0.325038	jOip5N	alcoholic_chronic_pancreatitis_R5	Triglycerides in small LDL || id:met-d-S_LDL_TG
met-d-XXL_VLDL_FC_pct	Inverse variance weighted	35.2026	21	0.0268227	jOip5N	alcoholic_chronic_pancreatitis_R5	Free cholesterol to total lipids ratio in chylomicrons and extremely large VLDL || id:met-d-XXL_VLDL_FC_pct
met-d-S_LDL_PL	Inverse variance weighted	62.6103	43	0.0269252	jOip5N	alcoholic_chronic_pancreatitis_R5	Phospholipids in small LDL || id:met-d-S_LDL_PL
met-d-S_LDL_TG_pct	Inverse variance weighted	60.7417	57	0.34266	jOip5N	alcoholic_chronic_pancreatitis_R5	Triglycerides to total lipids ratio in small LDL || id:met-d-S_LDL_TG_pct
met-d-XL_VLDL_CE_pct	Inverse variance weighted	64.0697	57	0.242444	jOip5N	alcoholic_chronic_pancreatitis_R5	Cholesteryl esters to total lipids ratio in very large VLDL || id:met-d-XL_VLDL_CE_pct
met-d-XL_HDL_TG_pct	Inverse variance weighted	49.7596	54	0.638553	jOip5N	alcoholic_chronic_pancreatitis_R5	Triglycerides to total lipids ratio in very large HDL || id:met-d-XL_HDL_TG_pct
met-d-XS_VLDL_L	Inverse variance weighted	55.6482	51	0.304135	jOip5N	alcoholic_chronic_pancreatitis_R5	Total lipids in very small VLDL || id:met-d-XS_VLDL_L
met-d-L_HDL_PL	Inverse variance weighted	68.5338	71	0.560905	jOip5N	alcoholic_chronic_pancreatitis_R5	Phospholipids in large HDL || id:met-d-L_HDL_PL
met-d-L_HDL_FC	Inverse variance weighted	90.3321	81	0.224011	jOip5N	alcoholic_chronic_pancreatitis_R5	Free cholesterol in large HDL || id:met-d-L_HDL_FC
met-d-HDL_FC	Inverse variance weighted	73.9165	68	0.291114	jOip5N	alcoholic_chronic_pancreatitis_R5	Free cholesterol in HDL || id:met-d-HDL_FC
met-d-XXL_VLDL_P	Inverse variance weighted	40.0341	46	0.719297	jOip5N	alcoholic_chronic_pancreatitis_R5	Concentration of chylomicrons and extremely large VLDL particles || id:met-d-XXL_VLDL_P
met-d-L_LDL_P	Inverse variance weighted	64.1169	47	0.0490048	jOip5N	alcoholic_chronic_pancreatitis_R5	Concentration of large LDL particles || id:met-d-L_LDL_P
met-d-S_LDL_P	Inverse variance weighted	51.3135	41	0.12973	jOip5N	alcoholic_chronic_pancreatitis_R5	Concentration of small LDL particles || id:met-d-S_LDL_P
met-d-VLDL_TG	Inverse variance weighted	54.0865	49	0.286417	jOip5N	alcoholic_chronic_pancreatitis_R5	Triglycerides in VLDL || id:met-d-VLDL_TG
met-d-IDL_C_pct	Inverse variance weighted	70.7525	64	0.262543	jOip5N	alcoholic_chronic_pancreatitis_R5	Cholesterol to total lipids ratio in IDL || id:met-d-IDL_C_pct
met-d-Omega_3_pct	Inverse variance weighted	32.2009	28	0.266412	jOip5N	alcoholic_chronic_pancreatitis_R5	Ratio of omega-3 fatty acids to total fatty acids || id:met-d-Omega_3_pct
met-d-L_HDL_TG_pct	Inverse variance weighted	56.8481	56	0.443262	jOip5N	alcoholic_chronic_pancreatitis_R5	Triglycerides to total lipids ratio in large HDL || id:met-d-L_HDL_TG_pct
met-d-S_VLDL_PL_pct	Inverse variance weighted	64.065	56	0.214585	jOip5N	alcoholic_chronic_pancreatitis_R5	Phospholipids to total lipids ratio in small VLDL || id:met-d-S_VLDL_PL_pct
met-d-non_HDL_C	Inverse variance weighted	60.6175	42	0.0313511	jOip5N	alcoholic_chronic_pancreatitis_R5	Total cholesterol minus HDL-C || id:met-d-non_HDL_C
met-d-DHA	Inverse variance weighted	39.4516	36	0.318278	jOip5N	alcoholic_chronic_pancreatitis_R5	Docosahexaenoic acid || id:met-d-DHA
met-d-S_HDL_PL	Inverse variance weighted	48.1866	47	0.42463	jOip5N	alcoholic_chronic_pancreatitis_R5	Phospholipids in small HDL || id:met-d-S_HDL_PL
met-d-XL_VLDL_L	Inverse variance weighted	51.0771	45	0.247172	jOip5N	alcoholic_chronic_pancreatitis_R5	Total lipids in very large VLDL || id:met-d-XL_VLDL_L
met-d-Sphingomyelins	Inverse variance weighted	50.385	55	0.651324	jOip5N	alcoholic_chronic_pancreatitis_R5	Sphingomyelins || id:met-d-Sphingomyelins
met-d-L_VLDL_PL	Inverse variance weighted	48.3744	45	0.338305	jOip5N	alcoholic_chronic_pancreatitis_R5	Phospholipids in large VLDL || id:met-d-L_VLDL_PL
met-d-Gly	Inverse variance weighted	27.4918	34	0.777499	jOip5N	alcoholic_chronic_pancreatitis_R5	Glycine || id:met-d-Gly
met-d-GlycA	Inverse variance weighted	42.5452	41	0.404384	jOip5N	alcoholic_chronic_pancreatitis_R5	Glycoprotein acetyls || id:met-d-GlycA
met-d-XXL_VLDL_L	Inverse variance weighted	53.7737	50	0.331929	jOip5N	alcoholic_chronic_pancreatitis_R5	Total lipids in chylomicrons and extremely large VLDL || id:met-d-XXL_VLDL_L
met-d-S_LDL_FC	Inverse variance weighted	64.7362	42	0.0136728	jOip5N	alcoholic_chronic_pancreatitis_R5	Free cholesterol in small LDL || id:met-d-S_LDL_FC
met-d-IDL_FC_pct	Inverse variance weighted	35.2538	32	0.316866	jOip5N	alcoholic_chronic_pancreatitis_R5	Free cholesterol to total lipids ratio in IDL || id:met-d-IDL_FC_pct
met-d-L_VLDL_TG	Inverse variance weighted	54.9114	48	0.229209	jOip5N	alcoholic_chronic_pancreatitis_R5	Triglycerides in large VLDL || id:met-d-L_VLDL_TG
met-d-Unsaturation	Inverse variance weighted	36.5135	34	0.352687	jOip5N	alcoholic_chronic_pancreatitis_R5	Degree of unsaturation || id:met-d-Unsaturation
met-d-L_LDL_CE_pct	Inverse variance weighted	21.4868	28	0.804476	jOip5N	alcoholic_chronic_pancreatitis_R5	Cholesteryl esters to total lipids ratio in large LDL || id:met-d-L_LDL_CE_pct
met-d-S_HDL_C_pct	Inverse variance weighted	49.5517	48	0.411137	jOip5N	alcoholic_chronic_pancreatitis_R5	Cholesterol to total lipids ratio in small HDL || id:met-d-S_HDL_C_pct
met-d-Ala	Inverse variance weighted	18.4198	28	0.91508	jOip5N	alcoholic_chronic_pancreatitis_R5	Alanine || id:met-d-Ala
met-d-S_HDL_L	Inverse variance weighted	35.8769	39	0.61311	jOip5N	alcoholic_chronic_pancreatitis_R5	Total lipids in small HDL || id:met-d-S_HDL_L
met-d-L_HDL_C_pct	Inverse variance weighted	75.2316	69	0.283774	jOip5N	alcoholic_chronic_pancreatitis_R5	Cholesterol to total lipids ratio in large HDL || id:met-d-L_HDL_C_pct
met-d-XXL_VLDL_TG	Inverse variance weighted	60.3054	46	0.0766604	jOip5N	alcoholic_chronic_pancreatitis_R5	Triglycerides in chylomicrons and extremely large VLDL || id:met-d-XXL_VLDL_TG
met-d-Val	Inverse variance weighted	5.72544	12	0.929285	jOip5N	alcoholic_chronic_pancreatitis_R5	Valine || id:met-d-Val
met-d-VLDL_L	Inverse variance weighted	34.4543	42	0.789462	jOip5N	alcoholic_chronic_pancreatitis_R5	Total lipids in VLDL || id:met-d-VLDL_L
met-d-ApoA1	Inverse variance weighted	55.8463	59	0.592494	jOip5N	alcoholic_chronic_pancreatitis_R5	Apolipoprotein A1 || id:met-d-ApoA1
met-d-Remnant_C	Inverse variance weighted	41.0747	39	0.379756	jOip5N	alcoholic_chronic_pancreatitis_R5	Remnant cholesterol (non-HDL, non-LDL -cholesterol) || id:met-d-Remnant_C
met-d-M_HDL_CE	Inverse variance weighted	85.8417	72	0.126804	jOip5N	alcoholic_chronic_pancreatitis_R5	Cholesteryl esters in medium HDL || id:met-d-M_HDL_CE
met-d-XL_VLDL_P	Inverse variance weighted	52.2969	47	0.275831	jOip5N	alcoholic_chronic_pancreatitis_R5	Concentration of very large VLDL particles || id:met-d-XL_VLDL_P
met-d-HDL_PL	Inverse variance weighted	72.4032	60	0.130847	jOip5N	alcoholic_chronic_pancreatitis_R5	Phospholipids in HDL || id:met-d-HDL_PL
met-d-Total_C	Inverse variance weighted	55.7958	51	0.299337	jOip5N	alcoholic_chronic_pancreatitis_R5	Total cholesterol || id:met-d-Total_C
met-d-L_LDL_PL	Inverse variance weighted	54.6931	40	0.0607338	jOip5N	alcoholic_chronic_pancreatitis_R5	Phospholipids in large LDL || id:met-d-L_LDL_PL
met-d-L_VLDL_FC	Inverse variance weighted	51.3155	45	0.239952	jOip5N	alcoholic_chronic_pancreatitis_R5	Free cholesterol in large VLDL || id:met-d-L_VLDL_FC
met-d-L_HDL_CE	Inverse variance weighted	82.6715	84	0.520541	jOip5N	alcoholic_chronic_pancreatitis_R5	Cholesteryl esters in large HDL || id:met-d-L_HDL_CE
met-d-Phosphatidylc	Inverse variance weighted	34.9622	48	0.91999	jOip5N	alcoholic_chronic_pancreatitis_R5	Phosphatidylcholines || id:met-d-Phosphatidylc
met-d-Pyruvate	Inverse variance weighted	19.3494	14	0.152023	jOip5N	alcoholic_chronic_pancreatitis_R5	Pyruvate || id:met-d-Pyruvate
met-d-bOHbutyrate	Inverse variance weighted	4.59994	11	0.948985	jOip5N	alcoholic_chronic_pancreatitis_R5	3-Hydroxybutyrate || id:met-d-bOHbutyrate
met-d-XL_VLDL_PL	Inverse variance weighted	44.7174	41	0.318501	jOip5N	alcoholic_chronic_pancreatitis_R5	Phospholipids in very large VLDL || id:met-d-XL_VLDL_PL
met-d-XL_HDL_L	Inverse variance weighted	61.3913	63	0.533866	jOip5N	alcoholic_chronic_pancreatitis_R5	Total lipids in very large HDL || id:met-d-XL_HDL_L
met-d-XL_VLDL_FC_pct	Inverse variance weighted	50.0022	46	0.317456	jOip5N	alcoholic_chronic_pancreatitis_R5	Free cholesterol to total lipids ratio in very large VLDL || id:met-d-XL_VLDL_FC_pct
met-d-L_VLDL_CE	Inverse variance weighted	46.2445	43	0.33982	jOip5N	alcoholic_chronic_pancreatitis_R5	Cholesteryl esters in large VLDL || id:met-d-L_VLDL_CE
met-d-XS_VLDL_FC	Inverse variance weighted	49.1562	47	0.386807	jOip5N	alcoholic_chronic_pancreatitis_R5	Free cholesterol in very small VLDL || id:met-d-XS_VLDL_FC
met-d-XL_HDL_PL	Inverse variance weighted	63.0025	59	0.336686	jOip5N	alcoholic_chronic_pancreatitis_R5	Phospholipids in very large HDL || id:met-d-XL_HDL_PL
met-d-MUFA_pct	Inverse variance weighted	48.1466	50	0.548054	jOip5N	alcoholic_chronic_pancreatitis_R5	Ratio of monounsaturated fatty acids to total fatty acids || id:met-d-MUFA_pct
met-d-IDL_FC	Inverse variance weighted	53.1689	54	0.506422	jOip5N	alcoholic_chronic_pancreatitis_R5	Free cholesterol in IDL || id:met-d-IDL_FC
met-d-L_HDL_PL_pct	Inverse variance weighted	66.4737	61	0.294104	jOip5N	alcoholic_chronic_pancreatitis_R5	Phospholipids to total lipids ratio in large HDL || id:met-d-L_HDL_PL_pct
met-d-M_HDL_TG_pct	Inverse variance weighted	52.1471	55	0.584322	jOip5N	alcoholic_chronic_pancreatitis_R5	Triglycerides to total lipids ratio in medium HDL || id:met-d-M_HDL_TG_pct
met-d-IDL_L	Inverse variance weighted	51.6581	51	0.447932	jOip5N	alcoholic_chronic_pancreatitis_R5	Total lipids in IDL || id:met-d-IDL_L
met-d-Total_BCAA	Inverse variance weighted	8.01036	10	0.627825	jOip5N	alcoholic_chronic_pancreatitis_R5	Total concentration of branched-chain amino acids (leucine + isoleucine + valine) || id:met-d-Total_BCAA
met-d-L_LDL_C	Inverse variance weighted	57.3862	42	0.0570933	jOip5N	alcoholic_chronic_pancreatitis_R5	Cholesterol in large LDL || id:met-d-L_LDL_C
met-d-L_VLDL_TG_pct	Inverse variance weighted	51.2278	43	0.182176	jOip5N	alcoholic_chronic_pancreatitis_R5	Triglycerides to total lipids ratio in large VLDL || id:met-d-L_VLDL_TG_pct
met-d-M_LDL_FC_pct	Inverse variance weighted	64.4369	65	0.496399	jOip5N	alcoholic_chronic_pancreatitis_R5	Free cholesterol to total lipids ratio in medium LDL || id:met-d-M_LDL_FC_pct
met-d-S_LDL_C	Inverse variance weighted	47.2106	41	0.233671	jOip5N	alcoholic_chronic_pancreatitis_R5	Cholesterol in small LDL || id:met-d-S_LDL_C
met-d-M_VLDL_CE_pct	Inverse variance weighted	55.3134	57	0.538599	jOip5N	alcoholic_chronic_pancreatitis_R5	Cholesteryl esters to total lipids ratio in medium VLDL || id:met-d-M_VLDL_CE_pct
met-d-LDL_TG	Inverse variance weighted	67.9442	53	0.0811611	jOip5N	alcoholic_chronic_pancreatitis_R5	Triglycerides in LDL || id:met-d-LDL_TG
met-d-L_HDL_P	Inverse variance weighted	73.4646	78	0.624279	jOip5N	alcoholic_chronic_pancreatitis_R5	Concentration of large HDL particles || id:met-d-L_HDL_P
met-d-TG_by_PG	Inverse variance weighted	66.3372	63	0.362649	jOip5N	alcoholic_chronic_pancreatitis_R5	Ratio of triglycerides to phosphoglycerides || id:met-d-TG_by_PG
met-d-XL_HDL_C_pct	Inverse variance weighted	37.0907	41	0.645034	jOip5N	alcoholic_chronic_pancreatitis_R5	Cholesterol to total lipids ratio in very large HDL || id:met-d-XL_HDL_C_pct
met-d-PUFA_by_MUFA	Inverse variance weighted	43.1808	45	0.549271	jOip5N	alcoholic_chronic_pancreatitis_R5	Ratio of polyunsaturated fatty acids to monounsaturated fatty acids || id:met-d-PUFA_by_MUFA
met-d-Cholines	Inverse variance weighted	40.2543	50	0.83605	jOip5N	alcoholic_chronic_pancreatitis_R5	Total cholines || id:met-d-Cholines
met-d-MUFA	Inverse variance weighted	57.532	50	0.216424	jOip5N	alcoholic_chronic_pancreatitis_R5	Monounsaturated fatty acids || id:met-d-MUFA
met-d-VLDL_CE	Inverse variance weighted	58.9847	45	0.0788374	jOip5N	alcoholic_chronic_pancreatitis_R5	Cholesteryl esters in VLDL || id:met-d-VLDL_CE
met-d-XXL_VLDL_C	Inverse variance weighted	40.5596	47	0.734885	jOip5N	alcoholic_chronic_pancreatitis_R5	Cholesterol in chylomicrons and extremely large VLDL || id:met-d-XXL_VLDL_C
met-d-XL_HDL_PL_pct	Inverse variance weighted	54.2208	49	0.282117	jOip5N	alcoholic_chronic_pancreatitis_R5	Phospholipids to total lipids ratio in very large HDL || id:met-d-XL_HDL_PL_pct
met-d-XXL_VLDL_PL_pct	Inverse variance weighted	52.9817	33	0.0151439	jOip5N	alcoholic_chronic_pancreatitis_R5	Phospholipids to total lipids ratio in chylomicrons and extremely large VLDL || id:met-d-XXL_VLDL_PL_pct
met-d-LDL_PL	Inverse variance weighted	54.3383	42	0.0960495	jOip5N	alcoholic_chronic_pancreatitis_R5	Phospholipids in LDL || id:met-d-LDL_PL
met-d-M_VLDL_L	Inverse variance weighted	49.3141	42	0.203909	jOip5N	alcoholic_chronic_pancreatitis_R5	Total lipids in medium VLDL || id:met-d-M_VLDL_L
met-d-LA	Inverse variance weighted	41.8271	38	0.308179	jOip5N	alcoholic_chronic_pancreatitis_R5	Linoleic acid || id:met-d-LA
met-d-Omega_3	Inverse variance weighted	39.4661	41	0.53888	jOip5N	alcoholic_chronic_pancreatitis_R5	Omega-3 fatty acids || id:met-d-Omega_3
met-d-M_LDL_FC	Inverse variance weighted	58.812	42	0.0440822	jOip5N	alcoholic_chronic_pancreatitis_R5	Free cholesterol in medium LDL || id:met-d-M_LDL_FC
met-d-M_LDL_CE_pct	Inverse variance weighted	43.4216	35	0.155321	jOip5N	alcoholic_chronic_pancreatitis_R5	Cholesteryl esters to total lipids ratio in medium LDL || id:met-d-M_LDL_CE_pct
met-d-Lactate	Inverse variance weighted	6.43126	7	0.490389	jOip5N	alcoholic_chronic_pancreatitis_R5	Lactate || id:met-d-Lactate
met-d-VLDL_P	Inverse variance weighted	66.7473	53	0.097116	jOip5N	alcoholic_chronic_pancreatitis_R5	Concentration of VLDL particles || id:met-d-VLDL_P
met-d-M_VLDL_FC	Inverse variance weighted	54.5736	46	0.180823	jOip5N	alcoholic_chronic_pancreatitis_R5	Free cholesterol in medium VLDL || id:met-d-M_VLDL_FC
met-d-Total_P	Inverse variance weighted	40.4502	53	0.897052	jOip5N	alcoholic_chronic_pancreatitis_R5	Total concentration of lipoprotein particles || id:met-d-Total_P
met-d-XS_VLDL_C_pct	Inverse variance weighted	57.7778	56	0.409388	jOip5N	alcoholic_chronic_pancreatitis_R5	Cholesterol to total lipids ratio in very small VLDL || id:met-d-XS_VLDL_C_pct
met-d-IDL_CE_pct	Inverse variance weighted	62.3216	47	0.0664931	jOip5N	alcoholic_chronic_pancreatitis_R5	Cholesteryl esters to total lipids ratio in IDL || id:met-d-IDL_CE_pct
met-d-L_LDL_PL_pct	Inverse variance weighted	38.625	37	0.396074	jOip5N	alcoholic_chronic_pancreatitis_R5	Phospholipids to total lipids ratio in large LDL || id:met-d-L_LDL_PL_pct
met-d-L_VLDL_C	Inverse variance weighted	42.6203	45	0.573285	jOip5N	alcoholic_chronic_pancreatitis_R5	Cholesterol in large VLDL || id:met-d-L_VLDL_C
met-d-XS_VLDL_P	Inverse variance weighted	49.5112	47	0.373323	jOip5N	alcoholic_chronic_pancreatitis_R5	Concentration of very small VLDL particles || id:met-d-XS_VLDL_P
met-d-M_HDL_PL	Inverse variance weighted	52.3915	53	0.497788	jOip5N	alcoholic_chronic_pancreatitis_R5	Phospholipids in medium HDL || id:met-d-M_HDL_PL
met-d-S_LDL_L	Inverse variance weighted	48.7188	40	0.162273	jOip5N	alcoholic_chronic_pancreatitis_R5	Total lipids in small LDL || id:met-d-S_LDL_L
met-d-XL_HDL_C	Inverse variance weighted	83.5784	72	0.165427	jOip5N	alcoholic_chronic_pancreatitis_R5	Cholesterol in very large HDL || id:met-d-XL_HDL_C
met-d-XL_HDL_FC_pct	Inverse variance weighted	62.1741	63	0.505746	jOip5N	alcoholic_chronic_pancreatitis_R5	Free cholesterol to total lipids ratio in very large HDL || id:met-d-XL_HDL_FC_pct
met-d-SFA_pct	Inverse variance weighted	28.1717	19	0.0801786	jOip5N	alcoholic_chronic_pancreatitis_R5	Ratio of saturated fatty acids to total fatty acids || id:met-d-SFA_pct
met-d-S_HDL_P	Inverse variance weighted	34.4145	32	0.352908	jOip5N	alcoholic_chronic_pancreatitis_R5	Concentration of small HDL particles || id:met-d-S_HDL_P
met-d-Ile	Inverse variance weighted	9.23744	8	0.322664	jOip5N	alcoholic_chronic_pancreatitis_R5	Isoleucine || id:met-d-Ile
met-d-LDL_size	Inverse variance weighted	36.6687	27	0.10142	jOip5N	alcoholic_chronic_pancreatitis_R5	Average diameter for LDL particles || id:met-d-LDL_size
met-d-M_LDL_TG_pct	Inverse variance weighted	69.6114	51	0.0426147	jOip5N	alcoholic_chronic_pancreatitis_R5	Triglycerides to total lipids ratio in medium LDL || id:met-d-M_LDL_TG_pct
