# Supplementary material for: Mendelian randomization in blood metabolites identifies triglycerides and fatty acids saturation level as associated traits linked to pancreatitis risk
Source: Front Nutr. 2022 Oct 10;9:1021942. doi: 10.3389/fnut.2022.1021942 (PMC9589364; doi:10.3389/fnut.2022.1021942)
Supplement: Supplementary file 9 [file Table_2.xlsx]

## Sheet: pleio_metd_vs_ap_R5
id.exposure	id.outcome	outcome	exposure	egger_intercept	se	pval
met-d-Gln	jOip5N	acute_pancreatitis_R5	Glutamine || id:met-d-Gln	-0.00200509	0.0115414	0.863327
met-d-L_LDL_L	jOip5N	acute_pancreatitis_R5	Total lipids in large LDL || id:met-d-L_LDL_L	-0.00434761	0.00968612	0.65609
met-d-HDL_L	jOip5N	acute_pancreatitis_R5	Total lipids in HDL || id:met-d-HDL_L	-0.00827611	0.00751147	0.274324
met-d-Omega_6_pct	jOip5N	acute_pancreatitis_R5	Ratio of omega-6 fatty acids to total fatty acids || id:met-d-Omega_6_pct	0.0118309	0.0111874	0.297318
met-d-IDL_TG	jOip5N	acute_pancreatitis_R5	Triglycerides in IDL || id:met-d-IDL_TG	-0.00382766	0.00792274	0.631251
met-d-Tyr	jOip5N	acute_pancreatitis_R5	Tyrosine || id:met-d-Tyr	-0.0106272	0.0176971	0.553797
met-d-XXL_VLDL_TG_pct	jOip5N	acute_pancreatitis_R5	Triglycerides to total lipids ratio in chylomicrons and extremely large VLDL || id:met-d-XXL_VLDL_TG_pct	0.00529887	0.0158864	0.743664
met-d-M_HDL_L	jOip5N	acute_pancreatitis_R5	Total lipids in medium HDL || id:met-d-M_HDL_L	-0.00963517	0.0083175	0.251609
met-d-L_VLDL_FC_pct	jOip5N	acute_pancreatitis_R5	Free cholesterol to total lipids ratio in large VLDL || id:met-d-L_VLDL_FC_pct	0.00943553	0.0146	0.521989
met-d-S_VLDL_CE	jOip5N	acute_pancreatitis_R5	Cholesteryl esters in small VLDL || id:met-d-S_VLDL_CE	0.00333026	0.00907505	0.715077
met-d-XL_HDL_P	jOip5N	acute_pancreatitis_R5	Concentration of very large HDL particles || id:met-d-XL_HDL_P	-0.00713994	0.00536659	0.187571
met-d-XS_VLDL_TG	jOip5N	acute_pancreatitis_R5	Triglycerides in very small VLDL || id:met-d-XS_VLDL_TG	0.0027373	0.00706323	0.699703
met-d-M_HDL_P	jOip5N	acute_pancreatitis_R5	Concentration of medium HDL particles || id:met-d-M_HDL_P	-0.0161583	0.00753836	0.0362801
met-d-Total_L	jOip5N	acute_pancreatitis_R5	Total lipids in lipoprotein particles || id:met-d-Total_L	-0.00251387	0.0114086	0.826416
met-d-L_HDL_TG	jOip5N	acute_pancreatitis_R5	Triglycerides in large HDL || id:met-d-L_HDL_TG	-0.00129008	0.00721043	0.858862
met-d-Total_FA	jOip5N	acute_pancreatitis_R5	Total fatty acids || id:met-d-Total_FA	8.70825e-05	0.0101548	0.993196
met-d-XS_VLDL_PL_pct	jOip5N	acute_pancreatitis_R5	Phospholipids to total lipids ratio in very small VLDL || id:met-d-XS_VLDL_PL_pct	-0.0203433	0.0114931	0.0833488
met-d-XL_VLDL_C	jOip5N	acute_pancreatitis_R5	Cholesterol in very large VLDL || id:met-d-XL_VLDL_C	0.00702825	0.0122196	0.568324
met-d-M_VLDL_PL	jOip5N	acute_pancreatitis_R5	Phospholipids in medium VLDL || id:met-d-M_VLDL_PL	0.00567605	0.00931102	0.544883
met-d-S_LDL_CE	jOip5N	acute_pancreatitis_R5	Cholesteryl esters in small LDL || id:met-d-S_LDL_CE	-0.00517422	0.00920827	0.577393
met-d-XS_VLDL_TG_pct	jOip5N	acute_pancreatitis_R5	Triglycerides to total lipids ratio in very small VLDL || id:met-d-XS_VLDL_TG_pct	0.00780928	0.00903581	0.391132
met-d-M_HDL_FC	jOip5N	acute_pancreatitis_R5	Free cholesterol in medium HDL || id:met-d-M_HDL_FC	-0.00994133	0.00751124	0.190159
met-d-M_LDL_PL_pct	jOip5N	acute_pancreatitis_R5	Phospholipids to total lipids ratio in medium LDL || id:met-d-M_LDL_PL_pct	0.0286452	0.0111344	0.0154756
met-d-LDL_L	jOip5N	acute_pancreatitis_R5	Total lipids in LDL || id:met-d-LDL_L	0.00167904	0.0102065	0.870204
met-d-SFA	jOip5N	acute_pancreatitis_R5	Saturated fatty acids || id:met-d-SFA	0.00563014	0.0109732	0.610716
met-d-PUFA	jOip5N	acute_pancreatitis_R5	Polyunsaturated fatty acids || id:met-d-PUFA	0.000157946	0.0118563	0.98943
met-d-Total_PL	jOip5N	acute_pancreatitis_R5	Total phospholipids in lipoprotein particles || id:met-d-Total_PL	-0.00378407	0.0104097	0.717723
met-d-M_VLDL_CE	jOip5N	acute_pancreatitis_R5	Cholesteryl esters in medium VLDL || id:met-d-M_VLDL_CE	-0.0173011	0.00855793	0.0499381
met-d-XL_VLDL_TG	jOip5N	acute_pancreatitis_R5	Triglycerides in very large VLDL || id:met-d-XL_VLDL_TG	0.0086621	0.00929245	0.3554
met-d-S_HDL_FC_pct	jOip5N	acute_pancreatitis_R5	Free cholesterol to total lipids ratio in small HDL || id:met-d-S_HDL_FC_pct	-0.0155427	0.00680824	0.0260541
met-d-XL_VLDL_TG_pct	jOip5N	acute_pancreatitis_R5	Triglycerides to total lipids ratio in very large VLDL || id:met-d-XL_VLDL_TG_pct	-0.00160118	0.011988	0.894355
met-d-L_VLDL_C_pct	jOip5N	acute_pancreatitis_R5	Cholesterol to total lipids ratio in large VLDL || id:met-d-L_VLDL_C_pct	-0.00409697	0.00874346	0.641686
met-d-S_VLDL_C	jOip5N	acute_pancreatitis_R5	Cholesterol in small VLDL || id:met-d-S_VLDL_C	-0.00063324	0.00928265	0.94589
met-d-M_HDL_C_pct	jOip5N	acute_pancreatitis_R5	Cholesterol to total lipids ratio in medium HDL || id:met-d-M_HDL_C_pct	-0.00334589	0.00752562	0.658042
met-d-LDL_C	jOip5N	acute_pancreatitis_R5	LDL cholesterol || id:met-d-LDL_C	0.00188363	0.00982529	0.848962
met-d-M_HDL_C	jOip5N	acute_pancreatitis_R5	Cholesterol in medium HDL || id:met-d-M_HDL_C	-0.00581516	0.00735238	0.431662
met-d-XL_VLDL_C_pct	jOip5N	acute_pancreatitis_R5	Cholesterol to total lipids ratio in very large VLDL || id:met-d-XL_VLDL_C_pct	-0.0163442	0.0120085	0.179148
met-d-L_HDL_L	jOip5N	acute_pancreatitis_R5	Total lipids in large HDL || id:met-d-L_HDL_L	-0.00338821	0.00564014	0.549675
met-d-XS_VLDL_C	jOip5N	acute_pancreatitis_R5	Cholesterol in very small VLDL || id:met-d-XS_VLDL_C	-0.00159665	0.00828401	0.848031
met-d-L_HDL_CE_pct	jOip5N	acute_pancreatitis_R5	Cholesteryl esters to total lipids ratio in large HDL || id:met-d-L_HDL_CE_pct	-0.00721842	0.00756134	0.34401
met-d-XL_HDL_CE_pct	jOip5N	acute_pancreatitis_R5	Cholesteryl esters to total lipids ratio in very large HDL || id:met-d-XL_HDL_CE_pct	-0.00687896	0.0128289	0.596049
met-d-XXL_VLDL_CE	jOip5N	acute_pancreatitis_R5	Cholesteryl esters in chylomicrons and extremely large VLDL || id:met-d-XXL_VLDL_CE	0.00446925	0.00867639	0.608894
met-d-HDL_P	jOip5N	acute_pancreatitis_R5	Concentration of HDL particles || id:met-d-HDL_P	0.00825093	0.00857091	0.340086
met-d-VLDL_PL	jOip5N	acute_pancreatitis_R5	Phospholipids in VLDL || id:met-d-VLDL_PL	0.0186522	0.0114273	0.109171
met-d-XXL_VLDL_PL	jOip5N	acute_pancreatitis_R5	Phospholipids in chylomicrons and extremely large VLDL || id:met-d-XXL_VLDL_PL	0.00406833	0.00848908	0.634037
met-d-S_VLDL_TG	jOip5N	acute_pancreatitis_R5	Triglycerides in small VLDL || id:met-d-S_VLDL_TG	-0.000183489	0.00811579	0.982041
met-d-M_HDL_FC_pct	jOip5N	acute_pancreatitis_R5	Free cholesterol to total lipids ratio in medium HDL || id:met-d-M_HDL_FC_pct	-0.00781828	0.00638475	0.224919
met-d-L_LDL_C_pct	jOip5N	acute_pancreatitis_R5	Cholesterol to total lipids ratio in large LDL || id:met-d-L_LDL_C_pct	0.00304211	0.0109251	0.781815
met-d-L_LDL_FC_pct	jOip5N	acute_pancreatitis_R5	Free cholesterol to total lipids ratio in large LDL || id:met-d-L_LDL_FC_pct	0.00622026	0.00791006	0.43438
met-d-L_LDL_FC	jOip5N	acute_pancreatitis_R5	Free cholesterol in large LDL || id:met-d-L_LDL_FC	-0.0130362	0.00850961	0.132243
met-d-VLDL_FC	jOip5N	acute_pancreatitis_R5	Free cholesterol in VLDL || id:met-d-VLDL_FC	0.0210507	0.0115663	0.0751294
met-d-IDL_C	jOip5N	acute_pancreatitis_R5	Cholesterol in IDL || id:met-d-IDL_C	-0.00410466	0.00831947	0.623744
met-d-VLDL_C	jOip5N	acute_pancreatitis_R5	VLDL cholesterol || id:met-d-VLDL_C	0.00765743	0.011466	0.507503
met-d-S_HDL_FC	jOip5N	acute_pancreatitis_R5	Free cholesterol in small HDL || id:met-d-S_HDL_FC	-0.00109182	0.0115943	0.925445
met-d-HDL_size	jOip5N	acute_pancreatitis_R5	Average diameter for HDL particles || id:met-d-HDL_size	-0.00123279	0.00680429	0.856716
met-d-Phe	jOip5N	acute_pancreatitis_R5	Phenylalanine || id:met-d-Phe	0.0460355	0.0243649	0.131839
met-d-XS_VLDL_PL	jOip5N	acute_pancreatitis_R5	Phospholipids in very small VLDL || id:met-d-XS_VLDL_PL	-0.00300356	0.00729956	0.682418
met-d-Total_FC	jOip5N	acute_pancreatitis_R5	Total free cholesterol || id:met-d-Total_FC	0.00200266	0.00905746	0.825967
met-d-IDL_CE	jOip5N	acute_pancreatitis_R5	Cholesteryl esters in IDL || id:met-d-IDL_CE	-0.00163316	0.00845008	0.847485
met-d-Phosphoglyc	jOip5N	acute_pancreatitis_R5	Phosphoglycerides || id:met-d-Phosphoglyc	0.0025704	0.00983133	0.794888
met-d-LDL_P	jOip5N	acute_pancreatitis_R5	Concentration of LDL particles || id:met-d-LDL_P	-0.011714	0.009249	0.212841
met-d-M_LDL_P	jOip5N	acute_pancreatitis_R5	Concentration of medium LDL particles || id:met-d-M_LDL_P	-0.00465595	0.0114807	0.687618
met-d-His	jOip5N	acute_pancreatitis_R5	Histidine || id:met-d-His	-0.014838	0.0301446	0.634342
met-d-M_HDL_PL_pct	jOip5N	acute_pancreatitis_R5	Phospholipids to total lipids ratio in medium HDL || id:met-d-M_HDL_PL_pct	0.000111887	0.00786685	0.988699
met-d-S_VLDL_P	jOip5N	acute_pancreatitis_R5	Concentration of small VLDL particles || id:met-d-S_VLDL_P	0.0124842	0.0102692	0.2297
met-d-M_LDL_TG	jOip5N	acute_pancreatitis_R5	Triglycerides in medium LDL || id:met-d-M_LDL_TG	0.00342357	0.00839467	0.685044
met-d-S_VLDL_C_pct	jOip5N	acute_pancreatitis_R5	Cholesterol to total lipids ratio in small VLDL || id:met-d-S_VLDL_C_pct	-0.00176358	0.00842982	0.835172
met-d-M_LDL_L	jOip5N	acute_pancreatitis_R5	Total lipids in medium LDL || id:met-d-M_LDL_L	-0.00715731	0.0107668	0.510119
met-d-M_VLDL_PL_pct	jOip5N	acute_pancreatitis_R5	Phospholipids to total lipids ratio in medium VLDL || id:met-d-M_VLDL_PL_pct	-0.008512	0.00796107	0.290113
met-d-XXL_VLDL_C_pct	jOip5N	acute_pancreatitis_R5	Cholesterol to total lipids ratio in chylomicrons and extremely large VLDL || id:met-d-XXL_VLDL_C_pct	0.000163943	0.0126909	0.989815
met-d-XL_HDL_CE	jOip5N	acute_pancreatitis_R5	Cholesteryl esters in very large HDL || id:met-d-XL_HDL_CE	-0.00929207	0.005759	0.11073
met-d-L_VLDL_L	jOip5N	acute_pancreatitis_R5	Total lipids in large VLDL || id:met-d-L_VLDL_L	0.0113985	0.0111726	0.313332
met-d-Glucose	jOip5N	acute_pancreatitis_R5	Glucose || id:met-d-Glucose	0.0226582	0.0167987	0.195095
met-d-VLDL_size	jOip5N	acute_pancreatitis_R5	Average diameter for VLDL particles || id:met-d-VLDL_size	0.0119265	0.00796528	0.140029
met-d-IDL_P	jOip5N	acute_pancreatitis_R5	Concentration of IDL particles || id:met-d-IDL_P	-0.0102519	0.00889707	0.256402
met-d-L_HDL_FC_pct	jOip5N	acute_pancreatitis_R5	Free cholesterol to total lipids ratio in large HDL || id:met-d-L_HDL_FC_pct	0.000323889	0.00664643	0.961307
met-d-LDL_CE	jOip5N	acute_pancreatitis_R5	Cholesteryl esters in LDL || id:met-d-LDL_CE	0.00409712	0.010839	0.707653
met-d-DHA_pct	jOip5N	acute_pancreatitis_R5	Ratio of docosahexaenoic acid to total fatty acids || id:met-d-DHA_pct	-0.00115687	0.0107154	0.915156
met-d-M_LDL_CE	jOip5N	acute_pancreatitis_R5	Cholesteryl esters in medium LDL || id:met-d-M_LDL_CE	-0.0088759	0.00995309	0.377718
met-d-L_LDL_TG_pct	jOip5N	acute_pancreatitis_R5	Triglycerides to total lipids ratio in large LDL || id:met-d-L_LDL_TG_pct	0.00403139	0.00806657	0.61939
met-d-XS_VLDL_CE_pct	jOip5N	acute_pancreatitis_R5	Cholesteryl esters to total lipids ratio in very small VLDL || id:met-d-XS_VLDL_CE_pct	-0.0074828	0.0091204	0.41538
met-d-S_HDL_PL_pct	jOip5N	acute_pancreatitis_R5	Phospholipids to total lipids ratio in small HDL || id:met-d-S_HDL_PL_pct	0.0103593	0.00884451	0.247796
met-d-LDL_FC	jOip5N	acute_pancreatitis_R5	Free cholesterol in LDL || id:met-d-LDL_FC	-0.0128062	0.00882133	0.15367
met-d-M_HDL_CE_pct	jOip5N	acute_pancreatitis_R5	Cholesteryl esters to total lipids ratio in medium HDL || id:met-d-M_HDL_CE_pct	-0.00715905	0.00796655	0.372626
met-d-M_LDL_C	jOip5N	acute_pancreatitis_R5	Cholesterol in medium LDL || id:met-d-M_LDL_C	-0.00884323	0.0106144	0.409843
met-d-M_VLDL_TG_pct	jOip5N	acute_pancreatitis_R5	Triglycerides to total lipids ratio in medium VLDL || id:met-d-M_VLDL_TG_pct	0.012002	0.00890877	0.183868
met-d-S_LDL_FC_pct	jOip5N	acute_pancreatitis_R5	Free cholesterol to total lipids ratio in small LDL || id:met-d-S_LDL_FC_pct	-0.00590129	0.00873991	0.50232
met-d-S_LDL_C_pct	jOip5N	acute_pancreatitis_R5	Cholesterol to total lipids ratio in small LDL || id:met-d-S_LDL_C_pct	0.0035342	0.0152911	0.819175
met-d-S_HDL_TG_pct	jOip5N	acute_pancreatitis_R5	Triglycerides to total lipids ratio in small HDL || id:met-d-S_HDL_TG_pct	-0.00409174	0.00866242	0.638255
met-d-S_VLDL_PL	jOip5N	acute_pancreatitis_R5	Phospholipids in small VLDL || id:met-d-S_VLDL_PL	0.00739854	0.00979877	0.453441
met-d-S_LDL_PL_pct	jOip5N	acute_pancreatitis_R5	Phospholipids to total lipids ratio in small LDL || id:met-d-S_LDL_PL_pct	-0.00555258	0.0123081	0.654458
met-d-L_LDL_TG	jOip5N	acute_pancreatitis_R5	Triglycerides in large LDL || id:met-d-L_LDL_TG	0.00233895	0.00723829	0.747888
met-d-Total_CE	jOip5N	acute_pancreatitis_R5	Total esterified cholesterol || id:met-d-Total_CE	-0.00190748	0.00894129	0.831901
met-d-S_HDL_CE_pct	jOip5N	acute_pancreatitis_R5	Cholesteryl esters to total lipids ratio in small HDL || id:met-d-S_HDL_CE_pct	0.00160541	0.00756367	0.832847
met-d-Omega_6_by_Omega_3	jOip5N	acute_pancreatitis_R5	Ratio of omega-6 fatty acids to omega-3 fatty acids || id:met-d-Omega_6_by_Omega_3	-0.00813566	0.0084736	0.344933
met-d-Acetone	jOip5N	acute_pancreatitis_R5	Acetone || id:met-d-Acetone	0.00340327	0.034989	0.925241
met-d-PUFA_pct	jOip5N	acute_pancreatitis_R5	Ratio of polyunsaturated fatty acids to total fatty acids || id:met-d-PUFA_pct	0.00330534	0.0104979	0.754688
met-d-XL_HDL_TG	jOip5N	acute_pancreatitis_R5	Triglycerides in very large HDL || id:met-d-XL_HDL_TG	0.00268015	0.00751842	0.723226
met-d-Leu	jOip5N	acute_pancreatitis_R5	Leucine || id:met-d-Leu	0.0692632	0.0249195	0.019468
met-d-M_HDL_TG	jOip5N	acute_pancreatitis_R5	Triglycerides in medium HDL || id:met-d-M_HDL_TG	0.00510735	0.00899055	0.572743
met-d-XL_HDL_FC	jOip5N	acute_pancreatitis_R5	Free cholesterol in very large HDL || id:met-d-XL_HDL_FC	-0.00500624	0.00676229	0.462043
met-d-XXL_VLDL_FC	jOip5N	acute_pancreatitis_R5	Free cholesterol in chylomicrons and extremely large VLDL || id:met-d-XXL_VLDL_FC	0.00678619	0.00845306	0.425962
met-d-XL_VLDL_PL_pct	jOip5N	acute_pancreatitis_R5	Phospholipids to total lipids ratio in very large VLDL || id:met-d-XL_VLDL_PL_pct	-0.0117047	0.0105185	0.273178
met-d-Albumin	jOip5N	acute_pancreatitis_R5	Albumin || id:met-d-Albumin	-0.005811	0.0125369	0.647551
met-d-IDL_TG_pct	jOip5N	acute_pancreatitis_R5	Triglycerides to total lipids ratio in IDL || id:met-d-IDL_TG_pct	-0.00728573	0.00793576	0.36213
met-d-L_VLDL_CE_pct	jOip5N	acute_pancreatitis_R5	Cholesteryl esters to total lipids ratio in large VLDL || id:met-d-L_VLDL_CE_pct	-0.0100399	0.00859984	0.248796
met-d-IDL_PL_pct	jOip5N	acute_pancreatitis_R5	Phospholipids to total lipids ratio in IDL || id:met-d-IDL_PL_pct	-0.0208522	0.0111602	0.0698552
met-d-M_LDL_PL	jOip5N	acute_pancreatitis_R5	Phospholipids in medium LDL || id:met-d-M_LDL_PL	-0.00422566	0.0103347	0.684809
met-d-L_VLDL_PL_pct	jOip5N	acute_pancreatitis_R5	Phospholipids to total lipids ratio in large VLDL || id:met-d-L_VLDL_PL_pct	0.00533507	0.00962379	0.581707
met-d-S_HDL_CE	jOip5N	acute_pancreatitis_R5	Cholesteryl esters in small HDL || id:met-d-S_HDL_CE	-0.00660366	0.0112419	0.561047
met-d-ApoB_by_ApoA1	jOip5N	acute_pancreatitis_R5	Ratio of apolipoprotein B to apolipoprotein A1 || id:met-d-ApoB_by_ApoA1	-0.00840198	0.00884827	0.346489
met-d-S_HDL_TG	jOip5N	acute_pancreatitis_R5	Triglycerides in small HDL || id:met-d-S_HDL_TG	-0.000221384	0.00947302	0.981445
met-d-Creatinine	jOip5N	acute_pancreatitis_R5	Creatinine || id:met-d-Creatinine	-0.00176711	0.0121733	0.885123
met-d-M_VLDL_FC_pct	jOip5N	acute_pancreatitis_R5	Free cholesterol to total lipids ratio in medium VLDL || id:met-d-M_VLDL_FC_pct	-0.00328508	0.00881598	0.711101
met-d-S_LDL_CE_pct	jOip5N	acute_pancreatitis_R5	Cholesteryl esters to total lipids ratio in small LDL || id:met-d-S_LDL_CE_pct	0.00697147	0.013218	0.601048
met-d-XS_VLDL_FC_pct	jOip5N	acute_pancreatitis_R5	Free cholesterol to total lipids ratio in very small VLDL || id:met-d-XS_VLDL_FC_pct	-0.00915599	0.00983497	0.357908
met-d-XXL_VLDL_CE_pct	jOip5N	acute_pancreatitis_R5	Cholesteryl esters to total lipids ratio in chylomicrons and extremely large VLDL || id:met-d-XXL_VLDL_CE_pct	0.00437701	0.0143889	0.764468
met-d-S_VLDL_L	jOip5N	acute_pancreatitis_R5	Total lipids in small VLDL || id:met-d-S_VLDL_L	0.00993708	0.0100919	0.32935
met-d-Acetate	jOip5N	acute_pancreatitis_R5	Acetate || id:met-d-Acetate	-0.0293619	0.0432487	0.534447
met-d-M_VLDL_P	jOip5N	acute_pancreatitis_R5	Concentration of medium VLDL particles || id:met-d-M_VLDL_P	0.00363377	0.0107837	0.73761
met-d-ApoB	jOip5N	acute_pancreatitis_R5	Apolipoprotein B || id:met-d-ApoB	-0.0152179	0.00947899	0.116677
met-d-S_VLDL_FC	jOip5N	acute_pancreatitis_R5	Free cholesterol in small VLDL || id:met-d-S_VLDL_FC	-0.00662452	0.00981485	0.503407
met-d-HDL_CE	jOip5N	acute_pancreatitis_R5	Cholesteryl esters in HDL || id:met-d-HDL_CE	-0.00402722	0.00649973	0.537451
met-d-S_HDL_C	jOip5N	acute_pancreatitis_R5	Cholesterol in small HDL || id:met-d-S_HDL_C	-0.00488896	0.0100954	0.631207
met-d-L_VLDL_P	jOip5N	acute_pancreatitis_R5	Concentration of large VLDL particles || id:met-d-L_VLDL_P	0.0175218	0.0105497	0.103848
met-d-L_HDL_C	jOip5N	acute_pancreatitis_R5	Cholesterol in large HDL || id:met-d-L_HDL_C	-0.00593528	0.00542924	0.277429
met-d-IDL_PL	jOip5N	acute_pancreatitis_R5	Phospholipids in IDL || id:met-d-IDL_PL	-0.00181155	0.00730423	0.80514
met-d-S_VLDL_TG_pct	jOip5N	acute_pancreatitis_R5	Triglycerides to total lipids ratio in small VLDL || id:met-d-S_VLDL_TG_pct	0.00299321	0.00881591	0.735638
met-d-M_VLDL_C	jOip5N	acute_pancreatitis_R5	Cholesterol in medium VLDL || id:met-d-M_VLDL_C	-0.0103051	0.00926611	0.273453
met-d-S_VLDL_CE_pct	jOip5N	acute_pancreatitis_R5	Cholesteryl esters to total lipids ratio in small VLDL || id:met-d-S_VLDL_CE_pct	0.00443899	0.00754455	0.558932
met-d-Acetoacetate	jOip5N	acute_pancreatitis_R5	Acetoacetate || id:met-d-Acetoacetate	0.0429145	0.066148	0.583036
met-d-HDL_TG	jOip5N	acute_pancreatitis_R5	Triglycerides in HDL || id:met-d-HDL_TG	0.00732829	0.00800765	0.364589
met-d-XS_VLDL_CE	jOip5N	acute_pancreatitis_R5	Cholesteryl esters in very small VLDL || id:met-d-XS_VLDL_CE	-0.000107488	0.00779904	0.989066
met-d-Clinical_LDL_C	jOip5N	acute_pancreatitis_R5	Clinical LDL cholesterol || id:met-d-Clinical_LDL_C	-0.0142551	0.00889269	0.117672
met-d-LA_pct	jOip5N	acute_pancreatitis_R5	Ratio of linoleic acid to total fatty acids || id:met-d-LA_pct	-0.0234793	0.0128682	0.0795737
met-d-HDL_C	jOip5N	acute_pancreatitis_R5	HDL cholesterol || id:met-d-HDL_C	-0.00437451	0.00603893	0.471083
met-d-Total_TG	jOip5N	acute_pancreatitis_R5	Total triglycerides || id:met-d-Total_TG	0.0118602	0.00988772	0.235991
met-d-M_VLDL_TG	jOip5N	acute_pancreatitis_R5	Triglycerides in medium VLDL || id:met-d-M_VLDL_TG	0.0189636	0.0105616	0.0790007
met-d-L_LDL_CE	jOip5N	acute_pancreatitis_R5	Cholesteryl esters in large LDL || id:met-d-L_LDL_CE	-0.00159325	0.0100916	0.875367
met-d-Omega_6	jOip5N	acute_pancreatitis_R5	Omega-6 fatty acids || id:met-d-Omega_6	-0.000279721	0.0121403	0.98173
met-d-XL_VLDL_FC	jOip5N	acute_pancreatitis_R5	Free cholesterol in very large VLDL || id:met-d-XL_VLDL_FC	0.0164976	0.0117643	0.169619
met-d-M_VLDL_C_pct	jOip5N	acute_pancreatitis_R5	Cholesterol to total lipids ratio in medium VLDL || id:met-d-M_VLDL_C_pct	-0.00672351	0.00828442	0.420348
met-d-S_VLDL_FC_pct	jOip5N	acute_pancreatitis_R5	Free cholesterol to total lipids ratio in small VLDL || id:met-d-S_VLDL_FC_pct	-0.00454828	0.0086783	0.602278
met-d-Citrate	jOip5N	acute_pancreatitis_R5	Citrate || id:met-d-Citrate	0.0134628	0.0151519	0.382727
met-d-XL_VLDL_CE	jOip5N	acute_pancreatitis_R5	Cholesteryl esters in very large VLDL || id:met-d-XL_VLDL_CE	0.0217327	0.0115412	0.0657594
met-d-M_LDL_C_pct	jOip5N	acute_pancreatitis_R5	Cholesterol to total lipids ratio in medium LDL || id:met-d-M_LDL_C_pct	0.00213052	0.0133956	0.87491
met-d-S_LDL_TG	jOip5N	acute_pancreatitis_R5	Triglycerides in small LDL || id:met-d-S_LDL_TG	-0.00505856	0.00946196	0.595281
met-d-XXL_VLDL_FC_pct	jOip5N	acute_pancreatitis_R5	Free cholesterol to total lipids ratio in chylomicrons and extremely large VLDL || id:met-d-XXL_VLDL_FC_pct	-0.0186975	0.0168479	0.280258
met-d-S_LDL_PL	jOip5N	acute_pancreatitis_R5	Phospholipids in small LDL || id:met-d-S_LDL_PL	-0.00942253	0.00902209	0.302281
met-d-S_LDL_TG_pct	jOip5N	acute_pancreatitis_R5	Triglycerides to total lipids ratio in small LDL || id:met-d-S_LDL_TG_pct	-0.00531233	0.00980828	0.590231
met-d-XL_VLDL_CE_pct	jOip5N	acute_pancreatitis_R5	Cholesteryl esters to total lipids ratio in very large VLDL || id:met-d-XL_VLDL_CE_pct	-0.000949027	0.00977811	0.923028
met-d-XL_HDL_TG_pct	jOip5N	acute_pancreatitis_R5	Triglycerides to total lipids ratio in very large HDL || id:met-d-XL_HDL_TG_pct	0.0109914	0.00870832	0.212413
met-d-XS_VLDL_L	jOip5N	acute_pancreatitis_R5	Total lipids in very small VLDL || id:met-d-XS_VLDL_L	-0.00289036	0.00773775	0.710325
met-d-L_HDL_PL	jOip5N	acute_pancreatitis_R5	Phospholipids in large HDL || id:met-d-L_HDL_PL	-0.00257962	0.0068047	0.705766
met-d-L_HDL_FC	jOip5N	acute_pancreatitis_R5	Free cholesterol in large HDL || id:met-d-L_HDL_FC	-0.0032026	0.00546769	0.559704
met-d-HDL_FC	jOip5N	acute_pancreatitis_R5	Free cholesterol in HDL || id:met-d-HDL_FC	-0.00571653	0.00667645	0.394927
met-d-XXL_VLDL_P	jOip5N	acute_pancreatitis_R5	Concentration of chylomicrons and extremely large VLDL particles || id:met-d-XXL_VLDL_P	0.00723623	0.00934151	0.442608
met-d-L_LDL_P	jOip5N	acute_pancreatitis_R5	Concentration of large LDL particles || id:met-d-L_LDL_P	-0.00890974	0.00817987	0.281727
met-d-S_LDL_P	jOip5N	acute_pancreatitis_R5	Concentration of small LDL particles || id:met-d-S_LDL_P	-0.00522144	0.00911171	0.569821
met-d-VLDL_TG	jOip5N	acute_pancreatitis_R5	Triglycerides in VLDL || id:met-d-VLDL_TG	0.015289	0.00971108	0.121967
met-d-IDL_C_pct	jOip5N	acute_pancreatitis_R5	Cholesterol to total lipids ratio in IDL || id:met-d-IDL_C_pct	0.00678271	0.00800785	0.400197
met-d-Omega_3_pct	jOip5N	acute_pancreatitis_R5	Ratio of omega-3 fatty acids to total fatty acids || id:met-d-Omega_3_pct	0.00473587	0.00961548	0.626329
met-d-L_HDL_TG_pct	jOip5N	acute_pancreatitis_R5	Triglycerides to total lipids ratio in large HDL || id:met-d-L_HDL_TG_pct	0.0180458	0.00874317	0.0437488
met-d-S_VLDL_PL_pct	jOip5N	acute_pancreatitis_R5	Phospholipids to total lipids ratio in small VLDL || id:met-d-S_VLDL_PL_pct	-0.00510754	0.00868323	0.558801
met-d-non_HDL_C	jOip5N	acute_pancreatitis_R5	Total cholesterol minus HDL-C || id:met-d-non_HDL_C	-0.00546299	0.00868479	0.532818
met-d-DHA	jOip5N	acute_pancreatitis_R5	Docosahexaenoic acid || id:met-d-DHA	-0.00507964	0.00825344	0.542234
met-d-S_HDL_PL	jOip5N	acute_pancreatitis_R5	Phospholipids in small HDL || id:met-d-S_HDL_PL	-0.0044452	0.00942851	0.639539
met-d-XL_VLDL_L	jOip5N	acute_pancreatitis_R5	Total lipids in very large VLDL || id:met-d-XL_VLDL_L	0.0199063	0.0100201	0.0532114
met-d-Sphingomyelins	jOip5N	acute_pancreatitis_R5	Sphingomyelins || id:met-d-Sphingomyelins	-0.00105102	0.00855239	0.902648
met-d-L_VLDL_PL	jOip5N	acute_pancreatitis_R5	Phospholipids in large VLDL || id:met-d-L_VLDL_PL	0.0141555	0.0108599	0.199195
met-d-Gly	jOip5N	acute_pancreatitis_R5	Glycine || id:met-d-Gly	0.00136467	0.00649497	0.834873
met-d-GlycA	jOip5N	acute_pancreatitis_R5	Glycoprotein acetyls || id:met-d-GlycA	0.0332797	0.0104436	0.00279161
met-d-XXL_VLDL_L	jOip5N	acute_pancreatitis_R5	Total lipids in chylomicrons and extremely large VLDL || id:met-d-XXL_VLDL_L	0.0068274	0.00871235	0.437019
met-d-S_LDL_FC	jOip5N	acute_pancreatitis_R5	Free cholesterol in small LDL || id:met-d-S_LDL_FC	-0.0155826	0.00827937	0.0669343
met-d-IDL_FC_pct	jOip5N	acute_pancreatitis_R5	Free cholesterol to total lipids ratio in IDL || id:met-d-IDL_FC_pct	0.0121633	0.0144239	0.405535
met-d-L_VLDL_TG	jOip5N	acute_pancreatitis_R5	Triglycerides in large VLDL || id:met-d-L_VLDL_TG	0.0201966	0.0102846	0.0554872
met-d-Unsaturation	jOip5N	acute_pancreatitis_R5	Degree of unsaturation || id:met-d-Unsaturation	0.00783219	0.00840393	0.358122
met-d-L_LDL_CE_pct	jOip5N	acute_pancreatitis_R5	Cholesteryl esters to total lipids ratio in large LDL || id:met-d-L_LDL_CE_pct	-0.0322665	0.0143811	0.0332559
met-d-S_HDL_C_pct	jOip5N	acute_pancreatitis_R5	Cholesterol to total lipids ratio in small HDL || id:met-d-S_HDL_C_pct	-0.000841477	0.00889493	0.925033
met-d-Ala	jOip5N	acute_pancreatitis_R5	Alanine || id:met-d-Ala	0.0389814	0.0188619	0.0484772
met-d-S_HDL_L	jOip5N	acute_pancreatitis_R5	Total lipids in small HDL || id:met-d-S_HDL_L	-0.0068235	0.010479	0.518861
met-d-L_HDL_C_pct	jOip5N	acute_pancreatitis_R5	Cholesterol to total lipids ratio in large HDL || id:met-d-L_HDL_C_pct	-0.00200426	0.0077629	0.797044
met-d-XXL_VLDL_TG	jOip5N	acute_pancreatitis_R5	Triglycerides in chylomicrons and extremely large VLDL || id:met-d-XXL_VLDL_TG	0.0163932	0.00970147	0.0979905
met-d-Val	jOip5N	acute_pancreatitis_R5	Valine || id:met-d-Val	0.0162687	0.0208563	0.451827
met-d-VLDL_L	jOip5N	acute_pancreatitis_R5	Total lipids in VLDL || id:met-d-VLDL_L	0.00268485	0.0112768	0.813
met-d-ApoA1	jOip5N	acute_pancreatitis_R5	Apolipoprotein A1 || id:met-d-ApoA1	-0.0159709	0.00711379	0.028592
met-d-Remnant_C	jOip5N	acute_pancreatitis_R5	Remnant cholesterol (non-HDL, non-LDL -cholesterol) || id:met-d-Remnant_C	-0.0103158	0.00866825	0.241402
met-d-M_HDL_CE	jOip5N	acute_pancreatitis_R5	Cholesteryl esters in medium HDL || id:met-d-M_HDL_CE	-0.0050342	0.00844612	0.553046
met-d-XL_VLDL_P	jOip5N	acute_pancreatitis_R5	Concentration of very large VLDL particles || id:met-d-XL_VLDL_P	0.0187431	0.0100596	0.0688246
met-d-HDL_PL	jOip5N	acute_pancreatitis_R5	Phospholipids in HDL || id:met-d-HDL_PL	-0.0169083	0.00693637	0.0178165
met-d-Total_C	jOip5N	acute_pancreatitis_R5	Total cholesterol || id:met-d-Total_C	0.000452224	0.00908721	0.960508
met-d-L_LDL_PL	jOip5N	acute_pancreatitis_R5	Phospholipids in large LDL || id:met-d-L_LDL_PL	-0.00621362	0.00853767	0.47109
met-d-L_VLDL_FC	jOip5N	acute_pancreatitis_R5	Free cholesterol in large VLDL || id:met-d-L_VLDL_FC	0.0116024	0.0103319	0.267542
met-d-L_HDL_CE	jOip5N	acute_pancreatitis_R5	Cholesteryl esters in large HDL || id:met-d-L_HDL_CE	-0.00823874	0.00546369	0.135375
met-d-Phosphatidylc	jOip5N	acute_pancreatitis_R5	Phosphatidylcholines || id:met-d-Phosphatidylc	-0.00145195	0.00863045	0.867119
met-d-Pyruvate	jOip5N	acute_pancreatitis_R5	Pyruvate || id:met-d-Pyruvate	0.0159727	0.0182832	0.398172
met-d-bOHbutyrate	jOip5N	acute_pancreatitis_R5	3-Hydroxybutyrate || id:met-d-bOHbutyrate	-0.00488668	0.0290711	0.86986
met-d-XL_VLDL_PL	jOip5N	acute_pancreatitis_R5	Phospholipids in very large VLDL || id:met-d-XL_VLDL_PL	0.0136588	0.0108893	0.217
met-d-XL_HDL_L	jOip5N	acute_pancreatitis_R5	Total lipids in very large HDL || id:met-d-XL_HDL_L	-0.00900923	0.00593062	0.13382
met-d-XL_VLDL_FC_pct	jOip5N	acute_pancreatitis_R5	Free cholesterol to total lipids ratio in very large VLDL || id:met-d-XL_VLDL_FC_pct	-0.00558305	0.0097399	0.569353
met-d-L_VLDL_CE	jOip5N	acute_pancreatitis_R5	Cholesteryl esters in large VLDL || id:met-d-L_VLDL_CE	0.0159033	0.0118541	0.186939
met-d-XS_VLDL_FC	jOip5N	acute_pancreatitis_R5	Free cholesterol in very small VLDL || id:met-d-XS_VLDL_FC	-0.00464097	0.00766817	0.548004
met-d-XL_HDL_PL	jOip5N	acute_pancreatitis_R5	Phospholipids in very large HDL || id:met-d-XL_HDL_PL	-0.00543856	0.00642815	0.401
met-d-MUFA_pct	jOip5N	acute_pancreatitis_R5	Ratio of monounsaturated fatty acids to total fatty acids || id:met-d-MUFA_pct	-0.00030284	0.00859535	0.972037
met-d-IDL_FC	jOip5N	acute_pancreatitis_R5	Free cholesterol in IDL || id:met-d-IDL_FC	-0.00454144	0.00818563	0.581361
met-d-L_HDL_PL_pct	jOip5N	acute_pancreatitis_R5	Phospholipids to total lipids ratio in large HDL || id:met-d-L_HDL_PL_pct	0.00906076	0.00847015	0.289026
met-d-M_HDL_TG_pct	jOip5N	acute_pancreatitis_R5	Triglycerides to total lipids ratio in medium HDL || id:met-d-M_HDL_TG_pct	-0.0038184	0.00942896	0.687103
met-d-IDL_L	jOip5N	acute_pancreatitis_R5	Total lipids in IDL || id:met-d-IDL_L	-0.0058729	0.007985	0.465476
met-d-Total_BCAA	jOip5N	acute_pancreatitis_R5	Total concentration of branched-chain amino acids (leucine + isoleucine + valine) || id:met-d-Total_BCAA	0.0510837	0.0252535	0.0737835
met-d-L_LDL_C	jOip5N	acute_pancreatitis_R5	Cholesterol in large LDL || id:met-d-L_LDL_C	-0.00390751	0.00909401	0.669679
met-d-L_VLDL_TG_pct	jOip5N	acute_pancreatitis_R5	Triglycerides to total lipids ratio in large VLDL || id:met-d-L_VLDL_TG_pct	0.00824206	0.00811124	0.315387
met-d-M_LDL_FC_pct	jOip5N	acute_pancreatitis_R5	Free cholesterol to total lipids ratio in medium LDL || id:met-d-M_LDL_FC_pct	0.00728092	0.00814851	0.374922
met-d-S_LDL_C	jOip5N	acute_pancreatitis_R5	Cholesterol in small LDL || id:met-d-S_LDL_C	-0.00949707	0.00991142	0.34372
met-d-M_VLDL_CE_pct	jOip5N	acute_pancreatitis_R5	Cholesteryl esters to total lipids ratio in medium VLDL || id:met-d-M_VLDL_CE_pct	-0.00661405	0.00902455	0.466679
met-d-LDL_TG	jOip5N	acute_pancreatitis_R5	Triglycerides in LDL || id:met-d-LDL_TG	0.0104973	0.00813301	0.202516
met-d-L_HDL_P	jOip5N	acute_pancreatitis_R5	Concentration of large HDL particles || id:met-d-L_HDL_P	-0.00715011	0.00558002	0.203906
met-d-TG_by_PG	jOip5N	acute_pancreatitis_R5	Ratio of triglycerides to phosphoglycerides || id:met-d-TG_by_PG	0.00109415	0.00798289	0.891426
met-d-XL_HDL_C_pct	jOip5N	acute_pancreatitis_R5	Cholesterol to total lipids ratio in very large HDL || id:met-d-XL_HDL_C_pct	-0.000361816	0.00742051	0.961354
met-d-PUFA_by_MUFA	jOip5N	acute_pancreatitis_R5	Ratio of polyunsaturated fatty acids to monounsaturated fatty acids || id:met-d-PUFA_by_MUFA	0.0114457	0.00922065	0.221069
met-d-Cholines	jOip5N	acute_pancreatitis_R5	Total cholines || id:met-d-Cholines	6.6586e-05	0.00947344	0.99442
met-d-MUFA	jOip5N	acute_pancreatitis_R5	Monounsaturated fatty acids || id:met-d-MUFA	0.00311891	0.00946818	0.74325
met-d-VLDL_CE	jOip5N	acute_pancreatitis_R5	Cholesteryl esters in VLDL || id:met-d-VLDL_CE	-0.00586571	0.00948419	0.539453
met-d-XXL_VLDL_C	jOip5N	acute_pancreatitis_R5	Cholesterol in chylomicrons and extremely large VLDL || id:met-d-XXL_VLDL_C	0.0107917	0.00844378	0.207637
met-d-XL_HDL_PL_pct	jOip5N	acute_pancreatitis_R5	Phospholipids to total lipids ratio in very large HDL || id:met-d-XL_HDL_PL_pct	-0.0108851	0.00757635	0.157285
met-d-XXL_VLDL_PL_pct	jOip5N	acute_pancreatitis_R5	Phospholipids to total lipids ratio in chylomicrons and extremely large VLDL || id:met-d-XXL_VLDL_PL_pct	-0.017145	0.010354	0.10752
met-d-LDL_PL	jOip5N	acute_pancreatitis_R5	Phospholipids in LDL || id:met-d-LDL_PL	-0.00446578	0.0094252	0.638147
met-d-M_VLDL_L	jOip5N	acute_pancreatitis_R5	Total lipids in medium VLDL || id:met-d-M_VLDL_L	0.00204759	0.0122911	0.86851
met-d-LA	jOip5N	acute_pancreatitis_R5	Linoleic acid || id:met-d-LA	-0.0130892	0.0139095	0.352795
met-d-Omega_3	jOip5N	acute_pancreatitis_R5	Omega-3 fatty acids || id:met-d-Omega_3	-0.00462632	0.00715451	0.521565
met-d-M_LDL_FC	jOip5N	acute_pancreatitis_R5	Free cholesterol in medium LDL || id:met-d-M_LDL_FC	-0.00877552	0.00891574	0.330754
met-d-M_LDL_CE_pct	jOip5N	acute_pancreatitis_R5	Cholesteryl esters to total lipids ratio in medium LDL || id:met-d-M_LDL_CE_pct	-0.0106916	0.0123017	0.390878
met-d-Lactate	jOip5N	acute_pancreatitis_R5	Lactate || id:met-d-Lactate	-0.0391458	0.051483	0.475845
met-d-VLDL_P	jOip5N	acute_pancreatitis_R5	Concentration of VLDL particles || id:met-d-VLDL_P	0.00710327	0.0104955	0.501536
met-d-M_VLDL_FC	jOip5N	acute_pancreatitis_R5	Free cholesterol in medium VLDL || id:met-d-M_VLDL_FC	-0.00540314	0.00927968	0.563301
met-d-Total_P	jOip5N	acute_pancreatitis_R5	Total concentration of lipoprotein particles || id:met-d-Total_P	0.00115739	0.00851532	0.89241
met-d-XS_VLDL_C_pct	jOip5N	acute_pancreatitis_R5	Cholesterol to total lipids ratio in very small VLDL || id:met-d-XS_VLDL_C_pct	-0.00911074	0.00934131	0.333673
met-d-IDL_CE_pct	jOip5N	acute_pancreatitis_R5	Cholesteryl esters to total lipids ratio in IDL || id:met-d-IDL_CE_pct	0.000403171	0.00925033	0.965424
met-d-L_LDL_PL_pct	jOip5N	acute_pancreatitis_R5	Phospholipids to total lipids ratio in large LDL || id:met-d-L_LDL_PL_pct	0.0173268	0.00979595	0.0854049
met-d-L_VLDL_C	jOip5N	acute_pancreatitis_R5	Cholesterol in large VLDL || id:met-d-L_VLDL_C	0.0142529	0.0117014	0.229695
met-d-XS_VLDL_P	jOip5N	acute_pancreatitis_R5	Concentration of very small VLDL particles || id:met-d-XS_VLDL_P	-0.00804351	0.00852172	0.350161
met-d-M_HDL_PL	jOip5N	acute_pancreatitis_R5	Phospholipids in medium HDL || id:met-d-M_HDL_PL	-0.0130079	0.00886285	0.148212
met-d-S_LDL_L	jOip5N	acute_pancreatitis_R5	Total lipids in small LDL || id:met-d-S_LDL_L	-0.0120996	0.0104313	0.25313
met-d-XL_HDL_C	jOip5N	acute_pancreatitis_R5	Cholesterol in very large HDL || id:met-d-XL_HDL_C	-0.00925949	0.00623914	0.142209
met-d-XL_HDL_FC_pct	jOip5N	acute_pancreatitis_R5	Free cholesterol to total lipids ratio in very large HDL || id:met-d-XL_HDL_FC_pct	0.00358484	0.00730085	0.625148
met-d-SFA_pct	jOip5N	acute_pancreatitis_R5	Ratio of saturated fatty acids to total fatty acids || id:met-d-SFA_pct	0.015809	0.0328708	0.636351
met-d-S_HDL_P	jOip5N	acute_pancreatitis_R5	Concentration of small HDL particles || id:met-d-S_HDL_P	-0.00391455	0.0110903	0.726499
met-d-Ile	jOip5N	acute_pancreatitis_R5	Isoleucine || id:met-d-Ile	0.0561821	0.0395387	0.198313
met-d-LDL_size	jOip5N	acute_pancreatitis_R5	Average diameter for LDL particles || id:met-d-LDL_size	0.00644091	0.0118047	0.589977
met-d-M_LDL_TG_pct	jOip5N	acute_pancreatitis_R5	Triglycerides to total lipids ratio in medium LDL || id:met-d-M_LDL_TG_pct	-0.00320421	0.00743823	0.668482

## Sheet: pleio_metd_vs_alcoholic_ap_R5
id.exposure	id.outcome	outcome	exposure	egger_intercept	se	pval
met-d-Gln	jOip5N	alcoholic_acute_pancreatitis_R5	Glutamine || id:met-d-Gln	0.0386146	0.0275778	0.172435
met-d-L_LDL_L	jOip5N	alcoholic_acute_pancreatitis_R5	Total lipids in large LDL || id:met-d-L_LDL_L	-0.011389	0.0234377	0.629811
met-d-HDL_L	jOip5N	alcoholic_acute_pancreatitis_R5	Total lipids in HDL || id:met-d-HDL_L	-0.00553512	0.0201083	0.783923
met-d-Omega_6_pct	jOip5N	alcoholic_acute_pancreatitis_R5	Ratio of omega-6 fatty acids to total fatty acids || id:met-d-Omega_6_pct	0.0149297	0.0280058	0.597244
met-d-IDL_TG	jOip5N	alcoholic_acute_pancreatitis_R5	Triglycerides in IDL || id:met-d-IDL_TG	-0.00351091	0.0198119	0.860103
met-d-Tyr	jOip5N	alcoholic_acute_pancreatitis_R5	Tyrosine || id:met-d-Tyr	-0.0336056	0.0328991	0.317216
met-d-XXL_VLDL_TG_pct	jOip5N	alcoholic_acute_pancreatitis_R5	Triglycerides to total lipids ratio in chylomicrons and extremely large VLDL || id:met-d-XXL_VLDL_TG_pct	-0.0458821	0.0409817	0.281736
met-d-M_HDL_L	jOip5N	alcoholic_acute_pancreatitis_R5	Total lipids in medium HDL || id:met-d-M_HDL_L	0.00589328	0.0199943	0.769276
met-d-L_VLDL_FC_pct	jOip5N	alcoholic_acute_pancreatitis_R5	Free cholesterol to total lipids ratio in large VLDL || id:met-d-L_VLDL_FC_pct	0.0138205	0.0273471	0.616216
met-d-S_VLDL_CE	jOip5N	alcoholic_acute_pancreatitis_R5	Cholesteryl esters in small VLDL || id:met-d-S_VLDL_CE	-0.00872903	0.0217864	0.690248
met-d-XL_HDL_P	jOip5N	alcoholic_acute_pancreatitis_R5	Concentration of very large HDL particles || id:met-d-XL_HDL_P	-0.0138445	0.0138808	0.321917
met-d-XS_VLDL_TG	jOip5N	alcoholic_acute_pancreatitis_R5	Triglycerides in very small VLDL || id:met-d-XS_VLDL_TG	0.0248458	0.0181517	0.176086
met-d-M_HDL_P	jOip5N	alcoholic_acute_pancreatitis_R5	Concentration of medium HDL particles || id:met-d-M_HDL_P	-0.00767959	0.0201634	0.704694
met-d-Total_L	jOip5N	alcoholic_acute_pancreatitis_R5	Total lipids in lipoprotein particles || id:met-d-Total_L	-0.0160254	0.0248708	0.52203
met-d-L_HDL_TG	jOip5N	alcoholic_acute_pancreatitis_R5	Triglycerides in large HDL || id:met-d-L_HDL_TG	0.00642116	0.0204254	0.754795
met-d-Total_FA	jOip5N	alcoholic_acute_pancreatitis_R5	Total fatty acids || id:met-d-Total_FA	-0.0122114	0.0223393	0.587332
met-d-XS_VLDL_PL_pct	jOip5N	alcoholic_acute_pancreatitis_R5	Phospholipids to total lipids ratio in very small VLDL || id:met-d-XS_VLDL_PL_pct	0.00334425	0.0290452	0.908836
met-d-XL_VLDL_C	jOip5N	alcoholic_acute_pancreatitis_R5	Cholesterol in very large VLDL || id:met-d-XL_VLDL_C	-0.00530217	0.0302446	0.861699
met-d-M_VLDL_PL	jOip5N	alcoholic_acute_pancreatitis_R5	Phospholipids in medium VLDL || id:met-d-M_VLDL_PL	-0.0238097	0.0221491	0.287546
met-d-S_LDL_CE	jOip5N	alcoholic_acute_pancreatitis_R5	Cholesteryl esters in small LDL || id:met-d-S_LDL_CE	-0.0112302	0.0229802	0.627797
met-d-XS_VLDL_TG_pct	jOip5N	alcoholic_acute_pancreatitis_R5	Triglycerides to total lipids ratio in very small VLDL || id:met-d-XS_VLDL_TG_pct	-0.0172782	0.0254603	0.500166
met-d-M_HDL_FC	jOip5N	alcoholic_acute_pancreatitis_R5	Free cholesterol in medium HDL || id:met-d-M_HDL_FC	-0.00905637	0.0179068	0.614692
met-d-M_LDL_PL_pct	jOip5N	alcoholic_acute_pancreatitis_R5	Phospholipids to total lipids ratio in medium LDL || id:met-d-M_LDL_PL_pct	0.0440062	0.0295881	0.14773
met-d-LDL_L	jOip5N	alcoholic_acute_pancreatitis_R5	Total lipids in LDL || id:met-d-LDL_L	0.000915358	0.0241381	0.969949
met-d-SFA	jOip5N	alcoholic_acute_pancreatitis_R5	Saturated fatty acids || id:met-d-SFA	-0.00529843	0.0242514	0.828166
met-d-PUFA	jOip5N	alcoholic_acute_pancreatitis_R5	Polyunsaturated fatty acids || id:met-d-PUFA	-0.0158534	0.028345	0.57873
met-d-Total_PL	jOip5N	alcoholic_acute_pancreatitis_R5	Total phospholipids in lipoprotein particles || id:met-d-Total_PL	-0.00278407	0.0236973	0.906937
met-d-M_VLDL_CE	jOip5N	alcoholic_acute_pancreatitis_R5	Cholesteryl esters in medium VLDL || id:met-d-M_VLDL_CE	-0.00501219	0.0229085	0.827924
met-d-XL_VLDL_TG	jOip5N	alcoholic_acute_pancreatitis_R5	Triglycerides in very large VLDL || id:met-d-XL_VLDL_TG	-0.00742582	0.0216443	0.732867
met-d-S_HDL_FC_pct	jOip5N	alcoholic_acute_pancreatitis_R5	Free cholesterol to total lipids ratio in small HDL || id:met-d-S_HDL_FC_pct	-0.0217278	0.0174976	0.219238
met-d-XL_VLDL_TG_pct	jOip5N	alcoholic_acute_pancreatitis_R5	Triglycerides to total lipids ratio in very large VLDL || id:met-d-XL_VLDL_TG_pct	-0.0530467	0.0236764	0.0301576
met-d-L_VLDL_C_pct	jOip5N	alcoholic_acute_pancreatitis_R5	Cholesterol to total lipids ratio in large VLDL || id:met-d-L_VLDL_C_pct	0.00913056	0.0220679	0.681069
met-d-S_VLDL_C	jOip5N	alcoholic_acute_pancreatitis_R5	Cholesterol in small VLDL || id:met-d-S_VLDL_C	-0.0131916	0.0217407	0.546805
met-d-M_HDL_C_pct	jOip5N	alcoholic_acute_pancreatitis_R5	Cholesterol to total lipids ratio in medium HDL || id:met-d-M_HDL_C_pct	-0.00346455	0.0182061	0.849653
met-d-LDL_C	jOip5N	alcoholic_acute_pancreatitis_R5	LDL cholesterol || id:met-d-LDL_C	0.00129669	0.0230883	0.955499
met-d-M_HDL_C	jOip5N	alcoholic_acute_pancreatitis_R5	Cholesterol in medium HDL || id:met-d-M_HDL_C	0.00457303	0.017839	0.798433
met-d-XL_VLDL_C_pct	jOip5N	alcoholic_acute_pancreatitis_R5	Cholesterol to total lipids ratio in very large VLDL || id:met-d-XL_VLDL_C_pct	0.013734	0.0228697	0.550662
met-d-L_HDL_L	jOip5N	alcoholic_acute_pancreatitis_R5	Total lipids in large HDL || id:met-d-L_HDL_L	-0.000998867	0.0138802	0.942806
met-d-XS_VLDL_C	jOip5N	alcoholic_acute_pancreatitis_R5	Cholesterol in very small VLDL || id:met-d-XS_VLDL_C	0.00812276	0.0183979	0.660961
met-d-L_HDL_CE_pct	jOip5N	alcoholic_acute_pancreatitis_R5	Cholesteryl esters to total lipids ratio in large HDL || id:met-d-L_HDL_CE_pct	0.00170474	0.0186649	0.927565
met-d-XL_HDL_CE_pct	jOip5N	alcoholic_acute_pancreatitis_R5	Cholesteryl esters to total lipids ratio in very large HDL || id:met-d-XL_HDL_CE_pct	-0.0414502	0.0349302	0.245333
met-d-XXL_VLDL_CE	jOip5N	alcoholic_acute_pancreatitis_R5	Cholesteryl esters in chylomicrons and extremely large VLDL || id:met-d-XXL_VLDL_CE	0.00385746	0.0217661	0.860095
met-d-HDL_P	jOip5N	alcoholic_acute_pancreatitis_R5	Concentration of HDL particles || id:met-d-HDL_P	-0.0012858	0.0208182	0.950984
met-d-VLDL_PL	jOip5N	alcoholic_acute_pancreatitis_R5	Phospholipids in VLDL || id:met-d-VLDL_PL	-0.0163185	0.025985	0.532983
met-d-XXL_VLDL_PL	jOip5N	alcoholic_acute_pancreatitis_R5	Phospholipids in chylomicrons and extremely large VLDL || id:met-d-XXL_VLDL_PL	-0.0131983	0.0216673	0.545431
met-d-S_VLDL_TG	jOip5N	alcoholic_acute_pancreatitis_R5	Triglycerides in small VLDL || id:met-d-S_VLDL_TG	-0.0175867	0.0204706	0.393872
met-d-M_HDL_FC_pct	jOip5N	alcoholic_acute_pancreatitis_R5	Free cholesterol to total lipids ratio in medium HDL || id:met-d-M_HDL_FC_pct	-0.00816928	0.017163	0.63559
met-d-L_LDL_C_pct	jOip5N	alcoholic_acute_pancreatitis_R5	Cholesterol to total lipids ratio in large LDL || id:met-d-L_LDL_C_pct	-0.00238282	0.0315383	0.940076
met-d-L_LDL_FC_pct	jOip5N	alcoholic_acute_pancreatitis_R5	Free cholesterol to total lipids ratio in large LDL || id:met-d-L_LDL_FC_pct	0.00569381	0.0196556	0.772943
met-d-L_LDL_FC	jOip5N	alcoholic_acute_pancreatitis_R5	Free cholesterol in large LDL || id:met-d-L_LDL_FC	-0.0345864	0.022412	0.129487
met-d-VLDL_FC	jOip5N	alcoholic_acute_pancreatitis_R5	Free cholesterol in VLDL || id:met-d-VLDL_FC	-0.0235713	0.0272491	0.391417
met-d-IDL_C	jOip5N	alcoholic_acute_pancreatitis_R5	Cholesterol in IDL || id:met-d-IDL_C	-0.00123646	0.0209728	0.953205
met-d-VLDL_C	jOip5N	alcoholic_acute_pancreatitis_R5	VLDL cholesterol || id:met-d-VLDL_C	-0.0258352	0.0251918	0.310359
met-d-S_HDL_FC	jOip5N	alcoholic_acute_pancreatitis_R5	Free cholesterol in small HDL || id:met-d-S_HDL_FC	-0.00907152	0.0256869	0.725825
met-d-HDL_size	jOip5N	alcoholic_acute_pancreatitis_R5	Average diameter for HDL particles || id:met-d-HDL_size	0.00517453	0.0166851	0.757322
met-d-Phe	jOip5N	alcoholic_acute_pancreatitis_R5	Phenylalanine || id:met-d-Phe	-0.0334865	0.082394	0.705239
met-d-XS_VLDL_PL	jOip5N	alcoholic_acute_pancreatitis_R5	Phospholipids in very small VLDL || id:met-d-XS_VLDL_PL	-0.0198494	0.0174316	0.260047
met-d-Total_FC	jOip5N	alcoholic_acute_pancreatitis_R5	Total free cholesterol || id:met-d-Total_FC	0.00974227	0.0222662	0.663726
met-d-IDL_CE	jOip5N	alcoholic_acute_pancreatitis_R5	Cholesteryl esters in IDL || id:met-d-IDL_CE	0.00672752	0.0213043	0.753408
met-d-Phosphoglyc	jOip5N	alcoholic_acute_pancreatitis_R5	Phosphoglycerides || id:met-d-Phosphoglyc	0.02182	0.0225251	0.337656
met-d-LDL_P	jOip5N	alcoholic_acute_pancreatitis_R5	Concentration of LDL particles || id:met-d-LDL_P	-0.0199177	0.0237458	0.406702
met-d-M_LDL_P	jOip5N	alcoholic_acute_pancreatitis_R5	Concentration of medium LDL particles || id:met-d-M_LDL_P	-0.0324933	0.0252267	0.206426
met-d-His	jOip5N	alcoholic_acute_pancreatitis_R5	Histidine || id:met-d-His	0.0726861	0.0663857	0.301992
met-d-M_HDL_PL_pct	jOip5N	alcoholic_acute_pancreatitis_R5	Phospholipids to total lipids ratio in medium HDL || id:met-d-M_HDL_PL_pct	0.00416944	0.0187782	0.825027
met-d-S_VLDL_P	jOip5N	alcoholic_acute_pancreatitis_R5	Concentration of small VLDL particles || id:met-d-S_VLDL_P	-0.0231085	0.0245448	0.350896
met-d-M_LDL_TG	jOip5N	alcoholic_acute_pancreatitis_R5	Triglycerides in medium LDL || id:met-d-M_LDL_TG	-0.00697001	0.0190987	0.716603
met-d-S_VLDL_C_pct	jOip5N	alcoholic_acute_pancreatitis_R5	Cholesterol to total lipids ratio in small VLDL || id:met-d-S_VLDL_C_pct	-0.0157937	0.0246365	0.524526
met-d-M_LDL_L	jOip5N	alcoholic_acute_pancreatitis_R5	Total lipids in medium LDL || id:met-d-M_LDL_L	-0.0226458	0.0237657	0.346521
met-d-M_VLDL_PL_pct	jOip5N	alcoholic_acute_pancreatitis_R5	Phospholipids to total lipids ratio in medium VLDL || id:met-d-M_VLDL_PL_pct	0.00907903	0.0207717	0.66393
met-d-XXL_VLDL_C_pct	jOip5N	alcoholic_acute_pancreatitis_R5	Cholesterol to total lipids ratio in chylomicrons and extremely large VLDL || id:met-d-XXL_VLDL_C_pct	0.0328808	0.0401276	0.421757
met-d-XL_HDL_CE	jOip5N	alcoholic_acute_pancreatitis_R5	Cholesteryl esters in very large HDL || id:met-d-XL_HDL_CE	-0.0185611	0.0152241	0.226492
met-d-L_VLDL_L	jOip5N	alcoholic_acute_pancreatitis_R5	Total lipids in large VLDL || id:met-d-L_VLDL_L	-0.0273303	0.0258595	0.29647
met-d-Glucose	jOip5N	alcoholic_acute_pancreatitis_R5	Glucose || id:met-d-Glucose	0.0201394	0.056869	0.727591
met-d-VLDL_size	jOip5N	alcoholic_acute_pancreatitis_R5	Average diameter for VLDL particles || id:met-d-VLDL_size	0.00211291	0.0191062	0.912346
met-d-IDL_P	jOip5N	alcoholic_acute_pancreatitis_R5	Concentration of IDL particles || id:met-d-IDL_P	-0.0162497	0.0224143	0.472912
met-d-L_HDL_FC_pct	jOip5N	alcoholic_acute_pancreatitis_R5	Free cholesterol to total lipids ratio in large HDL || id:met-d-L_HDL_FC_pct	0.0068463	0.0180289	0.705575
met-d-LDL_CE	jOip5N	alcoholic_acute_pancreatitis_R5	Cholesteryl esters in LDL || id:met-d-LDL_CE	-0.0033506	0.0258001	0.897394
met-d-DHA_pct	jOip5N	alcoholic_acute_pancreatitis_R5	Ratio of docosahexaenoic acid to total fatty acids || id:met-d-DHA_pct	-0.0221484	0.0270633	0.423279
met-d-M_LDL_CE	jOip5N	alcoholic_acute_pancreatitis_R5	Cholesteryl esters in medium LDL || id:met-d-M_LDL_CE	-0.0185801	0.0237049	0.437656
met-d-L_LDL_TG_pct	jOip5N	alcoholic_acute_pancreatitis_R5	Triglycerides to total lipids ratio in large LDL || id:met-d-L_LDL_TG_pct	0.0243854	0.0213663	0.259075
met-d-XS_VLDL_CE_pct	jOip5N	alcoholic_acute_pancreatitis_R5	Cholesteryl esters to total lipids ratio in very small VLDL || id:met-d-XS_VLDL_CE_pct	0.00218583	0.0240818	0.927996
met-d-S_HDL_PL_pct	jOip5N	alcoholic_acute_pancreatitis_R5	Phospholipids to total lipids ratio in small HDL || id:met-d-S_HDL_PL_pct	0.0156381	0.0279852	0.579132
met-d-LDL_FC	jOip5N	alcoholic_acute_pancreatitis_R5	Free cholesterol in LDL || id:met-d-LDL_FC	-0.0135578	0.0247974	0.587318
met-d-M_HDL_CE_pct	jOip5N	alcoholic_acute_pancreatitis_R5	Cholesteryl esters to total lipids ratio in medium HDL || id:met-d-M_HDL_CE_pct	-0.0264401	0.0197875	0.186793
met-d-M_LDL_C	jOip5N	alcoholic_acute_pancreatitis_R5	Cholesterol in medium LDL || id:met-d-M_LDL_C	-0.0195237	0.0239036	0.419024
met-d-M_VLDL_TG_pct	jOip5N	alcoholic_acute_pancreatitis_R5	Triglycerides to total lipids ratio in medium VLDL || id:met-d-M_VLDL_TG_pct	-0.00656709	0.0236679	0.782542
met-d-S_LDL_FC_pct	jOip5N	alcoholic_acute_pancreatitis_R5	Free cholesterol to total lipids ratio in small LDL || id:met-d-S_LDL_FC_pct	-0.0108468	0.0255723	0.673072
met-d-S_LDL_C_pct	jOip5N	alcoholic_acute_pancreatitis_R5	Cholesterol to total lipids ratio in small LDL || id:met-d-S_LDL_C_pct	-0.0191337	0.0332028	0.5698
met-d-S_HDL_TG_pct	jOip5N	alcoholic_acute_pancreatitis_R5	Triglycerides to total lipids ratio in small HDL || id:met-d-S_HDL_TG_pct	0.00123285	0.0189127	0.948226
met-d-S_VLDL_PL	jOip5N	alcoholic_acute_pancreatitis_R5	Phospholipids in small VLDL || id:met-d-S_VLDL_PL	-0.0155463	0.0224852	0.492223
met-d-S_LDL_PL_pct	jOip5N	alcoholic_acute_pancreatitis_R5	Phospholipids to total lipids ratio in small LDL || id:met-d-S_LDL_PL_pct	0.0501858	0.0337489	0.145257
met-d-L_LDL_TG	jOip5N	alcoholic_acute_pancreatitis_R5	Triglycerides in large LDL || id:met-d-L_LDL_TG	0.009883	0.0169488	0.562341
met-d-Total_CE	jOip5N	alcoholic_acute_pancreatitis_R5	Total esterified cholesterol || id:met-d-Total_CE	-0.00744074	0.0227916	0.74538
met-d-S_HDL_CE_pct	jOip5N	alcoholic_acute_pancreatitis_R5	Cholesteryl esters to total lipids ratio in small HDL || id:met-d-S_HDL_CE_pct	-0.011957	0.023796	0.617729
met-d-Omega_6_by_Omega_3	jOip5N	alcoholic_acute_pancreatitis_R5	Ratio of omega-6 fatty acids to omega-3 fatty acids || id:met-d-Omega_6_by_Omega_3	0.0111914	0.0214057	0.60507
met-d-Acetone	jOip5N	alcoholic_acute_pancreatitis_R5	Acetone || id:met-d-Acetone	-0.00840321	0.101954	0.936619
met-d-PUFA_pct	jOip5N	alcoholic_acute_pancreatitis_R5	Ratio of polyunsaturated fatty acids to total fatty acids || id:met-d-PUFA_pct	0.00719333	0.0283637	0.801239
met-d-XL_HDL_TG	jOip5N	alcoholic_acute_pancreatitis_R5	Triglycerides in very large HDL || id:met-d-XL_HDL_TG	-0.00834724	0.0189768	0.662237
met-d-Leu	jOip5N	alcoholic_acute_pancreatitis_R5	Leucine || id:met-d-Leu	0.0327604	0.0633099	0.616087
met-d-M_HDL_TG	jOip5N	alcoholic_acute_pancreatitis_R5	Triglycerides in medium HDL || id:met-d-M_HDL_TG	0.0294245	0.0268608	0.279023
met-d-XL_HDL_FC	jOip5N	alcoholic_acute_pancreatitis_R5	Free cholesterol in very large HDL || id:met-d-XL_HDL_FC	-0.0325524	0.0180637	0.0766402
met-d-XXL_VLDL_FC	jOip5N	alcoholic_acute_pancreatitis_R5	Free cholesterol in chylomicrons and extremely large VLDL || id:met-d-XXL_VLDL_FC	-0.0186627	0.0227763	0.41653
met-d-XL_VLDL_PL_pct	jOip5N	alcoholic_acute_pancreatitis_R5	Phospholipids to total lipids ratio in very large VLDL || id:met-d-XL_VLDL_PL_pct	0.00814574	0.0272954	0.767091
met-d-Albumin	jOip5N	alcoholic_acute_pancreatitis_R5	Albumin || id:met-d-Albumin	-0.0222696	0.0284035	0.441375
met-d-IDL_TG_pct	jOip5N	alcoholic_acute_pancreatitis_R5	Triglycerides to total lipids ratio in IDL || id:met-d-IDL_TG_pct	0.00639719	0.0214433	0.766449
met-d-L_VLDL_CE_pct	jOip5N	alcoholic_acute_pancreatitis_R5	Cholesteryl esters to total lipids ratio in large VLDL || id:met-d-L_VLDL_CE_pct	0.0105759	0.0207309	0.612283
met-d-IDL_PL_pct	jOip5N	alcoholic_acute_pancreatitis_R5	Phospholipids to total lipids ratio in IDL || id:met-d-IDL_PL_pct	-6.62662e-05	0.0266722	0.998031
met-d-M_LDL_PL	jOip5N	alcoholic_acute_pancreatitis_R5	Phospholipids in medium LDL || id:met-d-M_LDL_PL	-0.0143962	0.0240507	0.552828
met-d-L_VLDL_PL_pct	jOip5N	alcoholic_acute_pancreatitis_R5	Phospholipids to total lipids ratio in large VLDL || id:met-d-L_VLDL_PL_pct	0.0105717	0.0212865	0.621536
met-d-S_HDL_CE	jOip5N	alcoholic_acute_pancreatitis_R5	Cholesteryl esters in small HDL || id:met-d-S_HDL_CE	-0.00643961	0.0256666	0.8035
met-d-ApoB_by_ApoA1	jOip5N	alcoholic_acute_pancreatitis_R5	Ratio of apolipoprotein B to apolipoprotein A1 || id:met-d-ApoB_by_ApoA1	-0.0297406	0.0220517	0.182969
met-d-S_HDL_TG	jOip5N	alcoholic_acute_pancreatitis_R5	Triglycerides in small HDL || id:met-d-S_HDL_TG	0.00556734	0.0249778	0.824493
met-d-Creatinine	jOip5N	alcoholic_acute_pancreatitis_R5	Creatinine || id:met-d-Creatinine	-0.0124692	0.0306729	0.685965
met-d-M_VLDL_FC_pct	jOip5N	alcoholic_acute_pancreatitis_R5	Free cholesterol to total lipids ratio in medium VLDL || id:met-d-M_VLDL_FC_pct	-0.00129902	0.0242425	0.957494
met-d-S_LDL_CE_pct	jOip5N	alcoholic_acute_pancreatitis_R5	Cholesteryl esters to total lipids ratio in small LDL || id:met-d-S_LDL_CE_pct	-0.0212103	0.0337045	0.533019
met-d-XS_VLDL_FC_pct	jOip5N	alcoholic_acute_pancreatitis_R5	Free cholesterol to total lipids ratio in very small VLDL || id:met-d-XS_VLDL_FC_pct	-0.0291741	0.0322817	0.371984
met-d-XXL_VLDL_CE_pct	jOip5N	alcoholic_acute_pancreatitis_R5	Cholesteryl esters to total lipids ratio in chylomicrons and extremely large VLDL || id:met-d-XXL_VLDL_CE_pct	0.0571849	0.0395598	0.165495
met-d-S_VLDL_L	jOip5N	alcoholic_acute_pancreatitis_R5	Total lipids in small VLDL || id:met-d-S_VLDL_L	-0.0201382	0.0245143	0.41512
met-d-Acetate	jOip5N	alcoholic_acute_pancreatitis_R5	Acetate || id:met-d-Acetate	-0.0872431	0.094465	0.40799
met-d-M_VLDL_P	jOip5N	alcoholic_acute_pancreatitis_R5	Concentration of medium VLDL particles || id:met-d-M_VLDL_P	-0.036373	0.0252692	0.156521
met-d-ApoB	jOip5N	alcoholic_acute_pancreatitis_R5	Apolipoprotein B || id:met-d-ApoB	-0.0190969	0.0236333	0.424092
met-d-S_VLDL_FC	jOip5N	alcoholic_acute_pancreatitis_R5	Free cholesterol in small VLDL || id:met-d-S_VLDL_FC	-0.00964288	0.0227589	0.673949
met-d-HDL_CE	jOip5N	alcoholic_acute_pancreatitis_R5	Cholesteryl esters in HDL || id:met-d-HDL_CE	-0.0163159	0.0155038	0.296094
met-d-S_HDL_C	jOip5N	alcoholic_acute_pancreatitis_R5	Cholesterol in small HDL || id:met-d-S_HDL_C	-0.0164752	0.0264102	0.536791
met-d-L_VLDL_P	jOip5N	alcoholic_acute_pancreatitis_R5	Concentration of large VLDL particles || id:met-d-L_VLDL_P	-0.0142098	0.0253506	0.577959
met-d-L_HDL_C	jOip5N	alcoholic_acute_pancreatitis_R5	Cholesterol in large HDL || id:met-d-L_HDL_C	-0.0154199	0.0137114	0.26396
met-d-IDL_PL	jOip5N	alcoholic_acute_pancreatitis_R5	Phospholipids in IDL || id:met-d-IDL_PL	-0.00109862	0.0184211	0.952681
met-d-S_VLDL_TG_pct	jOip5N	alcoholic_acute_pancreatitis_R5	Triglycerides to total lipids ratio in small VLDL || id:met-d-S_VLDL_TG_pct	0.00391477	0.0253584	0.877933
met-d-M_VLDL_C	jOip5N	alcoholic_acute_pancreatitis_R5	Cholesterol in medium VLDL || id:met-d-M_VLDL_C	-0.011771	0.0222021	0.599247
met-d-S_VLDL_CE_pct	jOip5N	alcoholic_acute_pancreatitis_R5	Cholesteryl esters to total lipids ratio in small VLDL || id:met-d-S_VLDL_CE_pct	-0.026594	0.0227676	0.248321
met-d-Acetoacetate	jOip5N	alcoholic_acute_pancreatitis_R5	Acetoacetate || id:met-d-Acetoacetate	-0.105762	0.166678	0.590638
met-d-HDL_TG	jOip5N	alcoholic_acute_pancreatitis_R5	Triglycerides in HDL || id:met-d-HDL_TG	0.0377272	0.0227172	0.103154
met-d-XS_VLDL_CE	jOip5N	alcoholic_acute_pancreatitis_R5	Cholesteryl esters in very small VLDL || id:met-d-XS_VLDL_CE	0.0111757	0.0188871	0.557072
met-d-Clinical_LDL_C	jOip5N	alcoholic_acute_pancreatitis_R5	Clinical LDL cholesterol || id:met-d-Clinical_LDL_C	0.0109653	0.0229173	0.635206
met-d-LA_pct	jOip5N	alcoholic_acute_pancreatitis_R5	Ratio of linoleic acid to total fatty acids || id:met-d-LA_pct	-0.0258877	0.0288681	0.378076
met-d-HDL_C	jOip5N	alcoholic_acute_pancreatitis_R5	HDL cholesterol || id:met-d-HDL_C	-0.00779894	0.0152593	0.610787
met-d-Total_TG	jOip5N	alcoholic_acute_pancreatitis_R5	Total triglycerides || id:met-d-Total_TG	-0.0268444	0.0223739	0.235868
met-d-M_VLDL_TG	jOip5N	alcoholic_acute_pancreatitis_R5	Triglycerides in medium VLDL || id:met-d-M_VLDL_TG	-0.0322686	0.0229072	0.165516
met-d-L_LDL_CE	jOip5N	alcoholic_acute_pancreatitis_R5	Cholesteryl esters in large LDL || id:met-d-L_LDL_CE	-0.00445659	0.0237881	0.852361
met-d-Omega_6	jOip5N	alcoholic_acute_pancreatitis_R5	Omega-6 fatty acids || id:met-d-Omega_6	-0.00757022	0.0284285	0.79135
met-d-XL_VLDL_FC	jOip5N	alcoholic_acute_pancreatitis_R5	Free cholesterol in very large VLDL || id:met-d-XL_VLDL_FC	-0.00554111	0.0275972	0.842029
met-d-M_VLDL_C_pct	jOip5N	alcoholic_acute_pancreatitis_R5	Cholesterol to total lipids ratio in medium VLDL || id:met-d-M_VLDL_C_pct	0.0135752	0.022666	0.551557
met-d-S_VLDL_FC_pct	jOip5N	alcoholic_acute_pancreatitis_R5	Free cholesterol to total lipids ratio in small VLDL || id:met-d-S_VLDL_FC_pct	0.0174838	0.0244131	0.476866
met-d-Citrate	jOip5N	alcoholic_acute_pancreatitis_R5	Citrate || id:met-d-Citrate	0.0344032	0.0317705	0.289202
met-d-XL_VLDL_CE	jOip5N	alcoholic_acute_pancreatitis_R5	Cholesteryl esters in very large VLDL || id:met-d-XL_VLDL_CE	-0.00827724	0.0276228	0.765736
met-d-M_LDL_C_pct	jOip5N	alcoholic_acute_pancreatitis_R5	Cholesterol to total lipids ratio in medium LDL || id:met-d-M_LDL_C_pct	-0.0290604	0.0362354	0.430117
met-d-S_LDL_TG	jOip5N	alcoholic_acute_pancreatitis_R5	Triglycerides in small LDL || id:met-d-S_LDL_TG	-0.02781	0.0213743	0.19919
met-d-XXL_VLDL_FC_pct	jOip5N	alcoholic_acute_pancreatitis_R5	Free cholesterol to total lipids ratio in chylomicrons and extremely large VLDL || id:met-d-XXL_VLDL_FC_pct	0.0221193	0.038325	0.570277
met-d-S_LDL_PL	jOip5N	alcoholic_acute_pancreatitis_R5	Phospholipids in small LDL || id:met-d-S_LDL_PL	-0.0239927	0.0218188	0.277754
met-d-S_LDL_TG_pct	jOip5N	alcoholic_acute_pancreatitis_R5	Triglycerides to total lipids ratio in small LDL || id:met-d-S_LDL_TG_pct	-0.0156211	0.021321	0.46682
met-d-XL_VLDL_CE_pct	jOip5N	alcoholic_acute_pancreatitis_R5	Cholesteryl esters to total lipids ratio in very large VLDL || id:met-d-XL_VLDL_CE_pct	0.0240337	0.0235226	0.311305
met-d-XL_HDL_TG_pct	jOip5N	alcoholic_acute_pancreatitis_R5	Triglycerides to total lipids ratio in very large HDL || id:met-d-XL_HDL_TG_pct	0.00102233	0.0214338	0.962137
met-d-XS_VLDL_L	jOip5N	alcoholic_acute_pancreatitis_R5	Total lipids in very small VLDL || id:met-d-XS_VLDL_L	-0.00545568	0.0203549	0.789781
met-d-L_HDL_PL	jOip5N	alcoholic_acute_pancreatitis_R5	Phospholipids in large HDL || id:met-d-L_HDL_PL	-0.00845885	0.0166676	0.613397
met-d-L_HDL_FC	jOip5N	alcoholic_acute_pancreatitis_R5	Free cholesterol in large HDL || id:met-d-L_HDL_FC	-0.00321385	0.0139963	0.818973
met-d-HDL_FC	jOip5N	alcoholic_acute_pancreatitis_R5	Free cholesterol in HDL || id:met-d-HDL_FC	-0.0146192	0.019084	0.44634
met-d-XXL_VLDL_P	jOip5N	alcoholic_acute_pancreatitis_R5	Concentration of chylomicrons and extremely large VLDL particles || id:met-d-XXL_VLDL_P	-0.00688731	0.0231931	0.767868
met-d-L_LDL_P	jOip5N	alcoholic_acute_pancreatitis_R5	Concentration of large LDL particles || id:met-d-L_LDL_P	-0.0124508	0.0210503	0.557095
met-d-S_LDL_P	jOip5N	alcoholic_acute_pancreatitis_R5	Concentration of small LDL particles || id:met-d-S_LDL_P	-0.0116901	0.0221364	0.60035
met-d-VLDL_TG	jOip5N	alcoholic_acute_pancreatitis_R5	Triglycerides in VLDL || id:met-d-VLDL_TG	-0.0181278	0.0219652	0.413285
met-d-IDL_C_pct	jOip5N	alcoholic_acute_pancreatitis_R5	Cholesterol to total lipids ratio in IDL || id:met-d-IDL_C_pct	-0.0182912	0.018515	0.326972
met-d-Omega_3_pct	jOip5N	alcoholic_acute_pancreatitis_R5	Ratio of omega-3 fatty acids to total fatty acids || id:met-d-Omega_3_pct	0.00229984	0.0212209	0.914499
met-d-L_HDL_TG_pct	jOip5N	alcoholic_acute_pancreatitis_R5	Triglycerides to total lipids ratio in large HDL || id:met-d-L_HDL_TG_pct	0.0131903	0.0204286	0.521171
met-d-S_VLDL_PL_pct	jOip5N	alcoholic_acute_pancreatitis_R5	Phospholipids to total lipids ratio in small VLDL || id:met-d-S_VLDL_PL_pct	0.00746789	0.0249271	0.76562
met-d-non_HDL_C	jOip5N	alcoholic_acute_pancreatitis_R5	Total cholesterol minus HDL-C || id:met-d-non_HDL_C	2.32376e-05	0.0218854	0.999158
met-d-DHA	jOip5N	alcoholic_acute_pancreatitis_R5	Docosahexaenoic acid || id:met-d-DHA	-0.0085314	0.0207869	0.683999
met-d-S_HDL_PL	jOip5N	alcoholic_acute_pancreatitis_R5	Phospholipids in small HDL || id:met-d-S_HDL_PL	0.0147465	0.0242019	0.545315
met-d-XL_VLDL_L	jOip5N	alcoholic_acute_pancreatitis_R5	Total lipids in very large VLDL || id:met-d-XL_VLDL_L	0.00078217	0.0232643	0.973331
met-d-Sphingomyelins	jOip5N	alcoholic_acute_pancreatitis_R5	Sphingomyelins || id:met-d-Sphingomyelins	-0.00731788	0.0235061	0.756758
met-d-L_VLDL_PL	jOip5N	alcoholic_acute_pancreatitis_R5	Phospholipids in large VLDL || id:met-d-L_VLDL_PL	0.00443342	0.029317	0.880491
met-d-Gly	jOip5N	alcoholic_acute_pancreatitis_R5	Glycine || id:met-d-Gly	-0.0133463	0.0161946	0.415785
met-d-GlycA	jOip5N	alcoholic_acute_pancreatitis_R5	Glycoprotein acetyls || id:met-d-GlycA	0.00924993	0.0281989	0.744604
met-d-XXL_VLDL_L	jOip5N	alcoholic_acute_pancreatitis_R5	Total lipids in chylomicrons and extremely large VLDL || id:met-d-XXL_VLDL_L	-6.01997e-05	0.0233304	0.997952
met-d-S_LDL_FC	jOip5N	alcoholic_acute_pancreatitis_R5	Free cholesterol in small LDL || id:met-d-S_LDL_FC	-0.0201312	0.0250364	0.42599
met-d-IDL_FC_pct	jOip5N	alcoholic_acute_pancreatitis_R5	Free cholesterol to total lipids ratio in IDL || id:met-d-IDL_FC_pct	-0.0432278	0.0454677	0.349092
met-d-L_VLDL_TG	jOip5N	alcoholic_acute_pancreatitis_R5	Triglycerides in large VLDL || id:met-d-L_VLDL_TG	-0.0178733	0.0225311	0.431604
met-d-Unsaturation	jOip5N	alcoholic_acute_pancreatitis_R5	Degree of unsaturation || id:met-d-Unsaturation	-0.00821207	0.0203974	0.689836
met-d-L_LDL_CE_pct	jOip5N	alcoholic_acute_pancreatitis_R5	Cholesteryl esters to total lipids ratio in large LDL || id:met-d-L_LDL_CE_pct	-0.00514134	0.0423112	0.904185
met-d-S_HDL_C_pct	jOip5N	alcoholic_acute_pancreatitis_R5	Cholesterol to total lipids ratio in small HDL || id:met-d-S_HDL_C_pct	-0.02243	0.0275315	0.419352
met-d-Ala	jOip5N	alcoholic_acute_pancreatitis_R5	Alanine || id:met-d-Ala	0.0586206	0.0440584	0.194475
met-d-S_HDL_L	jOip5N	alcoholic_acute_pancreatitis_R5	Total lipids in small HDL || id:met-d-S_HDL_L	0.0134302	0.0272886	0.625443
met-d-L_HDL_C_pct	jOip5N	alcoholic_acute_pancreatitis_R5	Cholesterol to total lipids ratio in large HDL || id:met-d-L_HDL_C_pct	0.00851392	0.0165709	0.609066
met-d-XXL_VLDL_TG	jOip5N	alcoholic_acute_pancreatitis_R5	Triglycerides in chylomicrons and extremely large VLDL || id:met-d-XXL_VLDL_TG	0.0194995	0.0231857	0.404785
met-d-Val	jOip5N	alcoholic_acute_pancreatitis_R5	Valine || id:met-d-Val	0.0442907	0.0489768	0.385203
met-d-VLDL_L	jOip5N	alcoholic_acute_pancreatitis_R5	Total lipids in VLDL || id:met-d-VLDL_L	-0.023716	0.0266127	0.378046
met-d-ApoA1	jOip5N	alcoholic_acute_pancreatitis_R5	Apolipoprotein A1 || id:met-d-ApoA1	-0.00571075	0.018549	0.759281
met-d-Remnant_C	jOip5N	alcoholic_acute_pancreatitis_R5	Remnant cholesterol (non-HDL, non-LDL -cholesterol) || id:met-d-Remnant_C	-0.00394804	0.021853	0.857592
met-d-M_HDL_CE	jOip5N	alcoholic_acute_pancreatitis_R5	Cholesteryl esters in medium HDL || id:met-d-M_HDL_CE	-0.00277311	0.0212927	0.896747
met-d-XL_VLDL_P	jOip5N	alcoholic_acute_pancreatitis_R5	Concentration of very large VLDL particles || id:met-d-XL_VLDL_P	8.15074e-06	0.0231605	0.999721
met-d-HDL_PL	jOip5N	alcoholic_acute_pancreatitis_R5	Phospholipids in HDL || id:met-d-HDL_PL	-0.00541902	0.0201295	0.788709
met-d-Total_C	jOip5N	alcoholic_acute_pancreatitis_R5	Total cholesterol || id:met-d-Total_C	-0.00121757	0.0221403	0.956363
met-d-L_LDL_PL	jOip5N	alcoholic_acute_pancreatitis_R5	Phospholipids in large LDL || id:met-d-L_LDL_PL	0.000985857	0.0226903	0.965566
met-d-L_VLDL_FC	jOip5N	alcoholic_acute_pancreatitis_R5	Free cholesterol in large VLDL || id:met-d-L_VLDL_FC	-0.00399089	0.0263963	0.880516
met-d-L_HDL_CE	jOip5N	alcoholic_acute_pancreatitis_R5	Cholesteryl esters in large HDL || id:met-d-L_HDL_CE	-0.0111681	0.0137003	0.417306
met-d-Phosphatidylc	jOip5N	alcoholic_acute_pancreatitis_R5	Phosphatidylcholines || id:met-d-Phosphatidylc	0.0269188	0.0210916	0.208127
met-d-Pyruvate	jOip5N	alcoholic_acute_pancreatitis_R5	Pyruvate || id:met-d-Pyruvate	0.0326547	0.0588896	0.588645
met-d-bOHbutyrate	jOip5N	alcoholic_acute_pancreatitis_R5	3-Hydroxybutyrate || id:met-d-bOHbutyrate	0.0378342	0.0769406	0.633523
met-d-XL_VLDL_PL	jOip5N	alcoholic_acute_pancreatitis_R5	Phospholipids in very large VLDL || id:met-d-XL_VLDL_PL	-0.0115054	0.0252059	0.650532
met-d-XL_HDL_L	jOip5N	alcoholic_acute_pancreatitis_R5	Total lipids in very large HDL || id:met-d-XL_HDL_L	-0.0171274	0.0152913	0.267002
met-d-XL_VLDL_FC_pct	jOip5N	alcoholic_acute_pancreatitis_R5	Free cholesterol to total lipids ratio in very large VLDL || id:met-d-XL_VLDL_FC_pct	0.00992224	0.0243145	0.685151
met-d-L_VLDL_CE	jOip5N	alcoholic_acute_pancreatitis_R5	Cholesteryl esters in large VLDL || id:met-d-L_VLDL_CE	-0.0168968	0.0293317	0.56765
met-d-XS_VLDL_FC	jOip5N	alcoholic_acute_pancreatitis_R5	Free cholesterol in very small VLDL || id:met-d-XS_VLDL_FC	0.000388384	0.0189432	0.983731
met-d-XL_HDL_PL	jOip5N	alcoholic_acute_pancreatitis_R5	Phospholipids in very large HDL || id:met-d-XL_HDL_PL	-0.0158797	0.0160205	0.325698
met-d-MUFA_pct	jOip5N	alcoholic_acute_pancreatitis_R5	Ratio of monounsaturated fatty acids to total fatty acids || id:met-d-MUFA_pct	0.0166778	0.0209417	0.429646
met-d-IDL_FC	jOip5N	alcoholic_acute_pancreatitis_R5	Free cholesterol in IDL || id:met-d-IDL_FC	-0.00882539	0.0203042	0.665575
met-d-L_HDL_PL_pct	jOip5N	alcoholic_acute_pancreatitis_R5	Phospholipids to total lipids ratio in large HDL || id:met-d-L_HDL_PL_pct	-0.00350627	0.0218575	0.873093
met-d-M_HDL_TG_pct	jOip5N	alcoholic_acute_pancreatitis_R5	Triglycerides to total lipids ratio in medium HDL || id:met-d-M_HDL_TG_pct	0.00295289	0.0230305	0.898454
met-d-IDL_L	jOip5N	alcoholic_acute_pancreatitis_R5	Total lipids in IDL || id:met-d-IDL_L	-0.00616127	0.0201379	0.76091
met-d-Total_BCAA	jOip5N	alcoholic_acute_pancreatitis_R5	Total concentration of branched-chain amino acids (leucine + isoleucine + valine) || id:met-d-Total_BCAA	0.0792814	0.0579434	0.204415
met-d-L_LDL_C	jOip5N	alcoholic_acute_pancreatitis_R5	Cholesterol in large LDL || id:met-d-L_LDL_C	-0.00578813	0.0223214	0.796695
met-d-L_VLDL_TG_pct	jOip5N	alcoholic_acute_pancreatitis_R5	Triglycerides to total lipids ratio in large VLDL || id:met-d-L_VLDL_TG_pct	-0.00498115	0.0204816	0.809033
met-d-M_LDL_FC_pct	jOip5N	alcoholic_acute_pancreatitis_R5	Free cholesterol to total lipids ratio in medium LDL || id:met-d-M_LDL_FC_pct	0.0211513	0.0216183	0.331561
met-d-S_LDL_C	jOip5N	alcoholic_acute_pancreatitis_R5	Cholesterol in small LDL || id:met-d-S_LDL_C	-0.0140041	0.0230137	0.546288
met-d-M_VLDL_CE_pct	jOip5N	alcoholic_acute_pancreatitis_R5	Cholesteryl esters to total lipids ratio in medium VLDL || id:met-d-M_VLDL_CE_pct	0.0174266	0.024162	0.473764
met-d-LDL_TG	jOip5N	alcoholic_acute_pancreatitis_R5	Triglycerides in LDL || id:met-d-LDL_TG	0.011869	0.018349	0.520574
met-d-L_HDL_P	jOip5N	alcoholic_acute_pancreatitis_R5	Concentration of large HDL particles || id:met-d-L_HDL_P	-0.0073664	0.0140877	0.602548
met-d-TG_by_PG	jOip5N	alcoholic_acute_pancreatitis_R5	Ratio of triglycerides to phosphoglycerides || id:met-d-TG_by_PG	-0.00319463	0.0188096	0.865688
met-d-XL_HDL_C_pct	jOip5N	alcoholic_acute_pancreatitis_R5	Cholesterol to total lipids ratio in very large HDL || id:met-d-XL_HDL_C_pct	-0.0107387	0.0201773	0.597519
met-d-PUFA_by_MUFA	jOip5N	alcoholic_acute_pancreatitis_R5	Ratio of polyunsaturated fatty acids to monounsaturated fatty acids || id:met-d-PUFA_by_MUFA	0.00494663	0.0246906	0.842134
met-d-Cholines	jOip5N	alcoholic_acute_pancreatitis_R5	Total cholines || id:met-d-Cholines	0.0172927	0.0223585	0.442985
met-d-MUFA	jOip5N	alcoholic_acute_pancreatitis_R5	Monounsaturated fatty acids || id:met-d-MUFA	0.00988966	0.0224736	0.661831
met-d-VLDL_CE	jOip5N	alcoholic_acute_pancreatitis_R5	Cholesteryl esters in VLDL || id:met-d-VLDL_CE	-0.0207643	0.023734	0.386393
met-d-XXL_VLDL_C	jOip5N	alcoholic_acute_pancreatitis_R5	Cholesterol in chylomicrons and extremely large VLDL || id:met-d-XXL_VLDL_C	-0.0093905	0.0217181	0.667485
met-d-XL_HDL_PL_pct	jOip5N	alcoholic_acute_pancreatitis_R5	Phospholipids to total lipids ratio in very large HDL || id:met-d-XL_HDL_PL_pct	-0.0111668	0.0183976	0.546729
met-d-XXL_VLDL_PL_pct	jOip5N	alcoholic_acute_pancreatitis_R5	Phospholipids to total lipids ratio in chylomicrons and extremely large VLDL || id:met-d-XXL_VLDL_PL_pct	0.00975273	0.0237675	0.684292
met-d-LDL_PL	jOip5N	alcoholic_acute_pancreatitis_R5	Phospholipids in LDL || id:met-d-LDL_PL	0.00221236	0.0220105	0.920426
met-d-M_VLDL_L	jOip5N	alcoholic_acute_pancreatitis_R5	Total lipids in medium VLDL || id:met-d-M_VLDL_L	-0.0356299	0.02768	0.205242
met-d-LA	jOip5N	alcoholic_acute_pancreatitis_R5	Linoleic acid || id:met-d-LA	-0.00488465	0.0312566	0.876665
met-d-Omega_3	jOip5N	alcoholic_acute_pancreatitis_R5	Omega-3 fatty acids || id:met-d-Omega_3	-0.00624558	0.0180768	0.731528
met-d-M_LDL_FC	jOip5N	alcoholic_acute_pancreatitis_R5	Free cholesterol in medium LDL || id:met-d-M_LDL_FC	-0.00314323	0.0237109	0.895186
met-d-M_LDL_CE_pct	jOip5N	alcoholic_acute_pancreatitis_R5	Cholesteryl esters to total lipids ratio in medium LDL || id:met-d-M_LDL_CE_pct	-0.0117007	0.0320833	0.717597
met-d-Lactate	jOip5N	alcoholic_acute_pancreatitis_R5	Lactate || id:met-d-Lactate	0.0101783	0.128377	0.939384
met-d-VLDL_P	jOip5N	alcoholic_acute_pancreatitis_R5	Concentration of VLDL particles || id:met-d-VLDL_P	-0.0186641	0.0231449	0.423685
met-d-M_VLDL_FC	jOip5N	alcoholic_acute_pancreatitis_R5	Free cholesterol in medium VLDL || id:met-d-M_VLDL_FC	-0.0173056	0.0211871	0.418346
met-d-Total_P	jOip5N	alcoholic_acute_pancreatitis_R5	Total concentration of lipoprotein particles || id:met-d-Total_P	0.00508136	0.021547	0.814493
met-d-XS_VLDL_C_pct	jOip5N	alcoholic_acute_pancreatitis_R5	Cholesterol to total lipids ratio in very small VLDL || id:met-d-XS_VLDL_C_pct	-0.00547191	0.0241163	0.821346
met-d-IDL_CE_pct	jOip5N	alcoholic_acute_pancreatitis_R5	Cholesteryl esters to total lipids ratio in IDL || id:met-d-IDL_CE_pct	0.00572282	0.0209965	0.786411
met-d-L_LDL_PL_pct	jOip5N	alcoholic_acute_pancreatitis_R5	Phospholipids to total lipids ratio in large LDL || id:met-d-L_LDL_PL_pct	-0.00396942	0.0234862	0.866734
met-d-L_VLDL_C	jOip5N	alcoholic_acute_pancreatitis_R5	Cholesterol in large VLDL || id:met-d-L_VLDL_C	-0.0162769	0.0265322	0.54272
met-d-XS_VLDL_P	jOip5N	alcoholic_acute_pancreatitis_R5	Concentration of very small VLDL particles || id:met-d-XS_VLDL_P	-0.0088936	0.0211171	0.675602
met-d-M_HDL_PL	jOip5N	alcoholic_acute_pancreatitis_R5	Phospholipids in medium HDL || id:met-d-M_HDL_PL	0.0265924	0.0212166	0.215675
met-d-S_LDL_L	jOip5N	alcoholic_acute_pancreatitis_R5	Total lipids in small LDL || id:met-d-S_LDL_L	-0.0170535	0.0239504	0.480681
met-d-XL_HDL_C	jOip5N	alcoholic_acute_pancreatitis_R5	Cholesterol in very large HDL || id:met-d-XL_HDL_C	-0.0255667	0.0154343	0.102038
met-d-XL_HDL_FC_pct	jOip5N	alcoholic_acute_pancreatitis_R5	Free cholesterol to total lipids ratio in very large HDL || id:met-d-XL_HDL_FC_pct	0.0039611	0.0175179	0.821854
met-d-SFA_pct	jOip5N	alcoholic_acute_pancreatitis_R5	Ratio of saturated fatty acids to total fatty acids || id:met-d-SFA_pct	-0.00024717	0.0725872	0.997321
met-d-S_HDL_P	jOip5N	alcoholic_acute_pancreatitis_R5	Concentration of small HDL particles || id:met-d-S_HDL_P	0.0170976	0.0277209	0.541885
met-d-Ile	jOip5N	alcoholic_acute_pancreatitis_R5	Isoleucine || id:met-d-Ile	-0.0313845	0.094792	0.750268
met-d-LDL_size	jOip5N	alcoholic_acute_pancreatitis_R5	Average diameter for LDL particles || id:met-d-LDL_size	-0.00104641	0.0318237	0.97402
met-d-M_LDL_TG_pct	jOip5N	alcoholic_acute_pancreatitis_R5	Triglycerides to total lipids ratio in medium LDL || id:met-d-M_LDL_TG_pct	-0.0125131	0.0203096	0.540614

## Sheet: pleio_metd_vs_cp_R5
id.exposure	id.outcome	outcome	exposure	egger_intercept	se	pval
met-d-Gln	jOip5N	chronic_pancreatitis_R5	Glutamine || id:met-d-Gln	-0.0177724	0.0121322	0.15409
met-d-L_LDL_L	jOip5N	chronic_pancreatitis_R5	Total lipids in large LDL || id:met-d-L_LDL_L	0.00793498	0.0150045	0.599992
met-d-HDL_L	jOip5N	chronic_pancreatitis_R5	Total lipids in HDL || id:met-d-HDL_L	-0.00771877	0.00939741	0.414223
met-d-Omega_6_pct	jOip5N	chronic_pancreatitis_R5	Ratio of omega-6 fatty acids to total fatty acids || id:met-d-Omega_6_pct	0.012264	0.0137211	0.377361
met-d-IDL_TG	jOip5N	chronic_pancreatitis_R5	Triglycerides in IDL || id:met-d-IDL_TG	-0.011596	0.00910038	0.208845
met-d-Tyr	jOip5N	chronic_pancreatitis_R5	Tyrosine || id:met-d-Tyr	-0.0221682	0.0178675	0.226708
met-d-XXL_VLDL_TG_pct	jOip5N	chronic_pancreatitis_R5	Triglycerides to total lipids ratio in chylomicrons and extremely large VLDL || id:met-d-XXL_VLDL_TG_pct	-0.0160403	0.0300615	0.602
met-d-M_HDL_L	jOip5N	chronic_pancreatitis_R5	Total lipids in medium HDL || id:met-d-M_HDL_L	0.011123	0.0104093	0.289851
met-d-L_VLDL_FC_pct	jOip5N	chronic_pancreatitis_R5	Free cholesterol to total lipids ratio in large VLDL || id:met-d-L_VLDL_FC_pct	0.0233544	0.0160906	0.154867
met-d-S_VLDL_CE	jOip5N	chronic_pancreatitis_R5	Cholesteryl esters in small VLDL || id:met-d-S_VLDL_CE	-0.0169998	0.0112929	0.13806
met-d-XL_HDL_P	jOip5N	chronic_pancreatitis_R5	Concentration of very large HDL particles || id:met-d-XL_HDL_P	-0.00115028	0.00704081	0.870682
met-d-XS_VLDL_TG	jOip5N	chronic_pancreatitis_R5	Triglycerides in very small VLDL || id:met-d-XS_VLDL_TG	-0.00217651	0.00859271	0.80089
met-d-M_HDL_P	jOip5N	chronic_pancreatitis_R5	Concentration of medium HDL particles || id:met-d-M_HDL_P	0.00953793	0.00944419	0.316726
met-d-Total_L	jOip5N	chronic_pancreatitis_R5	Total lipids in lipoprotein particles || id:met-d-Total_L	-0.0312243	0.0130776	0.0204212
met-d-L_HDL_TG	jOip5N	chronic_pancreatitis_R5	Triglycerides in large HDL || id:met-d-L_HDL_TG	0.0033944	0.00945739	0.721457
met-d-Total_FA	jOip5N	chronic_pancreatitis_R5	Total fatty acids || id:met-d-Total_FA	-0.030934	0.0115967	0.0105842
met-d-XS_VLDL_PL_pct	jOip5N	chronic_pancreatitis_R5	Phospholipids to total lipids ratio in very small VLDL || id:met-d-XS_VLDL_PL_pct	-0.00610052	0.0150884	0.687852
met-d-XL_VLDL_C	jOip5N	chronic_pancreatitis_R5	Cholesterol in very large VLDL || id:met-d-XL_VLDL_C	-0.0130634	0.0131121	0.324955
met-d-M_VLDL_PL	jOip5N	chronic_pancreatitis_R5	Phospholipids in medium VLDL || id:met-d-M_VLDL_PL	-0.0158985	0.0109669	0.153392
met-d-S_LDL_CE	jOip5N	chronic_pancreatitis_R5	Cholesteryl esters in small LDL || id:met-d-S_LDL_CE	-0.00739851	0.013578	0.588932
met-d-XS_VLDL_TG_pct	jOip5N	chronic_pancreatitis_R5	Triglycerides to total lipids ratio in very small VLDL || id:met-d-XS_VLDL_TG_pct	-0.0161147	0.0119604	0.183296
met-d-M_HDL_FC	jOip5N	chronic_pancreatitis_R5	Free cholesterol in medium HDL || id:met-d-M_HDL_FC	0.00072278	0.00917252	0.937428
met-d-M_LDL_PL_pct	jOip5N	chronic_pancreatitis_R5	Phospholipids to total lipids ratio in medium LDL || id:met-d-M_LDL_PL_pct	0.0242294	0.0141765	0.0981112
met-d-LDL_L	jOip5N	chronic_pancreatitis_R5	Total lipids in LDL || id:met-d-LDL_L	0.00497742	0.0152606	0.746092
met-d-SFA	jOip5N	chronic_pancreatitis_R5	Saturated fatty acids || id:met-d-SFA	-0.0302102	0.0122323	0.0178872
met-d-PUFA	jOip5N	chronic_pancreatitis_R5	Polyunsaturated fatty acids || id:met-d-PUFA	-0.0184029	0.0139612	0.194124
met-d-Total_PL	jOip5N	chronic_pancreatitis_R5	Total phospholipids in lipoprotein particles || id:met-d-Total_PL	-0.00832074	0.0122973	0.501696
met-d-M_VLDL_CE	jOip5N	chronic_pancreatitis_R5	Cholesteryl esters in medium VLDL || id:met-d-M_VLDL_CE	-0.00261356	0.0112725	0.817834
met-d-XL_VLDL_TG	jOip5N	chronic_pancreatitis_R5	Triglycerides in very large VLDL || id:met-d-XL_VLDL_TG	-0.018608	0.0107116	0.0880557
met-d-S_HDL_FC_pct	jOip5N	chronic_pancreatitis_R5	Free cholesterol to total lipids ratio in small HDL || id:met-d-S_HDL_FC_pct	-0.0114992	0.00853332	0.182949
met-d-XL_VLDL_TG_pct	jOip5N	chronic_pancreatitis_R5	Triglycerides to total lipids ratio in very large VLDL || id:met-d-XL_VLDL_TG_pct	-0.0198183	0.0125984	0.122866
met-d-L_VLDL_C_pct	jOip5N	chronic_pancreatitis_R5	Cholesterol to total lipids ratio in large VLDL || id:met-d-L_VLDL_C_pct	0.00395028	0.0117716	0.738785
met-d-S_VLDL_C	jOip5N	chronic_pancreatitis_R5	Cholesterol in small VLDL || id:met-d-S_VLDL_C	-0.0060842	0.0111282	0.587042
met-d-M_HDL_C_pct	jOip5N	chronic_pancreatitis_R5	Cholesterol to total lipids ratio in medium HDL || id:met-d-M_HDL_C_pct	-0.00455015	0.00945682	0.631977
met-d-LDL_C	jOip5N	chronic_pancreatitis_R5	LDL cholesterol || id:met-d-LDL_C	0.0057315	0.0146057	0.696887
met-d-M_HDL_C	jOip5N	chronic_pancreatitis_R5	Cholesterol in medium HDL || id:met-d-M_HDL_C	0.00968691	0.00871466	0.270129
met-d-XL_VLDL_C_pct	jOip5N	chronic_pancreatitis_R5	Cholesterol to total lipids ratio in very large VLDL || id:met-d-XL_VLDL_C_pct	0.0171315	0.0118773	0.154974
met-d-L_HDL_L	jOip5N	chronic_pancreatitis_R5	Total lipids in large HDL || id:met-d-L_HDL_L	-0.00943833	0.00710116	0.187493
met-d-XS_VLDL_C	jOip5N	chronic_pancreatitis_R5	Cholesterol in very small VLDL || id:met-d-XS_VLDL_C	0.00768479	0.00969002	0.431903
met-d-L_HDL_CE_pct	jOip5N	chronic_pancreatitis_R5	Cholesteryl esters to total lipids ratio in large HDL || id:met-d-L_HDL_CE_pct	-0.00415632	0.00969637	0.669885
met-d-XL_HDL_CE_pct	jOip5N	chronic_pancreatitis_R5	Cholesteryl esters to total lipids ratio in very large HDL || id:met-d-XL_HDL_CE_pct	0.00634224	0.0162374	0.699054
met-d-XXL_VLDL_CE	jOip5N	chronic_pancreatitis_R5	Cholesteryl esters in chylomicrons and extremely large VLDL || id:met-d-XXL_VLDL_CE	-0.0112364	0.0108941	0.307622
met-d-HDL_P	jOip5N	chronic_pancreatitis_R5	Concentration of HDL particles || id:met-d-HDL_P	0.0138025	0.0108025	0.206919
met-d-VLDL_PL	jOip5N	chronic_pancreatitis_R5	Phospholipids in VLDL || id:met-d-VLDL_PL	-0.00716983	0.0124606	0.567708
met-d-XXL_VLDL_PL	jOip5N	chronic_pancreatitis_R5	Phospholipids in chylomicrons and extremely large VLDL || id:met-d-XXL_VLDL_PL	-0.0150677	0.0110827	0.180595
met-d-S_VLDL_TG	jOip5N	chronic_pancreatitis_R5	Triglycerides in small VLDL || id:met-d-S_VLDL_TG	-0.00609852	0.0103615	0.558473
met-d-M_HDL_FC_pct	jOip5N	chronic_pancreatitis_R5	Free cholesterol to total lipids ratio in medium HDL || id:met-d-M_HDL_FC_pct	-0.000737882	0.00832921	0.929665
met-d-L_LDL_C_pct	jOip5N	chronic_pancreatitis_R5	Cholesterol to total lipids ratio in large LDL || id:met-d-L_LDL_C_pct	0.012165	0.0145981	0.408622
met-d-L_LDL_FC_pct	jOip5N	chronic_pancreatitis_R5	Free cholesterol to total lipids ratio in large LDL || id:met-d-L_LDL_FC_pct	0.00123557	0.00955822	0.897528
met-d-L_LDL_FC	jOip5N	chronic_pancreatitis_R5	Free cholesterol in large LDL || id:met-d-L_LDL_FC	0.0020029	0.0123078	0.871426
met-d-VLDL_FC	jOip5N	chronic_pancreatitis_R5	Free cholesterol in VLDL || id:met-d-VLDL_FC	-0.0106366	0.0126276	0.403869
met-d-IDL_C	jOip5N	chronic_pancreatitis_R5	Cholesterol in IDL || id:met-d-IDL_C	0.000700538	0.0109041	0.949012
met-d-VLDL_C	jOip5N	chronic_pancreatitis_R5	VLDL cholesterol || id:met-d-VLDL_C	-0.025609	0.012581	0.0474568
met-d-S_HDL_FC	jOip5N	chronic_pancreatitis_R5	Free cholesterol in small HDL || id:met-d-S_HDL_FC	0.00273265	0.0133296	0.838607
met-d-HDL_size	jOip5N	chronic_pancreatitis_R5	Average diameter for HDL particles || id:met-d-HDL_size	-0.0110675	0.00852768	0.198322
met-d-Phe	jOip5N	chronic_pancreatitis_R5	Phenylalanine || id:met-d-Phe	-0.0203891	0.0318478	0.556871
met-d-XS_VLDL_PL	jOip5N	chronic_pancreatitis_R5	Phospholipids in very small VLDL || id:met-d-XS_VLDL_PL	-0.0134444	0.00877645	0.131617
met-d-Total_FC	jOip5N	chronic_pancreatitis_R5	Total free cholesterol || id:met-d-Total_FC	0.00614865	0.0139529	0.66147
met-d-IDL_CE	jOip5N	chronic_pancreatitis_R5	Cholesteryl esters in IDL || id:met-d-IDL_CE	0.00147685	0.0110765	0.894436
met-d-Phosphoglyc	jOip5N	chronic_pancreatitis_R5	Phosphoglycerides || id:met-d-Phosphoglyc	-0.00795926	0.0114075	0.488787
met-d-LDL_P	jOip5N	chronic_pancreatitis_R5	Concentration of LDL particles || id:met-d-LDL_P	0.00388455	0.0136403	0.777316
met-d-M_LDL_P	jOip5N	chronic_pancreatitis_R5	Concentration of medium LDL particles || id:met-d-M_LDL_P	-0.00809767	0.0168061	0.633013
met-d-His	jOip5N	chronic_pancreatitis_R5	Histidine || id:met-d-His	-0.0271679	0.0345563	0.451958
met-d-M_HDL_PL_pct	jOip5N	chronic_pancreatitis_R5	Phospholipids to total lipids ratio in medium HDL || id:met-d-M_HDL_PL_pct	0.00101193	0.00975709	0.917738
met-d-S_VLDL_P	jOip5N	chronic_pancreatitis_R5	Concentration of small VLDL particles || id:met-d-S_VLDL_P	-0.0174196	0.0109968	0.119361
met-d-M_LDL_TG	jOip5N	chronic_pancreatitis_R5	Triglycerides in medium LDL || id:met-d-M_LDL_TG	-0.0110795	0.00992442	0.26929
met-d-S_VLDL_C_pct	jOip5N	chronic_pancreatitis_R5	Cholesterol to total lipids ratio in small VLDL || id:met-d-S_VLDL_C_pct	0.00416574	0.0122968	0.736264
met-d-M_LDL_L	jOip5N	chronic_pancreatitis_R5	Total lipids in medium LDL || id:met-d-M_LDL_L	-0.0107603	0.0150144	0.477852
met-d-M_VLDL_PL_pct	jOip5N	chronic_pancreatitis_R5	Phospholipids to total lipids ratio in medium VLDL || id:met-d-M_VLDL_PL_pct	-0.00637149	0.0110222	0.56582
met-d-XXL_VLDL_C_pct	jOip5N	chronic_pancreatitis_R5	Cholesterol to total lipids ratio in chylomicrons and extremely large VLDL || id:met-d-XXL_VLDL_C_pct	0.0185774	0.0171488	0.290953
met-d-XL_HDL_CE	jOip5N	chronic_pancreatitis_R5	Cholesteryl esters in very large HDL || id:met-d-XL_HDL_CE	-0.00401476	0.00728466	0.583143
met-d-L_VLDL_L	jOip5N	chronic_pancreatitis_R5	Total lipids in large VLDL || id:met-d-L_VLDL_L	-0.0177007	0.0121637	0.152874
met-d-Glucose	jOip5N	chronic_pancreatitis_R5	Glucose || id:met-d-Glucose	-0.00611803	0.0220612	0.784878
met-d-VLDL_size	jOip5N	chronic_pancreatitis_R5	Average diameter for VLDL particles || id:met-d-VLDL_size	-0.00565568	0.0101053	0.577975
met-d-IDL_P	jOip5N	chronic_pancreatitis_R5	Concentration of IDL particles || id:met-d-IDL_P	-0.000349025	0.0131228	0.978921
met-d-L_HDL_FC_pct	jOip5N	chronic_pancreatitis_R5	Free cholesterol to total lipids ratio in large HDL || id:met-d-L_HDL_FC_pct	0.00318181	0.00866414	0.714825
met-d-LDL_CE	jOip5N	chronic_pancreatitis_R5	Cholesteryl esters in LDL || id:met-d-LDL_CE	-0.00164061	0.0165144	0.921416
met-d-DHA_pct	jOip5N	chronic_pancreatitis_R5	Ratio of docosahexaenoic acid to total fatty acids || id:met-d-DHA_pct	0.00644851	0.0140626	0.651753
met-d-M_LDL_CE	jOip5N	chronic_pancreatitis_R5	Cholesteryl esters in medium LDL || id:met-d-M_LDL_CE	-0.0182371	0.0149473	0.229401
met-d-L_LDL_TG_pct	jOip5N	chronic_pancreatitis_R5	Triglycerides to total lipids ratio in large LDL || id:met-d-L_LDL_TG_pct	-0.00864842	0.0105831	0.417619
met-d-XS_VLDL_CE_pct	jOip5N	chronic_pancreatitis_R5	Cholesteryl esters to total lipids ratio in very small VLDL || id:met-d-XS_VLDL_CE_pct	0.00433531	0.0113504	0.703916
met-d-S_HDL_PL_pct	jOip5N	chronic_pancreatitis_R5	Phospholipids to total lipids ratio in small HDL || id:met-d-S_HDL_PL_pct	-0.00874402	0.0127593	0.496746
met-d-LDL_FC	jOip5N	chronic_pancreatitis_R5	Free cholesterol in LDL || id:met-d-LDL_FC	-0.00713486	0.0135013	0.599837
met-d-M_HDL_CE_pct	jOip5N	chronic_pancreatitis_R5	Cholesteryl esters to total lipids ratio in medium HDL || id:met-d-M_HDL_CE_pct	-0.00520383	0.0102814	0.614709
met-d-M_LDL_C	jOip5N	chronic_pancreatitis_R5	Cholesterol in medium LDL || id:met-d-M_LDL_C	-0.0111709	0.0151375	0.464957
met-d-M_VLDL_TG_pct	jOip5N	chronic_pancreatitis_R5	Triglycerides to total lipids ratio in medium VLDL || id:met-d-M_VLDL_TG_pct	-0.0148811	0.0111028	0.186089
met-d-S_LDL_FC_pct	jOip5N	chronic_pancreatitis_R5	Free cholesterol to total lipids ratio in small LDL || id:met-d-S_LDL_FC_pct	0.0077277	0.0111458	0.490968
met-d-S_LDL_C_pct	jOip5N	chronic_pancreatitis_R5	Cholesterol to total lipids ratio in small LDL || id:met-d-S_LDL_C_pct	0.00946831	0.0172499	0.588152
met-d-S_HDL_TG_pct	jOip5N	chronic_pancreatitis_R5	Triglycerides to total lipids ratio in small HDL || id:met-d-S_HDL_TG_pct	-0.00172618	0.00962882	0.858282
met-d-S_VLDL_PL	jOip5N	chronic_pancreatitis_R5	Phospholipids in small VLDL || id:met-d-S_VLDL_PL	-0.012276	0.0117109	0.299106
met-d-S_LDL_PL_pct	jOip5N	chronic_pancreatitis_R5	Phospholipids to total lipids ratio in small LDL || id:met-d-S_LDL_PL_pct	0.00955845	0.0143353	0.508943
met-d-L_LDL_TG	jOip5N	chronic_pancreatitis_R5	Triglycerides in large LDL || id:met-d-L_LDL_TG	-0.00943098	0.00880813	0.289243
met-d-Total_CE	jOip5N	chronic_pancreatitis_R5	Total esterified cholesterol || id:met-d-Total_CE	0.00864916	0.0125548	0.493942
met-d-S_HDL_CE_pct	jOip5N	chronic_pancreatitis_R5	Cholesteryl esters to total lipids ratio in small HDL || id:met-d-S_HDL_CE_pct	0.00344902	0.00942284	0.716022
met-d-Omega_6_by_Omega_3	jOip5N	chronic_pancreatitis_R5	Ratio of omega-6 fatty acids to omega-3 fatty acids || id:met-d-Omega_6_by_Omega_3	-0.0119575	0.0111186	0.291041
met-d-Acetone	jOip5N	chronic_pancreatitis_R5	Acetone || id:met-d-Acetone	0.0011546	0.0392431	0.977349
met-d-PUFA_pct	jOip5N	chronic_pancreatitis_R5	Ratio of polyunsaturated fatty acids to total fatty acids || id:met-d-PUFA_pct	0.0154607	0.0129911	0.241797
met-d-XL_HDL_TG	jOip5N	chronic_pancreatitis_R5	Triglycerides in very large HDL || id:met-d-XL_HDL_TG	-0.00163535	0.00986288	0.869085
met-d-Leu	jOip5N	chronic_pancreatitis_R5	Leucine || id:met-d-Leu	0.0086196	0.0327693	0.797861
met-d-M_HDL_TG	jOip5N	chronic_pancreatitis_R5	Triglycerides in medium HDL || id:met-d-M_HDL_TG	-0.00738258	0.0107012	0.493735
met-d-XL_HDL_FC	jOip5N	chronic_pancreatitis_R5	Free cholesterol in very large HDL || id:met-d-XL_HDL_FC	-0.0102179	0.00841902	0.22971
met-d-XXL_VLDL_FC	jOip5N	chronic_pancreatitis_R5	Free cholesterol in chylomicrons and extremely large VLDL || id:met-d-XXL_VLDL_FC	-0.01017	0.0111118	0.364542
met-d-XL_VLDL_PL_pct	jOip5N	chronic_pancreatitis_R5	Phospholipids to total lipids ratio in very large VLDL || id:met-d-XL_VLDL_PL_pct	-0.0104688	0.0137771	0.452278
met-d-Albumin	jOip5N	chronic_pancreatitis_R5	Albumin || id:met-d-Albumin	-0.00631852	0.0191202	0.744177
met-d-IDL_TG_pct	jOip5N	chronic_pancreatitis_R5	Triglycerides to total lipids ratio in IDL || id:met-d-IDL_TG_pct	-0.0149614	0.00997538	0.138734
met-d-L_VLDL_CE_pct	jOip5N	chronic_pancreatitis_R5	Cholesteryl esters to total lipids ratio in large VLDL || id:met-d-L_VLDL_CE_pct	0.00190177	0.0109715	0.863116
met-d-IDL_PL_pct	jOip5N	chronic_pancreatitis_R5	Phospholipids to total lipids ratio in IDL || id:met-d-IDL_PL_pct	-0.0160259	0.0137052	0.249956
met-d-M_LDL_PL	jOip5N	chronic_pancreatitis_R5	Phospholipids in medium LDL || id:met-d-M_LDL_PL	-0.00256249	0.0154617	0.869203
met-d-L_VLDL_PL_pct	jOip5N	chronic_pancreatitis_R5	Phospholipids to total lipids ratio in large VLDL || id:met-d-L_VLDL_PL_pct	-0.00388807	0.0108079	0.720495
met-d-S_HDL_CE	jOip5N	chronic_pancreatitis_R5	Cholesteryl esters in small HDL || id:met-d-S_HDL_CE	0.00940825	0.0141834	0.51187
met-d-ApoB_by_ApoA1	jOip5N	chronic_pancreatitis_R5	Ratio of apolipoprotein B to apolipoprotein A1 || id:met-d-ApoB_by_ApoA1	-0.00756347	0.011544	0.51508
met-d-S_HDL_TG	jOip5N	chronic_pancreatitis_R5	Triglycerides in small HDL || id:met-d-S_HDL_TG	-0.00258623	0.0118269	0.827761
met-d-Creatinine	jOip5N	chronic_pancreatitis_R5	Creatinine || id:met-d-Creatinine	-0.00398848	0.0160728	0.804959
met-d-M_VLDL_FC_pct	jOip5N	chronic_pancreatitis_R5	Free cholesterol to total lipids ratio in medium VLDL || id:met-d-M_VLDL_FC_pct	0.0100366	0.0133421	0.455655
met-d-S_LDL_CE_pct	jOip5N	chronic_pancreatitis_R5	Cholesteryl esters to total lipids ratio in small LDL || id:met-d-S_LDL_CE_pct	-0.0184391	0.0145332	0.212454
met-d-XS_VLDL_FC_pct	jOip5N	chronic_pancreatitis_R5	Free cholesterol to total lipids ratio in very small VLDL || id:met-d-XS_VLDL_FC_pct	0.00355938	0.013704	0.79651
met-d-XXL_VLDL_CE_pct	jOip5N	chronic_pancreatitis_R5	Cholesteryl esters to total lipids ratio in chylomicrons and extremely large VLDL || id:met-d-XXL_VLDL_CE_pct	0.0285895	0.0227588	0.225104
met-d-S_VLDL_L	jOip5N	chronic_pancreatitis_R5	Total lipids in small VLDL || id:met-d-S_VLDL_L	-0.0179397	0.0110669	0.11106
met-d-Acetate	jOip5N	chronic_pancreatitis_R5	Acetate || id:met-d-Acetate	-0.0581658	0.0490588	0.301387
met-d-M_VLDL_P	jOip5N	chronic_pancreatitis_R5	Concentration of medium VLDL particles || id:met-d-M_VLDL_P	-0.0222156	0.0124052	0.0796281
met-d-ApoB	jOip5N	chronic_pancreatitis_R5	Apolipoprotein B || id:met-d-ApoB	-0.000645447	0.013684	0.962626
met-d-S_VLDL_FC	jOip5N	chronic_pancreatitis_R5	Free cholesterol in small VLDL || id:met-d-S_VLDL_FC	-0.00892037	0.0123118	0.472753
met-d-HDL_CE	jOip5N	chronic_pancreatitis_R5	Cholesteryl esters in HDL || id:met-d-HDL_CE	0.00107027	0.00804022	0.894469
met-d-S_HDL_C	jOip5N	chronic_pancreatitis_R5	Cholesterol in small HDL || id:met-d-S_HDL_C	0.00612912	0.012982	0.639768
met-d-L_VLDL_P	jOip5N	chronic_pancreatitis_R5	Concentration of large VLDL particles || id:met-d-L_VLDL_P	-0.0124397	0.012314	0.31792
met-d-L_HDL_C	jOip5N	chronic_pancreatitis_R5	Cholesterol in large HDL || id:met-d-L_HDL_C	-0.00887162	0.00712317	0.216426
met-d-IDL_PL	jOip5N	chronic_pancreatitis_R5	Phospholipids in IDL || id:met-d-IDL_PL	0.00908953	0.0100289	0.369106
met-d-S_VLDL_TG_pct	jOip5N	chronic_pancreatitis_R5	Triglycerides to total lipids ratio in small VLDL || id:met-d-S_VLDL_TG_pct	-0.0082006	0.0123748	0.510575
met-d-M_VLDL_C	jOip5N	chronic_pancreatitis_R5	Cholesterol in medium VLDL || id:met-d-M_VLDL_C	-0.00419749	0.0119327	0.727066
met-d-S_VLDL_CE_pct	jOip5N	chronic_pancreatitis_R5	Cholesteryl esters to total lipids ratio in small VLDL || id:met-d-S_VLDL_CE_pct	-0.0050334	0.0112289	0.655906
met-d-Acetoacetate	jOip5N	chronic_pancreatitis_R5	Acetoacetate || id:met-d-Acetoacetate	-0.00260668	0.0869531	0.978807
met-d-HDL_TG	jOip5N	chronic_pancreatitis_R5	Triglycerides in HDL || id:met-d-HDL_TG	-0.00453077	0.0095487	0.637258
met-d-XS_VLDL_CE	jOip5N	chronic_pancreatitis_R5	Cholesteryl esters in very small VLDL || id:met-d-XS_VLDL_CE	0.00847064	0.00981755	0.392923
met-d-Clinical_LDL_C	jOip5N	chronic_pancreatitis_R5	Clinical LDL cholesterol || id:met-d-Clinical_LDL_C	0.010076	0.0148884	0.502881
met-d-LA_pct	jOip5N	chronic_pancreatitis_R5	Ratio of linoleic acid to total fatty acids || id:met-d-LA_pct	-0.0368929	0.0123935	0.00622622
met-d-HDL_C	jOip5N	chronic_pancreatitis_R5	HDL cholesterol || id:met-d-HDL_C	-0.000995777	0.00792248	0.900314
met-d-Total_TG	jOip5N	chronic_pancreatitis_R5	Total triglycerides || id:met-d-Total_TG	-0.012776	0.0116161	0.276663
met-d-M_VLDL_TG	jOip5N	chronic_pancreatitis_R5	Triglycerides in medium VLDL || id:met-d-M_VLDL_TG	-0.0102756	0.0120325	0.397444
met-d-L_LDL_CE	jOip5N	chronic_pancreatitis_R5	Cholesteryl esters in large LDL || id:met-d-L_LDL_CE	0.00642132	0.0153262	0.677531
met-d-Omega_6	jOip5N	chronic_pancreatitis_R5	Omega-6 fatty acids || id:met-d-Omega_6	-0.0234273	0.0147388	0.119631
met-d-XL_VLDL_FC	jOip5N	chronic_pancreatitis_R5	Free cholesterol in very large VLDL || id:met-d-XL_VLDL_FC	-0.0131401	0.0132214	0.327117
met-d-M_VLDL_C_pct	jOip5N	chronic_pancreatitis_R5	Cholesterol to total lipids ratio in medium VLDL || id:met-d-M_VLDL_C_pct	0.0185489	0.0105588	0.084243
met-d-S_VLDL_FC_pct	jOip5N	chronic_pancreatitis_R5	Free cholesterol to total lipids ratio in small VLDL || id:met-d-S_VLDL_FC_pct	0.00736879	0.0113837	0.520075
met-d-Citrate	jOip5N	chronic_pancreatitis_R5	Citrate || id:met-d-Citrate	0.00406302	0.0211242	0.84903
met-d-XL_VLDL_CE	jOip5N	chronic_pancreatitis_R5	Cholesteryl esters in very large VLDL || id:met-d-XL_VLDL_CE	-0.0117776	0.0130745	0.372187
met-d-M_LDL_C_pct	jOip5N	chronic_pancreatitis_R5	Cholesterol to total lipids ratio in medium LDL || id:met-d-M_LDL_C_pct	0.0201298	0.017572	0.262826
met-d-S_LDL_TG	jOip5N	chronic_pancreatitis_R5	Triglycerides in small LDL || id:met-d-S_LDL_TG	-0.0163897	0.0111005	0.146084
met-d-XXL_VLDL_FC_pct	jOip5N	chronic_pancreatitis_R5	Free cholesterol to total lipids ratio in chylomicrons and extremely large VLDL || id:met-d-XXL_VLDL_FC_pct	-0.0146749	0.0218725	0.50994
met-d-S_LDL_PL	jOip5N	chronic_pancreatitis_R5	Phospholipids in small LDL || id:met-d-S_LDL_PL	0.00167376	0.0136023	0.902655
met-d-S_LDL_TG_pct	jOip5N	chronic_pancreatitis_R5	Triglycerides to total lipids ratio in small LDL || id:met-d-S_LDL_TG_pct	-0.0126353	0.0106938	0.242376
met-d-XL_VLDL_CE_pct	jOip5N	chronic_pancreatitis_R5	Cholesteryl esters to total lipids ratio in very large VLDL || id:met-d-XL_VLDL_CE_pct	0.0203716	0.0111355	0.07266
met-d-XL_HDL_TG_pct	jOip5N	chronic_pancreatitis_R5	Triglycerides to total lipids ratio in very large HDL || id:met-d-XL_HDL_TG_pct	0.00638598	0.0111375	0.568815
met-d-XS_VLDL_L	jOip5N	chronic_pancreatitis_R5	Total lipids in very small VLDL || id:met-d-XS_VLDL_L	-0.00454899	0.00962789	0.638639
met-d-L_HDL_PL	jOip5N	chronic_pancreatitis_R5	Phospholipids in large HDL || id:met-d-L_HDL_PL	-0.00970264	0.00784381	0.220228
met-d-L_HDL_FC	jOip5N	chronic_pancreatitis_R5	Free cholesterol in large HDL || id:met-d-L_HDL_FC	-0.00784059	0.00717249	0.277609
met-d-HDL_FC	jOip5N	chronic_pancreatitis_R5	Free cholesterol in HDL || id:met-d-HDL_FC	-0.0167046	0.00867848	0.0584979
met-d-XXL_VLDL_P	jOip5N	chronic_pancreatitis_R5	Concentration of chylomicrons and extremely large VLDL particles || id:met-d-XXL_VLDL_P	-0.0161361	0.0113703	0.162744
met-d-L_LDL_P	jOip5N	chronic_pancreatitis_R5	Concentration of large LDL particles || id:met-d-L_LDL_P	-0.00130505	0.0129069	0.919901
met-d-S_LDL_P	jOip5N	chronic_pancreatitis_R5	Concentration of small LDL particles || id:met-d-S_LDL_P	-0.0144591	0.0133555	0.285456
met-d-VLDL_TG	jOip5N	chronic_pancreatitis_R5	Triglycerides in VLDL || id:met-d-VLDL_TG	-0.0065106	0.011408	0.570864
met-d-IDL_C_pct	jOip5N	chronic_pancreatitis_R5	Cholesterol to total lipids ratio in IDL || id:met-d-IDL_C_pct	0.0111101	0.00939067	0.241214
met-d-Omega_3_pct	jOip5N	chronic_pancreatitis_R5	Ratio of omega-3 fatty acids to total fatty acids || id:met-d-Omega_3_pct	0.0214686	0.0116953	0.0774456
met-d-L_HDL_TG_pct	jOip5N	chronic_pancreatitis_R5	Triglycerides to total lipids ratio in large HDL || id:met-d-L_HDL_TG_pct	0.0118817	0.0109206	0.281338
met-d-S_VLDL_PL_pct	jOip5N	chronic_pancreatitis_R5	Phospholipids to total lipids ratio in small VLDL || id:met-d-S_VLDL_PL_pct	0.00183564	0.0117887	0.87683
met-d-non_HDL_C	jOip5N	chronic_pancreatitis_R5	Total cholesterol minus HDL-C || id:met-d-non_HDL_C	0.00625896	0.0146926	0.67234
met-d-DHA	jOip5N	chronic_pancreatitis_R5	Docosahexaenoic acid || id:met-d-DHA	0.00625163	0.0108092	0.566723
met-d-S_HDL_PL	jOip5N	chronic_pancreatitis_R5	Phospholipids in small HDL || id:met-d-S_HDL_PL	0.007572	0.0124297	0.545397
met-d-XL_VLDL_L	jOip5N	chronic_pancreatitis_R5	Total lipids in very large VLDL || id:met-d-XL_VLDL_L	-0.0132018	0.0120652	0.279822
met-d-Sphingomyelins	jOip5N	chronic_pancreatitis_R5	Sphingomyelins || id:met-d-Sphingomyelins	0.0137308	0.0112183	0.226279
met-d-L_VLDL_PL	jOip5N	chronic_pancreatitis_R5	Phospholipids in large VLDL || id:met-d-L_VLDL_PL	-0.013081	0.0128171	0.313027
met-d-Gly	jOip5N	chronic_pancreatitis_R5	Glycine || id:met-d-Gly	0.00180342	0.00841626	0.831649
met-d-GlycA	jOip5N	chronic_pancreatitis_R5	Glycoprotein acetyls || id:met-d-GlycA	0.0116023	0.0145198	0.428971
met-d-XXL_VLDL_L	jOip5N	chronic_pancreatitis_R5	Total lipids in chylomicrons and extremely large VLDL || id:met-d-XXL_VLDL_L	-0.0178051	0.010732	0.103489
met-d-S_LDL_FC	jOip5N	chronic_pancreatitis_R5	Free cholesterol in small LDL || id:met-d-S_LDL_FC	0.00580709	0.0144906	0.690686
met-d-IDL_FC_pct	jOip5N	chronic_pancreatitis_R5	Free cholesterol to total lipids ratio in IDL || id:met-d-IDL_FC_pct	0.0148487	0.0181193	0.41876
met-d-L_VLDL_TG	jOip5N	chronic_pancreatitis_R5	Triglycerides in large VLDL || id:met-d-L_VLDL_TG	-0.00751479	0.0117892	0.526937
met-d-Unsaturation	jOip5N	chronic_pancreatitis_R5	Degree of unsaturation || id:met-d-Unsaturation	0.0198677	0.00957854	0.0459385
met-d-L_LDL_CE_pct	jOip5N	chronic_pancreatitis_R5	Cholesteryl esters to total lipids ratio in large LDL || id:met-d-L_LDL_CE_pct	-0.0142682	0.0188849	0.45647
met-d-S_HDL_C_pct	jOip5N	chronic_pancreatitis_R5	Cholesterol to total lipids ratio in small HDL || id:met-d-S_HDL_C_pct	0.00428975	0.0120857	0.724219
met-d-Ala	jOip5N	chronic_pancreatitis_R5	Alanine || id:met-d-Ala	0.01599	0.0228993	0.490976
met-d-S_HDL_L	jOip5N	chronic_pancreatitis_R5	Total lipids in small HDL || id:met-d-S_HDL_L	0.00123133	0.013359	0.927045
met-d-L_HDL_C_pct	jOip5N	chronic_pancreatitis_R5	Cholesterol to total lipids ratio in large HDL || id:met-d-L_HDL_C_pct	-0.00318846	0.00879985	0.718228
met-d-XXL_VLDL_TG	jOip5N	chronic_pancreatitis_R5	Triglycerides in chylomicrons and extremely large VLDL || id:met-d-XXL_VLDL_TG	-0.00667716	0.0120493	0.582218
met-d-Val	jOip5N	chronic_pancreatitis_R5	Valine || id:met-d-Val	-0.0124614	0.0253781	0.633054
met-d-VLDL_L	jOip5N	chronic_pancreatitis_R5	Total lipids in VLDL || id:met-d-VLDL_L	-0.0161134	0.0122658	0.196253
met-d-ApoA1	jOip5N	chronic_pancreatitis_R5	Apolipoprotein A1 || id:met-d-ApoA1	0.00245716	0.00918878	0.790103
met-d-Remnant_C	jOip5N	chronic_pancreatitis_R5	Remnant cholesterol (non-HDL, non-LDL -cholesterol) || id:met-d-Remnant_C	-0.00731551	0.0130899	0.57953
met-d-M_HDL_CE	jOip5N	chronic_pancreatitis_R5	Cholesteryl esters in medium HDL || id:met-d-M_HDL_CE	0.00422258	0.00984763	0.669374
met-d-XL_VLDL_P	jOip5N	chronic_pancreatitis_R5	Concentration of very large VLDL particles || id:met-d-XL_VLDL_P	-0.0103842	0.012031	0.392549
met-d-HDL_PL	jOip5N	chronic_pancreatitis_R5	Phospholipids in HDL || id:met-d-HDL_PL	-0.00448452	0.0095762	0.641296
met-d-Total_C	jOip5N	chronic_pancreatitis_R5	Total cholesterol || id:met-d-Total_C	0.00783521	0.0126807	0.539456
met-d-L_LDL_PL	jOip5N	chronic_pancreatitis_R5	Phospholipids in large LDL || id:met-d-L_LDL_PL	0.0116549	0.0139657	0.409063
met-d-L_VLDL_FC	jOip5N	chronic_pancreatitis_R5	Free cholesterol in large VLDL || id:met-d-L_VLDL_FC	-0.0196189	0.0121591	0.113782
met-d-L_HDL_CE	jOip5N	chronic_pancreatitis_R5	Cholesteryl esters in large HDL || id:met-d-L_HDL_CE	-0.0113742	0.00711727	0.113816
met-d-Phosphatidylc	jOip5N	chronic_pancreatitis_R5	Phosphatidylcholines || id:met-d-Phosphatidylc	-0.0061696	0.010955	0.575991
met-d-Pyruvate	jOip5N	chronic_pancreatitis_R5	Pyruvate || id:met-d-Pyruvate	0.0222984	0.0281691	0.442803
met-d-bOHbutyrate	jOip5N	chronic_pancreatitis_R5	3-Hydroxybutyrate || id:met-d-bOHbutyrate	-0.013092	0.0382393	0.739159
met-d-XL_VLDL_PL	jOip5N	chronic_pancreatitis_R5	Phospholipids in very large VLDL || id:met-d-XL_VLDL_PL	-0.0149242	0.0129	0.254169
met-d-XL_HDL_L	jOip5N	chronic_pancreatitis_R5	Total lipids in very large HDL || id:met-d-XL_HDL_L	-0.0078737	0.00756973	0.302307
met-d-XL_VLDL_FC_pct	jOip5N	chronic_pancreatitis_R5	Free cholesterol to total lipids ratio in very large VLDL || id:met-d-XL_VLDL_FC_pct	0.0121083	0.0128594	0.351431
met-d-L_VLDL_CE	jOip5N	chronic_pancreatitis_R5	Cholesteryl esters in large VLDL || id:met-d-L_VLDL_CE	-0.0109858	0.0126633	0.390578
met-d-XS_VLDL_FC	jOip5N	chronic_pancreatitis_R5	Free cholesterol in very small VLDL || id:met-d-XS_VLDL_FC	-0.00420454	0.0097025	0.666789
met-d-XL_HDL_PL	jOip5N	chronic_pancreatitis_R5	Phospholipids in very large HDL || id:met-d-XL_HDL_PL	-0.0079411	0.0081382	0.333226
met-d-MUFA_pct	jOip5N	chronic_pancreatitis_R5	Ratio of monounsaturated fatty acids to total fatty acids || id:met-d-MUFA_pct	-0.0147343	0.0102773	0.158015
met-d-IDL_FC	jOip5N	chronic_pancreatitis_R5	Free cholesterol in IDL || id:met-d-IDL_FC	-1.18958e-05	0.0105564	0.999105
met-d-L_HDL_PL_pct	jOip5N	chronic_pancreatitis_R5	Phospholipids to total lipids ratio in large HDL || id:met-d-L_HDL_PL_pct	0.00770656	0.0101388	0.450168
met-d-M_HDL_TG_pct	jOip5N	chronic_pancreatitis_R5	Triglycerides to total lipids ratio in medium HDL || id:met-d-M_HDL_TG_pct	0.0124953	0.0114015	0.277972
met-d-IDL_L	jOip5N	chronic_pancreatitis_R5	Total lipids in IDL || id:met-d-IDL_L	-0.000674876	0.0104686	0.948856
met-d-Total_BCAA	jOip5N	chronic_pancreatitis_R5	Total concentration of branched-chain amino acids (leucine + isoleucine + valine) || id:met-d-Total_BCAA	0.00352784	0.0299957	0.908959
met-d-L_LDL_C	jOip5N	chronic_pancreatitis_R5	Cholesterol in large LDL || id:met-d-L_LDL_C	0.0107093	0.0144938	0.464185
met-d-L_VLDL_TG_pct	jOip5N	chronic_pancreatitis_R5	Triglycerides to total lipids ratio in large VLDL || id:met-d-L_VLDL_TG_pct	-0.0065828	0.012705	0.60709
met-d-M_LDL_FC_pct	jOip5N	chronic_pancreatitis_R5	Free cholesterol to total lipids ratio in medium LDL || id:met-d-M_LDL_FC_pct	0.00688024	0.00991757	0.490354
met-d-S_LDL_C	jOip5N	chronic_pancreatitis_R5	Cholesterol in small LDL || id:met-d-S_LDL_C	-0.00174206	0.0139271	0.901084
met-d-M_VLDL_CE_pct	jOip5N	chronic_pancreatitis_R5	Cholesteryl esters to total lipids ratio in medium VLDL || id:met-d-M_VLDL_CE_pct	0.0158888	0.0111902	0.161184
met-d-LDL_TG	jOip5N	chronic_pancreatitis_R5	Triglycerides in LDL || id:met-d-LDL_TG	-0.00122025	0.0094648	0.897914
met-d-L_HDL_P	jOip5N	chronic_pancreatitis_R5	Concentration of large HDL particles || id:met-d-L_HDL_P	-0.015602	0.00731868	0.0362119
met-d-TG_by_PG	jOip5N	chronic_pancreatitis_R5	Ratio of triglycerides to phosphoglycerides || id:met-d-TG_by_PG	-0.00801714	0.00976901	0.414978
met-d-XL_HDL_C_pct	jOip5N	chronic_pancreatitis_R5	Cholesterol to total lipids ratio in very large HDL || id:met-d-XL_HDL_C_pct	0.0188705	0.0102503	0.0730532
met-d-PUFA_by_MUFA	jOip5N	chronic_pancreatitis_R5	Ratio of polyunsaturated fatty acids to monounsaturated fatty acids || id:met-d-PUFA_by_MUFA	0.0197043	0.0112445	0.0866812
met-d-Cholines	jOip5N	chronic_pancreatitis_R5	Total cholines || id:met-d-Cholines	-0.00933283	0.0114059	0.417177
met-d-MUFA	jOip5N	chronic_pancreatitis_R5	Monounsaturated fatty acids || id:met-d-MUFA	-0.0229214	0.0111768	0.0456545
met-d-VLDL_CE	jOip5N	chronic_pancreatitis_R5	Cholesteryl esters in VLDL || id:met-d-VLDL_CE	-0.0137065	0.0115268	0.24078
met-d-XXL_VLDL_C	jOip5N	chronic_pancreatitis_R5	Cholesterol in chylomicrons and extremely large VLDL || id:met-d-XXL_VLDL_C	-0.0120104	0.011096	0.284712
met-d-XL_HDL_PL_pct	jOip5N	chronic_pancreatitis_R5	Phospholipids to total lipids ratio in very large HDL || id:met-d-XL_HDL_PL_pct	-0.0159761	0.00987484	0.112246
met-d-XXL_VLDL_PL_pct	jOip5N	chronic_pancreatitis_R5	Phospholipids to total lipids ratio in chylomicrons and extremely large VLDL || id:met-d-XXL_VLDL_PL_pct	0.012233	0.0138081	0.382262
met-d-LDL_PL	jOip5N	chronic_pancreatitis_R5	Phospholipids in LDL || id:met-d-LDL_PL	0.00663119	0.0135956	0.628329
met-d-M_VLDL_L	jOip5N	chronic_pancreatitis_R5	Total lipids in medium VLDL || id:met-d-M_VLDL_L	-0.0212236	0.0130603	0.111816
met-d-LA	jOip5N	chronic_pancreatitis_R5	Linoleic acid || id:met-d-LA	-0.0344635	0.0168902	0.0484904
met-d-Omega_3	jOip5N	chronic_pancreatitis_R5	Omega-3 fatty acids || id:met-d-Omega_3	0.0021229	0.00965199	0.827033
met-d-M_LDL_FC	jOip5N	chronic_pancreatitis_R5	Free cholesterol in medium LDL || id:met-d-M_LDL_FC	0.0119412	0.0145326	0.416007
met-d-M_LDL_CE_pct	jOip5N	chronic_pancreatitis_R5	Cholesteryl esters to total lipids ratio in medium LDL || id:met-d-M_LDL_CE_pct	-0.0289747	0.0135878	0.0402793
met-d-Lactate	jOip5N	chronic_pancreatitis_R5	Lactate || id:met-d-Lactate	0.0260934	0.0864441	0.772953
met-d-VLDL_P	jOip5N	chronic_pancreatitis_R5	Concentration of VLDL particles || id:met-d-VLDL_P	-0.0225045	0.0114745	0.0552136
met-d-M_VLDL_FC	jOip5N	chronic_pancreatitis_R5	Free cholesterol in medium VLDL || id:met-d-M_VLDL_FC	-0.0130028	0.0115951	0.268064
met-d-Total_P	jOip5N	chronic_pancreatitis_R5	Total concentration of lipoprotein particles || id:met-d-Total_P	0.00912923	0.0111812	0.41795
met-d-XS_VLDL_C_pct	jOip5N	chronic_pancreatitis_R5	Cholesterol to total lipids ratio in very small VLDL || id:met-d-XS_VLDL_C_pct	0.00374314	0.0115575	0.747264
met-d-IDL_CE_pct	jOip5N	chronic_pancreatitis_R5	Cholesteryl esters to total lipids ratio in IDL || id:met-d-IDL_CE_pct	0.00886155	0.0112832	0.436258
met-d-L_LDL_PL_pct	jOip5N	chronic_pancreatitis_R5	Phospholipids to total lipids ratio in large LDL || id:met-d-L_LDL_PL_pct	0.00643317	0.0122008	0.601237
met-d-L_VLDL_C	jOip5N	chronic_pancreatitis_R5	Cholesterol in large VLDL || id:met-d-L_VLDL_C	-0.0134597	0.0123275	0.280843
met-d-XS_VLDL_P	jOip5N	chronic_pancreatitis_R5	Concentration of very small VLDL particles || id:met-d-XS_VLDL_P	-0.0091332	0.010213	0.375831
met-d-M_HDL_PL	jOip5N	chronic_pancreatitis_R5	Phospholipids in medium HDL || id:met-d-M_HDL_PL	0.00635842	0.0110418	0.567199
met-d-S_LDL_L	jOip5N	chronic_pancreatitis_R5	Total lipids in small LDL || id:met-d-S_LDL_L	-0.00558236	0.0147366	0.706884
met-d-XL_HDL_C	jOip5N	chronic_pancreatitis_R5	Cholesterol in very large HDL || id:met-d-XL_HDL_C	-0.00547308	0.00759371	0.473436
met-d-XL_HDL_FC_pct	jOip5N	chronic_pancreatitis_R5	Free cholesterol to total lipids ratio in very large HDL || id:met-d-XL_HDL_FC_pct	0.00987896	0.00865021	0.257825
met-d-SFA_pct	jOip5N	chronic_pancreatitis_R5	Ratio of saturated fatty acids to total fatty acids || id:met-d-SFA_pct	-0.0555137	0.0445183	0.228385
met-d-S_HDL_P	jOip5N	chronic_pancreatitis_R5	Concentration of small HDL particles || id:met-d-S_HDL_P	0.00718903	0.0144024	0.621194
met-d-Ile	jOip5N	chronic_pancreatitis_R5	Isoleucine || id:met-d-Ile	-0.0630409	0.0495382	0.243807
met-d-LDL_size	jOip5N	chronic_pancreatitis_R5	Average diameter for LDL particles || id:met-d-LDL_size	0.0165145	0.0158396	0.306728
met-d-M_LDL_TG_pct	jOip5N	chronic_pancreatitis_R5	Triglycerides to total lipids ratio in medium LDL || id:met-d-M_LDL_TG_pct	-0.00739327	0.0104036	0.480605

## Sheet: pleio_metd_vs_alcoholic_cp_R5
id.exposure	id.outcome	outcome	exposure	egger_intercept	se	pval
met-d-Gln	jOip5N	alcoholic_chronic_pancreatitis_R5	Glutamine || id:met-d-Gln	-0.0183454	0.018438	0.328268
met-d-L_LDL_L	jOip5N	alcoholic_chronic_pancreatitis_R5	Total lipids in large LDL || id:met-d-L_LDL_L	0.0169753	0.0182507	0.35818
met-d-HDL_L	jOip5N	alcoholic_chronic_pancreatitis_R5	Total lipids in HDL || id:met-d-HDL_L	0.000282167	0.0127003	0.982338
met-d-Omega_6_pct	jOip5N	alcoholic_chronic_pancreatitis_R5	Ratio of omega-6 fatty acids to total fatty acids || id:met-d-Omega_6_pct	0.00899141	0.0187956	0.635274
met-d-IDL_TG	jOip5N	alcoholic_chronic_pancreatitis_R5	Triglycerides in IDL || id:met-d-IDL_TG	-0.000264817	0.0123391	0.982968
met-d-Tyr	jOip5N	alcoholic_chronic_pancreatitis_R5	Tyrosine || id:met-d-Tyr	-0.0400422	0.0235184	0.101564
met-d-XXL_VLDL_TG_pct	jOip5N	alcoholic_chronic_pancreatitis_R5	Triglycerides to total lipids ratio in chylomicrons and extremely large VLDL || id:met-d-XXL_VLDL_TG_pct	-0.00696117	0.033847	0.840012
met-d-M_HDL_L	jOip5N	alcoholic_chronic_pancreatitis_R5	Total lipids in medium HDL || id:met-d-M_HDL_L	0.0103612	0.0138316	0.456934
met-d-L_VLDL_FC_pct	jOip5N	alcoholic_chronic_pancreatitis_R5	Free cholesterol to total lipids ratio in large VLDL || id:met-d-L_VLDL_FC_pct	0.0419989	0.0195264	0.037909
met-d-S_VLDL_CE	jOip5N	alcoholic_chronic_pancreatitis_R5	Cholesteryl esters in small VLDL || id:met-d-S_VLDL_CE	0.000196583	0.0163545	0.990454
met-d-XL_HDL_P	jOip5N	alcoholic_chronic_pancreatitis_R5	Concentration of very large HDL particles || id:met-d-XL_HDL_P	0.00746277	0.00982608	0.450041
met-d-XS_VLDL_TG	jOip5N	alcoholic_chronic_pancreatitis_R5	Triglycerides in very small VLDL || id:met-d-XS_VLDL_TG	0.0103914	0.0125603	0.411284
met-d-M_HDL_P	jOip5N	alcoholic_chronic_pancreatitis_R5	Concentration of medium HDL particles || id:met-d-M_HDL_P	0.00532813	0.0127082	0.676569
met-d-Total_L	jOip5N	alcoholic_chronic_pancreatitis_R5	Total lipids in lipoprotein particles || id:met-d-Total_L	-0.0316926	0.0179408	0.08286
met-d-L_HDL_TG	jOip5N	alcoholic_chronic_pancreatitis_R5	Triglycerides in large HDL || id:met-d-L_HDL_TG	0.0123928	0.0125964	0.330831
met-d-Total_FA	jOip5N	alcoholic_chronic_pancreatitis_R5	Total fatty acids || id:met-d-Total_FA	-0.0225261	0.0154527	0.151853
met-d-XS_VLDL_PL_pct	jOip5N	alcoholic_chronic_pancreatitis_R5	Phospholipids to total lipids ratio in very small VLDL || id:met-d-XS_VLDL_PL_pct	-0.0120311	0.0210421	0.570265
met-d-XL_VLDL_C	jOip5N	alcoholic_chronic_pancreatitis_R5	Cholesterol in very large VLDL || id:met-d-XL_VLDL_C	-0.0107385	0.017481	0.542412
met-d-M_VLDL_PL	jOip5N	alcoholic_chronic_pancreatitis_R5	Phospholipids in medium VLDL || id:met-d-M_VLDL_PL	-0.00071312	0.0160657	0.964772
met-d-S_LDL_CE	jOip5N	alcoholic_chronic_pancreatitis_R5	Cholesteryl esters in small LDL || id:met-d-S_LDL_CE	0.00767117	0.0170375	0.655023
met-d-XS_VLDL_TG_pct	jOip5N	alcoholic_chronic_pancreatitis_R5	Triglycerides to total lipids ratio in very small VLDL || id:met-d-XS_VLDL_TG_pct	-0.0389727	0.0160108	0.018141
met-d-M_HDL_FC	jOip5N	alcoholic_chronic_pancreatitis_R5	Free cholesterol in medium HDL || id:met-d-M_HDL_FC	0.00444485	0.0119745	0.711666
met-d-M_LDL_PL_pct	jOip5N	alcoholic_chronic_pancreatitis_R5	Phospholipids to total lipids ratio in medium LDL || id:met-d-M_LDL_PL_pct	0.0384302	0.0185917	0.0477568
met-d-LDL_L	jOip5N	alcoholic_chronic_pancreatitis_R5	Total lipids in LDL || id:met-d-LDL_L	0.0135989	0.0185572	0.468169
met-d-SFA	jOip5N	alcoholic_chronic_pancreatitis_R5	Saturated fatty acids || id:met-d-SFA	-0.0209095	0.0162999	0.206944
met-d-PUFA	jOip5N	alcoholic_chronic_pancreatitis_R5	Polyunsaturated fatty acids || id:met-d-PUFA	-0.0116692	0.0181808	0.524232
met-d-Total_PL	jOip5N	alcoholic_chronic_pancreatitis_R5	Total phospholipids in lipoprotein particles || id:met-d-Total_PL	-0.0133961	0.0163885	0.417497
met-d-M_VLDL_CE	jOip5N	alcoholic_chronic_pancreatitis_R5	Cholesteryl esters in medium VLDL || id:met-d-M_VLDL_CE	0.0168162	0.0151779	0.274505
met-d-XL_VLDL_TG	jOip5N	alcoholic_chronic_pancreatitis_R5	Triglycerides in very large VLDL || id:met-d-XL_VLDL_TG	-0.0163762	0.0152346	0.287182
met-d-S_HDL_FC_pct	jOip5N	alcoholic_chronic_pancreatitis_R5	Free cholesterol to total lipids ratio in small HDL || id:met-d-S_HDL_FC_pct	-0.00206186	0.012434	0.868863
met-d-XL_VLDL_TG_pct	jOip5N	alcoholic_chronic_pancreatitis_R5	Triglycerides to total lipids ratio in very large VLDL || id:met-d-XL_VLDL_TG_pct	-0.0336088	0.0166461	0.0496041
met-d-L_VLDL_C_pct	jOip5N	alcoholic_chronic_pancreatitis_R5	Cholesterol to total lipids ratio in large VLDL || id:met-d-L_VLDL_C_pct	0.0147772	0.0160593	0.362505
met-d-S_VLDL_C	jOip5N	alcoholic_chronic_pancreatitis_R5	Cholesterol in small VLDL || id:met-d-S_VLDL_C	0.00757356	0.0171886	0.661429
met-d-M_HDL_C_pct	jOip5N	alcoholic_chronic_pancreatitis_R5	Cholesterol to total lipids ratio in medium HDL || id:met-d-M_HDL_C_pct	0.00608004	0.0126032	0.63108
met-d-LDL_C	jOip5N	alcoholic_chronic_pancreatitis_R5	LDL cholesterol || id:met-d-LDL_C	0.0125305	0.0178534	0.486939
met-d-M_HDL_C	jOip5N	alcoholic_chronic_pancreatitis_R5	Cholesterol in medium HDL || id:met-d-M_HDL_C	0.00868213	0.0119631	0.470417
met-d-XL_VLDL_C_pct	jOip5N	alcoholic_chronic_pancreatitis_R5	Cholesterol to total lipids ratio in very large VLDL || id:met-d-XL_VLDL_C_pct	0.0250601	0.0160501	0.12428
met-d-L_HDL_L	jOip5N	alcoholic_chronic_pancreatitis_R5	Total lipids in large HDL || id:met-d-L_HDL_L	-0.012242	0.0098525	0.217583
met-d-XS_VLDL_C	jOip5N	alcoholic_chronic_pancreatitis_R5	Cholesterol in very small VLDL || id:met-d-XS_VLDL_C	0.0120492	0.0141356	0.398505
met-d-L_HDL_CE_pct	jOip5N	alcoholic_chronic_pancreatitis_R5	Cholesteryl esters to total lipids ratio in large HDL || id:met-d-L_HDL_CE_pct	0.00664067	0.0129208	0.609383
met-d-XL_HDL_CE_pct	jOip5N	alcoholic_chronic_pancreatitis_R5	Cholesteryl esters to total lipids ratio in very large HDL || id:met-d-XL_HDL_CE_pct	0.0038404	0.0188027	0.839637
met-d-XXL_VLDL_CE	jOip5N	alcoholic_chronic_pancreatitis_R5	Cholesteryl esters in chylomicrons and extremely large VLDL || id:met-d-XXL_VLDL_CE	-0.013076	0.0145216	0.37247
met-d-HDL_P	jOip5N	alcoholic_chronic_pancreatitis_R5	Concentration of HDL particles || id:met-d-HDL_P	0.0128995	0.0143995	0.374394
met-d-VLDL_PL	jOip5N	alcoholic_chronic_pancreatitis_R5	Phospholipids in VLDL || id:met-d-VLDL_PL	0.00153733	0.0170616	0.928579
met-d-XXL_VLDL_PL	jOip5N	alcoholic_chronic_pancreatitis_R5	Phospholipids in chylomicrons and extremely large VLDL || id:met-d-XXL_VLDL_PL	-0.0245088	0.0147824	0.104128
met-d-S_VLDL_TG	jOip5N	alcoholic_chronic_pancreatitis_R5	Triglycerides in small VLDL || id:met-d-S_VLDL_TG	-0.0151637	0.0143911	0.296475
met-d-M_HDL_FC_pct	jOip5N	alcoholic_chronic_pancreatitis_R5	Free cholesterol to total lipids ratio in medium HDL || id:met-d-M_HDL_FC_pct	0.00162946	0.0111455	0.88419
met-d-L_LDL_C_pct	jOip5N	alcoholic_chronic_pancreatitis_R5	Cholesterol to total lipids ratio in large LDL || id:met-d-L_LDL_C_pct	0.0271102	0.0215783	0.214822
met-d-L_LDL_FC_pct	jOip5N	alcoholic_chronic_pancreatitis_R5	Free cholesterol to total lipids ratio in large LDL || id:met-d-L_LDL_FC_pct	0.0116378	0.01273	0.363843
met-d-L_LDL_FC	jOip5N	alcoholic_chronic_pancreatitis_R5	Free cholesterol in large LDL || id:met-d-L_LDL_FC	0.0118784	0.0155508	0.448777
met-d-VLDL_FC	jOip5N	alcoholic_chronic_pancreatitis_R5	Free cholesterol in VLDL || id:met-d-VLDL_FC	0.000809979	0.0186321	0.965509
met-d-IDL_C	jOip5N	alcoholic_chronic_pancreatitis_R5	Cholesterol in IDL || id:met-d-IDL_C	0.0131018	0.0144863	0.369786
met-d-VLDL_C	jOip5N	alcoholic_chronic_pancreatitis_R5	VLDL cholesterol || id:met-d-VLDL_C	-0.00542089	0.0190826	0.777601
met-d-S_HDL_FC	jOip5N	alcoholic_chronic_pancreatitis_R5	Free cholesterol in small HDL || id:met-d-S_HDL_FC	0.00786799	0.0177604	0.660147
met-d-HDL_size	jOip5N	alcoholic_chronic_pancreatitis_R5	Average diameter for HDL particles || id:met-d-HDL_size	-0.00808105	0.0115058	0.484637
met-d-Phe	jOip5N	alcoholic_chronic_pancreatitis_R5	Phenylalanine || id:met-d-Phe	-0.00539901	0.047923	0.915728
met-d-XS_VLDL_PL	jOip5N	alcoholic_chronic_pancreatitis_R5	Phospholipids in very small VLDL || id:met-d-XS_VLDL_PL	-0.00316624	0.0126099	0.802732
met-d-Total_FC	jOip5N	alcoholic_chronic_pancreatitis_R5	Total free cholesterol || id:met-d-Total_FC	0.013786	0.0173814	0.431677
met-d-IDL_CE	jOip5N	alcoholic_chronic_pancreatitis_R5	Cholesteryl esters in IDL || id:met-d-IDL_CE	0.0161482	0.0147167	0.277482
met-d-Phosphoglyc	jOip5N	alcoholic_chronic_pancreatitis_R5	Phosphoglycerides || id:met-d-Phosphoglyc	-0.011922	0.0152013	0.436815
met-d-LDL_P	jOip5N	alcoholic_chronic_pancreatitis_R5	Concentration of LDL particles || id:met-d-LDL_P	0.0200485	0.0166042	0.234538
met-d-M_LDL_P	jOip5N	alcoholic_chronic_pancreatitis_R5	Concentration of medium LDL particles || id:met-d-M_LDL_P	0.0110901	0.0203322	0.58901
met-d-His	jOip5N	alcoholic_chronic_pancreatitis_R5	Histidine || id:met-d-His	0.0188917	0.0459754	0.69075
met-d-M_HDL_PL_pct	jOip5N	alcoholic_chronic_pancreatitis_R5	Phospholipids to total lipids ratio in medium HDL || id:met-d-M_HDL_PL_pct	-0.00470588	0.013003	0.718672
met-d-S_VLDL_P	jOip5N	alcoholic_chronic_pancreatitis_R5	Concentration of small VLDL particles || id:met-d-S_VLDL_P	-0.0131937	0.0146365	0.3716
met-d-M_LDL_TG	jOip5N	alcoholic_chronic_pancreatitis_R5	Triglycerides in medium LDL || id:met-d-M_LDL_TG	-0.00350264	0.014338	0.807949
met-d-S_VLDL_C_pct	jOip5N	alcoholic_chronic_pancreatitis_R5	Cholesterol to total lipids ratio in small VLDL || id:met-d-S_VLDL_C_pct	0.0116229	0.0160006	0.47112
met-d-M_LDL_L	jOip5N	alcoholic_chronic_pancreatitis_R5	Total lipids in medium LDL || id:met-d-M_LDL_L	0.000431483	0.0176973	0.980673
met-d-M_VLDL_PL_pct	jOip5N	alcoholic_chronic_pancreatitis_R5	Phospholipids to total lipids ratio in medium VLDL || id:met-d-M_VLDL_PL_pct	0.0106647	0.0154497	0.493209
met-d-XXL_VLDL_C_pct	jOip5N	alcoholic_chronic_pancreatitis_R5	Cholesterol to total lipids ratio in chylomicrons and extremely large VLDL || id:met-d-XXL_VLDL_C_pct	0.0249615	0.0262102	0.35175
met-d-XL_HDL_CE	jOip5N	alcoholic_chronic_pancreatitis_R5	Cholesteryl esters in very large HDL || id:met-d-XL_HDL_CE	0.00445808	0.0107696	0.68006
met-d-L_VLDL_L	jOip5N	alcoholic_chronic_pancreatitis_R5	Total lipids in large VLDL || id:met-d-L_VLDL_L	-0.0166059	0.0169814	0.3336
met-d-Glucose	jOip5N	alcoholic_chronic_pancreatitis_R5	Glucose || id:met-d-Glucose	-0.0213918	0.0293883	0.47658
met-d-VLDL_size	jOip5N	alcoholic_chronic_pancreatitis_R5	Average diameter for VLDL particles || id:met-d-VLDL_size	-0.00693015	0.0132216	0.602279
met-d-IDL_P	jOip5N	alcoholic_chronic_pancreatitis_R5	Concentration of IDL particles || id:met-d-IDL_P	0.0171788	0.0174528	0.331195
met-d-L_HDL_FC_pct	jOip5N	alcoholic_chronic_pancreatitis_R5	Free cholesterol to total lipids ratio in large HDL || id:met-d-L_HDL_FC_pct	0.0145113	0.011612	0.216615
met-d-LDL_CE	jOip5N	alcoholic_chronic_pancreatitis_R5	Cholesteryl esters in LDL || id:met-d-LDL_CE	0.00255413	0.0193365	0.89565
met-d-DHA_pct	jOip5N	alcoholic_chronic_pancreatitis_R5	Ratio of docosahexaenoic acid to total fatty acids || id:met-d-DHA_pct	-0.0043871	0.0187328	0.817339
met-d-M_LDL_CE	jOip5N	alcoholic_chronic_pancreatitis_R5	Cholesteryl esters in medium LDL || id:met-d-M_LDL_CE	-0.00122425	0.0187063	0.948137
met-d-L_LDL_TG_pct	jOip5N	alcoholic_chronic_pancreatitis_R5	Triglycerides to total lipids ratio in large LDL || id:met-d-L_LDL_TG_pct	-0.00484837	0.0146369	0.741818
met-d-XS_VLDL_CE_pct	jOip5N	alcoholic_chronic_pancreatitis_R5	Cholesteryl esters to total lipids ratio in very small VLDL || id:met-d-XS_VLDL_CE_pct	0.0160113	0.0151097	0.293764
met-d-S_HDL_PL_pct	jOip5N	alcoholic_chronic_pancreatitis_R5	Phospholipids to total lipids ratio in small HDL || id:met-d-S_HDL_PL_pct	-0.00859014	0.0174872	0.625709
met-d-LDL_FC	jOip5N	alcoholic_chronic_pancreatitis_R5	Free cholesterol in LDL || id:met-d-LDL_FC	0.0105989	0.0168895	0.533546
met-d-M_HDL_CE_pct	jOip5N	alcoholic_chronic_pancreatitis_R5	Cholesteryl esters to total lipids ratio in medium HDL || id:met-d-M_HDL_CE_pct	-0.0092974	0.0136957	0.499975
met-d-M_LDL_C	jOip5N	alcoholic_chronic_pancreatitis_R5	Cholesterol in medium LDL || id:met-d-M_LDL_C	0.000805195	0.0174662	0.963466
met-d-M_VLDL_TG_pct	jOip5N	alcoholic_chronic_pancreatitis_R5	Triglycerides to total lipids ratio in medium VLDL || id:met-d-M_VLDL_TG_pct	-0.0228894	0.0152108	0.13854
met-d-S_LDL_FC_pct	jOip5N	alcoholic_chronic_pancreatitis_R5	Free cholesterol to total lipids ratio in small LDL || id:met-d-S_LDL_FC_pct	0.0136466	0.0155561	0.3841
met-d-S_LDL_C_pct	jOip5N	alcoholic_chronic_pancreatitis_R5	Cholesterol to total lipids ratio in small LDL || id:met-d-S_LDL_C_pct	0.0168173	0.0229631	0.471041
met-d-S_HDL_TG_pct	jOip5N	alcoholic_chronic_pancreatitis_R5	Triglycerides to total lipids ratio in small HDL || id:met-d-S_HDL_TG_pct	-0.0121227	0.0128272	0.348119
met-d-S_VLDL_PL	jOip5N	alcoholic_chronic_pancreatitis_R5	Phospholipids in small VLDL || id:met-d-S_VLDL_PL	0.000528314	0.0164121	0.974437
met-d-S_LDL_PL_pct	jOip5N	alcoholic_chronic_pancreatitis_R5	Phospholipids to total lipids ratio in small LDL || id:met-d-S_LDL_PL_pct	0.0228947	0.0191105	0.238328
met-d-L_LDL_TG	jOip5N	alcoholic_chronic_pancreatitis_R5	Triglycerides in large LDL || id:met-d-L_LDL_TG	-0.00255106	0.0118389	0.830236
met-d-Total_CE	jOip5N	alcoholic_chronic_pancreatitis_R5	Total esterified cholesterol || id:met-d-Total_CE	0.0212504	0.015793	0.184283
met-d-S_HDL_CE_pct	jOip5N	alcoholic_chronic_pancreatitis_R5	Cholesteryl esters to total lipids ratio in small HDL || id:met-d-S_HDL_CE_pct	0.00318612	0.0129202	0.806316
met-d-Omega_6_by_Omega_3	jOip5N	alcoholic_chronic_pancreatitis_R5	Ratio of omega-6 fatty acids to omega-3 fatty acids || id:met-d-Omega_6_by_Omega_3	-0.0224005	0.0148183	0.141436
met-d-Acetone	jOip5N	alcoholic_chronic_pancreatitis_R5	Acetone || id:met-d-Acetone	-0.0209723	0.0527365	0.702713
met-d-PUFA_pct	jOip5N	alcoholic_chronic_pancreatitis_R5	Ratio of polyunsaturated fatty acids to total fatty acids || id:met-d-PUFA_pct	0.00431649	0.0173093	0.804489
met-d-XL_HDL_TG	jOip5N	alcoholic_chronic_pancreatitis_R5	Triglycerides in very large HDL || id:met-d-XL_HDL_TG	0.00932927	0.0131257	0.481067
met-d-Leu	jOip5N	alcoholic_chronic_pancreatitis_R5	Leucine || id:met-d-Leu	0.0272564	0.0438793	0.548386
met-d-M_HDL_TG	jOip5N	alcoholic_chronic_pancreatitis_R5	Triglycerides in medium HDL || id:met-d-M_HDL_TG	-0.000540284	0.0142369	0.969892
met-d-XL_HDL_FC	jOip5N	alcoholic_chronic_pancreatitis_R5	Free cholesterol in very large HDL || id:met-d-XL_HDL_FC	-0.00541811	0.0123592	0.662706
met-d-XXL_VLDL_FC	jOip5N	alcoholic_chronic_pancreatitis_R5	Free cholesterol in chylomicrons and extremely large VLDL || id:met-d-XXL_VLDL_FC	-0.0174556	0.0148252	0.244713
met-d-XL_VLDL_PL_pct	jOip5N	alcoholic_chronic_pancreatitis_R5	Phospholipids to total lipids ratio in very large VLDL || id:met-d-XL_VLDL_PL_pct	0.0243304	0.0182859	0.191703
met-d-Albumin	jOip5N	alcoholic_chronic_pancreatitis_R5	Albumin || id:met-d-Albumin	0.00476634	0.0196285	0.810389
met-d-IDL_TG_pct	jOip5N	alcoholic_chronic_pancreatitis_R5	Triglycerides to total lipids ratio in IDL || id:met-d-IDL_TG_pct	-0.0140514	0.0149431	0.350698
met-d-L_VLDL_CE_pct	jOip5N	alcoholic_chronic_pancreatitis_R5	Cholesteryl esters to total lipids ratio in large VLDL || id:met-d-L_VLDL_CE_pct	0.00387588	0.0144404	0.789537
met-d-IDL_PL_pct	jOip5N	alcoholic_chronic_pancreatitis_R5	Phospholipids to total lipids ratio in IDL || id:met-d-IDL_PL_pct	-0.0045136	0.0182446	0.806009
met-d-M_LDL_PL	jOip5N	alcoholic_chronic_pancreatitis_R5	Phospholipids in medium LDL || id:met-d-M_LDL_PL	0.00991533	0.0184745	0.594444
met-d-L_VLDL_PL_pct	jOip5N	alcoholic_chronic_pancreatitis_R5	Phospholipids to total lipids ratio in large VLDL || id:met-d-L_VLDL_PL_pct	0.00401446	0.0147191	0.786135
met-d-S_HDL_CE	jOip5N	alcoholic_chronic_pancreatitis_R5	Cholesteryl esters in small HDL || id:met-d-S_HDL_CE	0.0146148	0.0186713	0.439533
met-d-ApoB_by_ApoA1	jOip5N	alcoholic_chronic_pancreatitis_R5	Ratio of apolipoprotein B to apolipoprotein A1 || id:met-d-ApoB_by_ApoA1	0.0125963	0.0159215	0.432253
met-d-S_HDL_TG	jOip5N	alcoholic_chronic_pancreatitis_R5	Triglycerides in small HDL || id:met-d-S_HDL_TG	0.00861934	0.0174615	0.623654
met-d-Creatinine	jOip5N	alcoholic_chronic_pancreatitis_R5	Creatinine || id:met-d-Creatinine	-0.0247171	0.0212185	0.249186
met-d-M_VLDL_FC_pct	jOip5N	alcoholic_chronic_pancreatitis_R5	Free cholesterol to total lipids ratio in medium VLDL || id:met-d-M_VLDL_FC_pct	0.0197999	0.0170542	0.251505
met-d-S_LDL_CE_pct	jOip5N	alcoholic_chronic_pancreatitis_R5	Cholesteryl esters to total lipids ratio in small LDL || id:met-d-S_LDL_CE_pct	-0.0289595	0.0193627	0.143231
met-d-XS_VLDL_FC_pct	jOip5N	alcoholic_chronic_pancreatitis_R5	Free cholesterol to total lipids ratio in very small VLDL || id:met-d-XS_VLDL_FC_pct	0.028667	0.016088	0.082977
met-d-XXL_VLDL_CE_pct	jOip5N	alcoholic_chronic_pancreatitis_R5	Cholesteryl esters to total lipids ratio in chylomicrons and extremely large VLDL || id:met-d-XXL_VLDL_CE_pct	0.0276078	0.0316924	0.395159
met-d-S_VLDL_L	jOip5N	alcoholic_chronic_pancreatitis_R5	Total lipids in small VLDL || id:met-d-S_VLDL_L	-0.0134786	0.0147304	0.364404
met-d-Acetate	jOip5N	alcoholic_chronic_pancreatitis_R5	Acetate || id:met-d-Acetate	-0.0783513	0.0656173	0.298422
met-d-M_VLDL_P	jOip5N	alcoholic_chronic_pancreatitis_R5	Concentration of medium VLDL particles || id:met-d-M_VLDL_P	-0.0116838	0.0187565	0.536285
met-d-ApoB	jOip5N	alcoholic_chronic_pancreatitis_R5	Apolipoprotein B || id:met-d-ApoB	0.0110725	0.0158788	0.48985
met-d-S_VLDL_FC	jOip5N	alcoholic_chronic_pancreatitis_R5	Free cholesterol in small VLDL || id:met-d-S_VLDL_FC	0.0149241	0.0172708	0.392428
met-d-HDL_CE	jOip5N	alcoholic_chronic_pancreatitis_R5	Cholesteryl esters in HDL || id:met-d-HDL_CE	0.00514145	0.0107194	0.632916
met-d-S_HDL_C	jOip5N	alcoholic_chronic_pancreatitis_R5	Cholesterol in small HDL || id:met-d-S_HDL_C	0.0232283	0.0174407	0.191521
met-d-L_VLDL_P	jOip5N	alcoholic_chronic_pancreatitis_R5	Concentration of large VLDL particles || id:met-d-L_VLDL_P	-0.00884428	0.0175175	0.616161
met-d-L_HDL_C	jOip5N	alcoholic_chronic_pancreatitis_R5	Cholesterol in large HDL || id:met-d-L_HDL_C	-0.00765612	0.00951402	0.423253
met-d-IDL_PL	jOip5N	alcoholic_chronic_pancreatitis_R5	Phospholipids in IDL || id:met-d-IDL_PL	0.0154921	0.0130232	0.23983
met-d-S_VLDL_TG_pct	jOip5N	alcoholic_chronic_pancreatitis_R5	Triglycerides to total lipids ratio in small VLDL || id:met-d-S_VLDL_TG_pct	-0.0233222	0.0161415	0.154737
met-d-M_VLDL_C	jOip5N	alcoholic_chronic_pancreatitis_R5	Cholesterol in medium VLDL || id:met-d-M_VLDL_C	0.0136278	0.0153574	0.380767
met-d-S_VLDL_CE_pct	jOip5N	alcoholic_chronic_pancreatitis_R5	Cholesteryl esters to total lipids ratio in small VLDL || id:met-d-S_VLDL_CE_pct	0.00700886	0.0142762	0.625612
met-d-Acetoacetate	jOip5N	alcoholic_chronic_pancreatitis_R5	Acetoacetate || id:met-d-Acetoacetate	-0.0783543	0.115927	0.568789
met-d-HDL_TG	jOip5N	alcoholic_chronic_pancreatitis_R5	Triglycerides in HDL || id:met-d-HDL_TG	0.00478104	0.0127044	0.708296
met-d-XS_VLDL_CE	jOip5N	alcoholic_chronic_pancreatitis_R5	Cholesteryl esters in very small VLDL || id:met-d-XS_VLDL_CE	0.0176675	0.0131799	0.186967
met-d-Clinical_LDL_C	jOip5N	alcoholic_chronic_pancreatitis_R5	Clinical LDL cholesterol || id:met-d-Clinical_LDL_C	0.0259152	0.0181421	0.16178
met-d-LA_pct	jOip5N	alcoholic_chronic_pancreatitis_R5	Ratio of linoleic acid to total fatty acids || id:met-d-LA_pct	-0.0377848	0.0171631	0.0367746
met-d-HDL_C	jOip5N	alcoholic_chronic_pancreatitis_R5	HDL cholesterol || id:met-d-HDL_C	0.00253758	0.0105614	0.810778
met-d-Total_TG	jOip5N	alcoholic_chronic_pancreatitis_R5	Total triglycerides || id:met-d-Total_TG	-0.0180034	0.0169112	0.292179
met-d-M_VLDL_TG	jOip5N	alcoholic_chronic_pancreatitis_R5	Triglycerides in medium VLDL || id:met-d-M_VLDL_TG	-0.0145323	0.0167187	0.38914
met-d-L_LDL_CE	jOip5N	alcoholic_chronic_pancreatitis_R5	Cholesteryl esters in large LDL || id:met-d-L_LDL_CE	0.0190161	0.0182878	0.304824
met-d-Omega_6	jOip5N	alcoholic_chronic_pancreatitis_R5	Omega-6 fatty acids || id:met-d-Omega_6	-0.0177401	0.0196567	0.372065
met-d-XL_VLDL_FC	jOip5N	alcoholic_chronic_pancreatitis_R5	Free cholesterol in very large VLDL || id:met-d-XL_VLDL_FC	-0.0116857	0.0176027	0.511129
met-d-M_VLDL_C_pct	jOip5N	alcoholic_chronic_pancreatitis_R5	Cholesterol to total lipids ratio in medium VLDL || id:met-d-M_VLDL_C_pct	0.0279548	0.0141413	0.0528224
met-d-S_VLDL_FC_pct	jOip5N	alcoholic_chronic_pancreatitis_R5	Free cholesterol to total lipids ratio in small VLDL || id:met-d-S_VLDL_FC_pct	0.0324325	0.0159805	0.0471697
met-d-Citrate	jOip5N	alcoholic_chronic_pancreatitis_R5	Citrate || id:met-d-Citrate	0.0176485	0.0286807	0.543888
met-d-XL_VLDL_CE	jOip5N	alcoholic_chronic_pancreatitis_R5	Cholesteryl esters in very large VLDL || id:met-d-XL_VLDL_CE	-0.0101726	0.0178329	0.57104
met-d-M_LDL_C_pct	jOip5N	alcoholic_chronic_pancreatitis_R5	Cholesterol to total lipids ratio in medium LDL || id:met-d-M_LDL_C_pct	0.013459	0.0233911	0.570172
met-d-S_LDL_TG	jOip5N	alcoholic_chronic_pancreatitis_R5	Triglycerides in small LDL || id:met-d-S_LDL_TG	-0.0226374	0.0151697	0.14191
met-d-XXL_VLDL_FC_pct	jOip5N	alcoholic_chronic_pancreatitis_R5	Free cholesterol to total lipids ratio in chylomicrons and extremely large VLDL || id:met-d-XXL_VLDL_FC_pct	-0.000988354	0.0279649	0.972157
met-d-S_LDL_PL	jOip5N	alcoholic_chronic_pancreatitis_R5	Phospholipids in small LDL || id:met-d-S_LDL_PL	0.0194777	0.0166893	0.249761
met-d-S_LDL_TG_pct	jOip5N	alcoholic_chronic_pancreatitis_R5	Triglycerides to total lipids ratio in small LDL || id:met-d-S_LDL_TG_pct	-0.0108341	0.0147597	0.46599
met-d-XL_VLDL_CE_pct	jOip5N	alcoholic_chronic_pancreatitis_R5	Cholesteryl esters to total lipids ratio in very large VLDL || id:met-d-XL_VLDL_CE_pct	0.0303904	0.0153384	0.0524727
met-d-XL_HDL_TG_pct	jOip5N	alcoholic_chronic_pancreatitis_R5	Triglycerides to total lipids ratio in very large HDL || id:met-d-XL_HDL_TG_pct	0.0051801	0.0148315	0.728275
met-d-XS_VLDL_L	jOip5N	alcoholic_chronic_pancreatitis_R5	Total lipids in very small VLDL || id:met-d-XS_VLDL_L	0.00329699	0.0132091	0.80392
met-d-L_HDL_PL	jOip5N	alcoholic_chronic_pancreatitis_R5	Phospholipids in large HDL || id:met-d-L_HDL_PL	-0.00888325	0.0104447	0.397947
met-d-L_HDL_FC	jOip5N	alcoholic_chronic_pancreatitis_R5	Free cholesterol in large HDL || id:met-d-L_HDL_FC	-0.00983835	0.0100894	0.33244
met-d-HDL_FC	jOip5N	alcoholic_chronic_pancreatitis_R5	Free cholesterol in HDL || id:met-d-HDL_FC	-0.00803642	0.0121063	0.509082
met-d-XXL_VLDL_P	jOip5N	alcoholic_chronic_pancreatitis_R5	Concentration of chylomicrons and extremely large VLDL particles || id:met-d-XXL_VLDL_P	-0.0203874	0.0151688	0.185676
met-d-L_LDL_P	jOip5N	alcoholic_chronic_pancreatitis_R5	Concentration of large LDL particles || id:met-d-L_LDL_P	0.00583361	0.0158962	0.715316
met-d-S_LDL_P	jOip5N	alcoholic_chronic_pancreatitis_R5	Concentration of small LDL particles || id:met-d-S_LDL_P	0.0111769	0.0172082	0.519721
met-d-VLDL_TG	jOip5N	alcoholic_chronic_pancreatitis_R5	Triglycerides in VLDL || id:met-d-VLDL_TG	-0.0067541	0.0161135	0.67697
met-d-IDL_C_pct	jOip5N	alcoholic_chronic_pancreatitis_R5	Cholesterol to total lipids ratio in IDL || id:met-d-IDL_C_pct	0.0117703	0.013161	0.374548
met-d-Omega_3_pct	jOip5N	alcoholic_chronic_pancreatitis_R5	Ratio of omega-3 fatty acids to total fatty acids || id:met-d-Omega_3_pct	0.0373371	0.0146917	0.0170969
met-d-L_HDL_TG_pct	jOip5N	alcoholic_chronic_pancreatitis_R5	Triglycerides to total lipids ratio in large HDL || id:met-d-L_HDL_TG_pct	0.0105377	0.0143022	0.464384
met-d-S_VLDL_PL_pct	jOip5N	alcoholic_chronic_pancreatitis_R5	Phospholipids to total lipids ratio in small VLDL || id:met-d-S_VLDL_PL_pct	0.0230376	0.0160259	0.156234
met-d-non_HDL_C	jOip5N	alcoholic_chronic_pancreatitis_R5	Total cholesterol minus HDL-C || id:met-d-non_HDL_C	0.0137887	0.0182516	0.454279
met-d-DHA	jOip5N	alcoholic_chronic_pancreatitis_R5	Docosahexaenoic acid || id:met-d-DHA	0.00956351	0.0151852	0.532922
met-d-S_HDL_PL	jOip5N	alcoholic_chronic_pancreatitis_R5	Phospholipids in small HDL || id:met-d-S_HDL_PL	0.00284182	0.0157647	0.857737
met-d-XL_VLDL_L	jOip5N	alcoholic_chronic_pancreatitis_R5	Total lipids in very large VLDL || id:met-d-XL_VLDL_L	-0.00797967	0.0172888	0.646676
met-d-Sphingomyelins	jOip5N	alcoholic_chronic_pancreatitis_R5	Sphingomyelins || id:met-d-Sphingomyelins	0.0241881	0.0149207	0.110819
met-d-L_VLDL_PL	jOip5N	alcoholic_chronic_pancreatitis_R5	Phospholipids in large VLDL || id:met-d-L_VLDL_PL	-0.00867518	0.0178618	0.629602
met-d-Gly	jOip5N	alcoholic_chronic_pancreatitis_R5	Glycine || id:met-d-Gly	-0.00523385	0.0112002	0.643357
met-d-GlycA	jOip5N	alcoholic_chronic_pancreatitis_R5	Glycoprotein acetyls || id:met-d-GlycA	0.00246049	0.0175021	0.888906
met-d-XXL_VLDL_L	jOip5N	alcoholic_chronic_pancreatitis_R5	Total lipids in chylomicrons and extremely large VLDL || id:met-d-XXL_VLDL_L	-0.0197455	0.0147345	0.186397
met-d-S_LDL_FC	jOip5N	alcoholic_chronic_pancreatitis_R5	Free cholesterol in small LDL || id:met-d-S_LDL_FC	0.0267682	0.0176241	0.136477
met-d-IDL_FC_pct	jOip5N	alcoholic_chronic_pancreatitis_R5	Free cholesterol to total lipids ratio in IDL || id:met-d-IDL_FC_pct	0.0192183	0.0233386	0.416539
met-d-L_VLDL_TG	jOip5N	alcoholic_chronic_pancreatitis_R5	Triglycerides in large VLDL || id:met-d-L_VLDL_TG	-0.00366698	0.0168529	0.828692
met-d-Unsaturation	jOip5N	alcoholic_chronic_pancreatitis_R5	Degree of unsaturation || id:met-d-Unsaturation	0.0149577	0.0131536	0.263663
met-d-L_LDL_CE_pct	jOip5N	alcoholic_chronic_pancreatitis_R5	Cholesteryl esters to total lipids ratio in large LDL || id:met-d-L_LDL_CE_pct	0.0123181	0.0251705	0.628522
met-d-S_HDL_C_pct	jOip5N	alcoholic_chronic_pancreatitis_R5	Cholesterol to total lipids ratio in small HDL || id:met-d-S_HDL_C_pct	0.00215513	0.0151905	0.887787
met-d-Ala	jOip5N	alcoholic_chronic_pancreatitis_R5	Alanine || id:met-d-Ala	0.0263471	0.0304963	0.395229
met-d-S_HDL_L	jOip5N	alcoholic_chronic_pancreatitis_R5	Total lipids in small HDL || id:met-d-S_HDL_L	0.00334821	0.0165268	0.840534
met-d-L_HDL_C_pct	jOip5N	alcoholic_chronic_pancreatitis_R5	Cholesterol to total lipids ratio in large HDL || id:met-d-L_HDL_C_pct	0.0063733	0.0120378	0.598224
met-d-XXL_VLDL_TG	jOip5N	alcoholic_chronic_pancreatitis_R5	Triglycerides in chylomicrons and extremely large VLDL || id:met-d-XXL_VLDL_TG	-0.00422215	0.0165953	0.800331
met-d-Val	jOip5N	alcoholic_chronic_pancreatitis_R5	Valine || id:met-d-Val	-0.0181577	0.0338894	0.602767
met-d-VLDL_L	jOip5N	alcoholic_chronic_pancreatitis_R5	Total lipids in VLDL || id:met-d-VLDL_L	-0.0164622	0.0163492	0.319882
met-d-ApoA1	jOip5N	alcoholic_chronic_pancreatitis_R5	Apolipoprotein A1 || id:met-d-ApoA1	0.000826224	0.0122433	0.946429
met-d-Remnant_C	jOip5N	alcoholic_chronic_pancreatitis_R5	Remnant cholesterol (non-HDL, non-LDL -cholesterol) || id:met-d-Remnant_C	0.00102836	0.0156895	0.948084
met-d-M_HDL_CE	jOip5N	alcoholic_chronic_pancreatitis_R5	Cholesteryl esters in medium HDL || id:met-d-M_HDL_CE	0.00106962	0.014305	0.940606
met-d-XL_VLDL_P	jOip5N	alcoholic_chronic_pancreatitis_R5	Concentration of very large VLDL particles || id:met-d-XL_VLDL_P	-0.00810151	0.0170568	0.637053
met-d-HDL_PL	jOip5N	alcoholic_chronic_pancreatitis_R5	Phospholipids in HDL || id:met-d-HDL_PL	-0.004837	0.013341	0.718224
met-d-Total_C	jOip5N	alcoholic_chronic_pancreatitis_R5	Total cholesterol || id:met-d-Total_C	0.0154842	0.0160059	0.337996
met-d-L_LDL_PL	jOip5N	alcoholic_chronic_pancreatitis_R5	Phospholipids in large LDL || id:met-d-L_LDL_PL	0.0209097	0.0172865	0.233716
met-d-L_VLDL_FC	jOip5N	alcoholic_chronic_pancreatitis_R5	Free cholesterol in large VLDL || id:met-d-L_VLDL_FC	-0.0171749	0.0173087	0.326491
met-d-L_HDL_CE	jOip5N	alcoholic_chronic_pancreatitis_R5	Cholesteryl esters in large HDL || id:met-d-L_HDL_CE	-0.0107369	0.00948013	0.260658
met-d-Phosphatidylc	jOip5N	alcoholic_chronic_pancreatitis_R5	Phosphatidylcholines || id:met-d-Phosphatidylc	-0.00985798	0.0145912	0.502599
met-d-Pyruvate	jOip5N	alcoholic_chronic_pancreatitis_R5	Pyruvate || id:met-d-Pyruvate	-0.0013959	0.0361712	0.969802
met-d-bOHbutyrate	jOip5N	alcoholic_chronic_pancreatitis_R5	3-Hydroxybutyrate || id:met-d-bOHbutyrate	0.0143175	0.0508898	0.784183
met-d-XL_VLDL_PL	jOip5N	alcoholic_chronic_pancreatitis_R5	Phospholipids in very large VLDL || id:met-d-XL_VLDL_PL	-0.00751237	0.018143	0.681039
met-d-XL_HDL_L	jOip5N	alcoholic_chronic_pancreatitis_R5	Total lipids in very large HDL || id:met-d-XL_HDL_L	-0.00570148	0.0100763	0.573551
met-d-XL_VLDL_FC_pct	jOip5N	alcoholic_chronic_pancreatitis_R5	Free cholesterol to total lipids ratio in very large VLDL || id:met-d-XL_VLDL_FC_pct	0.0168223	0.0175365	0.342549
met-d-L_VLDL_CE	jOip5N	alcoholic_chronic_pancreatitis_R5	Cholesteryl esters in large VLDL || id:met-d-L_VLDL_CE	-0.00740981	0.0176373	0.676539
met-d-XS_VLDL_FC	jOip5N	alcoholic_chronic_pancreatitis_R5	Free cholesterol in very small VLDL || id:met-d-XS_VLDL_FC	0.012446	0.013106	0.347259
met-d-XL_HDL_PL	jOip5N	alcoholic_chronic_pancreatitis_R5	Phospholipids in very large HDL || id:met-d-XL_HDL_PL	-0.0113406	0.0111909	0.315088
met-d-MUFA_pct	jOip5N	alcoholic_chronic_pancreatitis_R5	Ratio of monounsaturated fatty acids to total fatty acids || id:met-d-MUFA_pct	-0.0153034	0.0136823	0.268815
met-d-IDL_FC	jOip5N	alcoholic_chronic_pancreatitis_R5	Free cholesterol in IDL || id:met-d-IDL_FC	0.0210459	0.0140231	0.139342
met-d-L_HDL_PL_pct	jOip5N	alcoholic_chronic_pancreatitis_R5	Phospholipids to total lipids ratio in large HDL || id:met-d-L_HDL_PL_pct	0.00273539	0.0141906	0.847797
met-d-M_HDL_TG_pct	jOip5N	alcoholic_chronic_pancreatitis_R5	Triglycerides to total lipids ratio in medium HDL || id:met-d-M_HDL_TG_pct	0.00828295	0.015181	0.587578
met-d-IDL_L	jOip5N	alcoholic_chronic_pancreatitis_R5	Total lipids in IDL || id:met-d-IDL_L	0.00589401	0.0141193	0.678141
met-d-Total_BCAA	jOip5N	alcoholic_chronic_pancreatitis_R5	Total concentration of branched-chain amino acids (leucine + isoleucine + valine) || id:met-d-Total_BCAA	0.0251315	0.0401185	0.54659
met-d-L_LDL_C	jOip5N	alcoholic_chronic_pancreatitis_R5	Cholesterol in large LDL || id:met-d-L_LDL_C	0.0211011	0.0176643	0.239125
met-d-L_VLDL_TG_pct	jOip5N	alcoholic_chronic_pancreatitis_R5	Triglycerides to total lipids ratio in large VLDL || id:met-d-L_VLDL_TG_pct	-0.0100691	0.0155731	0.521428
met-d-M_LDL_FC_pct	jOip5N	alcoholic_chronic_pancreatitis_R5	Free cholesterol to total lipids ratio in medium LDL || id:met-d-M_LDL_FC_pct	0.0203427	0.013216	0.128675
met-d-S_LDL_C	jOip5N	alcoholic_chronic_pancreatitis_R5	Cholesterol in small LDL || id:met-d-S_LDL_C	0.0129069	0.0160566	0.42624
met-d-M_VLDL_CE_pct	jOip5N	alcoholic_chronic_pancreatitis_R5	Cholesteryl esters to total lipids ratio in medium VLDL || id:met-d-M_VLDL_CE_pct	0.0175463	0.0148803	0.243321
met-d-LDL_TG	jOip5N	alcoholic_chronic_pancreatitis_R5	Triglycerides in LDL || id:met-d-LDL_TG	0.00461314	0.0140693	0.744314
met-d-L_HDL_P	jOip5N	alcoholic_chronic_pancreatitis_R5	Concentration of large HDL particles || id:met-d-L_HDL_P	-0.0153962	0.00974757	0.118323
met-d-TG_by_PG	jOip5N	alcoholic_chronic_pancreatitis_R5	Ratio of triglycerides to phosphoglycerides || id:met-d-TG_by_PG	-0.0155821	0.0133232	0.246662
met-d-XL_HDL_C_pct	jOip5N	alcoholic_chronic_pancreatitis_R5	Cholesterol to total lipids ratio in very large HDL || id:met-d-XL_HDL_C_pct	0.0096696	0.012408	0.440386
met-d-PUFA_by_MUFA	jOip5N	alcoholic_chronic_pancreatitis_R5	Ratio of polyunsaturated fatty acids to monounsaturated fatty acids || id:met-d-PUFA_by_MUFA	0.0138311	0.0149704	0.360579
met-d-Cholines	jOip5N	alcoholic_chronic_pancreatitis_R5	Total cholines || id:met-d-Cholines	-0.00938094	0.015196	0.539874
met-d-MUFA	jOip5N	alcoholic_chronic_pancreatitis_R5	Monounsaturated fatty acids || id:met-d-MUFA	-0.0173696	0.0158156	0.277461
met-d-VLDL_CE	jOip5N	alcoholic_chronic_pancreatitis_R5	Cholesteryl esters in VLDL || id:met-d-VLDL_CE	0.00462956	0.0177256	0.795173
met-d-XXL_VLDL_C	jOip5N	alcoholic_chronic_pancreatitis_R5	Cholesterol in chylomicrons and extremely large VLDL || id:met-d-XXL_VLDL_C	-0.024568	0.0147925	0.103546
met-d-XL_HDL_PL_pct	jOip5N	alcoholic_chronic_pancreatitis_R5	Phospholipids to total lipids ratio in very large HDL || id:met-d-XL_HDL_PL_pct	-0.0201254	0.01322	0.134484
met-d-XXL_VLDL_PL_pct	jOip5N	alcoholic_chronic_pancreatitis_R5	Phospholipids to total lipids ratio in chylomicrons and extremely large VLDL || id:met-d-XXL_VLDL_PL_pct	0.0189664	0.0209097	0.371154
met-d-LDL_PL	jOip5N	alcoholic_chronic_pancreatitis_R5	Phospholipids in LDL || id:met-d-LDL_PL	0.0177181	0.0163775	0.285639
met-d-M_VLDL_L	jOip5N	alcoholic_chronic_pancreatitis_R5	Total lipids in medium VLDL || id:met-d-M_VLDL_L	-0.0154002	0.0187575	0.416384
met-d-LA	jOip5N	alcoholic_chronic_pancreatitis_R5	Linoleic acid || id:met-d-LA	-0.0406177	0.0219793	0.0726086
met-d-Omega_3	jOip5N	alcoholic_chronic_pancreatitis_R5	Omega-3 fatty acids || id:met-d-Omega_3	0.0111845	0.0125067	0.376523
met-d-M_LDL_FC	jOip5N	alcoholic_chronic_pancreatitis_R5	Free cholesterol in medium LDL || id:met-d-M_LDL_FC	0.0254652	0.017097	0.14402
met-d-M_LDL_CE_pct	jOip5N	alcoholic_chronic_pancreatitis_R5	Cholesteryl esters to total lipids ratio in medium LDL || id:met-d-M_LDL_CE_pct	-0.0373826	0.0194009	0.0623899
met-d-Lactate	jOip5N	alcoholic_chronic_pancreatitis_R5	Lactate || id:met-d-Lactate	-0.00587429	0.0918925	0.951106
met-d-VLDL_P	jOip5N	alcoholic_chronic_pancreatitis_R5	Concentration of VLDL particles || id:met-d-VLDL_P	-0.0112532	0.0172097	0.516067
met-d-M_VLDL_FC	jOip5N	alcoholic_chronic_pancreatitis_R5	Free cholesterol in medium VLDL || id:met-d-M_VLDL_FC	0.00321625	0.0160499	0.842078
met-d-Total_P	jOip5N	alcoholic_chronic_pancreatitis_R5	Total concentration of lipoprotein particles || id:met-d-Total_P	0.0125488	0.0149039	0.403654
met-d-XS_VLDL_C_pct	jOip5N	alcoholic_chronic_pancreatitis_R5	Cholesterol to total lipids ratio in very small VLDL || id:met-d-XS_VLDL_C_pct	0.0223907	0.0154656	0.153357
met-d-IDL_CE_pct	jOip5N	alcoholic_chronic_pancreatitis_R5	Cholesteryl esters to total lipids ratio in IDL || id:met-d-IDL_CE_pct	0.00569248	0.01688	0.737476
met-d-L_LDL_PL_pct	jOip5N	alcoholic_chronic_pancreatitis_R5	Phospholipids to total lipids ratio in large LDL || id:met-d-L_LDL_PL_pct	-0.00675397	0.0167968	0.689988
met-d-L_VLDL_C	jOip5N	alcoholic_chronic_pancreatitis_R5	Cholesterol in large VLDL || id:met-d-L_VLDL_C	-0.0165543	0.0164093	0.31857
met-d-XS_VLDL_P	jOip5N	alcoholic_chronic_pancreatitis_R5	Concentration of very small VLDL particles || id:met-d-XS_VLDL_P	0.00593104	0.0140618	0.675146
met-d-M_HDL_PL	jOip5N	alcoholic_chronic_pancreatitis_R5	Phospholipids in medium HDL || id:met-d-M_HDL_PL	0.00265552	0.0147276	0.857611
met-d-S_LDL_L	jOip5N	alcoholic_chronic_pancreatitis_R5	Total lipids in small LDL || id:met-d-S_LDL_L	0.0116919	0.0172064	0.50083
met-d-XL_HDL_C	jOip5N	alcoholic_chronic_pancreatitis_R5	Cholesterol in very large HDL || id:met-d-XL_HDL_C	0.0031492	0.0109616	0.774724
met-d-XL_HDL_FC_pct	jOip5N	alcoholic_chronic_pancreatitis_R5	Free cholesterol to total lipids ratio in very large HDL || id:met-d-XL_HDL_FC_pct	0.00180033	0.0112706	0.873608
met-d-SFA_pct	jOip5N	alcoholic_chronic_pancreatitis_R5	Ratio of saturated fatty acids to total fatty acids || id:met-d-SFA_pct	-0.068859	0.0557869	0.232955
met-d-S_HDL_P	jOip5N	alcoholic_chronic_pancreatitis_R5	Concentration of small HDL particles || id:met-d-S_HDL_P	0.0224802	0.0198027	0.26499
met-d-Ile	jOip5N	alcoholic_chronic_pancreatitis_R5	Isoleucine || id:met-d-Ile	-0.0457479	0.0589132	0.462863
met-d-LDL_size	jOip5N	alcoholic_chronic_pancreatitis_R5	Average diameter for LDL particles || id:met-d-LDL_size	0.0508372	0.0224618	0.0321982
met-d-M_LDL_TG_pct	jOip5N	alcoholic_chronic_pancreatitis_R5	Triglycerides to total lipids ratio in medium LDL || id:met-d-M_LDL_TG_pct	-0.00830896	0.0152705	0.588778
