# Supplementary material for: Mendelian randomization in blood metabolites identifies triglycerides and fatty acids saturation level as associated traits linked to pancreatitis risk
Source: Front Nutr. 2022 Oct 10;9:1021942. doi: 10.3389/fnut.2022.1021942 (PMC9589364; doi:10.3389/fnut.2022.1021942)
Supplement: Supplementary file 10 [file Table_3.xlsx]

## Sheet: ivw_acute_pancreatitis
exposure	b	pval	or	type
Glutamine || id:met-d-Gln	0.000140047	0.998991	1.00014	ivw_AP
Total lipids in large LDL || id:met-d-L_LDL_L	-0.21186	0.0293582	0.809078	ivw_AP
Total lipids in HDL || id:met-d-HDL_L	0.00124964	0.987711	1.00125	ivw_AP
Ratio of omega-6 fatty acids to total fatty acids || id:met-d-Omega_6_pct	-0.0785907	0.538571	0.924418	ivw_AP
Triglycerides in IDL || id:met-d-IDL_TG	0.076506	0.312462	1.07951	ivw_AP
Tyrosine || id:met-d-Tyr	0.0307896	0.874215	1.03127	ivw_AP
Triglycerides to total lipids ratio in chylomicrons and extremely large VLDL || id:met-d-XXL_VLDL_TG_pct	-0.0545799	0.620102	0.946883	ivw_AP
Total lipids in medium HDL || id:met-d-M_HDL_L	-0.0315783	0.712759	0.968915	ivw_AP
Free cholesterol to total lipids ratio in large VLDL || id:met-d-L_VLDL_FC_pct	-0.0288097	0.841264	0.971601	ivw_AP
Cholesteryl esters in small VLDL || id:met-d-S_VLDL_CE	0.0896304	0.338269	1.09377	ivw_AP
Concentration of very large HDL particles || id:met-d-XL_HDL_P	-0.0648524	0.333432	0.937206	ivw_AP
Triglycerides in very small VLDL || id:met-d-XS_VLDL_TG	0.131245	0.087007	1.14025	ivw_AP
Concentration of medium HDL particles || id:met-d-M_HDL_P	-0.0229625	0.790511	0.977299	ivw_AP
Total lipids in lipoprotein particles || id:met-d-Total_L	-0.1137	0.264568	0.892525	ivw_AP
Triglycerides in large HDL || id:met-d-L_HDL_TG	0.029464	0.650241	1.0299	ivw_AP
Total fatty acids || id:met-d-Total_FA	0.0766969	0.472702	1.07971	ivw_AP
Phospholipids to total lipids ratio in very small VLDL || id:met-d-XS_VLDL_PL_pct	0.171731	0.0839234	1.18736	ivw_AP
Cholesterol in very large VLDL || id:met-d-XL_VLDL_C	0.2415	0.0464327	1.27316	ivw_AP
Phospholipids in medium VLDL || id:met-d-M_VLDL_PL	0.0391331	0.701142	1.03991	ivw_AP
Cholesteryl esters in small LDL || id:met-d-S_LDL_CE	-0.0961082	0.300391	0.908366	ivw_AP
Triglycerides to total lipids ratio in very small VLDL || id:met-d-XS_VLDL_TG_pct	0.310581	0.000342813	1.36422	ivw_AP
Free cholesterol in medium HDL || id:met-d-M_HDL_FC	-0.0194261	0.821306	0.980761	ivw_AP
Phospholipids to total lipids ratio in medium LDL || id:met-d-M_LDL_PL_pct	-0.183941	0.0773583	0.831985	ivw_AP
Total lipids in LDL || id:met-d-LDL_L	-0.174117	0.0873487	0.840198	ivw_AP
Saturated fatty acids || id:met-d-SFA	0.043874	0.71058	1.04485	ivw_AP
Polyunsaturated fatty acids || id:met-d-PUFA	-0.104552	0.259299	0.900728	ivw_AP
Total phospholipids in lipoprotein particles || id:met-d-Total_PL	-0.116889	0.215764	0.889684	ivw_AP
Cholesteryl esters in medium VLDL || id:met-d-M_VLDL_CE	-0.112547	0.231961	0.893555	ivw_AP
Triglycerides in very large VLDL || id:met-d-XL_VLDL_TG	0.247976	0.0226575	1.28143	ivw_AP
Free cholesterol to total lipids ratio in small HDL || id:met-d-S_HDL_FC_pct	-0.0507019	0.416828	0.950562	ivw_AP
Triglycerides to total lipids ratio in very large VLDL || id:met-d-XL_VLDL_TG_pct	0.157194	0.17015	1.17022	ivw_AP
Cholesterol to total lipids ratio in large VLDL || id:met-d-L_VLDL_C_pct	-0.0469823	0.560833	0.954104	ivw_AP
Cholesterol in small VLDL || id:met-d-S_VLDL_C	0.0343332	0.716683	1.03493	ivw_AP
Cholesterol to total lipids ratio in medium HDL || id:met-d-M_HDL_C_pct	-0.173408	0.0378884	0.840794	ivw_AP
LDL cholesterol || id:met-d-LDL_C	-0.190302	0.0625085	0.82671	ivw_AP
Cholesterol in medium HDL || id:met-d-M_HDL_C	-0.00645219	0.940421	0.993569	ivw_AP
Cholesterol to total lipids ratio in very large VLDL || id:met-d-XL_VLDL_C_pct	-0.237644	0.0542403	0.788484	ivw_AP
Total lipids in large HDL || id:met-d-L_HDL_L	-0.0616069	0.368033	0.940252	ivw_AP
Cholesterol in very small VLDL || id:met-d-XS_VLDL_C	-0.0227321	0.793046	0.977524	ivw_AP
Cholesteryl esters to total lipids ratio in large HDL || id:met-d-L_HDL_CE_pct	-0.15491	0.0797032	0.856492	ivw_AP
Cholesteryl esters to total lipids ratio in very large HDL || id:met-d-XL_HDL_CE_pct	-0.171784	0.135135	0.842161	ivw_AP
Cholesteryl esters in chylomicrons and extremely large VLDL || id:met-d-XXL_VLDL_CE	0.314948	0.00104689	1.37019	ivw_AP
Concentration of HDL particles || id:met-d-HDL_P	-0.0011028	0.990392	0.998898	ivw_AP
Phospholipids in VLDL || id:met-d-VLDL_PL	-0.0113996	0.91491	0.988665	ivw_AP
Phospholipids in chylomicrons and extremely large VLDL || id:met-d-XXL_VLDL_PL	0.270153	0.00646134	1.31016	ivw_AP
Triglycerides in small VLDL || id:met-d-S_VLDL_TG	0.233893	0.00748756	1.26351	ivw_AP
Free cholesterol to total lipids ratio in medium HDL || id:met-d-M_HDL_FC_pct	-0.0982602	0.171751	0.906413	ivw_AP
Cholesterol to total lipids ratio in large LDL || id:met-d-L_LDL_C_pct	-0.263066	0.00748113	0.768691	ivw_AP
Free cholesterol to total lipids ratio in large LDL || id:met-d-L_LDL_FC_pct	-0.322671	0.000708351	0.724212	ivw_AP
Free cholesterol in large LDL || id:met-d-L_LDL_FC	-0.285208	0.0022058	0.751858	ivw_AP
Free cholesterol in VLDL || id:met-d-VLDL_FC	0.00419358	0.969251	1.0042	ivw_AP
Cholesterol in IDL || id:met-d-IDL_C	-0.176062	0.0385783	0.838566	ivw_AP
VLDL cholesterol || id:met-d-VLDL_C	0.0838721	0.454173	1.08749	ivw_AP
Free cholesterol in small HDL || id:met-d-S_HDL_FC	-0.043604	0.684246	0.957333	ivw_AP
Average diameter for HDL particles || id:met-d-HDL_size	-0.0864664	0.286783	0.917166	ivw_AP
Phenylalanine || id:met-d-Phe	0.079571	0.745799	1.08282	ivw_AP
Phospholipids in very small VLDL || id:met-d-XS_VLDL_PL	0.00438486	0.954421	1.00439	ivw_AP
Total free cholesterol || id:met-d-Total_FC	-0.131027	0.145394	0.877194	ivw_AP
Cholesteryl esters in IDL || id:met-d-IDL_CE	-0.168898	0.0506216	0.844595	ivw_AP
Phosphoglycerides || id:met-d-Phosphoglyc	-0.0163157	0.858512	0.983817	ivw_AP
Concentration of LDL particles || id:met-d-LDL_P	-0.169826	0.0739712	0.843812	ivw_AP
Concentration of medium LDL particles || id:met-d-M_LDL_P	-0.133276	0.237258	0.875223	ivw_AP
Histidine || id:met-d-His	0.19471	0.429564	1.21496	ivw_AP
Phospholipids to total lipids ratio in medium HDL || id:met-d-M_HDL_PL_pct	0.178324	0.0542583	1.19521	ivw_AP
Concentration of small VLDL particles || id:met-d-S_VLDL_P	0.0597235	0.551998	1.06154	ivw_AP
Triglycerides in medium LDL || id:met-d-M_LDL_TG	0.160588	0.0568533	1.1742	ivw_AP
Cholesterol to total lipids ratio in small VLDL || id:met-d-S_VLDL_C_pct	-0.15413	0.0837656	0.85716	ivw_AP
Total lipids in medium LDL || id:met-d-M_LDL_L	-0.156752	0.144621	0.854916	ivw_AP
Phospholipids to total lipids ratio in medium VLDL || id:met-d-M_VLDL_PL_pct	-0.0738933	0.355857	0.928771	ivw_AP
Cholesterol to total lipids ratio in chylomicrons and extremely large VLDL || id:met-d-XXL_VLDL_C_pct	-0.0164338	0.883691	0.983701	ivw_AP
Cholesteryl esters in very large HDL || id:met-d-XL_HDL_CE	-0.0965578	0.168149	0.907957	ivw_AP
Total lipids in large VLDL || id:met-d-L_VLDL_L	0.255916	0.0314845	1.29164	ivw_AP
Glucose || id:met-d-Glucose	0.0562823	0.737699	1.0579	ivw_AP
Average diameter for VLDL particles || id:met-d-VLDL_size	0.215991	0.0117244	1.24109	ivw_AP
Concentration of IDL particles || id:met-d-IDL_P	-0.156527	0.0790724	0.855108	ivw_AP
Free cholesterol to total lipids ratio in large HDL || id:met-d-L_HDL_FC_pct	-0.122462	0.0954563	0.884739	ivw_AP
Cholesteryl esters in LDL || id:met-d-LDL_CE	-0.175658	0.0977924	0.838905	ivw_AP
Ratio of docosahexaenoic acid to total fatty acids || id:met-d-DHA_pct	-0.263846	0.00225608	0.768092	ivw_AP
Cholesteryl esters in medium LDL || id:met-d-M_LDL_CE	-0.121227	0.227414	0.885833	ivw_AP
Triglycerides to total lipids ratio in large LDL || id:met-d-L_LDL_TG_pct	0.245028	0.00278839	1.27766	ivw_AP
Cholesteryl esters to total lipids ratio in very small VLDL || id:met-d-XS_VLDL_CE_pct	-0.331146	0.000287824	0.7181	ivw_AP
Phospholipids to total lipids ratio in small HDL || id:met-d-S_HDL_PL_pct	0.197582	0.033847	1.21845	ivw_AP
Free cholesterol in LDL || id:met-d-LDL_FC	-0.275292	0.00263326	0.75935	ivw_AP
Cholesteryl esters to total lipids ratio in medium HDL || id:met-d-M_HDL_CE_pct	-0.203908	0.0164753	0.815537	ivw_AP
Cholesterol in medium LDL || id:met-d-M_LDL_C	-0.17431	0.104513	0.840037	ivw_AP
Triglycerides to total lipids ratio in medium VLDL || id:met-d-M_VLDL_TG_pct	0.130398	0.191575	1.13928	ivw_AP
Free cholesterol to total lipids ratio in small LDL || id:met-d-S_LDL_FC_pct	-0.301412	0.00125478	0.739773	ivw_AP
Cholesterol to total lipids ratio in small LDL || id:met-d-S_LDL_C_pct	-0.188287	0.181171	0.828377	ivw_AP
Triglycerides to total lipids ratio in small HDL || id:met-d-S_HDL_TG_pct	0.17991	0.051726	1.19711	ivw_AP
Phospholipids in small VLDL || id:met-d-S_VLDL_PL	0.0986525	0.325539	1.10368	ivw_AP
Phospholipids to total lipids ratio in small LDL || id:met-d-S_LDL_PL_pct	-0.251714	0.0236047	0.777467	ivw_AP
Triglycerides in large LDL || id:met-d-L_LDL_TG	0.0442073	0.558609	1.0452	ivw_AP
Total esterified cholesterol || id:met-d-Total_CE	-0.190402	0.0344349	0.826627	ivw_AP
Cholesteryl esters to total lipids ratio in small HDL || id:met-d-S_HDL_CE_pct	-0.0957909	0.232186	0.908654	ivw_AP
Ratio of omega-6 fatty acids to omega-3 fatty acids || id:met-d-Omega_6_by_Omega_3	0.160719	0.00921499	1.17435	ivw_AP
Acetone || id:met-d-Acetone	-0.700122	0.059801	0.496525	ivw_AP
Ratio of polyunsaturated fatty acids to total fatty acids || id:met-d-PUFA_pct	-0.326466	0.00550418	0.721469	ivw_AP
Triglycerides in very large HDL || id:met-d-XL_HDL_TG	0.125788	0.0698665	1.13404	ivw_AP
Leucine || id:met-d-Leu	0.0781467	0.784888	1.08128	ivw_AP
Triglycerides in medium HDL || id:met-d-M_HDL_TG	0.216787	0.0207056	1.24208	ivw_AP
Free cholesterol in very large HDL || id:met-d-XL_HDL_FC	-0.108747	0.155664	0.896957	ivw_AP
Free cholesterol in chylomicrons and extremely large VLDL || id:met-d-XXL_VLDL_FC	0.271971	0.00549541	1.31255	ivw_AP
Phospholipids to total lipids ratio in very large VLDL || id:met-d-XL_VLDL_PL_pct	-0.186124	0.081686	0.830171	ivw_AP
Albumin || id:met-d-Albumin	-0.197513	0.206898	0.820769	ivw_AP
Triglycerides to total lipids ratio in IDL || id:met-d-IDL_TG_pct	0.241068	0.00174803	1.27261	ivw_AP
Cholesteryl esters to total lipids ratio in large VLDL || id:met-d-L_VLDL_CE_pct	-0.0577965	0.500156	0.943842	ivw_AP
Phospholipids to total lipids ratio in IDL || id:met-d-IDL_PL_pct	0.0832337	0.38406	1.0868	ivw_AP
Phospholipids in medium LDL || id:met-d-M_LDL_PL	-0.151676	0.135982	0.859267	ivw_AP
Phospholipids to total lipids ratio in large VLDL || id:met-d-L_VLDL_PL_pct	0.257748	0.00466265	1.29401	ivw_AP
Cholesteryl esters in small HDL || id:met-d-S_HDL_CE	-0.0385151	0.69534	0.962217	ivw_AP
Ratio of apolipoprotein B to apolipoprotein A1 || id:met-d-ApoB_by_ApoA1	-0.0314576	0.746186	0.969032	ivw_AP
Triglycerides in small HDL || id:met-d-S_HDL_TG	0.289504	0.00237023	1.33576	ivw_AP
Creatinine || id:met-d-Creatinine	0.00303194	0.981576	1.00304	ivw_AP
Free cholesterol to total lipids ratio in medium VLDL || id:met-d-M_VLDL_FC_pct	-0.113616	0.206742	0.892601	ivw_AP
Cholesteryl esters to total lipids ratio in small LDL || id:met-d-S_LDL_CE_pct	0.191908	0.0971672	1.21156	ivw_AP
Free cholesterol to total lipids ratio in very small VLDL || id:met-d-XS_VLDL_FC_pct	-0.341401	0.000974408	0.710774	ivw_AP
Cholesteryl esters to total lipids ratio in chylomicrons and extremely large VLDL || id:met-d-XXL_VLDL_CE_pct	-0.0859718	0.469061	0.91762	ivw_AP
Total lipids in small VLDL || id:met-d-S_VLDL_L	0.0467811	0.636997	1.04789	ivw_AP
Acetate || id:met-d-Acetate	0.206565	0.592907	1.22945	ivw_AP
Concentration of medium VLDL particles || id:met-d-M_VLDL_P	0.070203	0.529396	1.07273	ivw_AP
Apolipoprotein B || id:met-d-ApoB	-0.177703	0.0783508	0.837191	ivw_AP
Free cholesterol in small VLDL || id:met-d-S_VLDL_FC	-0.0200831	0.840116	0.980117	ivw_AP
Cholesteryl esters in HDL || id:met-d-HDL_CE	-0.0297564	0.700211	0.970682	ivw_AP
Cholesterol in small HDL || id:met-d-S_HDL_C	-0.0200895	0.84002	0.980111	ivw_AP
Concentration of large VLDL particles || id:met-d-L_VLDL_P	0.3006	0.0065014	1.35067	ivw_AP
Cholesterol in large HDL || id:met-d-L_HDL_C	-0.104259	0.116814	0.900992	ivw_AP
Phospholipids in IDL || id:met-d-IDL_PL	-0.083041	0.296397	0.920313	ivw_AP
Triglycerides to total lipids ratio in small VLDL || id:met-d-S_VLDL_TG_pct	0.186142	0.041092	1.20459	ivw_AP
Cholesterol in medium VLDL || id:met-d-M_VLDL_C	-0.0919264	0.351204	0.912172	ivw_AP
Cholesteryl esters to total lipids ratio in small VLDL || id:met-d-S_VLDL_CE_pct	-0.0136658	0.869182	0.986427	ivw_AP
Acetoacetate || id:met-d-Acetoacetate	-1.46598	0.0024682	0.230851	ivw_AP
Triglycerides in HDL || id:met-d-HDL_TG	0.175207	0.0518765	1.19149	ivw_AP
Cholesteryl esters in very small VLDL || id:met-d-XS_VLDL_CE	-0.0595863	0.462092	0.942154	ivw_AP
Clinical LDL cholesterol || id:met-d-Clinical_LDL_C	-0.253355	0.0063006	0.776193	ivw_AP
Ratio of linoleic acid to total fatty acids || id:met-d-LA_pct	0.120129	0.439739	1.12764	ivw_AP
HDL cholesterol || id:met-d-HDL_C	-0.0570764	0.433905	0.944522	ivw_AP
Total triglycerides || id:met-d-Total_TG	0.308986	0.00440687	1.36204	ivw_AP
Triglycerides in medium VLDL || id:met-d-M_VLDL_TG	0.23334	0.0367975	1.26281	ivw_AP
Cholesteryl esters in large LDL || id:met-d-L_LDL_CE	-0.227306	0.0233717	0.796677	ivw_AP
Omega-6 fatty acids || id:met-d-Omega_6	-0.0220438	0.825567	0.978197	ivw_AP
Free cholesterol in very large VLDL || id:met-d-XL_VLDL_FC	0.246165	0.0436403	1.27911	ivw_AP
Cholesterol to total lipids ratio in medium VLDL || id:met-d-M_VLDL_C_pct	-0.151926	0.110116	0.859052	ivw_AP
Free cholesterol to total lipids ratio in small VLDL || id:met-d-S_VLDL_FC_pct	-0.271437	0.00162544	0.762283	ivw_AP
Citrate || id:met-d-Citrate	0.150549	0.325708	1.16247	ivw_AP
Cholesteryl esters in very large VLDL || id:met-d-XL_VLDL_CE	0.063778	0.579682	1.06586	ivw_AP
Cholesterol to total lipids ratio in medium LDL || id:met-d-M_LDL_C_pct	-0.447107	0.000123001	0.639476	ivw_AP
Triglycerides in small LDL || id:met-d-S_LDL_TG	0.201503	0.0307102	1.22324	ivw_AP
Free cholesterol to total lipids ratio in chylomicrons and extremely large VLDL || id:met-d-XXL_VLDL_FC_pct	-0.0104525	0.946862	0.989602	ivw_AP
Phospholipids in small LDL || id:met-d-S_LDL_PL	-0.186303	0.0487312	0.830022	ivw_AP
Triglycerides to total lipids ratio in small LDL || id:met-d-S_LDL_TG_pct	0.263975	0.00667666	1.3021	ivw_AP
Cholesteryl esters to total lipids ratio in very large VLDL || id:met-d-XL_VLDL_CE_pct	-0.183213	0.0811577	0.832591	ivw_AP
Triglycerides to total lipids ratio in very large HDL || id:met-d-XL_HDL_TG_pct	0.270361	0.00236322	1.31044	ivw_AP
Total lipids in very small VLDL || id:met-d-XS_VLDL_L	-0.010128	0.895888	0.989923	ivw_AP
Phospholipids in large HDL || id:met-d-L_HDL_PL	-0.0441307	0.562486	0.956829	ivw_AP
Free cholesterol in large HDL || id:met-d-L_HDL_FC	-0.0761431	0.248904	0.926684	ivw_AP
Free cholesterol in HDL || id:met-d-HDL_FC	-0.0472326	0.506246	0.953865	ivw_AP
Concentration of chylomicrons and extremely large VLDL particles || id:met-d-XXL_VLDL_P	0.294159	0.00658132	1.342	ivw_AP
Concentration of large LDL particles || id:met-d-L_LDL_P	-0.192848	0.0327917	0.824607	ivw_AP
Concentration of small LDL particles || id:met-d-S_LDL_P	-0.0733213	0.43412	0.929302	ivw_AP
Triglycerides in VLDL || id:met-d-VLDL_TG	0.262228	0.0186046	1.29982	ivw_AP
Cholesterol to total lipids ratio in IDL || id:met-d-IDL_C_pct	-0.246428	0.00285611	0.781588	ivw_AP
Ratio of omega-3 fatty acids to total fatty acids || id:met-d-Omega_3_pct	-0.145778	0.032918	0.864349	ivw_AP
Triglycerides to total lipids ratio in large HDL || id:met-d-L_HDL_TG_pct	0.409412	4.21522e-05	1.50593	ivw_AP
Phospholipids to total lipids ratio in small VLDL || id:met-d-S_VLDL_PL_pct	-0.266724	0.00216115	0.765884	ivw_AP
Total cholesterol minus HDL-C || id:met-d-non_HDL_C	-0.183363	0.0433077	0.832466	ivw_AP
Docosahexaenoic acid || id:met-d-DHA	-0.208923	0.00373512	0.811457	ivw_AP
Phospholipids in small HDL || id:met-d-S_HDL_PL	-0.0359197	0.705016	0.964718	ivw_AP
Total lipids in very large VLDL || id:met-d-XL_VLDL_L	0.304337	0.00679589	1.35573	ivw_AP
Sphingomyelins || id:met-d-Sphingomyelins	-0.154006	0.0698804	0.857267	ivw_AP
Phospholipids in large VLDL || id:met-d-L_VLDL_PL	0.289136	0.00692173	1.33527	ivw_AP
Glycine || id:met-d-Gly	-0.0674212	0.164266	0.934801	ivw_AP
Glycoprotein acetyls || id:met-d-GlycA	-0.0455002	0.701654	0.955519	ivw_AP
Total lipids in chylomicrons and extremely large VLDL || id:met-d-XXL_VLDL_L	0.248285	0.016247	1.28183	ivw_AP
Free cholesterol in small LDL || id:met-d-S_LDL_FC	-0.258269	0.00299194	0.772388	ivw_AP
Free cholesterol to total lipids ratio in IDL || id:met-d-IDL_FC_pct	-0.373423	0.0163068	0.688374	ivw_AP
Triglycerides in large VLDL || id:met-d-L_VLDL_TG	0.198149	0.0906035	1.21914	ivw_AP
Degree of unsaturation || id:met-d-Unsaturation	-0.208169	0.00754334	0.81207	ivw_AP
Cholesteryl esters to total lipids ratio in large LDL || id:met-d-L_LDL_CE_pct	-0.149184	0.221369	0.86141	ivw_AP
Cholesterol to total lipids ratio in small HDL || id:met-d-S_HDL_C_pct	-0.175142	0.046231	0.839337	ivw_AP
Alanine || id:met-d-Ala	-0.113154	0.495389	0.893013	ivw_AP
Total lipids in small HDL || id:met-d-S_HDL_L	-0.025533	0.801534	0.97479	ivw_AP
Cholesterol to total lipids ratio in large HDL || id:met-d-L_HDL_C_pct	-0.179008	0.0544644	0.836099	ivw_AP
Triglycerides in chylomicrons and extremely large VLDL || id:met-d-XXL_VLDL_TG	0.275653	0.0193474	1.31739	ivw_AP
Valine || id:met-d-Val	0.19996	0.32211	1.22135	ivw_AP
Total lipids in VLDL || id:met-d-VLDL_L	0.139663	0.22765	1.14989	ivw_AP
Apolipoprotein A1 || id:met-d-ApoA1	-0.0152818	0.853665	0.984834	ivw_AP
Remnant cholesterol (non-HDL, non-LDL -cholesterol) || id:met-d-Remnant_C	-0.150202	0.106398	0.860534	ivw_AP
Cholesteryl esters in medium HDL || id:met-d-M_HDL_CE	-0.0448861	0.648563	0.956106	ivw_AP
Concentration of very large VLDL particles || id:met-d-XL_VLDL_P	0.320519	0.00255818	1.37784	ivw_AP
Phospholipids in HDL || id:met-d-HDL_PL	-0.0120026	0.879131	0.988069	ivw_AP
Total cholesterol || id:met-d-Total_C	-0.180752	0.0495655	0.834642	ivw_AP
Phospholipids in large LDL || id:met-d-L_LDL_PL	-0.227388	0.0143972	0.796611	ivw_AP
Free cholesterol in large VLDL || id:met-d-L_VLDL_FC	0.265199	0.0145341	1.30369	ivw_AP
Cholesteryl esters in large HDL || id:met-d-L_HDL_CE	-0.111145	0.0988186	0.894809	ivw_AP
Phosphatidylcholines || id:met-d-Phosphatidylc	-0.00609729	0.940483	0.993921	ivw_AP
Pyruvate || id:met-d-Pyruvate	0.140892	0.423659	1.1513	ivw_AP
3-Hydroxybutyrate || id:met-d-bOHbutyrate	-0.52535	0.0188719	0.591348	ivw_AP
Phospholipids in very large VLDL || id:met-d-XL_VLDL_PL	0.254593	0.0207402	1.28994	ivw_AP
Total lipids in very large HDL || id:met-d-XL_HDL_L	-0.101571	0.15463	0.903417	ivw_AP
Free cholesterol to total lipids ratio in very large VLDL || id:met-d-XL_VLDL_FC_pct	-0.103944	0.25882	0.901276	ivw_AP
Cholesteryl esters in large VLDL || id:met-d-L_VLDL_CE	0.0798421	0.512012	1.08312	ivw_AP
Free cholesterol in very small VLDL || id:met-d-XS_VLDL_FC	-0.0137177	0.857753	0.986376	ivw_AP
Phospholipids in very large HDL || id:met-d-XL_HDL_PL	-0.0809113	0.257344	0.922276	ivw_AP
Ratio of monounsaturated fatty acids to total fatty acids || id:met-d-MUFA_pct	0.322	0.000464127	1.37989	ivw_AP
Free cholesterol in IDL || id:met-d-IDL_FC	-0.167796	0.0467475	0.845527	ivw_AP
Phospholipids to total lipids ratio in large HDL || id:met-d-L_HDL_PL_pct	0.113801	0.21303	1.12053	ivw_AP
Triglycerides to total lipids ratio in medium HDL || id:met-d-M_HDL_TG_pct	0.311226	0.000872157	1.3651	ivw_AP
Total lipids in IDL || id:met-d-IDL_L	-0.1253	0.131664	0.882232	ivw_AP
Total concentration of branched-chain amino acids (leucine + isoleucine + valine) || id:met-d-Total_BCAA	0.220434	0.432782	1.24662	ivw_AP
Cholesterol in large LDL || id:met-d-L_LDL_C	-0.231744	0.0139271	0.79315	ivw_AP
Triglycerides to total lipids ratio in large VLDL || id:met-d-L_VLDL_TG_pct	0.0518462	0.503894	1.05321	ivw_AP
Free cholesterol to total lipids ratio in medium LDL || id:met-d-M_LDL_FC_pct	-0.290103	0.00194113	0.748186	ivw_AP
Cholesterol in small LDL || id:met-d-S_LDL_C	-0.171709	0.103529	0.842224	ivw_AP
Cholesteryl esters to total lipids ratio in medium VLDL || id:met-d-M_VLDL_CE_pct	-0.189498	0.0596955	0.827374	ivw_AP
Triglycerides in LDL || id:met-d-LDL_TG	0.142833	0.0929915	1.15354	ivw_AP
Concentration of large HDL particles || id:met-d-L_HDL_P	-0.0979835	0.140084	0.906664	ivw_AP
Ratio of triglycerides to phosphoglycerides || id:met-d-TG_by_PG	0.260824	0.00479223	1.298	ivw_AP
Cholesterol to total lipids ratio in very large HDL || id:met-d-XL_HDL_C_pct	-0.0197447	0.791451	0.980449	ivw_AP
Ratio of polyunsaturated fatty acids to monounsaturated fatty acids || id:met-d-PUFA_by_MUFA	-0.270059	0.00694376	0.763334	ivw_AP
Total cholines || id:met-d-Cholines	-0.0304111	0.735778	0.970047	ivw_AP
Monounsaturated fatty acids || id:met-d-MUFA	0.190271	0.0707076	1.20958	ivw_AP
Cholesteryl esters in VLDL || id:met-d-VLDL_CE	0.0192318	0.8425	1.01942	ivw_AP
Cholesterol in chylomicrons and extremely large VLDL || id:met-d-XXL_VLDL_C	0.281452	0.00318148	1.32505	ivw_AP
Phospholipids to total lipids ratio in very large HDL || id:met-d-XL_HDL_PL_pct	-0.139666	0.108717	0.869649	ivw_AP
Phospholipids to total lipids ratio in chylomicrons and extremely large VLDL || id:met-d-XXL_VLDL_PL_pct	0.19093	0.0363226	1.21037	ivw_AP
Phospholipids in LDL || id:met-d-LDL_PL	-0.195071	0.0537989	0.822776	ivw_AP
Total lipids in medium VLDL || id:met-d-M_VLDL_L	0.0356418	0.770902	1.03628	ivw_AP
Linoleic acid || id:met-d-LA	0.102634	0.350722	1.10809	ivw_AP
Omega-3 fatty acids || id:met-d-Omega_3	-0.183222	0.00256473	0.832584	ivw_AP
Free cholesterol in medium LDL || id:met-d-M_LDL_FC	-0.214143	0.026679	0.807233	ivw_AP
Cholesteryl esters to total lipids ratio in medium LDL || id:met-d-M_LDL_CE_pct	0.0996496	0.394729	1.10478	ivw_AP
Lactate || id:met-d-Lactate	-0.318818	0.286531	0.727008	ivw_AP
Concentration of VLDL particles || id:met-d-VLDL_P	0.055639	0.581285	1.05722	ivw_AP
Free cholesterol in medium VLDL || id:met-d-M_VLDL_FC	-0.0302038	0.766342	0.970248	ivw_AP
Total concentration of lipoprotein particles || id:met-d-Total_P	-0.0820461	0.362955	0.921229	ivw_AP
Cholesterol to total lipids ratio in very small VLDL || id:met-d-XS_VLDL_C_pct	-0.334074	0.000267793	0.716001	ivw_AP
Cholesteryl esters to total lipids ratio in IDL || id:met-d-IDL_CE_pct	-0.24916	0.00528571	0.779456	ivw_AP
Phospholipids to total lipids ratio in large LDL || id:met-d-L_LDL_PL_pct	-0.0548728	0.515734	0.946606	ivw_AP
Cholesterol in large VLDL || id:met-d-L_VLDL_C	0.153782	0.18451	1.16624	ivw_AP
Concentration of very small VLDL particles || id:met-d-XS_VLDL_P	0.00304561	0.970417	1.00305	ivw_AP
Phospholipids in medium HDL || id:met-d-M_HDL_PL	-0.0357171	0.688991	0.964913	ivw_AP
Total lipids in small LDL || id:met-d-S_LDL_L	-0.152517	0.148344	0.858544	ivw_AP
Cholesterol in very large HDL || id:met-d-XL_HDL_C	-0.09574	0.193039	0.9087	ivw_AP
Free cholesterol to total lipids ratio in very large HDL || id:met-d-XL_HDL_FC_pct	0.0165039	0.835271	1.01664	ivw_AP
Ratio of saturated fatty acids to total fatty acids || id:met-d-SFA_pct	0.0330471	0.878404	1.0336	ivw_AP
Concentration of small HDL particles || id:met-d-S_HDL_P	-0.0286441	0.771737	0.971762	ivw_AP
Isoleucine || id:met-d-Ile	0.340626	0.331434	1.40583	ivw_AP
Average diameter for LDL particles || id:met-d-LDL_size	-0.168395	0.220446	0.84502	ivw_AP
Triglycerides to total lipids ratio in medium LDL || id:met-d-M_LDL_TG_pct	0.197742	0.00655533	1.21865	ivw_AP

## Sheet: ivw_acute_alcoholic_pancreatiti
exposure	b	pval	or	type
Glutamine || id:met-d-Gln	0.18921	0.488704	1.20829	ivw_AP_alcohol
Total lipids in large LDL || id:met-d-L_LDL_L	-0.152108	0.518769	0.858896	ivw_AP_alcohol
Total lipids in HDL || id:met-d-HDL_L	-0.151704	0.48128	0.859242	ivw_AP_alcohol
Ratio of omega-6 fatty acids to total fatty acids || id:met-d-Omega_6_pct	-0.411744	0.192927	0.662494	ivw_AP_alcohol
Triglycerides in IDL || id:met-d-IDL_TG	-0.0195934	0.917381	0.980597	ivw_AP_alcohol
Tyrosine || id:met-d-Tyr	0.334581	0.361319	1.39736	ivw_AP_alcohol
Triglycerides to total lipids ratio in chylomicrons and extremely large VLDL || id:met-d-XXL_VLDL_TG_pct	0.226569	0.443469	1.25429	ivw_AP_alcohol
Total lipids in medium HDL || id:met-d-M_HDL_L	-0.1012	0.622326	0.903752	ivw_AP_alcohol
Free cholesterol to total lipids ratio in large VLDL || id:met-d-L_VLDL_FC_pct	-0.109457	0.686718	0.896321	ivw_AP_alcohol
Cholesteryl esters in small VLDL || id:met-d-S_VLDL_CE	0.274222	0.222816	1.31551	ivw_AP_alcohol
Concentration of very large HDL particles || id:met-d-XL_HDL_P	-0.477087	0.00594979	0.620588	ivw_AP_alcohol
Triglycerides in very small VLDL || id:met-d-XS_VLDL_TG	0.182151	0.361867	1.1998	ivw_AP_alcohol
Concentration of medium HDL particles || id:met-d-M_HDL_P	-0.126742	0.569345	0.880961	ivw_AP_alcohol
Total lipids in lipoprotein particles || id:met-d-Total_L	0.0816985	0.715513	1.08513	ivw_AP_alcohol
Triglycerides in large HDL || id:met-d-L_HDL_TG	-0.0552183	0.761672	0.946279	ivw_AP_alcohol
Total fatty acids || id:met-d-Total_FA	0.01185	0.960232	1.01192	ivw_AP_alcohol
Phospholipids to total lipids ratio in very small VLDL || id:met-d-XS_VLDL_PL_pct	0.252566	0.314288	1.28732	ivw_AP_alcohol
Cholesterol in very large VLDL || id:met-d-XL_VLDL_C	0.427618	0.152529	1.5336	ivw_AP_alcohol
Phospholipids in medium VLDL || id:met-d-M_VLDL_PL	0.15713	0.520723	1.17015	ivw_AP_alcohol
Cholesteryl esters in small LDL || id:met-d-S_LDL_CE	0.165628	0.47896	1.18013	ivw_AP_alcohol
Triglycerides to total lipids ratio in very small VLDL || id:met-d-XS_VLDL_TG_pct	0.425205	0.0808013	1.5299	ivw_AP_alcohol
Free cholesterol in medium HDL || id:met-d-M_HDL_FC	-0.123718	0.541672	0.883629	ivw_AP_alcohol
Phospholipids to total lipids ratio in medium LDL || id:met-d-M_LDL_PL_pct	0.102517	0.691987	1.10796	ivw_AP_alcohol
Total lipids in LDL || id:met-d-LDL_L	-0.027516	0.909152	0.972859	ivw_AP_alcohol
Saturated fatty acids || id:met-d-SFA	0.151591	0.560992	1.16368	ivw_AP_alcohol
Polyunsaturated fatty acids || id:met-d-PUFA	0.0251909	0.909737	1.02551	ivw_AP_alcohol
Total phospholipids in lipoprotein particles || id:met-d-Total_PL	-0.0100751	0.962917	0.989975	ivw_AP_alcohol
Cholesteryl esters in medium VLDL || id:met-d-M_VLDL_CE	-0.0146755	0.951835	0.985432	ivw_AP_alcohol
Triglycerides in very large VLDL || id:met-d-XL_VLDL_TG	0.293173	0.24394	1.34067	ivw_AP_alcohol
Free cholesterol to total lipids ratio in small HDL || id:met-d-S_HDL_FC_pct	-0.137717	0.376334	0.871345	ivw_AP_alcohol
Triglycerides to total lipids ratio in very large VLDL || id:met-d-XL_VLDL_TG_pct	0.271025	0.250167	1.31131	ivw_AP_alcohol
Cholesterol to total lipids ratio in large VLDL || id:met-d-L_VLDL_C_pct	-0.222684	0.275345	0.800368	ivw_AP_alcohol
Cholesterol in small VLDL || id:met-d-S_VLDL_C	0.164663	0.459608	1.179	ivw_AP_alcohol
Cholesterol to total lipids ratio in medium HDL || id:met-d-M_HDL_C_pct	-0.282227	0.164928	0.754103	ivw_AP_alcohol
LDL cholesterol || id:met-d-LDL_C	-0.0341601	0.886959	0.966417	ivw_AP_alcohol
Cholesterol in medium HDL || id:met-d-M_HDL_C	-0.225365	0.27986	0.798225	ivw_AP_alcohol
Cholesterol to total lipids ratio in very large VLDL || id:met-d-XL_VLDL_C_pct	-0.407685	0.0803351	0.665189	ivw_AP_alcohol
Total lipids in large HDL || id:met-d-L_HDL_L	-0.402704	0.0165846	0.66851	ivw_AP_alcohol
Cholesterol in very small VLDL || id:met-d-XS_VLDL_C	-0.188912	0.331558	0.827859	ivw_AP_alcohol
Cholesteryl esters to total lipids ratio in large HDL || id:met-d-L_HDL_CE_pct	-0.353652	0.105429	0.702119	ivw_AP_alcohol
Cholesteryl esters to total lipids ratio in very large HDL || id:met-d-XL_HDL_CE_pct	-0.18783	0.556601	0.828756	ivw_AP_alcohol
Cholesteryl esters in chylomicrons and extremely large VLDL || id:met-d-XXL_VLDL_CE	0.35368	0.141497	1.4243	ivw_AP_alcohol
Concentration of HDL particles || id:met-d-HDL_P	-0.210517	0.344089	0.810165	ivw_AP_alcohol
Phospholipids in VLDL || id:met-d-VLDL_PL	0.178809	0.450923	1.19579	ivw_AP_alcohol
Phospholipids in chylomicrons and extremely large VLDL || id:met-d-XXL_VLDL_PL	0.360255	0.154856	1.4337	ivw_AP_alcohol
Triglycerides in small VLDL || id:met-d-S_VLDL_TG	0.265877	0.231034	1.30457	ivw_AP_alcohol
Free cholesterol to total lipids ratio in medium HDL || id:met-d-M_HDL_FC_pct	-0.373678	0.0511122	0.688198	ivw_AP_alcohol
Cholesterol to total lipids ratio in large LDL || id:met-d-L_LDL_C_pct	-0.268154	0.34508	0.76479	ivw_AP_alcohol
Free cholesterol to total lipids ratio in large LDL || id:met-d-L_LDL_FC_pct	-0.494667	0.0359024	0.609774	ivw_AP_alcohol
Free cholesterol in large LDL || id:met-d-L_LDL_FC	-0.293815	0.231793	0.745414	ivw_AP_alcohol
Free cholesterol in VLDL || id:met-d-VLDL_FC	0.19345	0.438633	1.21343	ivw_AP_alcohol
Cholesterol in IDL || id:met-d-IDL_C	-0.332301	0.121964	0.717272	ivw_AP_alcohol
VLDL cholesterol || id:met-d-VLDL_C	0.272135	0.272272	1.31276	ivw_AP_alcohol
Free cholesterol in small HDL || id:met-d-S_HDL_FC	0.063258	0.79257	1.0653	ivw_AP_alcohol
Average diameter for HDL particles || id:met-d-HDL_size	-0.527123	0.0081522	0.590301	ivw_AP_alcohol
Phenylalanine || id:met-d-Phe	0.0924778	0.88087	1.09689	ivw_AP_alcohol
Phospholipids in very small VLDL || id:met-d-XS_VLDL_PL	-0.0300382	0.8711	0.970408	ivw_AP_alcohol
Total free cholesterol || id:met-d-Total_FC	-0.0719822	0.747689	0.930547	ivw_AP_alcohol
Cholesteryl esters in IDL || id:met-d-IDL_CE	-0.301305	0.167238	0.739852	ivw_AP_alcohol
Phosphoglycerides || id:met-d-Phosphoglyc	0.00844128	0.968179	1.00848	ivw_AP_alcohol
Concentration of LDL particles || id:met-d-LDL_P	-0.0216337	0.928662	0.978599	ivw_AP_alcohol
Concentration of medium LDL particles || id:met-d-M_LDL_P	0.0406834	0.871294	1.04152	ivw_AP_alcohol
Histidine || id:met-d-His	-0.723505	0.200293	0.485049	ivw_AP_alcohol
Phospholipids to total lipids ratio in medium HDL || id:met-d-M_HDL_PL_pct	0.390415	0.0800544	1.47759	ivw_AP_alcohol
Concentration of small VLDL particles || id:met-d-S_VLDL_P	0.308489	0.196416	1.36137	ivw_AP_alcohol
Triglycerides in medium LDL || id:met-d-M_LDL_TG	0.144327	0.455048	1.15526	ivw_AP_alcohol
Cholesterol to total lipids ratio in small VLDL || id:met-d-S_VLDL_C_pct	-0.283573	0.27375	0.753088	ivw_AP_alcohol
Total lipids in medium LDL || id:met-d-M_LDL_L	0.0366887	0.87796	1.03737	ivw_AP_alcohol
Phospholipids to total lipids ratio in medium VLDL || id:met-d-M_VLDL_PL_pct	-0.16242	0.433631	0.850084	ivw_AP_alcohol
Cholesterol to total lipids ratio in chylomicrons and extremely large VLDL || id:met-d-XXL_VLDL_C_pct	-0.264806	0.463905	0.767355	ivw_AP_alcohol
Cholesteryl esters in very large HDL || id:met-d-XL_HDL_CE	-0.382845	0.0373459	0.681919	ivw_AP_alcohol
Total lipids in large VLDL || id:met-d-L_VLDL_L	0.250406	0.363848	1.28455	ivw_AP_alcohol
Glucose || id:met-d-Glucose	-0.471987	0.395365	0.623762	ivw_AP_alcohol
Average diameter for VLDL particles || id:met-d-VLDL_size	0.586393	0.00392792	1.79749	ivw_AP_alcohol
Concentration of IDL particles || id:met-d-IDL_P	-0.149016	0.507587	0.861555	ivw_AP_alcohol
Free cholesterol to total lipids ratio in large HDL || id:met-d-L_HDL_FC_pct	-0.429323	0.0310607	0.65095	ivw_AP_alcohol
Cholesteryl esters in LDL || id:met-d-LDL_CE	-0.0625335	0.804369	0.939382	ivw_AP_alcohol
Ratio of docosahexaenoic acid to total fatty acids || id:met-d-DHA_pct	-0.129267	0.553362	0.878739	ivw_AP_alcohol
Cholesteryl esters in medium LDL || id:met-d-M_LDL_CE	0.208941	0.384268	1.23237	ivw_AP_alcohol
Triglycerides to total lipids ratio in large LDL || id:met-d-L_LDL_TG_pct	0.162532	0.455378	1.17649	ivw_AP_alcohol
Cholesteryl esters to total lipids ratio in very small VLDL || id:met-d-XS_VLDL_CE_pct	-0.565834	0.0183108	0.567887	ivw_AP_alcohol
Phospholipids to total lipids ratio in small HDL || id:met-d-S_HDL_PL_pct	-0.0288436	0.92107	0.971568	ivw_AP_alcohol
Free cholesterol in LDL || id:met-d-LDL_FC	-0.15119	0.549294	0.859684	ivw_AP_alcohol
Cholesteryl esters to total lipids ratio in medium HDL || id:met-d-M_HDL_CE_pct	-0.399527	0.0588636	0.670637	ivw_AP_alcohol
Cholesterol in medium LDL || id:met-d-M_LDL_C	0.0383942	0.873987	1.03914	ivw_AP_alcohol
Triglycerides to total lipids ratio in medium VLDL || id:met-d-M_VLDL_TG_pct	0.279341	0.284485	1.32226	ivw_AP_alcohol
Free cholesterol to total lipids ratio in small LDL || id:met-d-S_LDL_FC_pct	-0.321434	0.238382	0.725109	ivw_AP_alcohol
Cholesterol to total lipids ratio in small LDL || id:met-d-S_LDL_C_pct	-0.0949359	0.760878	0.909431	ivw_AP_alcohol
Triglycerides to total lipids ratio in small HDL || id:met-d-S_HDL_TG_pct	0.356291	0.0770647	1.42802	ivw_AP_alcohol
Phospholipids in small VLDL || id:met-d-S_VLDL_PL	0.239883	0.297409	1.2711	ivw_AP_alcohol
Phospholipids to total lipids ratio in small LDL || id:met-d-S_LDL_PL_pct	-0.548861	0.0794305	0.577607	ivw_AP_alcohol
Triglycerides in large LDL || id:met-d-L_LDL_TG	-0.0232188	0.896402	0.977049	ivw_AP_alcohol
Total esterified cholesterol || id:met-d-Total_CE	-0.247062	0.279492	0.781093	ivw_AP_alcohol
Cholesteryl esters to total lipids ratio in small HDL || id:met-d-S_HDL_CE_pct	-0.0745735	0.767933	0.928139	ivw_AP_alcohol
Ratio of omega-6 fatty acids to omega-3 fatty acids || id:met-d-Omega_6_by_Omega_3	0.00814032	0.958328	1.00817	ivw_AP_alcohol
Acetone || id:met-d-Acetone	-0.530703	0.623171	0.588191	ivw_AP_alcohol
Ratio of polyunsaturated fatty acids to total fatty acids || id:met-d-PUFA_pct	-0.573245	0.0710916	0.563693	ivw_AP_alcohol
Triglycerides in very large HDL || id:met-d-XL_HDL_TG	-0.000636519	0.997102	0.999364	ivw_AP_alcohol
Leucine || id:met-d-Leu	-1.28282	0.0379421	0.277255	ivw_AP_alcohol
Triglycerides in medium HDL || id:met-d-M_HDL_TG	0.16679	0.554993	1.18151	ivw_AP_alcohol
Free cholesterol in very large HDL || id:met-d-XL_HDL_FC	-0.425128	0.0420728	0.653686	ivw_AP_alcohol
Free cholesterol in chylomicrons and extremely large VLDL || id:met-d-XXL_VLDL_FC	0.241459	0.358556	1.27311	ivw_AP_alcohol
Phospholipids to total lipids ratio in very large VLDL || id:met-d-XL_VLDL_PL_pct	0.0582649	0.831725	1.06	ivw_AP_alcohol
Albumin || id:met-d-Albumin	-0.599215	0.0969936	0.549242	ivw_AP_alcohol
Triglycerides to total lipids ratio in IDL || id:met-d-IDL_TG_pct	0.334641	0.105724	1.39744	ivw_AP_alcohol
Cholesteryl esters to total lipids ratio in large VLDL || id:met-d-L_VLDL_CE_pct	-0.30347	0.140899	0.738252	ivw_AP_alcohol
Phospholipids to total lipids ratio in IDL || id:met-d-IDL_PL_pct	0.070207	0.748194	1.07273	ivw_AP_alcohol
Phospholipids in medium LDL || id:met-d-M_LDL_PL	0.0223919	0.924924	1.02264	ivw_AP_alcohol
Phospholipids to total lipids ratio in large VLDL || id:met-d-L_VLDL_PL_pct	0.307272	0.126854	1.35971	ivw_AP_alcohol
Cholesteryl esters in small HDL || id:met-d-S_HDL_CE	0.104217	0.646135	1.10984	ivw_AP_alcohol
Ratio of apolipoprotein B to apolipoprotein A1 || id:met-d-ApoB_by_ApoA1	0.195886	0.42278	1.21639	ivw_AP_alcohol
Triglycerides in small HDL || id:met-d-S_HDL_TG	0.409787	0.10282	1.5065	ivw_AP_alcohol
Creatinine || id:met-d-Creatinine	0.182472	0.581743	1.20018	ivw_AP_alcohol
Free cholesterol to total lipids ratio in medium VLDL || id:met-d-M_VLDL_FC_pct	-0.222961	0.362978	0.800146	ivw_AP_alcohol
Cholesteryl esters to total lipids ratio in small LDL || id:met-d-S_LDL_CE_pct	0.596329	0.0438747	1.81544	ivw_AP_alcohol
Free cholesterol to total lipids ratio in very small VLDL || id:met-d-XS_VLDL_FC_pct	-0.392429	0.248335	0.675414	ivw_AP_alcohol
Cholesteryl esters to total lipids ratio in chylomicrons and extremely large VLDL || id:met-d-XXL_VLDL_CE_pct	-0.312707	0.352113	0.731464	ivw_AP_alcohol
Total lipids in small VLDL || id:met-d-S_VLDL_L	0.310203	0.196629	1.3637	ivw_AP_alcohol
Acetate || id:met-d-Acetate	0.202922	0.820195	1.22498	ivw_AP_alcohol
Concentration of medium VLDL particles || id:met-d-M_VLDL_P	0.321951	0.227811	1.37982	ivw_AP_alcohol
Apolipoprotein B || id:met-d-ApoB	-0.050006	0.83891	0.951224	ivw_AP_alcohol
Free cholesterol in small VLDL || id:met-d-S_VLDL_FC	-0.0196392	0.932049	0.980552	ivw_AP_alcohol
Cholesteryl esters in HDL || id:met-d-HDL_CE	-0.441906	0.0170647	0.64281	ivw_AP_alcohol
Cholesterol in small HDL || id:met-d-S_HDL_C	0.154288	0.554496	1.16683	ivw_AP_alcohol
Concentration of large VLDL particles || id:met-d-L_VLDL_P	0.364581	0.158353	1.43991	ivw_AP_alcohol
Cholesterol in large HDL || id:met-d-L_HDL_C	-0.503137	0.00272831	0.604631	ivw_AP_alcohol
Phospholipids in IDL || id:met-d-IDL_PL	-0.188201	0.34837	0.828448	ivw_AP_alcohol
Triglycerides to total lipids ratio in small VLDL || id:met-d-S_VLDL_TG_pct	0.259414	0.317907	1.29617	ivw_AP_alcohol
Cholesterol in medium VLDL || id:met-d-M_VLDL_C	-0.0600072	0.799091	0.941758	ivw_AP_alcohol
Cholesteryl esters to total lipids ratio in small VLDL || id:met-d-S_VLDL_CE_pct	-0.121518	0.629118	0.885575	ivw_AP_alcohol
Acetoacetate || id:met-d-Acetoacetate	-1.20069	0.326101	0.300987	ivw_AP_alcohol
Triglycerides in HDL || id:met-d-HDL_TG	0.212477	0.414732	1.23674	ivw_AP_alcohol
Cholesteryl esters in very small VLDL || id:met-d-XS_VLDL_CE	-0.213454	0.28233	0.807789	ivw_AP_alcohol
Clinical LDL cholesterol || id:met-d-Clinical_LDL_C	0.0222228	0.925217	1.02247	ivw_AP_alcohol
Ratio of linoleic acid to total fatty acids || id:met-d-LA_pct	-0.300172	0.368111	0.740691	ivw_AP_alcohol
HDL cholesterol || id:met-d-HDL_C	-0.462162	0.0121781	0.62992	ivw_AP_alcohol
Total triglycerides || id:met-d-Total_TG	0.209057	0.392297	1.23252	ivw_AP_alcohol
Triglycerides in medium VLDL || id:met-d-M_VLDL_TG	0.322155	0.178447	1.3801	ivw_AP_alcohol
Cholesteryl esters in large LDL || id:met-d-L_LDL_CE	-0.0948824	0.688503	0.90948	ivw_AP_alcohol
Omega-6 fatty acids || id:met-d-Omega_6	0.161989	0.494037	1.17585	ivw_AP_alcohol
Free cholesterol in very large VLDL || id:met-d-XL_VLDL_FC	0.308415	0.268644	1.36127	ivw_AP_alcohol
Cholesterol to total lipids ratio in medium VLDL || id:met-d-M_VLDL_C_pct	-0.317795	0.220829	0.727752	ivw_AP_alcohol
Free cholesterol to total lipids ratio in small VLDL || id:met-d-S_VLDL_FC_pct	-0.359936	0.13616	0.697721	ivw_AP_alcohol
Citrate || id:met-d-Citrate	-0.321872	0.319969	0.724791	ivw_AP_alcohol
Cholesteryl esters in very large VLDL || id:met-d-XL_VLDL_CE	0.372315	0.161883	1.45109	ivw_AP_alcohol
Cholesterol to total lipids ratio in medium LDL || id:met-d-M_LDL_C_pct	-0.384028	0.219484	0.681113	ivw_AP_alcohol
Triglycerides in small LDL || id:met-d-S_LDL_TG	0.159333	0.453779	1.17273	ivw_AP_alcohol
Free cholesterol to total lipids ratio in chylomicrons and extremely large VLDL || id:met-d-XXL_VLDL_FC_pct	-0.422985	0.226655	0.655089	ivw_AP_alcohol
Phospholipids in small LDL || id:met-d-S_LDL_PL	-0.0915056	0.689619	0.912556	ivw_AP_alcohol
Triglycerides to total lipids ratio in small LDL || id:met-d-S_LDL_TG_pct	0.228731	0.280623	1.257	ivw_AP_alcohol
Cholesteryl esters to total lipids ratio in very large VLDL || id:met-d-XL_VLDL_CE_pct	-0.431536	0.0905463	0.649511	ivw_AP_alcohol
Triglycerides to total lipids ratio in very large HDL || id:met-d-XL_HDL_TG_pct	0.592126	0.00653637	1.80783	ivw_AP_alcohol
Total lipids in very small VLDL || id:met-d-XS_VLDL_L	-0.015793	0.938125	0.984331	ivw_AP_alcohol
Phospholipids in large HDL || id:met-d-L_HDL_PL	-0.428534	0.0218012	0.651463	ivw_AP_alcohol
Free cholesterol in large HDL || id:met-d-L_HDL_FC	-0.444982	0.00811614	0.640836	ivw_AP_alcohol
Free cholesterol in HDL || id:met-d-HDL_FC	-0.294028	0.14749	0.745255	ivw_AP_alcohol
Concentration of chylomicrons and extremely large VLDL particles || id:met-d-XXL_VLDL_P	0.445571	0.0954917	1.56138	ivw_AP_alcohol
Concentration of large LDL particles || id:met-d-L_LDL_P	-0.100186	0.663963	0.904669	ivw_AP_alcohol
Concentration of small LDL particles || id:met-d-S_LDL_P	0.104742	0.648147	1.11042	ivw_AP_alcohol
Triglycerides in VLDL || id:met-d-VLDL_TG	0.134388	0.588281	1.14384	ivw_AP_alcohol
Cholesterol to total lipids ratio in IDL || id:met-d-IDL_C_pct	-0.39587	0.0385537	0.673095	ivw_AP_alcohol
Ratio of omega-3 fatty acids to total fatty acids || id:met-d-Omega_3_pct	0.0119646	0.937571	1.01204	ivw_AP_alcohol
Triglycerides to total lipids ratio in large HDL || id:met-d-L_HDL_TG_pct	0.489358	0.0310612	1.63127	ivw_AP_alcohol
Phospholipids to total lipids ratio in small VLDL || id:met-d-S_VLDL_PL_pct	-0.404267	0.102889	0.667466	ivw_AP_alcohol
Total cholesterol minus HDL-C || id:met-d-non_HDL_C	-0.0634863	0.781583	0.938487	ivw_AP_alcohol
Docosahexaenoic acid || id:met-d-DHA	-0.069475	0.702573	0.932883	ivw_AP_alcohol
Phospholipids in small HDL || id:met-d-S_HDL_PL	0.286334	0.240417	1.33154	ivw_AP_alcohol
Total lipids in very large VLDL || id:met-d-XL_VLDL_L	0.355148	0.159536	1.42639	ivw_AP_alcohol
Sphingomyelins || id:met-d-Sphingomyelins	-0.49579	0.032449	0.60909	ivw_AP_alcohol
Phospholipids in large VLDL || id:met-d-L_VLDL_PL	0.485329	0.0871558	1.62471	ivw_AP_alcohol
Glycine || id:met-d-Gly	0.102568	0.400883	1.10801	ivw_AP_alcohol
Glycoprotein acetyls || id:met-d-GlycA	-0.00896343	0.975112	0.991077	ivw_AP_alcohol
Total lipids in chylomicrons and extremely large VLDL || id:met-d-XXL_VLDL_L	0.46699	0.0893296	1.59519	ivw_AP_alcohol
Free cholesterol in small LDL || id:met-d-S_LDL_FC	-0.135766	0.60184	0.873047	ivw_AP_alcohol
Free cholesterol to total lipids ratio in IDL || id:met-d-IDL_FC_pct	-0.600266	0.222387	0.548665	ivw_AP_alcohol
Triglycerides in large VLDL || id:met-d-L_VLDL_TG	0.130763	0.599587	1.1397	ivw_AP_alcohol
Degree of unsaturation || id:met-d-Unsaturation	-0.139131	0.457372	0.870114	ivw_AP_alcohol
Cholesteryl esters to total lipids ratio in large LDL || id:met-d-L_LDL_CE_pct	0.0371614	0.912615	1.03786	ivw_AP_alcohol
Cholesterol to total lipids ratio in small HDL || id:met-d-S_HDL_C_pct	-0.238098	0.385041	0.788125	ivw_AP_alcohol
Alanine || id:met-d-Ala	0.704359	0.054734	2.02255	ivw_AP_alcohol
Total lipids in small HDL || id:met-d-S_HDL_L	0.432826	0.10112	1.54161	ivw_AP_alcohol
Cholesterol to total lipids ratio in large HDL || id:met-d-L_HDL_C_pct	-0.27709	0.165889	0.757986	ivw_AP_alcohol
Triglycerides in chylomicrons and extremely large VLDL || id:met-d-XXL_VLDL_TG	0.561989	0.0412349	1.75416	ivw_AP_alcohol
Valine || id:met-d-Val	-0.971456	0.0435236	0.378531	ivw_AP_alcohol
Total lipids in VLDL || id:met-d-VLDL_L	0.250119	0.364312	1.28418	ivw_AP_alcohol
Apolipoprotein A1 || id:met-d-ApoA1	-0.0909025	0.661132	0.913107	ivw_AP_alcohol
Remnant cholesterol (non-HDL, non-LDL -cholesterol) || id:met-d-Remnant_C	-0.0512437	0.826554	0.950047	ivw_AP_alcohol
Cholesteryl esters in medium HDL || id:met-d-M_HDL_CE	-0.243187	0.325627	0.784125	ivw_AP_alcohol
Concentration of very large VLDL particles || id:met-d-XL_VLDL_P	0.440765	0.0645467	1.5539	ivw_AP_alcohol
Phospholipids in HDL || id:met-d-HDL_PL	-0.0750328	0.731231	0.927713	ivw_AP_alcohol
Total cholesterol || id:met-d-Total_C	-0.174389	0.441988	0.83997	ivw_AP_alcohol
Phospholipids in large LDL || id:met-d-L_LDL_PL	-0.0541968	0.824293	0.947246	ivw_AP_alcohol
Free cholesterol in large VLDL || id:met-d-L_VLDL_FC	0.418962	0.125625	1.52038	ivw_AP_alcohol
Cholesteryl esters in large HDL || id:met-d-L_HDL_CE	-0.517002	0.0020405	0.596306	ivw_AP_alcohol
Phosphatidylcholines || id:met-d-Phosphatidylc	0.0401436	0.842217	1.04096	ivw_AP_alcohol
Pyruvate || id:met-d-Pyruvate	0.227212	0.683809	1.2551	ivw_AP_alcohol
3-Hydroxybutyrate || id:met-d-bOHbutyrate	0.162324	0.776174	1.17624	ivw_AP_alcohol
Phospholipids in very large VLDL || id:met-d-XL_VLDL_PL	0.316374	0.206816	1.37214	ivw_AP_alcohol
Total lipids in very large HDL || id:met-d-XL_HDL_L	-0.552044	0.00248663	0.575772	ivw_AP_alcohol
Free cholesterol to total lipids ratio in very large VLDL || id:met-d-XL_VLDL_FC_pct	-0.436197	0.0596582	0.64649	ivw_AP_alcohol
Cholesteryl esters in large VLDL || id:met-d-L_VLDL_CE	0.341988	0.248215	1.40774	ivw_AP_alcohol
Free cholesterol in very small VLDL || id:met-d-XS_VLDL_FC	-0.067393	0.720548	0.934828	ivw_AP_alcohol
Phospholipids in very large HDL || id:met-d-XL_HDL_PL	-0.540902	0.00243727	0.582223	ivw_AP_alcohol
Ratio of monounsaturated fatty acids to total fatty acids || id:met-d-MUFA_pct	0.542641	0.0161735	1.72054	ivw_AP_alcohol
Free cholesterol in IDL || id:met-d-IDL_FC	-0.320012	0.129087	0.72614	ivw_AP_alcohol
Phospholipids to total lipids ratio in large HDL || id:met-d-L_HDL_PL_pct	0.263415	0.259512	1.30137	ivw_AP_alcohol
Triglycerides to total lipids ratio in medium HDL || id:met-d-M_HDL_TG_pct	0.37316	0.101478	1.45232	ivw_AP_alcohol
Total lipids in IDL || id:met-d-IDL_L	-0.262734	0.210438	0.768947	ivw_AP_alcohol
Total concentration of branched-chain amino acids (leucine + isoleucine + valine) || id:met-d-Total_BCAA	-1.17981	0.0357027	0.307338	ivw_AP_alcohol
Cholesterol in large LDL || id:met-d-L_LDL_C	-0.0676498	0.769898	0.934588	ivw_AP_alcohol
Triglycerides to total lipids ratio in large VLDL || id:met-d-L_VLDL_TG_pct	0.0466546	0.811776	1.04776	ivw_AP_alcohol
Free cholesterol to total lipids ratio in medium LDL || id:met-d-M_LDL_FC_pct	-0.348158	0.161408	0.705988	ivw_AP_alcohol
Cholesterol in small LDL || id:met-d-S_LDL_C	0.0130003	0.957446	1.01309	ivw_AP_alcohol
Cholesteryl esters to total lipids ratio in medium VLDL || id:met-d-M_VLDL_CE_pct	-0.414393	0.124091	0.660741	ivw_AP_alcohol
Triglycerides in LDL || id:met-d-LDL_TG	0.163539	0.387978	1.17767	ivw_AP_alcohol
Concentration of large HDL particles || id:met-d-L_HDL_P	-0.41835	0.0126125	0.658132	ivw_AP_alcohol
Ratio of triglycerides to phosphoglycerides || id:met-d-TG_by_PG	0.670496	0.00225745	1.95521	ivw_AP_alcohol
Cholesterol to total lipids ratio in very large HDL || id:met-d-XL_HDL_C_pct	0.181778	0.372023	1.19935	ivw_AP_alcohol
Ratio of polyunsaturated fatty acids to monounsaturated fatty acids || id:met-d-PUFA_by_MUFA	-0.510177	0.0529577	0.600389	ivw_AP_alcohol
Total cholines || id:met-d-Cholines	-0.0707745	0.740845	0.931672	ivw_AP_alcohol
Monounsaturated fatty acids || id:met-d-MUFA	0.239548	0.338244	1.27067	ivw_AP_alcohol
Cholesteryl esters in VLDL || id:met-d-VLDL_CE	0.108637	0.655475	1.11476	ivw_AP_alcohol
Cholesterol in chylomicrons and extremely large VLDL || id:met-d-XXL_VLDL_C	0.335968	0.164761	1.39929	ivw_AP_alcohol
Phospholipids to total lipids ratio in very large HDL || id:met-d-XL_HDL_PL_pct	-0.599212	0.00420953	0.549244	ivw_AP_alcohol
Phospholipids to total lipids ratio in chylomicrons and extremely large VLDL || id:met-d-XXL_VLDL_PL_pct	0.124681	0.541546	1.13279	ivw_AP_alcohol
Phospholipids in LDL || id:met-d-LDL_PL	0.00872771	0.970488	1.00877	ivw_AP_alcohol
Total lipids in medium VLDL || id:met-d-M_VLDL_L	0.288743	0.304296	1.33475	ivw_AP_alcohol
Linoleic acid || id:met-d-LA	0.253908	0.304679	1.28905	ivw_AP_alcohol
Omega-3 fatty acids || id:met-d-Omega_3	-0.0115996	0.939729	0.988467	ivw_AP_alcohol
Free cholesterol in medium LDL || id:met-d-M_LDL_FC	0.0302341	0.905394	1.0307	ivw_AP_alcohol
Cholesteryl esters to total lipids ratio in medium LDL || id:met-d-M_LDL_CE_pct	0.265381	0.380744	1.30393	ivw_AP_alcohol
Lactate || id:met-d-Lactate	-0.149164	0.84333	0.861428	ivw_AP_alcohol
Concentration of VLDL particles || id:met-d-VLDL_P	0.281579	0.206714	1.32522	ivw_AP_alcohol
Free cholesterol in medium VLDL || id:met-d-M_VLDL_FC	0.119163	0.609354	1.12655	ivw_AP_alcohol
Total concentration of lipoprotein particles || id:met-d-Total_P	-0.334904	0.141915	0.715407	ivw_AP_alcohol
Cholesterol to total lipids ratio in very small VLDL || id:met-d-XS_VLDL_C_pct	-0.570822	0.015093	0.565061	ivw_AP_alcohol
Cholesteryl esters to total lipids ratio in IDL || id:met-d-IDL_CE_pct	-0.22261	0.277373	0.800427	ivw_AP_alcohol
Phospholipids to total lipids ratio in large LDL || id:met-d-L_LDL_PL_pct	-0.12609	0.521828	0.881535	ivw_AP_alcohol
Cholesterol in large VLDL || id:met-d-L_VLDL_C	0.380049	0.143101	1.46236	ivw_AP_alcohol
Concentration of very small VLDL particles || id:met-d-XS_VLDL_P	-0.0768935	0.703486	0.925988	ivw_AP_alcohol
Phospholipids in medium HDL || id:met-d-M_HDL_PL	-0.00945413	0.964293	0.99059	ivw_AP_alcohol
Total lipids in small LDL || id:met-d-S_LDL_L	0.0408663	0.864833	1.04171	ivw_AP_alcohol
Cholesterol in very large HDL || id:met-d-XL_HDL_C	-0.417075	0.0223708	0.658972	ivw_AP_alcohol
Free cholesterol to total lipids ratio in very large HDL || id:met-d-XL_HDL_FC_pct	0.472331	0.0130039	1.60373	ivw_AP_alcohol
Ratio of saturated fatty acids to total fatty acids || id:met-d-SFA_pct	0.243489	0.606389	1.27569	ivw_AP_alcohol
Concentration of small HDL particles || id:met-d-S_HDL_P	0.308766	0.216281	1.36174	ivw_AP_alcohol
Isoleucine || id:met-d-Ile	-1.06174	0.154	0.345852	ivw_AP_alcohol
Average diameter for LDL particles || id:met-d-LDL_size	-0.377846	0.29849	0.685336	ivw_AP_alcohol
Triglycerides to total lipids ratio in medium LDL || id:met-d-M_LDL_TG_pct	0.181657	0.357341	1.1992	ivw_AP_alcohol

## Sheet: ivw_chronic_pancreatitis
exposure	b	pval	or	type
Glutamine || id:met-d-Gln	-0.035002	0.768587	0.965604	ivw_CP
Total lipids in large LDL || id:met-d-L_LDL_L	-0.0347304	0.817954	0.965866	ivw_CP
Total lipids in HDL || id:met-d-HDL_L	-0.0549213	0.586967	0.94656	ivw_CP
Ratio of omega-6 fatty acids to total fatty acids || id:met-d-Omega_6_pct	-0.348436	0.0258948	0.705791	ivw_CP
Triglycerides in IDL || id:met-d-IDL_TG	0.0678996	0.438735	1.07026	ivw_CP
Tyrosine || id:met-d-Tyr	-0.180932	0.368304	0.834492	ivw_CP
Triglycerides to total lipids ratio in chylomicrons and extremely large VLDL || id:met-d-XXL_VLDL_TG_pct	-0.023777	0.909778	0.976503	ivw_CP
Total lipids in medium HDL || id:met-d-M_HDL_L	-0.0220088	0.837266	0.978232	ivw_CP
Free cholesterol to total lipids ratio in large VLDL || id:met-d-L_VLDL_FC_pct	0.135261	0.403827	1.14484	ivw_CP
Cholesteryl esters in small VLDL || id:met-d-S_VLDL_CE	0.185425	0.118602	1.20373	ivw_CP
Concentration of very large HDL particles || id:met-d-XL_HDL_P	-0.0939226	0.285833	0.910353	ivw_CP
Triglycerides in very small VLDL || id:met-d-XS_VLDL_TG	0.183241	0.0510459	1.2011	ivw_CP
Concentration of medium HDL particles || id:met-d-M_HDL_P	0.00503439	0.96181	1.00505	ivw_CP
Total lipids in lipoprotein particles || id:met-d-Total_L	0.0569689	0.64248	1.05862	ivw_CP
Triglycerides in large HDL || id:met-d-L_HDL_TG	0.138462	0.10427	1.14851	ivw_CP
Total fatty acids || id:met-d-Total_FA	0.130059	0.293809	1.1389	ivw_CP
Phospholipids to total lipids ratio in very small VLDL || id:met-d-XS_VLDL_PL_pct	0.287469	0.0274914	1.33305	ivw_CP
Cholesterol in very large VLDL || id:met-d-XL_VLDL_C	0.234054	0.0742478	1.26371	ivw_CP
Phospholipids in medium VLDL || id:met-d-M_VLDL_PL	0.13647	0.264048	1.14622	ivw_CP
Cholesteryl esters in small LDL || id:met-d-S_LDL_CE	0.101826	0.457134	1.10719	ivw_CP
Triglycerides to total lipids ratio in very small VLDL || id:met-d-XS_VLDL_TG_pct	0.413049	0.000358314	1.51142	ivw_CP
Free cholesterol in medium HDL || id:met-d-M_HDL_FC	-0.0183926	0.859185	0.981775	ivw_CP
Phospholipids to total lipids ratio in medium LDL || id:met-d-M_LDL_PL_pct	-0.165618	0.186755	0.84737	ivw_CP
Total lipids in LDL || id:met-d-LDL_L	-0.00676657	0.964621	0.993256	ivw_CP
Saturated fatty acids || id:met-d-SFA	0.0953516	0.473555	1.10005	ivw_CP
Polyunsaturated fatty acids || id:met-d-PUFA	-0.0183295	0.869138	0.981837	ivw_CP
Total phospholipids in lipoprotein particles || id:met-d-Total_PL	0.102322	0.363117	1.10774	ivw_CP
Cholesteryl esters in medium VLDL || id:met-d-M_VLDL_CE	0.0270061	0.822251	1.02737	ivw_CP
Triglycerides in very large VLDL || id:met-d-XL_VLDL_TG	0.20564	0.101336	1.22831	ivw_CP
Free cholesterol to total lipids ratio in small HDL || id:met-d-S_HDL_FC_pct	-0.0287487	0.703854	0.971661	ivw_CP
Triglycerides to total lipids ratio in very large VLDL || id:met-d-XL_VLDL_TG_pct	0.094814	0.443625	1.09945	ivw_CP
Cholesterol to total lipids ratio in large VLDL || id:met-d-L_VLDL_C_pct	0.030709	0.775604	1.03119	ivw_CP
Cholesterol in small VLDL || id:met-d-S_VLDL_C	0.163323	0.154232	1.17742	ivw_CP
Cholesterol to total lipids ratio in medium HDL || id:met-d-M_HDL_C_pct	-0.300426	0.00443854	0.740503	ivw_CP
LDL cholesterol || id:met-d-LDL_C	-0.0302434	0.842479	0.970209	ivw_CP
Cholesterol in medium HDL || id:met-d-M_HDL_C	-0.0503686	0.624091	0.950879	ivw_CP
Cholesterol to total lipids ratio in very large VLDL || id:met-d-XL_VLDL_C_pct	-0.1806	0.13581	0.834769	ivw_CP
Total lipids in large HDL || id:met-d-L_HDL_L	-0.139704	0.106424	0.869616	ivw_CP
Cholesterol in very small VLDL || id:met-d-XS_VLDL_C	0.0459607	0.652445	1.04703	ivw_CP
Cholesteryl esters to total lipids ratio in large HDL || id:met-d-L_HDL_CE_pct	-0.210917	0.0630775	0.809842	ivw_CP
Cholesteryl esters to total lipids ratio in very large HDL || id:met-d-XL_HDL_CE_pct	-0.121807	0.401648	0.885319	ivw_CP
Cholesteryl esters in chylomicrons and extremely large VLDL || id:met-d-XXL_VLDL_CE	0.261614	0.0314077	1.29902	ivw_CP
Concentration of HDL particles || id:met-d-HDL_P	0.0325853	0.777879	1.03312	ivw_CP
Phospholipids in VLDL || id:met-d-VLDL_PL	0.142621	0.212497	1.15329	ivw_CP
Phospholipids in chylomicrons and extremely large VLDL || id:met-d-XXL_VLDL_PL	0.229436	0.0783714	1.25789	ivw_CP
Triglycerides in small VLDL || id:met-d-S_VLDL_TG	0.245219	0.0294372	1.2779	ivw_CP
Free cholesterol to total lipids ratio in medium HDL || id:met-d-M_HDL_FC_pct	-0.198592	0.0336914	0.819884	ivw_CP
Cholesterol to total lipids ratio in large LDL || id:met-d-L_LDL_C_pct	-0.276446	0.0366562	0.758475	ivw_CP
Free cholesterol to total lipids ratio in large LDL || id:met-d-L_LDL_FC_pct	-0.388367	0.000769116	0.678163	ivw_CP
Free cholesterol in large LDL || id:met-d-L_LDL_FC	-0.13338	0.310821	0.875133	ivw_CP
Free cholesterol in VLDL || id:met-d-VLDL_FC	0.16226	0.161899	1.17617	ivw_CP
Cholesterol in IDL || id:met-d-IDL_C	-0.146518	0.189318	0.86371	ivw_CP
VLDL cholesterol || id:met-d-VLDL_C	0.198092	0.120741	1.21907	ivw_CP
Free cholesterol in small HDL || id:met-d-S_HDL_FC	0.221874	0.0755912	1.24841	ivw_CP
Average diameter for HDL particles || id:met-d-HDL_size	-0.142077	0.167324	0.867554	ivw_CP
Phenylalanine || id:met-d-Phe	0.0448087	0.863925	1.04583	ivw_CP
Phospholipids in very small VLDL || id:met-d-XS_VLDL_PL	0.113399	0.222361	1.12008	ivw_CP
Total free cholesterol || id:met-d-Total_FC	-0.00532192	0.969462	0.994692	ivw_CP
Cholesteryl esters in IDL || id:met-d-IDL_CE	-0.139686	0.21775	0.869631	ivw_CP
Phosphoglycerides || id:met-d-Phosphoglyc	0.0357969	0.738624	1.03645	ivw_CP
Concentration of LDL particles || id:met-d-LDL_P	0.0991225	0.471401	1.1042	ivw_CP
Concentration of medium LDL particles || id:met-d-M_LDL_P	0.0607985	0.713099	1.06268	ivw_CP
Histidine || id:met-d-His	0.0556305	0.849879	1.05721	ivw_CP
Phospholipids to total lipids ratio in medium HDL || id:met-d-M_HDL_PL_pct	0.251751	0.0298243	1.28628	ivw_CP
Concentration of small VLDL particles || id:met-d-S_VLDL_P	0.0927729	0.386322	1.09721	ivw_CP
Triglycerides in medium LDL || id:met-d-M_LDL_TG	0.120941	0.22852	1.12856	ivw_CP
Cholesterol to total lipids ratio in small VLDL || id:met-d-S_VLDL_C_pct	-0.125209	0.331279	0.882313	ivw_CP
Total lipids in medium LDL || id:met-d-M_LDL_L	0.00840025	0.955365	1.00844	ivw_CP
Phospholipids to total lipids ratio in medium VLDL || id:met-d-M_VLDL_PL_pct	-0.078397	0.476834	0.924597	ivw_CP
Cholesterol to total lipids ratio in chylomicrons and extremely large VLDL || id:met-d-XXL_VLDL_C_pct	-0.0215181	0.890348	0.978712	ivw_CP
Cholesteryl esters in very large HDL || id:met-d-XL_HDL_CE	-0.0992927	0.257651	0.905478	ivw_CP
Total lipids in large VLDL || id:met-d-L_VLDL_L	0.141357	0.280988	1.15184	ivw_CP
Glucose || id:met-d-Glucose	0.619173	0.0050434	1.85739	ivw_CP
Average diameter for VLDL particles || id:met-d-VLDL_size	0.202417	0.0582323	1.22436	ivw_CP
Concentration of IDL particles || id:met-d-IDL_P	-0.00628547	0.961411	0.993734	ivw_CP
Free cholesterol to total lipids ratio in large HDL || id:met-d-L_HDL_FC_pct	-0.104022	0.280743	0.901206	ivw_CP
Cholesteryl esters in LDL || id:met-d-LDL_CE	-0.02969	0.854115	0.970746	ivw_CP
Ratio of docosahexaenoic acid to total fatty acids || id:met-d-DHA_pct	-0.365758	0.00125405	0.693671	ivw_CP
Cholesteryl esters in medium LDL || id:met-d-M_LDL_CE	0.0464595	0.760193	1.04756	ivw_CP
Triglycerides to total lipids ratio in large LDL || id:met-d-L_LDL_TG_pct	0.292182	0.0065931	1.33935	ivw_CP
Cholesteryl esters to total lipids ratio in very small VLDL || id:met-d-XS_VLDL_CE_pct	-0.433721	0.000142501	0.648093	ivw_CP
Phospholipids to total lipids ratio in small HDL || id:met-d-S_HDL_PL_pct	-0.0252457	0.849417	0.97507	ivw_CP
Free cholesterol in LDL || id:met-d-LDL_FC	-0.167009	0.223992	0.846192	ivw_CP
Cholesteryl esters to total lipids ratio in medium HDL || id:met-d-M_HDL_CE_pct	-0.292002	0.00788069	0.746767	ivw_CP
Cholesterol in medium LDL || id:met-d-M_LDL_C	-0.0152598	0.920539	0.984856	ivw_CP
Triglycerides to total lipids ratio in medium VLDL || id:met-d-M_VLDL_TG_pct	0.20712	0.0935815	1.23013	ivw_CP
Free cholesterol to total lipids ratio in small LDL || id:met-d-S_LDL_FC_pct	-0.333295	0.005138	0.716559	ivw_CP
Cholesterol to total lipids ratio in small LDL || id:met-d-S_LDL_C_pct	-0.111363	0.492119	0.894614	ivw_CP
Triglycerides to total lipids ratio in small HDL || id:met-d-S_HDL_TG_pct	0.275765	0.00766231	1.31754	ivw_CP
Phospholipids in small VLDL || id:met-d-S_VLDL_PL	0.177738	0.140311	1.19451	ivw_CP
Phospholipids to total lipids ratio in small LDL || id:met-d-S_LDL_PL_pct	-0.405084	0.00197277	0.666921	ivw_CP
Triglycerides in large LDL || id:met-d-L_LDL_TG	0.0619846	0.503864	1.06395	ivw_CP
Total esterified cholesterol || id:met-d-Total_CE	-0.0400582	0.750988	0.960734	ivw_CP
Cholesteryl esters to total lipids ratio in small HDL || id:met-d-S_HDL_CE_pct	-0.128309	0.199703	0.879582	ivw_CP
Ratio of omega-6 fatty acids to omega-3 fatty acids || id:met-d-Omega_6_by_Omega_3	0.178678	0.0273627	1.19564	ivw_CP
Acetone || id:met-d-Acetone	-0.23623	0.595353	0.789599	ivw_CP
Ratio of polyunsaturated fatty acids to total fatty acids || id:met-d-PUFA_pct	-0.440331	0.00279817	0.643823	ivw_CP
Triglycerides in very large HDL || id:met-d-XL_HDL_TG	0.0864976	0.342198	1.09035	ivw_CP
Leucine || id:met-d-Leu	0.0313635	0.922058	1.03186	ivw_CP
Triglycerides in medium HDL || id:met-d-M_HDL_TG	0.250406	0.0258007	1.28455	ivw_CP
Free cholesterol in very large HDL || id:met-d-XL_HDL_FC	-0.14259	0.137802	0.867109	ivw_CP
Free cholesterol in chylomicrons and extremely large VLDL || id:met-d-XXL_VLDL_FC	0.24599	0.0559356	1.27889	ivw_CP
Phospholipids to total lipids ratio in very large VLDL || id:met-d-XL_VLDL_PL_pct	0.126502	0.36662	1.13485	ivw_CP
Albumin || id:met-d-Albumin	-0.0201932	0.932448	0.980009	ivw_CP
Triglycerides to total lipids ratio in IDL || id:met-d-IDL_TG_pct	0.263014	0.00683202	1.30085	ivw_CP
Cholesteryl esters to total lipids ratio in large VLDL || id:met-d-L_VLDL_CE_pct	-0.0453988	0.673963	0.955616	ivw_CP
Phospholipids to total lipids ratio in IDL || id:met-d-IDL_PL_pct	0.161111	0.156466	1.17482	ivw_CP
Phospholipids in medium LDL || id:met-d-M_LDL_PL	0.0123734	0.935142	1.01245	ivw_CP
Phospholipids to total lipids ratio in large VLDL || id:met-d-L_VLDL_PL_pct	0.268426	0.00913505	1.3079	ivw_CP
Cholesteryl esters in small HDL || id:met-d-S_HDL_CE	0.00200158	0.987155	1.002	ivw_CP
Ratio of apolipoprotein B to apolipoprotein A1 || id:met-d-ApoB_by_ApoA1	0.1897	0.133256	1.20889	ivw_CP
Triglycerides in small HDL || id:met-d-S_HDL_TG	0.285177	0.0175119	1.33	ivw_CP
Creatinine || id:met-d-Creatinine	0.157442	0.360521	1.17051	ivw_CP
Free cholesterol to total lipids ratio in medium VLDL || id:met-d-M_VLDL_FC_pct	-0.204268	0.132145	0.815244	ivw_CP
Cholesteryl esters to total lipids ratio in small LDL || id:met-d-S_LDL_CE_pct	0.355131	0.00574376	1.42637	ivw_CP
Free cholesterol to total lipids ratio in very small VLDL || id:met-d-XS_VLDL_FC_pct	-0.350157	0.0142048	0.704577	ivw_CP
Cholesteryl esters to total lipids ratio in chylomicrons and extremely large VLDL || id:met-d-XXL_VLDL_CE_pct	-0.0371003	0.845756	0.963579	ivw_CP
Total lipids in small VLDL || id:met-d-S_VLDL_L	0.140719	0.195789	1.1511	ivw_CP
Acetate || id:met-d-Acetate	0.13899	0.764346	1.14911	ivw_CP
Concentration of medium VLDL particles || id:met-d-M_VLDL_P	0.202234	0.126892	1.22413	ivw_CP
Apolipoprotein B || id:met-d-ApoB	0.0735658	0.602227	1.07634	ivw_CP
Free cholesterol in small VLDL || id:met-d-S_VLDL_FC	0.152266	0.223383	1.16447	ivw_CP
Cholesteryl esters in HDL || id:met-d-HDL_CE	-0.0703956	0.463413	0.932025	ivw_CP
Cholesterol in small HDL || id:met-d-S_HDL_C	0.0733753	0.570631	1.07613	ivw_CP
Concentration of large VLDL particles || id:met-d-L_VLDL_P	0.178869	0.157285	1.19586	ivw_CP
Cholesterol in large HDL || id:met-d-L_HDL_C	-0.163115	0.0615021	0.849494	ivw_CP
Phospholipids in IDL || id:met-d-IDL_PL	-0.000515725	0.996227	0.999484	ivw_CP
Triglycerides to total lipids ratio in small VLDL || id:met-d-S_VLDL_TG_pct	0.179821	0.157611	1.197	ivw_CP
Cholesterol in medium VLDL || id:met-d-M_VLDL_C	0.0940438	0.45236	1.09861	ivw_CP
Cholesteryl esters to total lipids ratio in small VLDL || id:met-d-S_VLDL_CE_pct	0.0493269	0.687382	1.05056	ivw_CP
Acetoacetate || id:met-d-Acetoacetate	-1.46986	0.0207869	0.229957	ivw_CP
Triglycerides in HDL || id:met-d-HDL_TG	0.24224	0.0243772	1.2741	ivw_CP
Cholesteryl esters in very small VLDL || id:met-d-XS_VLDL_CE	-0.0178015	0.863035	0.982356	ivw_CP
Clinical LDL cholesterol || id:met-d-Clinical_LDL_C	-0.0734977	0.633635	0.929138	ivw_CP
Ratio of linoleic acid to total fatty acids || id:met-d-LA_pct	0.117076	0.444419	1.1242	ivw_CP
HDL cholesterol || id:met-d-HDL_C	-0.107237	0.262541	0.898313	ivw_CP
Total triglycerides || id:met-d-Total_TG	0.243451	0.0549872	1.27564	ivw_CP
Triglycerides in medium VLDL || id:met-d-M_VLDL_TG	0.246453	0.0470604	1.27948	ivw_CP
Cholesteryl esters in large LDL || id:met-d-L_LDL_CE	-0.0434573	0.775895	0.957473	ivw_CP
Omega-6 fatty acids || id:met-d-Omega_6	0.147926	0.233106	1.15943	ivw_CP
Free cholesterol in very large VLDL || id:met-d-XL_VLDL_FC	0.194812	0.149806	1.21508	ivw_CP
Cholesterol to total lipids ratio in medium VLDL || id:met-d-M_VLDL_C_pct	-0.225334	0.0646352	0.79825	ivw_CP
Free cholesterol to total lipids ratio in small VLDL || id:met-d-S_VLDL_FC_pct	-0.395711	0.000461057	0.673201	ivw_CP
Citrate || id:met-d-Citrate	0.00833927	0.968395	1.00837	ivw_CP
Cholesteryl esters in very large VLDL || id:met-d-XL_VLDL_CE	0.157122	0.215788	1.17014	ivw_CP
Cholesterol to total lipids ratio in medium LDL || id:met-d-M_LDL_C_pct	-0.433881	0.00451099	0.64799	ivw_CP
Triglycerides in small LDL || id:met-d-S_LDL_TG	0.237506	0.0310579	1.26808	ivw_CP
Free cholesterol to total lipids ratio in chylomicrons and extremely large VLDL || id:met-d-XXL_VLDL_FC_pct	-0.141803	0.478349	0.867792	ivw_CP
Phospholipids in small LDL || id:met-d-S_LDL_PL	-0.0194248	0.89025	0.980763	ivw_CP
Triglycerides to total lipids ratio in small LDL || id:met-d-S_LDL_TG_pct	0.336164	0.00163703	1.39957	ivw_CP
Cholesteryl esters to total lipids ratio in very large VLDL || id:met-d-XL_VLDL_CE_pct	-0.0868103	0.47174	0.916851	ivw_CP
Triglycerides to total lipids ratio in very large HDL || id:met-d-XL_HDL_TG_pct	0.309602	0.0061924	1.36288	ivw_CP
Total lipids in very small VLDL || id:met-d-XS_VLDL_L	0.13308	0.167188	1.14234	ivw_CP
Phospholipids in large HDL || id:met-d-L_HDL_PL	-0.122289	0.166516	0.884892	ivw_CP
Free cholesterol in large HDL || id:met-d-L_HDL_FC	-0.147715	0.0882716	0.862677	ivw_CP
Free cholesterol in HDL || id:met-d-HDL_FC	-0.12822	0.166154	0.87966	ivw_CP
Concentration of chylomicrons and extremely large VLDL particles || id:met-d-XXL_VLDL_P	0.223851	0.0906497	1.25088	ivw_CP
Concentration of large LDL particles || id:met-d-L_LDL_P	0.0025736	0.985419	1.00258	ivw_CP
Concentration of small LDL particles || id:met-d-S_LDL_P	0.0759819	0.584375	1.07894	ivw_CP
Triglycerides in VLDL || id:met-d-VLDL_TG	0.26338	0.0410066	1.30132	ivw_CP
Cholesterol to total lipids ratio in IDL || id:met-d-IDL_C_pct	-0.282752	0.00358427	0.753707	ivw_CP
Ratio of omega-3 fatty acids to total fatty acids || id:met-d-Omega_3_pct	-0.151846	0.0835344	0.85912	ivw_CP
Triglycerides to total lipids ratio in large HDL || id:met-d-L_HDL_TG_pct	0.327351	0.00709319	1.38729	ivw_CP
Phospholipids to total lipids ratio in small VLDL || id:met-d-S_VLDL_PL_pct	-0.375837	0.00133105	0.686714	ivw_CP
Total cholesterol minus HDL-C || id:met-d-non_HDL_C	-0.00791659	0.958508	0.992115	ivw_CP
Docosahexaenoic acid || id:met-d-DHA	-0.208308	0.0275981	0.811957	ivw_CP
Phospholipids in small HDL || id:met-d-S_HDL_PL	0.154958	0.216109	1.16761	ivw_CP
Total lipids in very large VLDL || id:met-d-XL_VLDL_L	0.230873	0.0782258	1.2597	ivw_CP
Sphingomyelins || id:met-d-Sphingomyelins	-0.170637	0.125891	0.843128	ivw_CP
Phospholipids in large VLDL || id:met-d-L_VLDL_PL	0.207125	0.0985753	1.23014	ivw_CP
Glycine || id:met-d-Gly	0.0314718	0.620241	1.03197	ivw_CP
Glycoprotein acetyls || id:met-d-GlycA	0.091899	0.5365	1.09625	ivw_CP
Total lipids in chylomicrons and extremely large VLDL || id:met-d-XXL_VLDL_L	0.17496	0.17063	1.1912	ivw_CP
Free cholesterol in small LDL || id:met-d-S_LDL_FC	-0.0982894	0.511303	0.906387	ivw_CP
Free cholesterol to total lipids ratio in IDL || id:met-d-IDL_FC_pct	-0.408855	0.0362482	0.664411	ivw_CP
Triglycerides in large VLDL || id:met-d-L_VLDL_TG	0.197687	0.126833	1.21858	ivw_CP
Degree of unsaturation || id:met-d-Unsaturation	-0.231741	0.0100943	0.793151	ivw_CP
Cholesteryl esters to total lipids ratio in large LDL || id:met-d-L_LDL_CE_pct	-0.0723798	0.637868	0.930178	ivw_CP
Cholesterol to total lipids ratio in small HDL || id:met-d-S_HDL_C_pct	-0.166788	0.162997	0.846379	ivw_CP
Alanine || id:met-d-Ala	-0.0772997	0.68511	0.925612	ivw_CP
Total lipids in small HDL || id:met-d-S_HDL_L	0.175811	0.172303	1.19221	ivw_CP
Cholesterol to total lipids ratio in large HDL || id:met-d-L_HDL_C_pct	-0.227847	0.0308995	0.796246	ivw_CP
Triglycerides in chylomicrons and extremely large VLDL || id:met-d-XXL_VLDL_TG	0.214737	0.131438	1.23954	ivw_CP
Valine || id:met-d-Val	-0.151983	0.542552	0.859002	ivw_CP
Total lipids in VLDL || id:met-d-VLDL_L	0.13248	0.29813	1.14166	ivw_CP
Apolipoprotein A1 || id:met-d-ApoA1	-0.0113787	0.912501	0.988686	ivw_CP
Remnant cholesterol (non-HDL, non-LDL -cholesterol) || id:met-d-Remnant_C	0.0358049	0.796475	1.03645	ivw_CP
Cholesteryl esters in medium HDL || id:met-d-M_HDL_CE	-0.0391549	0.732779	0.961602	ivw_CP
Concentration of very large VLDL particles || id:met-d-XL_VLDL_P	0.250098	0.0434218	1.28415	ivw_CP
Phospholipids in HDL || id:met-d-HDL_PL	-0.053186	0.609203	0.948204	ivw_CP
Total cholesterol || id:met-d-Total_C	-0.0401794	0.755564	0.960617	ivw_CP
Phospholipids in large LDL || id:met-d-L_LDL_PL	-0.0561798	0.710757	0.945369	ivw_CP
Free cholesterol in large VLDL || id:met-d-L_VLDL_FC	0.176455	0.165976	1.19298	ivw_CP
Cholesteryl esters in large HDL || id:met-d-L_HDL_CE	-0.159485	0.0670274	0.852583	ivw_CP
Phosphatidylcholines || id:met-d-Phosphatidylc	0.105707	0.312877	1.1115	ivw_CP
Pyruvate || id:met-d-Pyruvate	0.309171	0.252204	1.3623	ivw_CP
3-Hydroxybutyrate || id:met-d-bOHbutyrate	-0.221766	0.450876	0.801103	ivw_CP
Phospholipids in very large VLDL || id:met-d-XL_VLDL_PL	0.183534	0.15628	1.20146	ivw_CP
Total lipids in very large HDL || id:met-d-XL_HDL_L	-0.153148	0.0894738	0.858002	ivw_CP
Free cholesterol to total lipids ratio in very large VLDL || id:met-d-XL_VLDL_FC_pct	-0.0776141	0.52566	0.925321	ivw_CP
Cholesteryl esters in large VLDL || id:met-d-L_VLDL_CE	0.207522	0.107238	1.23063	ivw_CP
Free cholesterol in very small VLDL || id:met-d-XS_VLDL_FC	0.103403	0.285306	1.10894	ivw_CP
Phospholipids in very large HDL || id:met-d-XL_HDL_PL	-0.149865	0.0983837	0.860825	ivw_CP
Ratio of monounsaturated fatty acids to total fatty acids || id:met-d-MUFA_pct	0.348885	0.00168432	1.41749	ivw_CP
Free cholesterol in IDL || id:met-d-IDL_FC	-0.158625	0.147717	0.853316	ivw_CP
Phospholipids to total lipids ratio in large HDL || id:met-d-L_HDL_PL_pct	0.121607	0.265636	1.12931	ivw_CP
Triglycerides to total lipids ratio in medium HDL || id:met-d-M_HDL_TG_pct	0.351572	0.00202715	1.4213	ivw_CP
Total lipids in IDL || id:met-d-IDL_L	-0.0858209	0.431092	0.917759	ivw_CP
Total concentration of branched-chain amino acids (leucine + isoleucine + valine) || id:met-d-Total_BCAA	-0.0875497	0.763792	0.916173	ivw_CP
Cholesterol in large LDL || id:met-d-L_LDL_C	-0.045319	0.763998	0.955693	ivw_CP
Triglycerides to total lipids ratio in large VLDL || id:met-d-L_VLDL_TG_pct	-0.165001	0.17087	0.847893	ivw_CP
Free cholesterol to total lipids ratio in medium LDL || id:met-d-M_LDL_FC_pct	-0.306119	0.00730336	0.736299	ivw_CP
Cholesterol in small LDL || id:met-d-S_LDL_C	0.0267838	0.855104	1.02715	ivw_CP
Cholesteryl esters to total lipids ratio in medium VLDL || id:met-d-M_VLDL_CE_pct	-0.280468	0.0252433	0.75543	ivw_CP
Triglycerides in LDL || id:met-d-LDL_TG	0.143253	0.141307	1.15402	ivw_CP
Concentration of large HDL particles || id:met-d-L_HDL_P	-0.165379	0.0577105	0.847572	ivw_CP
Ratio of triglycerides to phosphoglycerides || id:met-d-TG_by_PG	0.26191	0.0216032	1.29941	ivw_CP
Cholesterol to total lipids ratio in very large HDL || id:met-d-XL_HDL_C_pct	-0.0281068	0.793592	0.972284	ivw_CP
Ratio of polyunsaturated fatty acids to monounsaturated fatty acids || id:met-d-PUFA_by_MUFA	-0.372461	0.00213402	0.689036	ivw_CP
Total cholines || id:met-d-Cholines	0.0399238	0.715784	1.04073	ivw_CP
Monounsaturated fatty acids || id:met-d-MUFA	0.284025	0.0280721	1.32847	ivw_CP
Cholesteryl esters in VLDL || id:met-d-VLDL_CE	0.146593	0.216078	1.15788	ivw_CP
Cholesterol in chylomicrons and extremely large VLDL || id:met-d-XXL_VLDL_C	0.212603	0.0879416	1.23689	ivw_CP
Phospholipids to total lipids ratio in very large HDL || id:met-d-XL_HDL_PL_pct	-0.154749	0.175441	0.85663	ivw_CP
Phospholipids to total lipids ratio in chylomicrons and extremely large VLDL || id:met-d-XXL_VLDL_PL_pct	0.246191	0.0373452	1.27914	ivw_CP
Phospholipids in LDL || id:met-d-LDL_PL	-0.0321106	0.825949	0.968399	ivw_CP
Total lipids in medium VLDL || id:met-d-M_VLDL_L	0.199539	0.136808	1.22084	ivw_CP
Linoleic acid || id:met-d-LA	0.283769	0.0414844	1.32813	ivw_CP
Omega-3 fatty acids || id:met-d-Omega_3	-0.141108	0.0815529	0.868395	ivw_CP
Free cholesterol in medium LDL || id:met-d-M_LDL_FC	-0.034684	0.825208	0.965911	ivw_CP
Cholesteryl esters to total lipids ratio in medium LDL || id:met-d-M_LDL_CE_pct	0.0921134	0.477831	1.09649	ivw_CP
Lactate || id:met-d-Lactate	-0.2976	0.530411	0.742598	ivw_CP
Concentration of VLDL particles || id:met-d-VLDL_P	0.165139	0.146718	1.17956	ivw_CP
Free cholesterol in medium VLDL || id:met-d-M_VLDL_FC	0.124357	0.332676	1.13242	ivw_CP
Total concentration of lipoprotein particles || id:met-d-Total_P	-0.028785	0.807928	0.971625	ivw_CP
Cholesterol to total lipids ratio in very small VLDL || id:met-d-XS_VLDL_C_pct	-0.444145	9.12859e-05	0.641373	ivw_CP
Cholesteryl esters to total lipids ratio in IDL || id:met-d-IDL_CE_pct	-0.248608	0.0233966	0.779886	ivw_CP
Phospholipids to total lipids ratio in large LDL || id:met-d-L_LDL_PL_pct	-0.0859912	0.400667	0.917602	ivw_CP
Cholesterol in large VLDL || id:met-d-L_VLDL_C	0.152499	0.209112	1.16474	ivw_CP
Concentration of very small VLDL particles || id:met-d-XS_VLDL_P	0.0361141	0.713999	1.03677	ivw_CP
Phospholipids in medium HDL || id:met-d-M_HDL_PL	-0.0437372	0.689962	0.957206	ivw_CP
Total lipids in small LDL || id:met-d-S_LDL_L	0.0427319	0.771137	1.04366	ivw_CP
Cholesterol in very large HDL || id:met-d-XL_HDL_C	-0.108498	0.221626	0.89718	ivw_CP
Free cholesterol to total lipids ratio in very large HDL || id:met-d-XL_HDL_FC_pct	0.120261	0.205009	1.12779	ivw_CP
Ratio of saturated fatty acids to total fatty acids || id:met-d-SFA_pct	0.177247	0.558092	1.19393	ivw_CP
Concentration of small HDL particles || id:met-d-S_HDL_P	0.098654	0.446982	1.10368	ivw_CP
Isoleucine || id:met-d-Ile	0.506672	0.237682	1.65976	ivw_CP
Average diameter for LDL particles || id:met-d-LDL_size	-0.15727	0.394327	0.854473	ivw_CP
Triglycerides to total lipids ratio in medium LDL || id:met-d-M_LDL_TG_pct	0.238391	0.0185363	1.26921	ivw_CP

## Sheet: ivw_chronic_alcoholic_pancreati
exposure	b	pval	or	type
Glutamine || id:met-d-Gln	-0.147689	0.411021	0.862699	ivw_CP_alcohol
Total lipids in large LDL || id:met-d-L_LDL_L	-0.140138	0.448711	0.869238	ivw_CP_alcohol
Total lipids in HDL || id:met-d-HDL_L	-0.149714	0.270986	0.860954	ivw_CP_alcohol
Ratio of omega-6 fatty acids to total fatty acids || id:met-d-Omega_6_pct	-0.49824	0.0187713	0.607599	ivw_CP_alcohol
Triglycerides in IDL || id:met-d-IDL_TG	0.151031	0.199071	1.16303	ivw_CP_alcohol
Tyrosine || id:met-d-Tyr	-0.152021	0.575563	0.858971	ivw_CP_alcohol
Triglycerides to total lipids ratio in chylomicrons and extremely large VLDL || id:met-d-XXL_VLDL_TG_pct	0.203878	0.384698	1.22615	ivw_CP_alcohol
Total lipids in medium HDL || id:met-d-M_HDL_L	-0.0864125	0.543327	0.917216	ivw_CP_alcohol
Free cholesterol to total lipids ratio in large VLDL || id:met-d-L_VLDL_FC_pct	-0.0152122	0.940151	0.984903	ivw_CP_alcohol
Cholesteryl esters in small VLDL || id:met-d-S_VLDL_CE	0.113517	0.500772	1.12021	ivw_CP_alcohol
Concentration of very large HDL particles || id:met-d-XL_HDL_P	-0.17827	0.14545	0.836716	ivw_CP_alcohol
Triglycerides in very small VLDL || id:met-d-XS_VLDL_TG	0.223779	0.102045	1.2508	ivw_CP_alcohol
Concentration of medium HDL particles || id:met-d-M_HDL_P	-0.0699383	0.618561	0.932451	ivw_CP_alcohol
Total lipids in lipoprotein particles || id:met-d-Total_L	-0.027793	0.866055	0.97259	ivw_CP_alcohol
Triglycerides in large HDL || id:met-d-L_HDL_TG	0.0557017	0.623385	1.05728	ivw_CP_alcohol
Total fatty acids || id:met-d-Total_FA	0.095149	0.562655	1.09982	ivw_CP_alcohol
Phospholipids to total lipids ratio in very small VLDL || id:met-d-XS_VLDL_PL_pct	0.345731	0.0554465	1.41302	ivw_CP_alcohol
Cholesterol in very large VLDL || id:met-d-XL_VLDL_C	0.425201	0.0149685	1.5299	ivw_CP_alcohol
Phospholipids in medium VLDL || id:met-d-M_VLDL_PL	0.127316	0.468028	1.13578	ivw_CP_alcohol
Cholesteryl esters in small LDL || id:met-d-S_LDL_CE	0.0388796	0.820822	1.03965	ivw_CP_alcohol
Triglycerides to total lipids ratio in very small VLDL || id:met-d-XS_VLDL_TG_pct	0.54199	0.000729727	1.71942	ivw_CP_alcohol
Free cholesterol in medium HDL || id:met-d-M_HDL_FC	-0.107002	0.429669	0.898524	ivw_CP_alcohol
Phospholipids to total lipids ratio in medium LDL || id:met-d-M_LDL_PL_pct	-0.184399	0.270997	0.831604	ivw_CP_alcohol
Total lipids in LDL || id:met-d-LDL_L	-0.10538	0.572298	0.899983	ivw_CP_alcohol
Saturated fatty acids || id:met-d-SFA	0.117963	0.507908	1.1252	ivw_CP_alcohol
Polyunsaturated fatty acids || id:met-d-PUFA	0.0300695	0.834174	1.03053	ivw_CP_alcohol
Total phospholipids in lipoprotein particles || id:met-d-Total_PL	0.0126091	0.932957	1.01269	ivw_CP_alcohol
Cholesteryl esters in medium VLDL || id:met-d-M_VLDL_CE	-0.0859681	0.598635	0.917623	ivw_CP_alcohol
Triglycerides in very large VLDL || id:met-d-XL_VLDL_TG	0.359517	0.0442593	1.43264	ivw_CP_alcohol
Free cholesterol to total lipids ratio in small HDL || id:met-d-S_HDL_FC_pct	-0.125102	0.251965	0.882406	ivw_CP_alcohol
Triglycerides to total lipids ratio in very large VLDL || id:met-d-XL_VLDL_TG_pct	0.320093	0.0544373	1.37726	ivw_CP_alcohol
Cholesterol to total lipids ratio in large VLDL || id:met-d-L_VLDL_C_pct	-0.17635	0.234422	0.838325	ivw_CP_alcohol
Cholesterol in small VLDL || id:met-d-S_VLDL_C	0.0512226	0.77068	1.05256	ivw_CP_alcohol
Cholesterol to total lipids ratio in medium HDL || id:met-d-M_HDL_C_pct	-0.399002	0.00456635	0.670989	ivw_CP_alcohol
LDL cholesterol || id:met-d-LDL_C	-0.132124	0.479599	0.876232	ivw_CP_alcohol
Cholesterol in medium HDL || id:met-d-M_HDL_C	-0.155875	0.266896	0.855666	ivw_CP_alcohol
Cholesterol to total lipids ratio in very large VLDL || id:met-d-XL_VLDL_C_pct	-0.397282	0.016544	0.672145	ivw_CP_alcohol
Total lipids in large HDL || id:met-d-L_HDL_L	-0.287045	0.017197	0.750478	ivw_CP_alcohol
Cholesterol in very small VLDL || id:met-d-XS_VLDL_C	-0.0527737	0.723206	0.948595	ivw_CP_alcohol
Cholesteryl esters to total lipids ratio in large HDL || id:met-d-L_HDL_CE_pct	-0.343198	0.0232554	0.709497	ivw_CP_alcohol
Cholesteryl esters to total lipids ratio in very large HDL || id:met-d-XL_HDL_CE_pct	-0.0493074	0.77279	0.951889	ivw_CP_alcohol
Cholesteryl esters in chylomicrons and extremely large VLDL || id:met-d-XXL_VLDL_CE	0.469159	0.00379768	1.59865	ivw_CP_alcohol
Concentration of HDL particles || id:met-d-HDL_P	0.0135161	0.930057	1.01361	ivw_CP_alcohol
Phospholipids in VLDL || id:met-d-VLDL_PL	0.246402	0.112293	1.27941	ivw_CP_alcohol
Phospholipids in chylomicrons and extremely large VLDL || id:met-d-XXL_VLDL_PL	0.31356	0.0713538	1.36829	ivw_CP_alcohol
Triglycerides in small VLDL || id:met-d-S_VLDL_TG	0.29992	0.0553398	1.34975	ivw_CP_alcohol
Free cholesterol to total lipids ratio in medium HDL || id:met-d-M_HDL_FC_pct	-0.351949	0.00473434	0.703316	ivw_CP_alcohol
Cholesterol to total lipids ratio in large LDL || id:met-d-L_LDL_C_pct	-0.275547	0.16265	0.759157	ivw_CP_alcohol
Free cholesterol to total lipids ratio in large LDL || id:met-d-L_LDL_FC_pct	-0.567106	0.000224633	0.567164	ivw_CP_alcohol
Free cholesterol in large LDL || id:met-d-L_LDL_FC	-0.222884	0.182749	0.800208	ivw_CP_alcohol
Free cholesterol in VLDL || id:met-d-VLDL_FC	0.225769	0.182938	1.25329	ivw_CP_alcohol
Cholesterol in IDL || id:met-d-IDL_C	-0.277629	0.0614114	0.757578	ivw_CP_alcohol
VLDL cholesterol || id:met-d-VLDL_C	0.161019	0.38637	1.17471	ivw_CP_alcohol
Free cholesterol in small HDL || id:met-d-S_HDL_FC	0.255344	0.124968	1.29091	ivw_CP_alcohol
Average diameter for HDL particles || id:met-d-HDL_size	-0.33683	0.0144944	0.71403	ivw_CP_alcohol
Phenylalanine || id:met-d-Phe	-0.0289181	0.934734	0.971496	ivw_CP_alcohol
Phospholipids in very small VLDL || id:met-d-XS_VLDL_PL	-0.0265645	0.840788	0.973785	ivw_CP_alcohol
Total free cholesterol || id:met-d-Total_FC	-0.1133	0.515051	0.892883	ivw_CP_alcohol
Cholesteryl esters in IDL || id:met-d-IDL_CE	-0.261842	0.0823046	0.769633	ivw_CP_alcohol
Phosphoglycerides || id:met-d-Phosphoglyc	0.0283798	0.842621	1.02879	ivw_CP_alcohol
Concentration of LDL particles || id:met-d-LDL_P	-0.0391852	0.818272	0.961573	ivw_CP_alcohol
Concentration of medium LDL particles || id:met-d-M_LDL_P	-0.0266144	0.894293	0.973737	ivw_CP_alcohol
Histidine || id:met-d-His	0.142142	0.716237	1.15274	ivw_CP_alcohol
Phospholipids to total lipids ratio in medium HDL || id:met-d-M_HDL_PL_pct	0.351336	0.0228745	1.42096	ivw_CP_alcohol
Concentration of small VLDL particles || id:met-d-S_VLDL_P	0.234136	0.100526	1.26382	ivw_CP_alcohol
Triglycerides in medium LDL || id:met-d-M_LDL_TG	0.235836	0.100873	1.26597	ivw_CP_alcohol
Cholesterol to total lipids ratio in small VLDL || id:met-d-S_VLDL_C_pct	-0.304131	0.0710981	0.737764	ivw_CP_alcohol
Total lipids in medium LDL || id:met-d-M_LDL_L	-0.116705	0.506779	0.889848	ivw_CP_alcohol
Phospholipids to total lipids ratio in medium VLDL || id:met-d-M_VLDL_PL_pct	-0.27265	0.078186	0.761359	ivw_CP_alcohol
Cholesterol to total lipids ratio in chylomicrons and extremely large VLDL || id:met-d-XXL_VLDL_C_pct	-0.225237	0.342818	0.798327	ivw_CP_alcohol
Cholesteryl esters in very large HDL || id:met-d-XL_HDL_CE	-0.259565	0.0442451	0.771387	ivw_CP_alcohol
Total lipids in large VLDL || id:met-d-L_VLDL_L	0.314472	0.0819114	1.36954	ivw_CP_alcohol
Glucose || id:met-d-Glucose	0.568552	0.0533119	1.76571	ivw_CP_alcohol
Average diameter for VLDL particles || id:met-d-VLDL_size	0.399436	0.00452166	1.49098	ivw_CP_alcohol
Concentration of IDL particles || id:met-d-IDL_P	-0.0721697	0.680085	0.930373	ivw_CP_alcohol
Free cholesterol to total lipids ratio in large HDL || id:met-d-L_HDL_FC_pct	-0.151421	0.24349	0.859486	ivw_CP_alcohol
Cholesteryl esters in LDL || id:met-d-LDL_CE	-0.143584	0.447791	0.866248	ivw_CP_alcohol
Ratio of docosahexaenoic acid to total fatty acids || id:met-d-DHA_pct	-0.407889	0.00688172	0.665053	ivw_CP_alcohol
Cholesteryl esters in medium LDL || id:met-d-M_LDL_CE	-0.00597741	0.974526	0.99404	ivw_CP_alcohol
Triglycerides to total lipids ratio in large LDL || id:met-d-L_LDL_TG_pct	0.304682	0.0387913	1.35619	ivw_CP_alcohol
Cholesteryl esters to total lipids ratio in very small VLDL || id:met-d-XS_VLDL_CE_pct	-0.672809	9.30669e-06	0.510273	ivw_CP_alcohol
Phospholipids to total lipids ratio in small HDL || id:met-d-S_HDL_PL_pct	-0.0703485	0.698598	0.932069	ivw_CP_alcohol
Free cholesterol in LDL || id:met-d-LDL_FC	-0.215512	0.21038	0.806129	ivw_CP_alcohol
Cholesteryl esters to total lipids ratio in medium HDL || id:met-d-M_HDL_CE_pct	-0.432178	0.00315886	0.649094	ivw_CP_alcohol
Cholesterol in medium LDL || id:met-d-M_LDL_C	-0.144738	0.40911	0.865249	ivw_CP_alcohol
Triglycerides to total lipids ratio in medium VLDL || id:met-d-M_VLDL_TG_pct	0.549439	0.00134209	1.73228	ivw_CP_alcohol
Free cholesterol to total lipids ratio in small LDL || id:met-d-S_LDL_FC_pct	-0.388878	0.0196078	0.677817	ivw_CP_alcohol
Cholesterol to total lipids ratio in small LDL || id:met-d-S_LDL_C_pct	-0.0701451	0.744903	0.932259	ivw_CP_alcohol
Triglycerides to total lipids ratio in small HDL || id:met-d-S_HDL_TG_pct	0.373901	0.00663908	1.45339	ivw_CP_alcohol
Phospholipids in small VLDL || id:met-d-S_VLDL_PL	0.114576	0.49346	1.1214	ivw_CP_alcohol
Phospholipids to total lipids ratio in small LDL || id:met-d-S_LDL_PL_pct	-0.495515	0.00453047	0.609257	ivw_CP_alcohol
Triglycerides in large LDL || id:met-d-L_LDL_TG	0.119127	0.334389	1.12651	ivw_CP_alcohol
Total esterified cholesterol || id:met-d-Total_CE	-0.11997	0.455922	0.886947	ivw_CP_alcohol
Cholesteryl esters to total lipids ratio in small HDL || id:met-d-S_HDL_CE_pct	-0.0640401	0.639975	0.937967	ivw_CP_alcohol
Ratio of omega-6 fatty acids to omega-3 fatty acids || id:met-d-Omega_6_by_Omega_3	0.166932	0.121486	1.18167	ivw_CP_alcohol
Acetone || id:met-d-Acetone	-0.38637	0.516555	0.679519	ivw_CP_alcohol
Ratio of polyunsaturated fatty acids to total fatty acids || id:met-d-PUFA_pct	-0.664421	0.000710406	0.514571	ivw_CP_alcohol
Triglycerides in very large HDL || id:met-d-XL_HDL_TG	0.0990955	0.413888	1.10417	ivw_CP_alcohol
Leucine || id:met-d-Leu	0.488069	0.254215	1.62917	ivw_CP_alcohol
Triglycerides in medium HDL || id:met-d-M_HDL_TG	0.208452	0.163202	1.23177	ivw_CP_alcohol
Free cholesterol in very large HDL || id:met-d-XL_HDL_FC	-0.312328	0.0251574	0.731741	ivw_CP_alcohol
Free cholesterol in chylomicrons and extremely large VLDL || id:met-d-XXL_VLDL_FC	0.315121	0.0664014	1.37043	ivw_CP_alcohol
Phospholipids to total lipids ratio in very large VLDL || id:met-d-XL_VLDL_PL_pct	0.0489967	0.792377	1.05022	ivw_CP_alcohol
Albumin || id:met-d-Albumin	0.187777	0.451574	1.20656	ivw_CP_alcohol
Triglycerides to total lipids ratio in IDL || id:met-d-IDL_TG_pct	0.378713	0.00904388	1.4604	ivw_CP_alcohol
Cholesteryl esters to total lipids ratio in large VLDL || id:met-d-L_VLDL_CE_pct	-0.300833	0.034814	0.740201	ivw_CP_alcohol
Phospholipids to total lipids ratio in IDL || id:met-d-IDL_PL_pct	0.0268773	0.85907	1.02724	ivw_CP_alcohol
Phospholipids in medium LDL || id:met-d-M_LDL_PL	-0.0344408	0.850134	0.966145	ivw_CP_alcohol
Phospholipids to total lipids ratio in large VLDL || id:met-d-L_VLDL_PL_pct	0.366978	0.00828639	1.44337	ivw_CP_alcohol
Cholesteryl esters in small HDL || id:met-d-S_HDL_CE	0.0896386	0.584948	1.09378	ivw_CP_alcohol
Ratio of apolipoprotein B to apolipoprotein A1 || id:met-d-ApoB_by_ApoA1	0.154752	0.3754	1.16737	ivw_CP_alcohol
Triglycerides in small HDL || id:met-d-S_HDL_TG	0.419723	0.017026	1.52154	ivw_CP_alcohol
Creatinine || id:met-d-Creatinine	0.0494722	0.829093	1.05072	ivw_CP_alcohol
Free cholesterol to total lipids ratio in medium VLDL || id:met-d-M_VLDL_FC_pct	-0.458494	0.0087802	0.632235	ivw_CP_alcohol
Cholesteryl esters to total lipids ratio in small LDL || id:met-d-S_LDL_CE_pct	0.456975	0.00769241	1.57929	ivw_CP_alcohol
Free cholesterol to total lipids ratio in very small VLDL || id:met-d-XS_VLDL_FC_pct	-0.321679	0.0654874	0.724931	ivw_CP_alcohol
Cholesteryl esters to total lipids ratio in chylomicrons and extremely large VLDL || id:met-d-XXL_VLDL_CE_pct	-0.267226	0.304291	0.7655	ivw_CP_alcohol
Total lipids in small VLDL || id:met-d-S_VLDL_L	0.2292	0.113513	1.25759	ivw_CP_alcohol
Acetate || id:met-d-Acetate	-0.228396	0.712157	0.795809	ivw_CP_alcohol
Concentration of medium VLDL particles || id:met-d-M_VLDL_P	0.237705	0.222321	1.26834	ivw_CP_alcohol
Apolipoprotein B || id:met-d-ApoB	-0.0857734	0.602938	0.917802	ivw_CP_alcohol
Free cholesterol in small VLDL || id:met-d-S_VLDL_FC	0.0849462	0.629257	1.08866	ivw_CP_alcohol
Cholesteryl esters in HDL || id:met-d-HDL_CE	-0.178531	0.163151	0.836498	ivw_CP_alcohol
Cholesterol in small HDL || id:met-d-S_HDL_C	0.248128	0.157927	1.28162	ivw_CP_alcohol
Concentration of large VLDL particles || id:met-d-L_VLDL_P	0.401794	0.0243749	1.4945	ivw_CP_alcohol
Cholesterol in large HDL || id:met-d-L_HDL_C	-0.289615	0.0127575	0.748551	ivw_CP_alcohol
Phospholipids in IDL || id:met-d-IDL_PL	-0.130175	0.360709	0.877942	ivw_CP_alcohol
Triglycerides to total lipids ratio in small VLDL || id:met-d-S_VLDL_TG_pct	0.363601	0.031199	1.4385	ivw_CP_alcohol
Cholesterol in medium VLDL || id:met-d-M_VLDL_C	-0.00314898	0.984563	0.996856	ivw_CP_alcohol
Cholesteryl esters to total lipids ratio in small VLDL || id:met-d-S_VLDL_CE_pct	-0.00327869	0.983231	0.996727	ivw_CP_alcohol
Acetoacetate || id:met-d-Acetoacetate	-1.0188	0.227824	0.361028	ivw_CP_alcohol
Triglycerides in HDL || id:met-d-HDL_TG	0.222657	0.120095	1.24939	ivw_CP_alcohol
Cholesteryl esters in very small VLDL || id:met-d-XS_VLDL_CE	-0.159889	0.252528	0.852238	ivw_CP_alcohol
Clinical LDL cholesterol || id:met-d-Clinical_LDL_C	-0.158034	0.410287	0.853821	ivw_CP_alcohol
Ratio of linoleic acid to total fatty acids || id:met-d-LA_pct	0.0219555	0.917789	1.0222	ivw_CP_alcohol
HDL cholesterol || id:met-d-HDL_C	-0.192634	0.131208	0.824784	ivw_CP_alcohol
Total triglycerides || id:met-d-Total_TG	0.334625	0.0703001	1.39742	ivw_CP_alcohol
Triglycerides in medium VLDL || id:met-d-M_VLDL_TG	0.414034	0.0163892	1.51291	ivw_CP_alcohol
Cholesteryl esters in large LDL || id:met-d-L_LDL_CE	-0.118055	0.521783	0.888647	ivw_CP_alcohol
Omega-6 fatty acids || id:met-d-Omega_6	0.202086	0.217456	1.22395	ivw_CP_alcohol
Free cholesterol in very large VLDL || id:met-d-XL_VLDL_FC	0.383491	0.033381	1.4674	ivw_CP_alcohol
Cholesterol to total lipids ratio in medium VLDL || id:met-d-M_VLDL_C_pct	-0.520548	0.00180608	0.594195	ivw_CP_alcohol
Free cholesterol to total lipids ratio in small VLDL || id:met-d-S_VLDL_FC_pct	-0.573928	0.000434579	0.563308	ivw_CP_alcohol
Citrate || id:met-d-Citrate	0.116206	0.686205	1.12323	ivw_CP_alcohol
Cholesteryl esters in very large VLDL || id:met-d-XL_VLDL_CE	0.301536	0.0801745	1.35193	ivw_CP_alcohol
Cholesterol to total lipids ratio in medium LDL || id:met-d-M_LDL_C_pct	-0.349285	0.0855162	0.705192	ivw_CP_alcohol
Triglycerides in small LDL || id:met-d-S_LDL_TG	0.354733	0.0198756	1.4258	ivw_CP_alcohol
Free cholesterol to total lipids ratio in chylomicrons and extremely large VLDL || id:met-d-XXL_VLDL_FC_pct	-0.290349	0.25183	0.748003	ivw_CP_alcohol
Phospholipids in small LDL || id:met-d-S_LDL_PL	-0.0500693	0.775381	0.951164	ivw_CP_alcohol
Triglycerides to total lipids ratio in small LDL || id:met-d-S_LDL_TG_pct	0.400607	0.00633589	1.49273	ivw_CP_alcohol
Cholesteryl esters to total lipids ratio in very large VLDL || id:met-d-XL_VLDL_CE_pct	-0.338486	0.046986	0.712849	ivw_CP_alcohol
Triglycerides to total lipids ratio in very large HDL || id:met-d-XL_HDL_TG_pct	0.574011	0.000138753	1.77537	ivw_CP_alcohol
Total lipids in very small VLDL || id:met-d-XS_VLDL_L	-0.027675	0.833818	0.972704	ivw_CP_alcohol
Phospholipids in large HDL || id:met-d-L_HDL_PL	-0.214516	0.068472	0.806932	ivw_CP_alcohol
Free cholesterol in large HDL || id:met-d-L_HDL_FC	-0.279456	0.021887	0.756195	ivw_CP_alcohol
Free cholesterol in HDL || id:met-d-HDL_FC	-0.237603	0.0647609	0.788516	ivw_CP_alcohol
Concentration of chylomicrons and extremely large VLDL particles || id:met-d-XXL_VLDL_P	0.33787	0.0556081	1.40196	ivw_CP_alcohol
Concentration of large LDL particles || id:met-d-L_LDL_P	-0.1006	0.562456	0.904295	ivw_CP_alcohol
Concentration of small LDL particles || id:met-d-S_LDL_P	0.00826637	0.962822	1.0083	ivw_CP_alcohol
Triglycerides in VLDL || id:met-d-VLDL_TG	0.343924	0.0566864	1.41047	ivw_CP_alcohol
Cholesterol to total lipids ratio in IDL || id:met-d-IDL_C_pct	-0.364728	0.00724713	0.694386	ivw_CP_alcohol
Ratio of omega-3 fatty acids to total fatty acids || id:met-d-Omega_3_pct	-0.128846	0.25566	0.87911	ivw_CP_alcohol
Triglycerides to total lipids ratio in large HDL || id:met-d-L_HDL_TG_pct	0.484734	0.00218206	1.62374	ivw_CP_alcohol
Phospholipids to total lipids ratio in small VLDL || id:met-d-S_VLDL_PL_pct	-0.556762	0.000600508	0.573062	ivw_CP_alcohol
Total cholesterol minus HDL-C || id:met-d-non_HDL_C	-0.0954072	0.615514	0.909003	ivw_CP_alcohol
Docosahexaenoic acid || id:met-d-DHA	-0.24989	0.057917	0.778887	ivw_CP_alcohol
Phospholipids in small HDL || id:met-d-S_HDL_PL	0.224032	0.156844	1.25111	ivw_CP_alcohol
Total lipids in very large VLDL || id:met-d-XL_VLDL_L	0.420047	0.0240407	1.52203	ivw_CP_alcohol
Sphingomyelins || id:met-d-Sphingomyelins	-0.285292	0.0544223	0.751795	ivw_CP_alcohol
Phospholipids in large VLDL || id:met-d-L_VLDL_PL	0.430588	0.012966	1.53816	ivw_CP_alcohol
Glycine || id:met-d-Gly	0.0312904	0.710674	1.03179	ivw_CP_alcohol
Glycoprotein acetyls || id:met-d-GlycA	0.360634	0.0429423	1.43424	ivw_CP_alcohol
Total lipids in chylomicrons and extremely large VLDL || id:met-d-XXL_VLDL_L	0.270747	0.125456	1.31094	ivw_CP_alcohol
Free cholesterol in small LDL || id:met-d-S_LDL_FC	-0.11986	0.520815	0.887045	ivw_CP_alcohol
Free cholesterol to total lipids ratio in IDL || id:met-d-IDL_FC_pct	-0.607745	0.0156644	0.544577	ivw_CP_alcohol
Triglycerides in large VLDL || id:met-d-L_VLDL_TG	0.300642	0.102936	1.35073	ivw_CP_alcohol
Degree of unsaturation || id:met-d-Unsaturation	-0.302275	0.013827	0.739135	ivw_CP_alcohol
Cholesteryl esters to total lipids ratio in large LDL || id:met-d-L_LDL_CE_pct	0.0119378	0.953546	1.01201	ivw_CP_alcohol
Cholesterol to total lipids ratio in small HDL || id:met-d-S_HDL_C_pct	-0.190161	0.20552	0.826826	ivw_CP_alcohol
Alanine || id:met-d-Ala	-0.00229293	0.992788	0.99771	ivw_CP_alcohol
Total lipids in small HDL || id:met-d-S_HDL_L	0.272772	0.0911863	1.3136	ivw_CP_alcohol
Cholesterol to total lipids ratio in large HDL || id:met-d-L_HDL_C_pct	-0.362574	0.0121247	0.695883	ivw_CP_alcohol
Triglycerides in chylomicrons and extremely large VLDL || id:met-d-XXL_VLDL_TG	0.333031	0.0886089	1.39519	ivw_CP_alcohol
Valine || id:met-d-Val	-0.0168988	0.95954	0.983243	ivw_CP_alcohol
Total lipids in VLDL || id:met-d-VLDL_L	0.344611	0.0423327	1.41144	ivw_CP_alcohol
Apolipoprotein A1 || id:met-d-ApoA1	-0.085557	0.535252	0.918001	ivw_CP_alcohol
Remnant cholesterol (non-HDL, non-LDL -cholesterol) || id:met-d-Remnant_C	-0.133455	0.42068	0.875066	ivw_CP_alcohol
Cholesteryl esters in medium HDL || id:met-d-M_HDL_CE	-0.0941117	0.571349	0.910181	ivw_CP_alcohol
Concentration of very large VLDL particles || id:met-d-XL_VLDL_P	0.47515	0.00634571	1.60825	ivw_CP_alcohol
Phospholipids in HDL || id:met-d-HDL_PL	-0.161381	0.26537	0.850967	ivw_CP_alcohol
Total cholesterol || id:met-d-Total_C	-0.147823	0.367117	0.862584	ivw_CP_alcohol
Phospholipids in large LDL || id:met-d-L_LDL_PL	-0.164541	0.384771	0.848283	ivw_CP_alcohol
Free cholesterol in large VLDL || id:met-d-L_VLDL_FC	0.390885	0.031102	1.47829	ivw_CP_alcohol
Cholesteryl esters in large HDL || id:met-d-L_HDL_CE	-0.290509	0.0122798	0.747883	ivw_CP_alcohol
Phosphatidylcholines || id:met-d-Phosphatidylc	0.0224903	0.871946	1.02275	ivw_CP_alcohol
Pyruvate || id:met-d-Pyruvate	0.377381	0.264483	1.45846	ivw_CP_alcohol
3-Hydroxybutyrate || id:met-d-bOHbutyrate	0.314976	0.420836	1.37023	ivw_CP_alcohol
Phospholipids in very large VLDL || id:met-d-XL_VLDL_PL	0.451261	0.0123161	1.57029	ivw_CP_alcohol
Total lipids in very large HDL || id:met-d-XL_HDL_L	-0.288334	0.0163263	0.749511	ivw_CP_alcohol
Free cholesterol to total lipids ratio in very large VLDL || id:met-d-XL_VLDL_FC_pct	-0.342928	0.0399983	0.70969	ivw_CP_alcohol
Cholesteryl esters in large VLDL || id:met-d-L_VLDL_CE	0.391014	0.0278727	1.47848	ivw_CP_alcohol
Free cholesterol in very small VLDL || id:met-d-XS_VLDL_FC	-0.0222386	0.865745	0.978007	ivw_CP_alcohol
Phospholipids in very large HDL || id:met-d-XL_HDL_PL	-0.303454	0.0149924	0.738264	ivw_CP_alcohol
Ratio of monounsaturated fatty acids to total fatty acids || id:met-d-MUFA_pct	0.491761	0.000890062	1.63519	ivw_CP_alcohol
Free cholesterol in IDL || id:met-d-IDL_FC	-0.252747	0.0826433	0.776664	ivw_CP_alcohol
Phospholipids to total lipids ratio in large HDL || id:met-d-L_HDL_PL_pct	0.275242	0.0695877	1.31685	ivw_CP_alcohol
Triglycerides to total lipids ratio in medium HDL || id:met-d-M_HDL_TG_pct	0.47681	0.0016572	1.61093	ivw_CP_alcohol
Total lipids in IDL || id:met-d-IDL_L	-0.221297	0.129235	0.801479	ivw_CP_alcohol
Total concentration of branched-chain amino acids (leucine + isoleucine + valine) || id:met-d-Total_BCAA	0.13496	0.728588	1.14449	ivw_CP_alcohol
Cholesterol in large LDL || id:met-d-L_LDL_C	-0.147226	0.428506	0.863099	ivw_CP_alcohol
Triglycerides to total lipids ratio in large VLDL || id:met-d-L_VLDL_TG_pct	-0.0457542	0.757077	0.955277	ivw_CP_alcohol
Free cholesterol to total lipids ratio in medium LDL || id:met-d-M_LDL_FC_pct	-0.441599	0.00366721	0.643008	ivw_CP_alcohol
Cholesterol in small LDL || id:met-d-S_LDL_C	-0.0912744	0.592379	0.912767	ivw_CP_alcohol
Cholesteryl esters to total lipids ratio in medium VLDL || id:met-d-M_VLDL_CE_pct	-0.640406	0.000121993	0.527079	ivw_CP_alcohol
Triglycerides in LDL || id:met-d-LDL_TG	0.272162	0.0601948	1.3128	ivw_CP_alcohol
Concentration of large HDL particles || id:met-d-L_HDL_P	-0.26653	0.0216669	0.766033	ivw_CP_alcohol
Ratio of triglycerides to phosphoglycerides || id:met-d-TG_by_PG	0.476206	0.00225839	1.60995	ivw_CP_alcohol
Cholesterol to total lipids ratio in very large HDL || id:met-d-XL_HDL_C_pct	0.0710369	0.573853	1.07362	ivw_CP_alcohol
Ratio of polyunsaturated fatty acids to monounsaturated fatty acids || id:met-d-PUFA_by_MUFA	-0.565851	0.000461271	0.567877	ivw_CP_alcohol
Total cholines || id:met-d-Cholines	0.00586317	0.967987	1.00588	ivw_CP_alcohol
Monounsaturated fatty acids || id:met-d-MUFA	0.343716	0.0532985	1.41018	ivw_CP_alcohol
Cholesteryl esters in VLDL || id:met-d-VLDL_CE	0.0577232	0.748983	1.05942	ivw_CP_alcohol
Cholesterol in chylomicrons and extremely large VLDL || id:met-d-XXL_VLDL_C	0.322758	0.0519634	1.38093	ivw_CP_alcohol
Phospholipids to total lipids ratio in very large HDL || id:met-d-XL_HDL_PL_pct	-0.355787	0.0195822	0.700622	ivw_CP_alcohol
Phospholipids to total lipids ratio in chylomicrons and extremely large VLDL || id:met-d-XXL_VLDL_PL_pct	0.261611	0.144567	1.29902	ivw_CP_alcohol
Phospholipids in LDL || id:met-d-LDL_PL	-0.105343	0.553749	0.900016	ivw_CP_alcohol
Total lipids in medium VLDL || id:met-d-M_VLDL_L	0.383688	0.04161	1.46769	ivw_CP_alcohol
Linoleic acid || id:met-d-LA	0.3026	0.0917437	1.35337	ivw_CP_alcohol
Omega-3 fatty acids || id:met-d-Omega_3	-0.104538	0.324659	0.90074	ivw_CP_alcohol
Free cholesterol in medium LDL || id:met-d-M_LDL_FC	-0.107012	0.569495	0.898515	ivw_CP_alcohol
Cholesteryl esters to total lipids ratio in medium LDL || id:met-d-M_LDL_CE_pct	0.270324	0.160096	1.31039	ivw_CP_alcohol
Lactate || id:met-d-Lactate	-0.387926	0.457463	0.678462	ivw_CP_alcohol
Concentration of VLDL particles || id:met-d-VLDL_P	0.18747	0.257173	1.20619	ivw_CP_alcohol
Free cholesterol in medium VLDL || id:met-d-M_VLDL_FC	0.0813686	0.642727	1.08477	ivw_CP_alcohol
Total concentration of lipoprotein particles || id:met-d-Total_P	-0.0376538	0.811381	0.963046	ivw_CP_alcohol
Cholesterol to total lipids ratio in very small VLDL || id:met-d-XS_VLDL_C_pct	-0.649168	2.32979e-05	0.52248	ivw_CP_alcohol
Cholesteryl esters to total lipids ratio in IDL || id:met-d-IDL_CE_pct	-0.272501	0.0950393	0.761472	ivw_CP_alcohol
Phospholipids to total lipids ratio in large LDL || id:met-d-L_LDL_PL_pct	-0.0363753	0.793827	0.964278	ivw_CP_alcohol
Cholesterol in large VLDL || id:met-d-L_VLDL_C	0.419036	0.00953717	1.5205	ivw_CP_alcohol
Concentration of very small VLDL particles || id:met-d-XS_VLDL_P	-0.084651	0.52898	0.918833	ivw_CP_alcohol
Phospholipids in medium HDL || id:met-d-M_HDL_PL	-0.105987	0.468271	0.899437	ivw_CP_alcohol
Total lipids in small LDL || id:met-d-S_LDL_L	-0.0426685	0.80436	0.958229	ivw_CP_alcohol
Cholesterol in very large HDL || id:met-d-XL_HDL_C	-0.278675	0.0286427	0.756786	ivw_CP_alcohol
Free cholesterol to total lipids ratio in very large HDL || id:met-d-XL_HDL_FC_pct	0.223454	0.0698112	1.25039	ivw_CP_alcohol
Ratio of saturated fatty acids to total fatty acids || id:met-d-SFA_pct	-0.00907774	0.980836	0.990963	ivw_CP_alcohol
Concentration of small HDL particles || id:met-d-S_HDL_P	0.229162	0.200906	1.25755	ivw_CP_alcohol
Isoleucine || id:met-d-Ile	0.746611	0.11873	2.10984	ivw_CP_alcohol
Average diameter for LDL particles || id:met-d-LDL_size	-0.407369	0.146416	0.665398	ivw_CP_alcohol
Triglycerides to total lipids ratio in medium LDL || id:met-d-M_LDL_TG_pct	0.242191	0.102299	1.27404	ivw_CP_alcohol

## Sheet: WM_acute_pancreatitis
exposure	b	pval	or	type
Glutamine || id:met-d-Gln	-0.0155954	0.90182	0.984526	WM_AP
Total lipids in large LDL || id:met-d-L_LDL_L	-0.166426	0.237495	0.846685	WM_AP
Total lipids in HDL || id:met-d-HDL_L	0.0980704	0.382842	1.10304	WM_AP
Ratio of omega-6 fatty acids to total fatty acids || id:met-d-Omega_6_pct	0.0551289	0.762434	1.05668	WM_AP
Triglycerides in IDL || id:met-d-IDL_TG	0.118825	0.219306	1.12617	WM_AP
Tyrosine || id:met-d-Tyr	0.0287363	0.889982	1.02915	WM_AP
Triglycerides to total lipids ratio in chylomicrons and extremely large VLDL || id:met-d-XXL_VLDL_TG_pct	-0.146326	0.365643	0.863876	WM_AP
Total lipids in medium HDL || id:met-d-M_HDL_L	0.1137	0.394771	1.12042	WM_AP
Free cholesterol to total lipids ratio in large VLDL || id:met-d-L_VLDL_FC_pct	0.0847889	0.622506	1.08849	WM_AP
Cholesteryl esters in small VLDL || id:met-d-S_VLDL_CE	0.103292	0.432858	1.10882	WM_AP
Concentration of very large HDL particles || id:met-d-XL_HDL_P	0.102389	0.345334	1.10781	WM_AP
Triglycerides in very small VLDL || id:met-d-XS_VLDL_TG	0.136089	0.234074	1.14578	WM_AP
Concentration of medium HDL particles || id:met-d-M_HDL_P	0.107542	0.408573	1.11354	WM_AP
Total lipids in lipoprotein particles || id:met-d-Total_L	-0.113265	0.421356	0.892914	WM_AP
Triglycerides in large HDL || id:met-d-L_HDL_TG	0.0580429	0.514084	1.05976	WM_AP
Total fatty acids || id:met-d-Total_FA	0.062279	0.670688	1.06426	WM_AP
Phospholipids to total lipids ratio in very small VLDL || id:met-d-XS_VLDL_PL_pct	0.22337	0.147751	1.25028	WM_AP
Cholesterol in very large VLDL || id:met-d-XL_VLDL_C	0.140507	0.383614	1.15086	WM_AP
Phospholipids in medium VLDL || id:met-d-M_VLDL_PL	-0.0132506	0.923537	0.986837	WM_AP
Cholesteryl esters in small LDL || id:met-d-S_LDL_CE	-0.108696	0.473732	0.897003	WM_AP
Triglycerides to total lipids ratio in very small VLDL || id:met-d-XS_VLDL_TG_pct	0.352462	0.00743895	1.42257	WM_AP
Free cholesterol in medium HDL || id:met-d-M_HDL_FC	0.101422	0.405923	1.10674	WM_AP
Phospholipids to total lipids ratio in medium LDL || id:met-d-M_LDL_PL_pct	-0.239805	0.0735529	0.786781	WM_AP
Total lipids in LDL || id:met-d-LDL_L	-0.177463	0.192537	0.837392	WM_AP
Saturated fatty acids || id:met-d-SFA	0.0534736	0.733143	1.05493	WM_AP
Polyunsaturated fatty acids || id:met-d-PUFA	-0.0590899	0.645366	0.942622	WM_AP
Total phospholipids in lipoprotein particles || id:met-d-Total_PL	-0.0967534	0.46456	0.90778	WM_AP
Cholesteryl esters in medium VLDL || id:met-d-M_VLDL_CE	-0.0856658	0.54992	0.917901	WM_AP
Triglycerides in very large VLDL || id:met-d-XL_VLDL_TG	0.177139	0.252887	1.1938	WM_AP
Free cholesterol to total lipids ratio in small HDL || id:met-d-S_HDL_FC_pct	0.104102	0.239295	1.10971	WM_AP
Triglycerides to total lipids ratio in very large VLDL || id:met-d-XL_VLDL_TG_pct	0.142496	0.307173	1.15315	WM_AP
Cholesterol to total lipids ratio in large VLDL || id:met-d-L_VLDL_C_pct	-0.117479	0.350873	0.889159	WM_AP
Cholesterol in small VLDL || id:met-d-S_VLDL_C	-0.00145511	0.991046	0.998546	WM_AP
Cholesterol to total lipids ratio in medium HDL || id:met-d-M_HDL_C_pct	0.0414273	0.743972	1.0423	WM_AP
LDL cholesterol || id:met-d-LDL_C	-0.173027	0.21554	0.841115	WM_AP
Cholesterol in medium HDL || id:met-d-M_HDL_C	0.0917821	0.49198	1.09613	WM_AP
Cholesterol to total lipids ratio in very large VLDL || id:met-d-XL_VLDL_C_pct	-0.245328	0.108324	0.782448	WM_AP
Total lipids in large HDL || id:met-d-L_HDL_L	0.0702205	0.527654	1.07274	WM_AP
Cholesterol in very small VLDL || id:met-d-XS_VLDL_C	0.138894	0.239653	1.149	WM_AP
Cholesteryl esters to total lipids ratio in large HDL || id:met-d-L_HDL_CE_pct	0.00691366	0.959399	1.00694	WM_AP
Cholesteryl esters to total lipids ratio in very large HDL || id:met-d-XL_HDL_CE_pct	-0.102769	0.46056	0.902336	WM_AP
Cholesteryl esters in chylomicrons and extremely large VLDL || id:met-d-XXL_VLDL_CE	0.258128	0.0948642	1.29451	WM_AP
Concentration of HDL particles || id:met-d-HDL_P	0.101278	0.473822	1.10658	WM_AP
Phospholipids in VLDL || id:met-d-VLDL_PL	-0.103915	0.423752	0.901301	WM_AP
Phospholipids in chylomicrons and extremely large VLDL || id:met-d-XXL_VLDL_PL	0.218697	0.167695	1.24445	WM_AP
Triglycerides in small VLDL || id:met-d-S_VLDL_TG	0.164811	0.221196	1.17917	WM_AP
Free cholesterol to total lipids ratio in medium HDL || id:met-d-M_HDL_FC_pct	0.0701949	0.550204	1.07272	WM_AP
Cholesterol to total lipids ratio in large LDL || id:met-d-L_LDL_C_pct	-0.297186	0.0547701	0.742906	WM_AP
Free cholesterol to total lipids ratio in large LDL || id:met-d-L_LDL_FC_pct	-0.282979	0.0471011	0.753535	WM_AP
Free cholesterol in large LDL || id:met-d-L_LDL_FC	-0.172757	0.200003	0.841342	WM_AP
Free cholesterol in VLDL || id:met-d-VLDL_FC	-0.0851069	0.524471	0.918414	WM_AP
Cholesterol in IDL || id:met-d-IDL_C	-0.144102	0.263701	0.865799	WM_AP
VLDL cholesterol || id:met-d-VLDL_C	0.0752199	0.597866	1.07812	WM_AP
Free cholesterol in small HDL || id:met-d-S_HDL_FC	-0.117197	0.434589	0.88941	WM_AP
Average diameter for HDL particles || id:met-d-HDL_size	0.141543	0.26536	1.15205	WM_AP
Phenylalanine || id:met-d-Phe	-0.135998	0.559257	0.872845	WM_AP
Phospholipids in very small VLDL || id:met-d-XS_VLDL_PL	0.127852	0.206392	1.13638	WM_AP
Total free cholesterol || id:met-d-Total_FC	-0.11064	0.443932	0.895261	WM_AP
Cholesteryl esters in IDL || id:met-d-IDL_CE	-0.149796	0.254796	0.860884	WM_AP
Phosphoglycerides || id:met-d-Phosphoglyc	0.165292	0.194714	1.17974	WM_AP
Concentration of LDL particles || id:met-d-LDL_P	-0.0970157	0.474057	0.907542	WM_AP
Concentration of medium LDL particles || id:met-d-M_LDL_P	-0.105885	0.471542	0.899528	WM_AP
Histidine || id:met-d-His	0.146323	0.632395	1.15757	WM_AP
Phospholipids to total lipids ratio in medium HDL || id:met-d-M_HDL_PL_pct	0.0604738	0.673236	1.06234	WM_AP
Concentration of small VLDL particles || id:met-d-S_VLDL_P	0.00313872	0.980169	1.00314	WM_AP
Triglycerides in medium LDL || id:met-d-M_LDL_TG	0.180839	0.156908	1.19822	WM_AP
Cholesterol to total lipids ratio in small VLDL || id:met-d-S_VLDL_C_pct	-0.156025	0.247416	0.855538	WM_AP
Total lipids in medium LDL || id:met-d-M_LDL_L	-0.123277	0.374942	0.884019	WM_AP
Phospholipids to total lipids ratio in medium VLDL || id:met-d-M_VLDL_PL_pct	-0.0973894	0.459226	0.907203	WM_AP
Cholesterol to total lipids ratio in chylomicrons and extremely large VLDL || id:met-d-XXL_VLDL_C_pct	0.0924782	0.577322	1.09689	WM_AP
Cholesteryl esters in very large HDL || id:met-d-XL_HDL_CE	0.0967631	0.406542	1.1016	WM_AP
Total lipids in large VLDL || id:met-d-L_VLDL_L	0.143063	0.363651	1.1538	WM_AP
Glucose || id:met-d-Glucose	-0.0998539	0.675934	0.90497	WM_AP
Average diameter for VLDL particles || id:met-d-VLDL_size	0.178957	0.158951	1.19597	WM_AP
Concentration of IDL particles || id:met-d-IDL_P	-0.13702	0.306032	0.871953	WM_AP
Free cholesterol to total lipids ratio in large HDL || id:met-d-L_HDL_FC_pct	-0.262244	0.0336152	0.769323	WM_AP
Cholesteryl esters in LDL || id:met-d-LDL_CE	-0.160962	0.260702	0.851325	WM_AP
Ratio of docosahexaenoic acid to total fatty acids || id:met-d-DHA_pct	-0.282719	0.00443618	0.753731	WM_AP
Cholesteryl esters in medium LDL || id:met-d-M_LDL_CE	-0.123497	0.386318	0.883824	WM_AP
Triglycerides to total lipids ratio in large LDL || id:met-d-L_LDL_TG_pct	0.168583	0.201293	1.18363	WM_AP
Cholesteryl esters to total lipids ratio in very small VLDL || id:met-d-XS_VLDL_CE_pct	-0.363584	0.00778761	0.69518	WM_AP
Phospholipids to total lipids ratio in small HDL || id:met-d-S_HDL_PL_pct	0.190302	0.149516	1.20962	WM_AP
Free cholesterol in LDL || id:met-d-LDL_FC	-0.176123	0.19381	0.838515	WM_AP
Cholesteryl esters to total lipids ratio in medium HDL || id:met-d-M_HDL_CE_pct	-0.153544	0.243463	0.857663	WM_AP
Cholesterol in medium LDL || id:met-d-M_LDL_C	-0.126777	0.387317	0.88093	WM_AP
Triglycerides to total lipids ratio in medium VLDL || id:met-d-M_VLDL_TG_pct	0.118143	0.461133	1.1254	WM_AP
Free cholesterol to total lipids ratio in small LDL || id:met-d-S_LDL_FC_pct	-0.280095	0.0501029	0.755712	WM_AP
Cholesterol to total lipids ratio in small LDL || id:met-d-S_LDL_C_pct	-0.245196	0.158096	0.782551	WM_AP
Triglycerides to total lipids ratio in small HDL || id:met-d-S_HDL_TG_pct	0.16004	0.205336	1.17356	WM_AP
Phospholipids in small VLDL || id:met-d-S_VLDL_PL	0.053007	0.67459	1.05444	WM_AP
Phospholipids to total lipids ratio in small LDL || id:met-d-S_LDL_PL_pct	-0.126683	0.422288	0.881013	WM_AP
Triglycerides in large LDL || id:met-d-L_LDL_TG	0.129684	0.226794	1.13847	WM_AP
Total esterified cholesterol || id:met-d-Total_CE	-0.159228	0.256313	0.852802	WM_AP
Cholesteryl esters to total lipids ratio in small HDL || id:met-d-S_HDL_CE_pct	-0.112419	0.320248	0.893669	WM_AP
Ratio of omega-6 fatty acids to omega-3 fatty acids || id:met-d-Omega_6_by_Omega_3	0.209628	0.00286743	1.23322	WM_AP
Acetone || id:met-d-Acetone	-0.791069	0.0874477	0.45336	WM_AP
Ratio of polyunsaturated fatty acids to total fatty acids || id:met-d-PUFA_pct	-0.613202	0.000413196	0.541614	WM_AP
Triglycerides in very large HDL || id:met-d-XL_HDL_TG	0.122808	0.206998	1.13067	WM_AP
Leucine || id:met-d-Leu	-0.21576	0.519643	0.805929	WM_AP
Triglycerides in medium HDL || id:met-d-M_HDL_TG	0.144012	0.29172	1.1549	WM_AP
Free cholesterol in very large HDL || id:met-d-XL_HDL_FC	-0.0740982	0.536366	0.928581	WM_AP
Free cholesterol in chylomicrons and extremely large VLDL || id:met-d-XXL_VLDL_FC	0.212712	0.145751	1.23703	WM_AP
Phospholipids to total lipids ratio in very large VLDL || id:met-d-XL_VLDL_PL_pct	-0.168038	0.313888	0.845322	WM_AP
Albumin || id:met-d-Albumin	0.0590465	0.780458	1.06082	WM_AP
Triglycerides to total lipids ratio in IDL || id:met-d-IDL_TG_pct	0.27345	0.0204047	1.31449	WM_AP
Cholesteryl esters to total lipids ratio in large VLDL || id:met-d-L_VLDL_CE_pct	0.104228	0.413444	1.10985	WM_AP
Phospholipids to total lipids ratio in IDL || id:met-d-IDL_PL_pct	0.135763	0.257383	1.14541	WM_AP
Phospholipids in medium LDL || id:met-d-M_LDL_PL	-0.144191	0.302381	0.865723	WM_AP
Phospholipids to total lipids ratio in large VLDL || id:met-d-L_VLDL_PL_pct	0.210734	0.0950743	1.23458	WM_AP
Cholesteryl esters in small HDL || id:met-d-S_HDL_CE	-0.136454	0.368545	0.872446	WM_AP
Ratio of apolipoprotein B to apolipoprotein A1 || id:met-d-ApoB_by_ApoA1	-0.0937426	0.487564	0.910517	WM_AP
Triglycerides in small HDL || id:met-d-S_HDL_TG	0.317555	0.026553	1.37377	WM_AP
Creatinine || id:met-d-Creatinine	0.154281	0.436499	1.16682	WM_AP
Free cholesterol to total lipids ratio in medium VLDL || id:met-d-M_VLDL_FC_pct	-0.131388	0.378	0.876878	WM_AP
Cholesteryl esters to total lipids ratio in small LDL || id:met-d-S_LDL_CE_pct	0.00428723	0.977323	1.0043	WM_AP
Free cholesterol to total lipids ratio in very small VLDL || id:met-d-XS_VLDL_FC_pct	-0.254806	0.0830501	0.775067	WM_AP
Cholesteryl esters to total lipids ratio in chylomicrons and extremely large VLDL || id:met-d-XXL_VLDL_CE_pct	-0.208405	0.215573	0.811878	WM_AP
Total lipids in small VLDL || id:met-d-S_VLDL_L	0.0106703	0.935258	1.01073	WM_AP
Acetate || id:met-d-Acetate	0.276774	0.526652	1.31887	WM_AP
Concentration of medium VLDL particles || id:met-d-M_VLDL_P	0.0337107	0.814903	1.03429	WM_AP
Apolipoprotein B || id:met-d-ApoB	-0.102842	0.46882	0.902269	WM_AP
Free cholesterol in small VLDL || id:met-d-S_VLDL_FC	-0.0668143	0.611762	0.935369	WM_AP
Cholesteryl esters in HDL || id:met-d-HDL_CE	0.0717244	0.553889	1.07436	WM_AP
Cholesterol in small HDL || id:met-d-S_HDL_C	-0.0594769	0.703612	0.942257	WM_AP
Concentration of large VLDL particles || id:met-d-L_VLDL_P	0.148842	0.347097	1.16049	WM_AP
Cholesterol in large HDL || id:met-d-L_HDL_C	0.0680706	0.540739	1.07044	WM_AP
Phospholipids in IDL || id:met-d-IDL_PL	-0.0919967	0.458341	0.912108	WM_AP
Triglycerides to total lipids ratio in small VLDL || id:met-d-S_VLDL_TG_pct	0.124854	0.399918	1.13298	WM_AP
Cholesterol in medium VLDL || id:met-d-M_VLDL_C	-0.0880989	0.522595	0.91567	WM_AP
Cholesteryl esters to total lipids ratio in small VLDL || id:met-d-S_VLDL_CE_pct	-0.10365	0.428094	0.901541	WM_AP
Acetoacetate || id:met-d-Acetoacetate	-1.41008	0.021318	0.244123	WM_AP
Triglycerides in HDL || id:met-d-HDL_TG	0.122275	0.346521	1.13006	WM_AP
Cholesteryl esters in very small VLDL || id:met-d-XS_VLDL_CE	-0.00842753	0.944299	0.991608	WM_AP
Clinical LDL cholesterol || id:met-d-Clinical_LDL_C	-0.15764	0.26807	0.854158	WM_AP
Ratio of linoleic acid to total fatty acids || id:met-d-LA_pct	0.390154	0.00380226	1.47721	WM_AP
HDL cholesterol || id:met-d-HDL_C	0.0623861	0.59517	1.06437	WM_AP
Total triglycerides || id:met-d-Total_TG	0.173345	0.273612	1.18928	WM_AP
Triglycerides in medium VLDL || id:met-d-M_VLDL_TG	0.146726	0.310994	1.15804	WM_AP
Cholesteryl esters in large LDL || id:met-d-L_LDL_CE	-0.172394	0.222971	0.841648	WM_AP
Omega-6 fatty acids || id:met-d-Omega_6	-0.0250671	0.857524	0.975244	WM_AP
Free cholesterol in very large VLDL || id:met-d-XL_VLDL_FC	0.14246	0.374742	1.15311	WM_AP
Cholesterol to total lipids ratio in medium VLDL || id:met-d-M_VLDL_C_pct	-0.122979	0.443744	0.884282	WM_AP
Free cholesterol to total lipids ratio in small VLDL || id:met-d-S_VLDL_FC_pct	-0.238281	0.0591288	0.787981	WM_AP
Citrate || id:met-d-Citrate	0.143568	0.430011	1.15439	WM_AP
Cholesteryl esters in very large VLDL || id:met-d-XL_VLDL_CE	0.0618914	0.665029	1.06385	WM_AP
Cholesterol to total lipids ratio in medium LDL || id:met-d-M_LDL_C_pct	-0.375136	0.0330888	0.687196	WM_AP
Triglycerides in small LDL || id:met-d-S_LDL_TG	0.189832	0.148141	1.20905	WM_AP
Free cholesterol to total lipids ratio in chylomicrons and extremely large VLDL || id:met-d-XXL_VLDL_FC_pct	0.136059	0.449256	1.14575	WM_AP
Phospholipids in small LDL || id:met-d-S_LDL_PL	-0.145073	0.242281	0.864959	WM_AP
Triglycerides to total lipids ratio in small LDL || id:met-d-S_LDL_TG_pct	0.318839	0.0154427	1.37553	WM_AP
Cholesteryl esters to total lipids ratio in very large VLDL || id:met-d-XL_VLDL_CE_pct	-0.245634	0.0850117	0.782209	WM_AP
Triglycerides to total lipids ratio in very large HDL || id:met-d-XL_HDL_TG_pct	0.242389	0.0860942	1.27429	WM_AP
Total lipids in very small VLDL || id:met-d-XS_VLDL_L	0.127501	0.243072	1.13599	WM_AP
Phospholipids in large HDL || id:met-d-L_HDL_PL	0.0735275	0.498899	1.0763	WM_AP
Free cholesterol in large HDL || id:met-d-L_HDL_FC	0.0690811	0.532748	1.07152	WM_AP
Free cholesterol in HDL || id:met-d-HDL_FC	0.0749104	0.516684	1.07779	WM_AP
Concentration of chylomicrons and extremely large VLDL particles || id:met-d-XXL_VLDL_P	0.231827	0.15259	1.2609	WM_AP
Concentration of large LDL particles || id:met-d-L_LDL_P	-0.0956045	0.44634	0.908823	WM_AP
Concentration of small LDL particles || id:met-d-S_LDL_P	-0.094632	0.479988	0.909708	WM_AP
Triglycerides in VLDL || id:met-d-VLDL_TG	0.154335	0.326824	1.16688	WM_AP
Cholesterol to total lipids ratio in IDL || id:met-d-IDL_C_pct	-0.261696	0.021513	0.769745	WM_AP
Ratio of omega-3 fatty acids to total fatty acids || id:met-d-Omega_3_pct	-0.198956	0.00383487	0.819586	WM_AP
Triglycerides to total lipids ratio in large HDL || id:met-d-L_HDL_TG_pct	0.388576	0.0055249	1.47488	WM_AP
Phospholipids to total lipids ratio in small VLDL || id:met-d-S_VLDL_PL_pct	-0.23372	0.0818782	0.791584	WM_AP
Total cholesterol minus HDL-C || id:met-d-non_HDL_C	-0.149543	0.271681	0.861101	WM_AP
Docosahexaenoic acid || id:met-d-DHA	-0.268005	0.00377926	0.764904	WM_AP
Phospholipids in small HDL || id:met-d-S_HDL_PL	-0.105751	0.447279	0.899648	WM_AP
Total lipids in very large VLDL || id:met-d-XL_VLDL_L	0.167572	0.295161	1.18243	WM_AP
Sphingomyelins || id:met-d-Sphingomyelins	-0.135084	0.312662	0.873643	WM_AP
Phospholipids in large VLDL || id:met-d-L_VLDL_PL	0.145413	0.336615	1.15652	WM_AP
Glycine || id:met-d-Gly	-0.085218	0.0991246	0.918312	WM_AP
Glycoprotein acetyls || id:met-d-GlycA	-0.156112	0.300328	0.855464	WM_AP
Total lipids in chylomicrons and extremely large VLDL || id:met-d-XXL_VLDL_L	0.232832	0.138211	1.26217	WM_AP
Free cholesterol in small LDL || id:met-d-S_LDL_FC	-0.162162	0.211304	0.850303	WM_AP
Free cholesterol to total lipids ratio in IDL || id:met-d-IDL_FC_pct	-0.722687	0.000578218	0.485446	WM_AP
Triglycerides in large VLDL || id:met-d-L_VLDL_TG	0.157707	0.32141	1.17082	WM_AP
Degree of unsaturation || id:met-d-Unsaturation	-0.229396	0.00325515	0.795014	WM_AP
Cholesteryl esters to total lipids ratio in large LDL || id:met-d-L_LDL_CE_pct	0.134128	0.422351	1.14354	WM_AP
Cholesterol to total lipids ratio in small HDL || id:met-d-S_HDL_C_pct	-0.1814	0.179975	0.834102	WM_AP
Alanine || id:met-d-Ala	-0.195553	0.350554	0.82238	WM_AP
Total lipids in small HDL || id:met-d-S_HDL_L	-0.0707687	0.628596	0.931677	WM_AP
Cholesterol to total lipids ratio in large HDL || id:met-d-L_HDL_C_pct	-0.0434778	0.722333	0.957454	WM_AP
Triglycerides in chylomicrons and extremely large VLDL || id:met-d-XXL_VLDL_TG	0.278017	0.0873237	1.32051	WM_AP
Valine || id:met-d-Val	-0.0315355	0.908743	0.968957	WM_AP
Total lipids in VLDL || id:met-d-VLDL_L	0.0617664	0.692779	1.06371	WM_AP
Apolipoprotein A1 || id:met-d-ApoA1	0.112317	0.367893	1.11887	WM_AP
Remnant cholesterol (non-HDL, non-LDL -cholesterol) || id:met-d-Remnant_C	-0.105238	0.464091	0.90011	WM_AP
Cholesteryl esters in medium HDL || id:met-d-M_HDL_CE	-0.00878853	0.947989	0.99125	WM_AP
Concentration of very large VLDL particles || id:met-d-XL_VLDL_P	0.195916	0.176423	1.21643	WM_AP
Phospholipids in HDL || id:met-d-HDL_PL	0.115146	0.320132	1.12204	WM_AP
Total cholesterol || id:met-d-Total_C	-0.14716	0.293213	0.863156	WM_AP
Phospholipids in large LDL || id:met-d-L_LDL_PL	-0.158247	0.210189	0.853639	WM_AP
Free cholesterol in large VLDL || id:met-d-L_VLDL_FC	0.139815	0.377231	1.15006	WM_AP
Cholesteryl esters in large HDL || id:met-d-L_HDL_CE	0.0677852	0.536511	1.07014	WM_AP
Phosphatidylcholines || id:met-d-Phosphatidylc	0.125433	0.284802	1.13364	WM_AP
Pyruvate || id:met-d-Pyruvate	0.00763384	0.972696	1.00766	WM_AP
3-Hydroxybutyrate || id:met-d-bOHbutyrate	-0.389858	0.18419	0.677153	WM_AP
Phospholipids in very large VLDL || id:met-d-XL_VLDL_PL	0.150968	0.319542	1.16296	WM_AP
Total lipids in very large HDL || id:met-d-XL_HDL_L	0.105689	0.338418	1.11148	WM_AP
Free cholesterol to total lipids ratio in very large VLDL || id:met-d-XL_VLDL_FC_pct	-0.129272	0.356662	0.878735	WM_AP
Cholesteryl esters in large VLDL || id:met-d-L_VLDL_CE	0.0823122	0.593407	1.08579	WM_AP
Free cholesterol in very small VLDL || id:met-d-XS_VLDL_FC	0.124213	0.234761	1.13226	WM_AP
Phospholipids in very large HDL || id:met-d-XL_HDL_PL	0.116664	0.316046	1.12374	WM_AP
Ratio of monounsaturated fatty acids to total fatty acids || id:met-d-MUFA_pct	0.38918	0.0027983	1.47577	WM_AP
Free cholesterol in IDL || id:met-d-IDL_FC	-0.0998062	0.444914	0.905013	WM_AP
Phospholipids to total lipids ratio in large HDL || id:met-d-L_HDL_PL_pct	0.103617	0.458543	1.10918	WM_AP
Triglycerides to total lipids ratio in medium HDL || id:met-d-M_HDL_TG_pct	0.264422	0.0519255	1.30268	WM_AP
Total lipids in IDL || id:met-d-IDL_L	-0.116445	0.362351	0.890079	WM_AP
Total concentration of branched-chain amino acids (leucine + isoleucine + valine) || id:met-d-Total_BCAA	-0.0986925	0.769423	0.906021	WM_AP
Cholesterol in large LDL || id:met-d-L_LDL_C	-0.167659	0.219634	0.845643	WM_AP
Triglycerides to total lipids ratio in large VLDL || id:met-d-L_VLDL_TG_pct	0.0931926	0.426768	1.09767	WM_AP
Free cholesterol to total lipids ratio in medium LDL || id:met-d-M_LDL_FC_pct	-0.235109	0.0955817	0.790485	WM_AP
Cholesterol in small LDL || id:met-d-S_LDL_C	-0.10965	0.448003	0.896148	WM_AP
Cholesteryl esters to total lipids ratio in medium VLDL || id:met-d-M_VLDL_CE_pct	-0.143784	0.369598	0.866075	WM_AP
Triglycerides in LDL || id:met-d-LDL_TG	0.152209	0.197624	1.1644	WM_AP
Concentration of large HDL particles || id:met-d-L_HDL_P	0.0658729	0.552402	1.06809	WM_AP
Ratio of triglycerides to phosphoglycerides || id:met-d-TG_by_PG	0.268839	0.0438267	1.30844	WM_AP
Cholesterol to total lipids ratio in very large HDL || id:met-d-XL_HDL_C_pct	-0.0910371	0.40884	0.912984	WM_AP
Ratio of polyunsaturated fatty acids to monounsaturated fatty acids || id:met-d-PUFA_by_MUFA	-0.418604	0.00239825	0.657965	WM_AP
Total cholines || id:met-d-Cholines	0.181742	0.165186	1.1993	WM_AP
Monounsaturated fatty acids || id:met-d-MUFA	0.104883	0.498371	1.11058	WM_AP
Cholesteryl esters in VLDL || id:met-d-VLDL_CE	-0.00903075	0.946101	0.99101	WM_AP
Cholesterol in chylomicrons and extremely large VLDL || id:met-d-XXL_VLDL_C	0.245285	0.100194	1.27799	WM_AP
Phospholipids to total lipids ratio in very large HDL || id:met-d-XL_HDL_PL_pct	0.0863205	0.53979	1.09016	WM_AP
Phospholipids to total lipids ratio in chylomicrons and extremely large VLDL || id:met-d-XXL_VLDL_PL_pct	0.291078	0.0174934	1.33787	WM_AP
Phospholipids in LDL || id:met-d-LDL_PL	-0.155339	0.252725	0.856125	WM_AP
Total lipids in medium VLDL || id:met-d-M_VLDL_L	0.0775144	0.616516	1.0806	WM_AP
Linoleic acid || id:met-d-LA	0.0972077	0.515622	1.10209	WM_AP
Omega-3 fatty acids || id:met-d-Omega_3	-0.22153	0.00407414	0.801292	WM_AP
Free cholesterol in medium LDL || id:met-d-M_LDL_FC	-0.154128	0.267977	0.857162	WM_AP
Cholesteryl esters to total lipids ratio in medium LDL || id:met-d-M_LDL_CE_pct	0.0944416	0.549059	1.09905	WM_AP
Lactate || id:met-d-Lactate	0.142388	0.718292	1.15302	WM_AP
Concentration of VLDL particles || id:met-d-VLDL_P	-0.00552264	0.965313	0.994493	WM_AP
Free cholesterol in medium VLDL || id:met-d-M_VLDL_FC	-0.0664395	0.636179	0.93572	WM_AP
Total concentration of lipoprotein particles || id:met-d-Total_P	-0.0231544	0.868745	0.977112	WM_AP
Cholesterol to total lipids ratio in very small VLDL || id:met-d-XS_VLDL_C_pct	-0.374903	0.00444853	0.687356	WM_AP
Cholesteryl esters to total lipids ratio in IDL || id:met-d-IDL_CE_pct	-0.242529	0.0370547	0.784641	WM_AP
Phospholipids to total lipids ratio in large LDL || id:met-d-L_LDL_PL_pct	-0.124496	0.244058	0.882942	WM_AP
Cholesterol in large VLDL || id:met-d-L_VLDL_C	0.0778229	0.594982	1.08093	WM_AP
Concentration of very small VLDL particles || id:met-d-XS_VLDL_P	0.141243	0.203294	1.1517	WM_AP
Phospholipids in medium HDL || id:met-d-M_HDL_PL	0.118263	0.359649	1.12554	WM_AP
Total lipids in small LDL || id:met-d-S_LDL_L	-0.102004	0.457879	0.903026	WM_AP
Cholesterol in very large HDL || id:met-d-XL_HDL_C	0.102383	0.397442	1.10781	WM_AP
Free cholesterol to total lipids ratio in very large HDL || id:met-d-XL_HDL_FC_pct	-0.0918175	0.412569	0.912272	WM_AP
Ratio of saturated fatty acids to total fatty acids || id:met-d-SFA_pct	0.261508	0.35564	1.29889	WM_AP
Concentration of small HDL particles || id:met-d-S_HDL_P	-0.0705359	0.659517	0.931894	WM_AP
Isoleucine || id:met-d-Ile	0.490713	0.16252	1.63348	WM_AP
Average diameter for LDL particles || id:met-d-LDL_size	-0.199438	0.372635	0.819191	WM_AP
Triglycerides to total lipids ratio in medium LDL || id:met-d-M_LDL_TG_pct	0.180389	0.0873474	1.19768	WM_AP

## Sheet: WM_acute_alcoholic_pancreatitis
exposure	b	pval	or	type
Glutamine || id:met-d-Gln	0.135391	0.666994	1.14498	WM_AP_alcohol
Total lipids in large LDL || id:met-d-L_LDL_L	-0.332398	0.343935	0.717202	WM_AP_alcohol
Total lipids in HDL || id:met-d-HDL_L	-0.231542	0.452388	0.79331	WM_AP_alcohol
Ratio of omega-6 fatty acids to total fatty acids || id:met-d-Omega_6_pct	-0.0292483	0.949389	0.971175	WM_AP_alcohol
Triglycerides in IDL || id:met-d-IDL_TG	-0.178662	0.439678	0.836388	WM_AP_alcohol
Tyrosine || id:met-d-Tyr	0.798238	0.114016	2.22162	WM_AP_alcohol
Triglycerides to total lipids ratio in chylomicrons and extremely large VLDL || id:met-d-XXL_VLDL_TG_pct	0.802255	0.058971	2.23056	WM_AP_alcohol
Total lipids in medium HDL || id:met-d-M_HDL_L	-0.297579	0.380598	0.742614	WM_AP_alcohol
Free cholesterol to total lipids ratio in large VLDL || id:met-d-L_VLDL_FC_pct	-0.358025	0.377786	0.699056	WM_AP_alcohol
Cholesteryl esters in small VLDL || id:met-d-S_VLDL_CE	0.139636	0.674979	1.14986	WM_AP_alcohol
Concentration of very large HDL particles || id:met-d-XL_HDL_P	-0.310476	0.189472	0.733098	WM_AP_alcohol
Triglycerides in very small VLDL || id:met-d-XS_VLDL_TG	-0.0428984	0.873801	0.958009	WM_AP_alcohol
Concentration of medium HDL particles || id:met-d-M_HDL_P	-0.228565	0.484611	0.795674	WM_AP_alcohol
Total lipids in lipoprotein particles || id:met-d-Total_L	-0.0743587	0.817244	0.928339	WM_AP_alcohol
Triglycerides in large HDL || id:met-d-L_HDL_TG	-0.291168	0.207095	0.74739	WM_AP_alcohol
Total fatty acids || id:met-d-Total_FA	-0.107253	0.764885	0.898299	WM_AP_alcohol
Phospholipids to total lipids ratio in very small VLDL || id:met-d-XS_VLDL_PL_pct	0.0217036	0.9543	1.02194	WM_AP_alcohol
Cholesterol in very large VLDL || id:met-d-XL_VLDL_C	0.055635	0.888046	1.05721	WM_AP_alcohol
Phospholipids in medium VLDL || id:met-d-M_VLDL_PL	0.153323	0.657217	1.1657	WM_AP_alcohol
Cholesteryl esters in small LDL || id:met-d-S_LDL_CE	0.131493	0.720788	1.14053	WM_AP_alcohol
Triglycerides to total lipids ratio in very small VLDL || id:met-d-XS_VLDL_TG_pct	0.37306	0.284275	1.45217	WM_AP_alcohol
Free cholesterol in medium HDL || id:met-d-M_HDL_FC	-0.236007	0.450375	0.789775	WM_AP_alcohol
Phospholipids to total lipids ratio in medium LDL || id:met-d-M_LDL_PL_pct	0.00518834	0.987858	1.0052	WM_AP_alcohol
Total lipids in LDL || id:met-d-LDL_L	-0.139902	0.687347	0.869444	WM_AP_alcohol
Saturated fatty acids || id:met-d-SFA	-0.0630038	0.872573	0.93894	WM_AP_alcohol
Polyunsaturated fatty acids || id:met-d-PUFA	-0.037254	0.901883	0.963431	WM_AP_alcohol
Total phospholipids in lipoprotein particles || id:met-d-Total_PL	-0.203428	0.527754	0.815929	WM_AP_alcohol
Cholesteryl esters in medium VLDL || id:met-d-M_VLDL_CE	0.0589836	0.870714	1.06076	WM_AP_alcohol
Triglycerides in very large VLDL || id:met-d-XL_VLDL_TG	0.0757213	0.845237	1.07866	WM_AP_alcohol
Free cholesterol to total lipids ratio in small HDL || id:met-d-S_HDL_FC_pct	-0.259559	0.286912	0.771392	WM_AP_alcohol
Triglycerides to total lipids ratio in very large VLDL || id:met-d-XL_VLDL_TG_pct	0.282532	0.433638	1.32648	WM_AP_alcohol
Cholesterol to total lipids ratio in large VLDL || id:met-d-L_VLDL_C_pct	-0.00712468	0.982903	0.992901	WM_AP_alcohol
Cholesterol in small VLDL || id:met-d-S_VLDL_C	0.109346	0.740437	1.11555	WM_AP_alcohol
Cholesterol to total lipids ratio in medium HDL || id:met-d-M_HDL_C_pct	-0.211741	0.531342	0.809174	WM_AP_alcohol
LDL cholesterol || id:met-d-LDL_C	-0.155579	0.656725	0.855919	WM_AP_alcohol
Cholesterol in medium HDL || id:met-d-M_HDL_C	-0.230506	0.489282	0.794131	WM_AP_alcohol
Cholesterol to total lipids ratio in very large VLDL || id:met-d-XL_VLDL_C_pct	-0.50247	0.181878	0.605034	WM_AP_alcohol
Total lipids in large HDL || id:met-d-L_HDL_L	-0.248498	0.348262	0.779972	WM_AP_alcohol
Cholesterol in very small VLDL || id:met-d-XS_VLDL_C	-0.420644	0.141176	0.656624	WM_AP_alcohol
Cholesteryl esters to total lipids ratio in large HDL || id:met-d-L_HDL_CE_pct	-0.289656	0.411739	0.748521	WM_AP_alcohol
Cholesteryl esters to total lipids ratio in very large HDL || id:met-d-XL_HDL_CE_pct	-0.00522577	0.98863	0.994788	WM_AP_alcohol
Cholesteryl esters in chylomicrons and extremely large VLDL || id:met-d-XXL_VLDL_CE	0.0330548	0.923636	1.03361	WM_AP_alcohol
Concentration of HDL particles || id:met-d-HDL_P	-0.31258	0.399573	0.731557	WM_AP_alcohol
Phospholipids in VLDL || id:met-d-VLDL_PL	0.0844811	0.796694	1.08815	WM_AP_alcohol
Phospholipids in chylomicrons and extremely large VLDL || id:met-d-XXL_VLDL_PL	0.133062	0.731414	1.14232	WM_AP_alcohol
Triglycerides in small VLDL || id:met-d-S_VLDL_TG	0.0806809	0.820831	1.08402	WM_AP_alcohol
Free cholesterol to total lipids ratio in medium HDL || id:met-d-M_HDL_FC_pct	-0.232168	0.423644	0.792813	WM_AP_alcohol
Cholesterol to total lipids ratio in large LDL || id:met-d-L_LDL_C_pct	-0.465764	0.218168	0.627655	WM_AP_alcohol
Free cholesterol to total lipids ratio in large LDL || id:met-d-L_LDL_FC_pct	-0.0387271	0.913148	0.962013	WM_AP_alcohol
Free cholesterol in large LDL || id:met-d-L_LDL_FC	-0.284804	0.395444	0.752162	WM_AP_alcohol
Free cholesterol in VLDL || id:met-d-VLDL_FC	0.138056	0.66107	1.14804	WM_AP_alcohol
Cholesterol in IDL || id:met-d-IDL_C	-0.33841	0.303351	0.712903	WM_AP_alcohol
VLDL cholesterol || id:met-d-VLDL_C	0.254053	0.478121	1.28924	WM_AP_alcohol
Free cholesterol in small HDL || id:met-d-S_HDL_FC	-0.12695	0.726235	0.880777	WM_AP_alcohol
Average diameter for HDL particles || id:met-d-HDL_size	-0.459205	0.104959	0.631786	WM_AP_alcohol
Phenylalanine || id:met-d-Phe	0.0526172	0.924187	1.05403	WM_AP_alcohol
Phospholipids in very small VLDL || id:met-d-XS_VLDL_PL	-0.230407	0.370932	0.79421	WM_AP_alcohol
Total free cholesterol || id:met-d-Total_FC	-0.337058	0.320582	0.713868	WM_AP_alcohol
Cholesteryl esters in IDL || id:met-d-IDL_CE	-0.345211	0.305394	0.708071	WM_AP_alcohol
Phosphoglycerides || id:met-d-Phosphoglyc	-0.17969	0.558447	0.835529	WM_AP_alcohol
Concentration of LDL particles || id:met-d-LDL_P	0.0953656	0.773631	1.10006	WM_AP_alcohol
Concentration of medium LDL particles || id:met-d-M_LDL_P	0.114898	0.742243	1.12176	WM_AP_alcohol
Histidine || id:met-d-His	-0.861359	0.229739	0.422587	WM_AP_alcohol
Phospholipids to total lipids ratio in medium HDL || id:met-d-M_HDL_PL_pct	0.262849	0.507787	1.30063	WM_AP_alcohol
Concentration of small VLDL particles || id:met-d-S_VLDL_P	0.0876053	0.780593	1.09156	WM_AP_alcohol
Triglycerides in medium LDL || id:met-d-M_LDL_TG	-0.0303582	0.916296	0.970098	WM_AP_alcohol
Cholesterol to total lipids ratio in small VLDL || id:met-d-S_VLDL_C_pct	-0.0388049	0.910742	0.961938	WM_AP_alcohol
Total lipids in medium LDL || id:met-d-M_LDL_L	0.112283	0.736162	1.11883	WM_AP_alcohol
Phospholipids to total lipids ratio in medium VLDL || id:met-d-M_VLDL_PL_pct	-0.309692	0.365114	0.733673	WM_AP_alcohol
Cholesterol to total lipids ratio in chylomicrons and extremely large VLDL || id:met-d-XXL_VLDL_C_pct	-0.994866	0.0183002	0.369773	WM_AP_alcohol
Cholesteryl esters in very large HDL || id:met-d-XL_HDL_CE	-0.288082	0.297176	0.7497	WM_AP_alcohol
Total lipids in large VLDL || id:met-d-L_VLDL_L	0.00893825	0.980911	1.00898	WM_AP_alcohol
Glucose || id:met-d-Glucose	-0.921881	0.12672	0.39777	WM_AP_alcohol
Average diameter for VLDL particles || id:met-d-VLDL_size	0.940406	0.00183955	2.56102	WM_AP_alcohol
Concentration of IDL particles || id:met-d-IDL_P	-0.184992	0.586684	0.831111	WM_AP_alcohol
Free cholesterol to total lipids ratio in large HDL || id:met-d-L_HDL_FC_pct	-0.639804	0.024915	0.527396	WM_AP_alcohol
Cholesteryl esters in LDL || id:met-d-LDL_CE	-0.335516	0.346687	0.714969	WM_AP_alcohol
Ratio of docosahexaenoic acid to total fatty acids || id:met-d-DHA_pct	-0.00839051	0.973131	0.991645	WM_AP_alcohol
Cholesteryl esters in medium LDL || id:met-d-M_LDL_CE	0.153371	0.660539	1.16576	WM_AP_alcohol
Triglycerides to total lipids ratio in large LDL || id:met-d-L_LDL_TG_pct	-0.220656	0.472139	0.801993	WM_AP_alcohol
Cholesteryl esters to total lipids ratio in very small VLDL || id:met-d-XS_VLDL_CE_pct	-0.34887	0.300712	0.705485	WM_AP_alcohol
Phospholipids to total lipids ratio in small HDL || id:met-d-S_HDL_PL_pct	-0.551457	0.132965	0.57611	WM_AP_alcohol
Free cholesterol in LDL || id:met-d-LDL_FC	-0.250646	0.452329	0.778298	WM_AP_alcohol
Cholesteryl esters to total lipids ratio in medium HDL || id:met-d-M_HDL_CE_pct	-0.309516	0.351455	0.733802	WM_AP_alcohol
Cholesterol in medium LDL || id:met-d-M_LDL_C	0.111744	0.757087	1.11823	WM_AP_alcohol
Triglycerides to total lipids ratio in medium VLDL || id:met-d-M_VLDL_TG_pct	0.187094	0.641656	1.20574	WM_AP_alcohol
Free cholesterol to total lipids ratio in small LDL || id:met-d-S_LDL_FC_pct	0.000600627	0.998627	1.0006	WM_AP_alcohol
Cholesterol to total lipids ratio in small LDL || id:met-d-S_LDL_C_pct	-0.522901	0.295962	0.592798	WM_AP_alcohol
Triglycerides to total lipids ratio in small HDL || id:met-d-S_HDL_TG_pct	0.263508	0.39685	1.30149	WM_AP_alcohol
Phospholipids in small VLDL || id:met-d-S_VLDL_PL	0.166848	0.607034	1.18157	WM_AP_alcohol
Phospholipids to total lipids ratio in small LDL || id:met-d-S_LDL_PL_pct	-0.50916	0.18981	0.601	WM_AP_alcohol
Triglycerides in large LDL || id:met-d-L_LDL_TG	-0.34999	0.181042	0.704695	WM_AP_alcohol
Total esterified cholesterol || id:met-d-Total_CE	-0.391041	0.266477	0.676352	WM_AP_alcohol
Cholesteryl esters to total lipids ratio in small HDL || id:met-d-S_HDL_CE_pct	0.405543	0.154954	1.50012	WM_AP_alcohol
Ratio of omega-6 fatty acids to omega-3 fatty acids || id:met-d-Omega_6_by_Omega_3	-0.00225302	0.989802	0.99775	WM_AP_alcohol
Acetone || id:met-d-Acetone	-1.2944	0.273134	0.274063	WM_AP_alcohol
Ratio of polyunsaturated fatty acids to total fatty acids || id:met-d-PUFA_pct	0.0223592	0.960389	1.02261	WM_AP_alcohol
Triglycerides in very large HDL || id:met-d-XL_HDL_TG	-0.294222	0.224073	0.745111	WM_AP_alcohol
Leucine || id:met-d-Leu	-1.61365	0.0555965	0.199159	WM_AP_alcohol
Triglycerides in medium HDL || id:met-d-M_HDL_TG	-0.4862	0.133571	0.614959	WM_AP_alcohol
Free cholesterol in very large HDL || id:met-d-XL_HDL_FC	-0.637937	0.0424721	0.528382	WM_AP_alcohol
Free cholesterol in chylomicrons and extremely large VLDL || id:met-d-XXL_VLDL_FC	0.0744863	0.843578	1.07733	WM_AP_alcohol
Phospholipids to total lipids ratio in very large VLDL || id:met-d-XL_VLDL_PL_pct	-0.336816	0.422928	0.71404	WM_AP_alcohol
Albumin || id:met-d-Albumin	-0.490228	0.35364	0.612487	WM_AP_alcohol
Triglycerides to total lipids ratio in IDL || id:met-d-IDL_TG_pct	0.502628	0.10674	1.65306	WM_AP_alcohol
Cholesteryl esters to total lipids ratio in large VLDL || id:met-d-L_VLDL_CE_pct	-0.401663	0.221817	0.669206	WM_AP_alcohol
Phospholipids to total lipids ratio in IDL || id:met-d-IDL_PL_pct	0.0796907	0.828199	1.08295	WM_AP_alcohol
Phospholipids in medium LDL || id:met-d-M_LDL_PL	0.054864	0.876186	1.0564	WM_AP_alcohol
Phospholipids to total lipids ratio in large VLDL || id:met-d-L_VLDL_PL_pct	0.177609	0.58356	1.19436	WM_AP_alcohol
Cholesteryl esters in small HDL || id:met-d-S_HDL_CE	0.147606	0.688244	1.15906	WM_AP_alcohol
Ratio of apolipoprotein B to apolipoprotein A1 || id:met-d-ApoB_by_ApoA1	0.221846	0.502509	1.24838	WM_AP_alcohol
Triglycerides in small HDL || id:met-d-S_HDL_TG	0.0142564	0.968041	1.01436	WM_AP_alcohol
Creatinine || id:met-d-Creatinine	0.35866	0.483658	1.43141	WM_AP_alcohol
Free cholesterol to total lipids ratio in medium VLDL || id:met-d-M_VLDL_FC_pct	-0.215896	0.550802	0.805819	WM_AP_alcohol
Cholesteryl esters to total lipids ratio in small LDL || id:met-d-S_LDL_CE_pct	0.427649	0.254926	1.53365	WM_AP_alcohol
Free cholesterol to total lipids ratio in very small VLDL || id:met-d-XS_VLDL_FC_pct	-0.139365	0.700007	0.869911	WM_AP_alcohol
Cholesteryl esters to total lipids ratio in chylomicrons and extremely large VLDL || id:met-d-XXL_VLDL_CE_pct	-0.811696	0.0696542	0.444104	WM_AP_alcohol
Total lipids in small VLDL || id:met-d-S_VLDL_L	0.126649	0.694446	1.13502	WM_AP_alcohol
Acetate || id:met-d-Acetate	0.807197	0.452604	2.24162	WM_AP_alcohol
Concentration of medium VLDL particles || id:met-d-M_VLDL_P	0.38944	0.26732	1.47615	WM_AP_alcohol
Apolipoprotein B || id:met-d-ApoB	0.0882081	0.798712	1.09222	WM_AP_alcohol
Free cholesterol in small VLDL || id:met-d-S_VLDL_FC	0.0950581	0.779003	1.09972	WM_AP_alcohol
Cholesteryl esters in HDL || id:met-d-HDL_CE	-0.242539	0.441278	0.784633	WM_AP_alcohol
Cholesterol in small HDL || id:met-d-S_HDL_C	0.237792	0.52864	1.26845	WM_AP_alcohol
Concentration of large VLDL particles || id:met-d-L_VLDL_P	0.0415268	0.913474	1.0424	WM_AP_alcohol
Cholesterol in large HDL || id:met-d-L_HDL_C	-0.234293	0.368927	0.79113	WM_AP_alcohol
Phospholipids in IDL || id:met-d-IDL_PL	-0.281738	0.348312	0.754472	WM_AP_alcohol
Triglycerides to total lipids ratio in small VLDL || id:met-d-S_VLDL_TG_pct	0.176648	0.637	1.19321	WM_AP_alcohol
Cholesterol in medium VLDL || id:met-d-M_VLDL_C	0.0584709	0.865954	1.06021	WM_AP_alcohol
Cholesteryl esters to total lipids ratio in small VLDL || id:met-d-S_VLDL_CE_pct	0.143337	0.65973	1.15412	WM_AP_alcohol
Acetoacetate || id:met-d-Acetoacetate	-1.25365	0.399146	0.285461	WM_AP_alcohol
Triglycerides in HDL || id:met-d-HDL_TG	-0.468424	0.118058	0.625988	WM_AP_alcohol
Cholesteryl esters in very small VLDL || id:met-d-XS_VLDL_CE	-0.402752	0.162263	0.668478	WM_AP_alcohol
Clinical LDL cholesterol || id:met-d-Clinical_LDL_C	-0.123437	0.715511	0.883878	WM_AP_alcohol
Ratio of linoleic acid to total fatty acids || id:met-d-LA_pct	-0.0431923	0.900384	0.957727	WM_AP_alcohol
HDL cholesterol || id:met-d-HDL_C	-0.243113	0.429026	0.784183	WM_AP_alcohol
Total triglycerides || id:met-d-Total_TG	-0.0179516	0.961513	0.982209	WM_AP_alcohol
Triglycerides in medium VLDL || id:met-d-M_VLDL_TG	0.0945815	0.786765	1.0992	WM_AP_alcohol
Cholesteryl esters in large LDL || id:met-d-L_LDL_CE	-0.296768	0.398102	0.743216	WM_AP_alcohol
Omega-6 fatty acids || id:met-d-Omega_6	0.0351832	0.91936	1.03581	WM_AP_alcohol
Free cholesterol in very large VLDL || id:met-d-XL_VLDL_FC	0.0488298	0.89981	1.05004	WM_AP_alcohol
Cholesterol to total lipids ratio in medium VLDL || id:met-d-M_VLDL_C_pct	-0.220128	0.554058	0.802416	WM_AP_alcohol
Free cholesterol to total lipids ratio in small VLDL || id:met-d-S_VLDL_FC_pct	-0.37393	0.270285	0.688025	WM_AP_alcohol
Citrate || id:met-d-Citrate	-0.948698	0.0491646	0.387245	WM_AP_alcohol
Cholesteryl esters in very large VLDL || id:met-d-XL_VLDL_CE	0.0931484	0.78886	1.09762	WM_AP_alcohol
Cholesterol to total lipids ratio in medium LDL || id:met-d-M_LDL_C_pct	-0.45991	0.274029	0.631341	WM_AP_alcohol
Triglycerides in small LDL || id:met-d-S_LDL_TG	-0.000681842	0.998275	0.999318	WM_AP_alcohol
Free cholesterol to total lipids ratio in chylomicrons and extremely large VLDL || id:met-d-XXL_VLDL_FC_pct	-0.883638	0.040402	0.413277	WM_AP_alcohol
Phospholipids in small LDL || id:met-d-S_LDL_PL	-0.0656161	0.835691	0.93649	WM_AP_alcohol
Triglycerides to total lipids ratio in small LDL || id:met-d-S_LDL_TG_pct	0.132329	0.692691	1.14148	WM_AP_alcohol
Cholesteryl esters to total lipids ratio in very large VLDL || id:met-d-XL_VLDL_CE_pct	-0.536683	0.151374	0.584685	WM_AP_alcohol
Triglycerides to total lipids ratio in very large HDL || id:met-d-XL_HDL_TG_pct	0.572227	0.0667176	1.77221	WM_AP_alcohol
Total lipids in very small VLDL || id:met-d-XS_VLDL_L	-0.266579	0.331411	0.765996	WM_AP_alcohol
Phospholipids in large HDL || id:met-d-L_HDL_PL	-0.269511	0.326078	0.763753	WM_AP_alcohol
Free cholesterol in large HDL || id:met-d-L_HDL_FC	-0.238349	0.337332	0.787927	WM_AP_alcohol
Free cholesterol in HDL || id:met-d-HDL_FC	-0.246527	0.391758	0.78151	WM_AP_alcohol
Concentration of chylomicrons and extremely large VLDL particles || id:met-d-XXL_VLDL_P	0.200603	0.615932	1.22214	WM_AP_alcohol
Concentration of large LDL particles || id:met-d-L_LDL_P	-0.256884	0.406118	0.773458	WM_AP_alcohol
Concentration of small LDL particles || id:met-d-S_LDL_P	0.109586	0.736488	1.11582	WM_AP_alcohol
Triglycerides in VLDL || id:met-d-VLDL_TG	0.00982022	0.979149	1.00987	WM_AP_alcohol
Cholesterol to total lipids ratio in IDL || id:met-d-IDL_C_pct	-0.4968	0.0979189	0.608475	WM_AP_alcohol
Ratio of omega-3 fatty acids to total fatty acids || id:met-d-Omega_3_pct	0.00288026	0.986698	1.00288	WM_AP_alcohol
Triglycerides to total lipids ratio in large HDL || id:met-d-L_HDL_TG_pct	0.154574	0.667605	1.16716	WM_AP_alcohol
Phospholipids to total lipids ratio in small VLDL || id:met-d-S_VLDL_PL_pct	-0.37801	0.287909	0.685223	WM_AP_alcohol
Total cholesterol minus HDL-C || id:met-d-non_HDL_C	-0.325326	0.343951	0.722292	WM_AP_alcohol
Docosahexaenoic acid || id:met-d-DHA	-0.0281919	0.902364	0.972202	WM_AP_alcohol
Phospholipids in small HDL || id:met-d-S_HDL_PL	0.232246	0.498098	1.26143	WM_AP_alcohol
Total lipids in very large VLDL || id:met-d-XL_VLDL_L	0.0540569	0.889511	1.05554	WM_AP_alcohol
Sphingomyelins || id:met-d-Sphingomyelins	-0.506074	0.109441	0.602858	WM_AP_alcohol
Phospholipids in large VLDL || id:met-d-L_VLDL_PL	0.0362831	0.918728	1.03695	WM_AP_alcohol
Glycine || id:met-d-Gly	0.149045	0.252225	1.16073	WM_AP_alcohol
Glycoprotein acetyls || id:met-d-GlycA	-0.369026	0.338781	0.691408	WM_AP_alcohol
Total lipids in chylomicrons and extremely large VLDL || id:met-d-XXL_VLDL_L	0.307589	0.422624	1.36014	WM_AP_alcohol
Free cholesterol in small LDL || id:met-d-S_LDL_FC	-0.211425	0.50883	0.80943	WM_AP_alcohol
Free cholesterol to total lipids ratio in IDL || id:met-d-IDL_FC_pct	-0.0476586	0.932334	0.953459	WM_AP_alcohol
Triglycerides in large VLDL || id:met-d-L_VLDL_TG	0.0406781	0.915671	1.04152	WM_AP_alcohol
Degree of unsaturation || id:met-d-Unsaturation	-0.00288807	0.988294	0.997116	WM_AP_alcohol
Cholesteryl esters to total lipids ratio in large LDL || id:met-d-L_LDL_CE_pct	-0.307304	0.468471	0.735427	WM_AP_alcohol
Cholesterol to total lipids ratio in small HDL || id:met-d-S_HDL_C_pct	-0.161155	0.621043	0.85116	WM_AP_alcohol
Alanine || id:met-d-Ala	0.720359	0.170661	2.05517	WM_AP_alcohol
Total lipids in small HDL || id:met-d-S_HDL_L	0.484285	0.177323	1.62301	WM_AP_alcohol
Cholesterol to total lipids ratio in large HDL || id:met-d-L_HDL_C_pct	-0.27367	0.396946	0.760583	WM_AP_alcohol
Triglycerides in chylomicrons and extremely large VLDL || id:met-d-XXL_VLDL_TG	0.706938	0.0694787	2.02777	WM_AP_alcohol
Valine || id:met-d-Val	-0.969417	0.108921	0.379304	WM_AP_alcohol
Total lipids in VLDL || id:met-d-VLDL_L	0.0564764	0.882078	1.0581	WM_AP_alcohol
Apolipoprotein A1 || id:met-d-ApoA1	-0.250973	0.443575	0.778043	WM_AP_alcohol
Remnant cholesterol (non-HDL, non-LDL -cholesterol) || id:met-d-Remnant_C	-0.0376532	0.915509	0.963047	WM_AP_alcohol
Cholesteryl esters in medium HDL || id:met-d-M_HDL_CE	-0.115135	0.740579	0.891246	WM_AP_alcohol
Concentration of very large VLDL particles || id:met-d-XL_VLDL_P	0.11364	0.757175	1.12035	WM_AP_alcohol
Phospholipids in HDL || id:met-d-HDL_PL	-0.21658	0.500644	0.805268	WM_AP_alcohol
Total cholesterol || id:met-d-Total_C	-0.370394	0.282991	0.690462	WM_AP_alcohol
Phospholipids in large LDL || id:met-d-L_LDL_PL	-0.231759	0.476049	0.793137	WM_AP_alcohol
Free cholesterol in large VLDL || id:met-d-L_VLDL_FC	0.0535255	0.885149	1.05498	WM_AP_alcohol
Cholesteryl esters in large HDL || id:met-d-L_HDL_CE	-0.234563	0.378296	0.790917	WM_AP_alcohol
Phosphatidylcholines || id:met-d-Phosphatidylc	-0.350027	0.263405	0.704669	WM_AP_alcohol
Pyruvate || id:met-d-Pyruvate	-0.845759	0.169223	0.429231	WM_AP_alcohol
3-Hydroxybutyrate || id:met-d-bOHbutyrate	-0.615613	0.439381	0.540309	WM_AP_alcohol
Phospholipids in very large VLDL || id:met-d-XL_VLDL_PL	0.0470234	0.900721	1.04815	WM_AP_alcohol
Total lipids in very large HDL || id:met-d-XL_HDL_L	-0.38261	0.129703	0.682079	WM_AP_alcohol
Free cholesterol to total lipids ratio in very large VLDL || id:met-d-XL_VLDL_FC_pct	-0.499329	0.16994	0.606938	WM_AP_alcohol
Cholesteryl esters in large VLDL || id:met-d-L_VLDL_CE	0.0590805	0.87879	1.06086	WM_AP_alcohol
Free cholesterol in very small VLDL || id:met-d-XS_VLDL_FC	-0.171675	0.525318	0.842253	WM_AP_alcohol
Phospholipids in very large HDL || id:met-d-XL_HDL_PL	-0.399456	0.106747	0.670685	WM_AP_alcohol
Ratio of monounsaturated fatty acids to total fatty acids || id:met-d-MUFA_pct	-0.0152166	0.962851	0.984899	WM_AP_alcohol
Free cholesterol in IDL || id:met-d-IDL_FC	-0.321723	0.301142	0.724899	WM_AP_alcohol
Phospholipids to total lipids ratio in large HDL || id:met-d-L_HDL_PL_pct	0.440744	0.202395	1.55386	WM_AP_alcohol
Triglycerides to total lipids ratio in medium HDL || id:met-d-M_HDL_TG_pct	0.0843284	0.800896	1.08799	WM_AP_alcohol
Total lipids in IDL || id:met-d-IDL_L	-0.327164	0.287095	0.720965	WM_AP_alcohol
Total concentration of branched-chain amino acids (leucine + isoleucine + valine) || id:met-d-Total_BCAA	-1.30886	0.0749513	0.270129	WM_AP_alcohol
Cholesterol in large LDL || id:met-d-L_LDL_C	-0.208719	0.547939	0.811623	WM_AP_alcohol
Triglycerides to total lipids ratio in large VLDL || id:met-d-L_VLDL_TG_pct	0.198166	0.498916	1.21916	WM_AP_alcohol
Free cholesterol to total lipids ratio in medium LDL || id:met-d-M_LDL_FC_pct	-0.102027	0.779001	0.903005	WM_AP_alcohol
Cholesterol in small LDL || id:met-d-S_LDL_C	0.104998	0.754852	1.11071	WM_AP_alcohol
Cholesteryl esters to total lipids ratio in medium VLDL || id:met-d-M_VLDL_CE_pct	-0.370737	0.350514	0.690225	WM_AP_alcohol
Triglycerides in LDL || id:met-d-LDL_TG	-0.0458339	0.876148	0.955201	WM_AP_alcohol
Concentration of large HDL particles || id:met-d-L_HDL_P	-0.235235	0.375169	0.790385	WM_AP_alcohol
Ratio of triglycerides to phosphoglycerides || id:met-d-TG_by_PG	0.518625	0.115257	1.67972	WM_AP_alcohol
Cholesterol to total lipids ratio in very large HDL || id:met-d-XL_HDL_C_pct	0.300717	0.272083	1.35083	WM_AP_alcohol
Ratio of polyunsaturated fatty acids to monounsaturated fatty acids || id:met-d-PUFA_by_MUFA	0.015389	0.964434	1.01551	WM_AP_alcohol
Total cholines || id:met-d-Cholines	-0.477661	0.12778	0.620232	WM_AP_alcohol
Monounsaturated fatty acids || id:met-d-MUFA	0.00372518	0.991564	1.00373	WM_AP_alcohol
Cholesteryl esters in VLDL || id:met-d-VLDL_CE	0.089718	0.795747	1.09387	WM_AP_alcohol
Cholesterol in chylomicrons and extremely large VLDL || id:met-d-XXL_VLDL_C	0.0958674	0.797848	1.10061	WM_AP_alcohol
Phospholipids to total lipids ratio in very large HDL || id:met-d-XL_HDL_PL_pct	-0.549238	0.061156	0.57739	WM_AP_alcohol
Phospholipids to total lipids ratio in chylomicrons and extremely large VLDL || id:met-d-XXL_VLDL_PL_pct	0.0349417	0.910384	1.03556	WM_AP_alcohol
Phospholipids in LDL || id:met-d-LDL_PL	-0.0162953	0.963228	0.983837	WM_AP_alcohol
Total lipids in medium VLDL || id:met-d-M_VLDL_L	0.146353	0.695321	1.15761	WM_AP_alcohol
Linoleic acid || id:met-d-LA	0.103505	0.774584	1.10905	WM_AP_alcohol
Omega-3 fatty acids || id:met-d-Omega_3	-0.00908432	0.9623	0.990957	WM_AP_alcohol
Free cholesterol in medium LDL || id:met-d-M_LDL_FC	-0.0619838	0.855405	0.939898	WM_AP_alcohol
Cholesteryl esters to total lipids ratio in medium LDL || id:met-d-M_LDL_CE_pct	0.241361	0.525099	1.27298	WM_AP_alcohol
Lactate || id:met-d-Lactate	-0.541899	0.574788	0.581643	WM_AP_alcohol
Concentration of VLDL particles || id:met-d-VLDL_P	0.224611	0.499092	1.25184	WM_AP_alcohol
Free cholesterol in medium VLDL || id:met-d-M_VLDL_FC	0.10411	0.765593	1.10972	WM_AP_alcohol
Total concentration of lipoprotein particles || id:met-d-Total_P	-0.415119	0.244278	0.660262	WM_AP_alcohol
Cholesterol to total lipids ratio in very small VLDL || id:met-d-XS_VLDL_C_pct	-0.300164	0.380163	0.740697	WM_AP_alcohol
Cholesteryl esters to total lipids ratio in IDL || id:met-d-IDL_CE_pct	-0.212057	0.528323	0.808918	WM_AP_alcohol
Phospholipids to total lipids ratio in large LDL || id:met-d-L_LDL_PL_pct	0.203457	0.503846	1.22563	WM_AP_alcohol
Cholesterol in large VLDL || id:met-d-L_VLDL_C	0.129366	0.711587	1.13811	WM_AP_alcohol
Concentration of very small VLDL particles || id:met-d-XS_VLDL_P	-0.322446	0.24988	0.724375	WM_AP_alcohol
Phospholipids in medium HDL || id:met-d-M_HDL_PL	-0.294357	0.399063	0.74501	WM_AP_alcohol
Total lipids in small LDL || id:met-d-S_LDL_L	0.105593	0.751879	1.11137	WM_AP_alcohol
Cholesterol in very large HDL || id:met-d-XL_HDL_C	-0.297611	0.294959	0.74259	WM_AP_alcohol
Free cholesterol to total lipids ratio in very large HDL || id:met-d-XL_HDL_FC_pct	0.299873	0.239069	1.34969	WM_AP_alcohol
Ratio of saturated fatty acids to total fatty acids || id:met-d-SFA_pct	0.185702	0.769034	1.20406	WM_AP_alcohol
Concentration of small HDL particles || id:met-d-S_HDL_P	0.533137	0.159333	1.70427	WM_AP_alcohol
Isoleucine || id:met-d-Ile	-1.16582	0.193193	0.311666	WM_AP_alcohol
Average diameter for LDL particles || id:met-d-LDL_size	-0.0144175	0.979664	0.985686	WM_AP_alcohol
Triglycerides to total lipids ratio in medium LDL || id:met-d-M_LDL_TG_pct	0.499864	0.0841302	1.6485	WM_AP_alcohol

## Sheet: WM_chronic_pancreatitis
exposure	b	pval	or	type
Glutamine || id:met-d-Gln	0.0446513	0.785257	1.04566	WM_CP
Total lipids in large LDL || id:met-d-L_LDL_L	0.00573541	0.97449	1.00575	WM_CP
Total lipids in HDL || id:met-d-HDL_L	0.0130134	0.927979	1.0131	WM_CP
Ratio of omega-6 fatty acids to total fatty acids || id:met-d-Omega_6_pct	-0.461298	0.0508874	0.630465	WM_CP
Triglycerides in IDL || id:met-d-IDL_TG	0.0704009	0.5777	1.07294	WM_CP
Tyrosine || id:met-d-Tyr	-0.0418232	0.872346	0.959039	WM_CP
Triglycerides to total lipids ratio in chylomicrons and extremely large VLDL || id:met-d-XXL_VLDL_TG_pct	-0.0750268	0.731084	0.927719	WM_CP
Total lipids in medium HDL || id:met-d-M_HDL_L	-0.210714	0.211067	0.810006	WM_CP
Free cholesterol to total lipids ratio in large VLDL || id:met-d-L_VLDL_FC_pct	0.126187	0.561146	1.13449	WM_CP
Cholesteryl esters in small VLDL || id:met-d-S_VLDL_CE	0.254848	0.137956	1.29027	WM_CP
Concentration of very large HDL particles || id:met-d-XL_HDL_P	0.0314987	0.810152	1.032	WM_CP
Triglycerides in very small VLDL || id:met-d-XS_VLDL_TG	0.0729566	0.600182	1.07568	WM_CP
Concentration of medium HDL particles || id:met-d-M_HDL_P	-0.202207	0.206219	0.816926	WM_CP
Total lipids in lipoprotein particles || id:met-d-Total_L	0.213551	0.233334	1.23807	WM_CP
Triglycerides in large HDL || id:met-d-L_HDL_TG	0.108925	0.353285	1.11508	WM_CP
Total fatty acids || id:met-d-Total_FA	0.20375	0.27883	1.22599	WM_CP
Phospholipids to total lipids ratio in very small VLDL || id:met-d-XS_VLDL_PL_pct	0.25882	0.204792	1.2954	WM_CP
Cholesterol in very large VLDL || id:met-d-XL_VLDL_C	0.359347	0.0954512	1.43239	WM_CP
Phospholipids in medium VLDL || id:met-d-M_VLDL_PL	0.229843	0.218797	1.2584	WM_CP
Cholesteryl esters in small LDL || id:met-d-S_LDL_CE	0.225064	0.264563	1.2524	WM_CP
Triglycerides to total lipids ratio in very small VLDL || id:met-d-XS_VLDL_TG_pct	0.541946	0.00186918	1.71935	WM_CP
Free cholesterol in medium HDL || id:met-d-M_HDL_FC	-0.191754	0.204185	0.82551	WM_CP
Phospholipids to total lipids ratio in medium LDL || id:met-d-M_LDL_PL_pct	-0.261016	0.104646	0.770269	WM_CP
Total lipids in LDL || id:met-d-LDL_L	0.104701	0.568461	1.11038	WM_CP
Saturated fatty acids || id:met-d-SFA	0.204152	0.313837	1.22648	WM_CP
Polyunsaturated fatty acids || id:met-d-PUFA	0.140254	0.405295	1.15057	WM_CP
Total phospholipids in lipoprotein particles || id:met-d-Total_PL	0.132331	0.464718	1.14149	WM_CP
Cholesteryl esters in medium VLDL || id:met-d-M_VLDL_CE	-0.266803	0.158383	0.765824	WM_CP
Triglycerides in very large VLDL || id:met-d-XL_VLDL_TG	0.435586	0.0257509	1.54587	WM_CP
Free cholesterol to total lipids ratio in small HDL || id:met-d-S_HDL_FC_pct	0.0620792	0.592507	1.06405	WM_CP
Triglycerides to total lipids ratio in very large VLDL || id:met-d-XL_VLDL_TG_pct	0.167675	0.367938	1.18255	WM_CP
Cholesterol to total lipids ratio in large VLDL || id:met-d-L_VLDL_C_pct	0.206892	0.211079	1.22985	WM_CP
Cholesterol in small VLDL || id:met-d-S_VLDL_C	0.230243	0.190813	1.25891	WM_CP
Cholesterol to total lipids ratio in medium HDL || id:met-d-M_HDL_C_pct	-0.204783	0.265619	0.814824	WM_CP
LDL cholesterol || id:met-d-LDL_C	-0.0141414	0.942096	0.985958	WM_CP
Cholesterol in medium HDL || id:met-d-M_HDL_C	-0.191338	0.240077	0.825854	WM_CP
Cholesterol to total lipids ratio in very large VLDL || id:met-d-XL_VLDL_C_pct	-0.380942	0.0425214	0.683218	WM_CP
Total lipids in large HDL || id:met-d-L_HDL_L	-0.145437	0.270262	0.864645	WM_CP
Cholesterol in very small VLDL || id:met-d-XS_VLDL_C	0.0638815	0.671628	1.06597	WM_CP
Cholesteryl esters to total lipids ratio in large HDL || id:met-d-L_HDL_CE_pct	-0.208073	0.254412	0.812147	WM_CP
Cholesteryl esters to total lipids ratio in very large HDL || id:met-d-XL_HDL_CE_pct	-0.067111	0.726189	0.935091	WM_CP
Cholesteryl esters in chylomicrons and extremely large VLDL || id:met-d-XXL_VLDL_CE	0.412206	0.0274291	1.51014	WM_CP
Concentration of HDL particles || id:met-d-HDL_P	-0.221986	0.229153	0.800926	WM_CP
Phospholipids in VLDL || id:met-d-VLDL_PL	0.303827	0.0683795	1.35503	WM_CP
Phospholipids in chylomicrons and extremely large VLDL || id:met-d-XXL_VLDL_PL	0.445766	0.0308074	1.56169	WM_CP
Triglycerides in small VLDL || id:met-d-S_VLDL_TG	0.314989	0.0793265	1.37024	WM_CP
Free cholesterol to total lipids ratio in medium HDL || id:met-d-M_HDL_FC_pct	-0.11005	0.48039	0.89579	WM_CP
Cholesterol to total lipids ratio in large LDL || id:met-d-L_LDL_C_pct	-0.369856	0.0576013	0.690834	WM_CP
Free cholesterol to total lipids ratio in large LDL || id:met-d-L_LDL_FC_pct	-0.410605	0.029176	0.663249	WM_CP
Free cholesterol in large LDL || id:met-d-L_LDL_FC	-0.2568	0.16547	0.773523	WM_CP
Free cholesterol in VLDL || id:met-d-VLDL_FC	0.315171	0.0564805	1.37049	WM_CP
Cholesterol in IDL || id:met-d-IDL_C	-0.276577	0.114032	0.758375	WM_CP
VLDL cholesterol || id:met-d-VLDL_C	0.266331	0.139251	1.30517	WM_CP
Free cholesterol in small HDL || id:met-d-S_HDL_FC	0.233947	0.18721	1.26358	WM_CP
Average diameter for HDL particles || id:met-d-HDL_size	0.0343732	0.825361	1.03497	WM_CP
Phenylalanine || id:met-d-Phe	0.079286	0.780006	1.08251	WM_CP
Phospholipids in very small VLDL || id:met-d-XS_VLDL_PL	0.088583	0.530847	1.09262	WM_CP
Total free cholesterol || id:met-d-Total_FC	0.0646558	0.727021	1.06679	WM_CP
Cholesteryl esters in IDL || id:met-d-IDL_CE	-0.275874	0.123853	0.758908	WM_CP
Phosphoglycerides || id:met-d-Phosphoglyc	0.118524	0.481877	1.12583	WM_CP
Concentration of LDL particles || id:met-d-LDL_P	0.213056	0.258512	1.23745	WM_CP
Concentration of medium LDL particles || id:met-d-M_LDL_P	0.202218	0.331138	1.22412	WM_CP
Histidine || id:met-d-His	0.0359682	0.925862	1.03662	WM_CP
Phospholipids to total lipids ratio in medium HDL || id:met-d-M_HDL_PL_pct	0.212624	0.307362	1.23692	WM_CP
Concentration of small VLDL particles || id:met-d-S_VLDL_P	0.257813	0.0802879	1.2941	WM_CP
Triglycerides in medium LDL || id:met-d-M_LDL_TG	0.0898449	0.553435	1.094	WM_CP
Cholesterol to total lipids ratio in small VLDL || id:met-d-S_VLDL_C_pct	-0.234377	0.200534	0.791064	WM_CP
Total lipids in medium LDL || id:met-d-M_LDL_L	0.119237	0.535437	1.12664	WM_CP
Phospholipids to total lipids ratio in medium VLDL || id:met-d-M_VLDL_PL_pct	-0.00133461	0.993754	0.998666	WM_CP
Cholesterol to total lipids ratio in chylomicrons and extremely large VLDL || id:met-d-XXL_VLDL_C_pct	0.0674075	0.756196	1.06973	WM_CP
Cholesteryl esters in very large HDL || id:met-d-XL_HDL_CE	0.00548339	0.969406	1.0055	WM_CP
Total lipids in large VLDL || id:met-d-L_VLDL_L	0.367229	0.0703678	1.44373	WM_CP
Glucose || id:met-d-Glucose	0.584222	0.0644473	1.79359	WM_CP
Average diameter for VLDL particles || id:met-d-VLDL_size	0.158151	0.338694	1.17134	WM_CP
Concentration of IDL particles || id:met-d-IDL_P	-0.232161	0.196713	0.792818	WM_CP
Free cholesterol to total lipids ratio in large HDL || id:met-d-L_HDL_FC_pct	-0.0139156	0.924786	0.986181	WM_CP
Cholesteryl esters in LDL || id:met-d-LDL_CE	0.0757383	0.695837	1.07868	WM_CP
Ratio of docosahexaenoic acid to total fatty acids || id:met-d-DHA_pct	-0.382557	0.00343998	0.682115	WM_CP
Cholesteryl esters in medium LDL || id:met-d-M_LDL_CE	0.240886	0.217122	1.27238	WM_CP
Triglycerides to total lipids ratio in large LDL || id:met-d-L_LDL_TG_pct	0.204551	0.218191	1.22697	WM_CP
Cholesteryl esters to total lipids ratio in very small VLDL || id:met-d-XS_VLDL_CE_pct	-0.5493	0.00289652	0.577354	WM_CP
Phospholipids to total lipids ratio in small HDL || id:met-d-S_HDL_PL_pct	0.0430176	0.813272	1.04396	WM_CP
Free cholesterol in LDL || id:met-d-LDL_FC	-0.273285	0.160637	0.760876	WM_CP
Cholesteryl esters to total lipids ratio in medium HDL || id:met-d-M_HDL_CE_pct	-0.250025	0.152808	0.778782	WM_CP
Cholesterol in medium LDL || id:met-d-M_LDL_C	0.056949	0.77283	1.0586	WM_CP
Triglycerides to total lipids ratio in medium VLDL || id:met-d-M_VLDL_TG_pct	0.333222	0.10295	1.39546	WM_CP
Free cholesterol to total lipids ratio in small LDL || id:met-d-S_LDL_FC_pct	-0.496887	0.0047171	0.608421	WM_CP
Cholesterol to total lipids ratio in small LDL || id:met-d-S_LDL_C_pct	-0.239644	0.322469	0.786908	WM_CP
Triglycerides to total lipids ratio in small HDL || id:met-d-S_HDL_TG_pct	0.268377	0.106022	1.30784	WM_CP
Phospholipids in small VLDL || id:met-d-S_VLDL_PL	0.34187	0.0442862	1.40758	WM_CP
Phospholipids to total lipids ratio in small LDL || id:met-d-S_LDL_PL_pct	-0.424131	0.0267348	0.654338	WM_CP
Triglycerides in large LDL || id:met-d-L_LDL_TG	0.0700871	0.609258	1.0726	WM_CP
Total esterified cholesterol || id:met-d-Total_CE	0.10901	0.551571	1.11517	WM_CP
Cholesteryl esters to total lipids ratio in small HDL || id:met-d-S_HDL_CE_pct	-0.100464	0.492744	0.904417	WM_CP
Ratio of omega-6 fatty acids to omega-3 fatty acids || id:met-d-Omega_6_by_Omega_3	0.25502	0.00590151	1.29049	WM_CP
Acetone || id:met-d-Acetone	0.144239	0.808723	1.15516	WM_CP
Ratio of polyunsaturated fatty acids to total fatty acids || id:met-d-PUFA_pct	-0.645109	0.00302601	0.524605	WM_CP
Triglycerides in very large HDL || id:met-d-XL_HDL_TG	0.0620836	0.627426	1.06405	WM_CP
Leucine || id:met-d-Leu	-0.430285	0.332033	0.650323	WM_CP
Triglycerides in medium HDL || id:met-d-M_HDL_TG	0.179834	0.264141	1.19702	WM_CP
Free cholesterol in very large HDL || id:met-d-XL_HDL_FC	0.0285922	0.852649	1.029	WM_CP
Free cholesterol in chylomicrons and extremely large VLDL || id:met-d-XXL_VLDL_FC	0.415662	0.0360472	1.51537	WM_CP
Phospholipids to total lipids ratio in very large VLDL || id:met-d-XL_VLDL_PL_pct	0.152659	0.472803	1.16493	WM_CP
Albumin || id:met-d-Albumin	-0.0108439	0.968314	0.989215	WM_CP
Triglycerides to total lipids ratio in IDL || id:met-d-IDL_TG_pct	0.363142	0.0199831	1.43784	WM_CP
Cholesteryl esters to total lipids ratio in large VLDL || id:met-d-L_VLDL_CE_pct	0.0756572	0.671452	1.07859	WM_CP
Phospholipids to total lipids ratio in IDL || id:met-d-IDL_PL_pct	0.307914	0.0526749	1.36058	WM_CP
Phospholipids in medium LDL || id:met-d-M_LDL_PL	0.157345	0.4006	1.1704	WM_CP
Phospholipids to total lipids ratio in large VLDL || id:met-d-L_VLDL_PL_pct	0.21092	0.196651	1.23481	WM_CP
Cholesteryl esters in small HDL || id:met-d-S_HDL_CE	-0.0410341	0.817949	0.959796	WM_CP
Ratio of apolipoprotein B to apolipoprotein A1 || id:met-d-ApoB_by_ApoA1	0.188876	0.304008	1.20789	WM_CP
Triglycerides in small HDL || id:met-d-S_HDL_TG	0.387448	0.0437504	1.47322	WM_CP
Creatinine || id:met-d-Creatinine	0.244091	0.349598	1.27646	WM_CP
Free cholesterol to total lipids ratio in medium VLDL || id:met-d-M_VLDL_FC_pct	-0.295583	0.140792	0.744098	WM_CP
Cholesteryl esters to total lipids ratio in small LDL || id:met-d-S_LDL_CE_pct	0.375925	0.0481939	1.45634	WM_CP
Free cholesterol to total lipids ratio in very small VLDL || id:met-d-XS_VLDL_FC_pct	-0.36635	0.0603705	0.69326	WM_CP
Cholesteryl esters to total lipids ratio in chylomicrons and extremely large VLDL || id:met-d-XXL_VLDL_CE_pct	0.0763184	0.752046	1.07931	WM_CP
Total lipids in small VLDL || id:met-d-S_VLDL_L	0.305024	0.0692388	1.35666	WM_CP
Acetate || id:met-d-Acetate	0.442671	0.449753	1.55686	WM_CP
Concentration of medium VLDL particles || id:met-d-M_VLDL_P	0.376851	0.0468619	1.45769	WM_CP
Apolipoprotein B || id:met-d-ApoB	0.164583	0.381069	1.1789	WM_CP
Free cholesterol in small VLDL || id:met-d-S_VLDL_FC	0.21717	0.247397	1.24256	WM_CP
Cholesteryl esters in HDL || id:met-d-HDL_CE	-0.178398	0.248481	0.836609	WM_CP
Cholesterol in small HDL || id:met-d-S_HDL_C	-0.0342831	0.87169	0.966298	WM_CP
Concentration of large VLDL particles || id:met-d-L_VLDL_P	0.364648	0.0660286	1.44001	WM_CP
Cholesterol in large HDL || id:met-d-L_HDL_C	-0.169309	0.223424	0.844248	WM_CP
Phospholipids in IDL || id:met-d-IDL_PL	0.0585557	0.712384	1.0603	WM_CP
Triglycerides to total lipids ratio in small VLDL || id:met-d-S_VLDL_TG_pct	0.290101	0.131686	1.33656	WM_CP
Cholesterol in medium VLDL || id:met-d-M_VLDL_C	0.168033	0.386777	1.18298	WM_CP
Cholesteryl esters to total lipids ratio in small VLDL || id:met-d-S_VLDL_CE_pct	0.173189	0.312082	1.18909	WM_CP
Acetoacetate || id:met-d-Acetoacetate	-1.31942	0.0916321	0.26729	WM_CP
Triglycerides in HDL || id:met-d-HDL_TG	0.188387	0.230827	1.2073	WM_CP
Cholesteryl esters in very small VLDL || id:met-d-XS_VLDL_CE	0.0511185	0.739684	1.05245	WM_CP
Clinical LDL cholesterol || id:met-d-Clinical_LDL_C	-0.28698	0.13926	0.750526	WM_CP
Ratio of linoleic acid to total fatty acids || id:met-d-LA_pct	0.555179	0.00309777	1.74225	WM_CP
HDL cholesterol || id:met-d-HDL_C	-0.177629	0.247556	0.837253	WM_CP
Total triglycerides || id:met-d-Total_TG	0.44566	0.0198681	1.56152	WM_CP
Triglycerides in medium VLDL || id:met-d-M_VLDL_TG	0.371008	0.0381506	1.4492	WM_CP
Cholesteryl esters in large LDL || id:met-d-L_LDL_CE	-0.00756624	0.96918	0.992462	WM_CP
Omega-6 fatty acids || id:met-d-Omega_6	0.159752	0.37624	1.17322	WM_CP
Free cholesterol in very large VLDL || id:met-d-XL_VLDL_FC	0.381353	0.0562901	1.46426	WM_CP
Cholesterol to total lipids ratio in medium VLDL || id:met-d-M_VLDL_C_pct	-0.372135	0.0507903	0.689262	WM_CP
Free cholesterol to total lipids ratio in small VLDL || id:met-d-S_VLDL_FC_pct	-0.361301	0.0431931	0.696769	WM_CP
Citrate || id:met-d-Citrate	0.014522	0.949684	1.01463	WM_CP
Cholesteryl esters in very large VLDL || id:met-d-XL_VLDL_CE	0.33409	0.0542943	1.39667	WM_CP
Cholesterol to total lipids ratio in medium LDL || id:met-d-M_LDL_C_pct	-0.486012	0.0439577	0.615075	WM_CP
Triglycerides in small LDL || id:met-d-S_LDL_TG	0.217721	0.152541	1.24324	WM_CP
Free cholesterol to total lipids ratio in chylomicrons and extremely large VLDL || id:met-d-XXL_VLDL_FC_pct	-0.0848456	0.720417	0.918654	WM_CP
Phospholipids in small LDL || id:met-d-S_LDL_PL	0.102032	0.553442	1.10742	WM_CP
Triglycerides to total lipids ratio in small LDL || id:met-d-S_LDL_TG_pct	0.442185	0.0148001	1.5561	WM_CP
Cholesteryl esters to total lipids ratio in very large VLDL || id:met-d-XL_VLDL_CE_pct	-0.253445	0.182886	0.776123	WM_CP
Triglycerides to total lipids ratio in very large HDL || id:met-d-XL_HDL_TG_pct	0.354726	0.0376131	1.42579	WM_CP
Total lipids in very small VLDL || id:met-d-XS_VLDL_L	0.102756	0.492204	1.10822	WM_CP
Phospholipids in large HDL || id:met-d-L_HDL_PL	-0.0838608	0.535534	0.919559	WM_CP
Free cholesterol in large HDL || id:met-d-L_HDL_FC	-0.0836291	0.519421	0.919772	WM_CP
Free cholesterol in HDL || id:met-d-HDL_FC	-0.159183	0.255842	0.85284	WM_CP
Concentration of chylomicrons and extremely large VLDL particles || id:met-d-XXL_VLDL_P	0.458258	0.0292226	1.58132	WM_CP
Concentration of large LDL particles || id:met-d-L_LDL_P	0.051427	0.758217	1.05277	WM_CP
Concentration of small LDL particles || id:met-d-S_LDL_P	0.203532	0.268804	1.22572	WM_CP
Triglycerides in VLDL || id:met-d-VLDL_TG	0.411545	0.0332996	1.50915	WM_CP
Cholesterol to total lipids ratio in IDL || id:met-d-IDL_C_pct	-0.302156	0.0507281	0.739223	WM_CP
Ratio of omega-3 fatty acids to total fatty acids || id:met-d-Omega_3_pct	-0.243976	0.00691826	0.783507	WM_CP
Triglycerides to total lipids ratio in large HDL || id:met-d-L_HDL_TG_pct	0.133792	0.490926	1.14315	WM_CP
Phospholipids to total lipids ratio in small VLDL || id:met-d-S_VLDL_PL_pct	-0.347999	0.0558856	0.7061	WM_CP
Total cholesterol minus HDL-C || id:met-d-non_HDL_C	-0.121102	0.511154	0.885944	WM_CP
Docosahexaenoic acid || id:met-d-DHA	-0.301768	0.0112499	0.73951	WM_CP
Phospholipids in small HDL || id:met-d-S_HDL_PL	0.116027	0.506195	1.12303	WM_CP
Total lipids in very large VLDL || id:met-d-XL_VLDL_L	0.41932	0.0396828	1.52093	WM_CP
Sphingomyelins || id:met-d-Sphingomyelins	-0.25516	0.14157	0.774792	WM_CP
Phospholipids in large VLDL || id:met-d-L_VLDL_PL	0.363595	0.0739119	1.43849	WM_CP
Glycine || id:met-d-Gly	0.00207943	0.975527	1.00208	WM_CP
Glycoprotein acetyls || id:met-d-GlycA	-0.0927676	0.653338	0.911405	WM_CP
Total lipids in chylomicrons and extremely large VLDL || id:met-d-XXL_VLDL_L	0.38648	0.0467022	1.47179	WM_CP
Free cholesterol in small LDL || id:met-d-S_LDL_FC	-0.269054	0.12885	0.764102	WM_CP
Free cholesterol to total lipids ratio in IDL || id:met-d-IDL_FC_pct	-0.96278	0.000461887	0.38183	WM_CP
Triglycerides in large VLDL || id:met-d-L_VLDL_TG	0.420656	0.035165	1.52296	WM_CP
Degree of unsaturation || id:met-d-Unsaturation	-0.308386	0.00255306	0.734631	WM_CP
Cholesteryl esters to total lipids ratio in large LDL || id:met-d-L_LDL_CE_pct	-0.188183	0.397218	0.828463	WM_CP
Cholesterol to total lipids ratio in small HDL || id:met-d-S_HDL_C_pct	-0.0997452	0.550178	0.905068	WM_CP
Alanine || id:met-d-Ala	-0.0958428	0.724791	0.908607	WM_CP
Total lipids in small HDL || id:met-d-S_HDL_L	0.191681	0.29009	1.21128	WM_CP
Cholesterol to total lipids ratio in large HDL || id:met-d-L_HDL_C_pct	-0.211543	0.213448	0.809335	WM_CP
Triglycerides in chylomicrons and extremely large VLDL || id:met-d-XXL_VLDL_TG	0.381173	0.0554065	1.464	WM_CP
Valine || id:met-d-Val	-0.299244	0.355504	0.741378	WM_CP
Total lipids in VLDL || id:met-d-VLDL_L	0.37417	0.053395	1.45378	WM_CP
Apolipoprotein A1 || id:met-d-ApoA1	-0.19554	0.212364	0.822391	WM_CP
Remnant cholesterol (non-HDL, non-LDL -cholesterol) || id:met-d-Remnant_C	0.0213664	0.913301	1.0216	WM_CP
Cholesteryl esters in medium HDL || id:met-d-M_HDL_CE	-0.0586035	0.746144	0.943081	WM_CP
Concentration of very large VLDL particles || id:met-d-XL_VLDL_P	0.384554	0.0317082	1.46896	WM_CP
Phospholipids in HDL || id:met-d-HDL_PL	0.0156878	0.913919	1.01581	WM_CP
Total cholesterol || id:met-d-Total_C	-0.0725083	0.695975	0.930058	WM_CP
Phospholipids in large LDL || id:met-d-L_LDL_PL	-0.291926	0.117935	0.746824	WM_CP
Free cholesterol in large VLDL || id:met-d-L_VLDL_FC	0.360434	0.0801711	1.43395	WM_CP
Cholesteryl esters in large HDL || id:met-d-L_HDL_CE	-0.1654	0.230126	0.847555	WM_CP
Phosphatidylcholines || id:met-d-Phosphatidylc	0.107219	0.527215	1.11318	WM_CP
Pyruvate || id:met-d-Pyruvate	-0.109517	0.719747	0.896267	WM_CP
3-Hydroxybutyrate || id:met-d-bOHbutyrate	-0.0324807	0.933461	0.968041	WM_CP
Phospholipids in very large VLDL || id:met-d-XL_VLDL_PL	0.395724	0.0431994	1.48546	WM_CP
Total lipids in very large HDL || id:met-d-XL_HDL_L	0.0256597	0.849951	1.02599	WM_CP
Free cholesterol to total lipids ratio in very large VLDL || id:met-d-XL_VLDL_FC_pct	0.015482	0.933701	1.0156	WM_CP
Cholesteryl esters in large VLDL || id:met-d-L_VLDL_CE	0.333985	0.0848787	1.39652	WM_CP
Free cholesterol in very small VLDL || id:met-d-XS_VLDL_FC	0.102162	0.487354	1.10756	WM_CP
Phospholipids in very large HDL || id:met-d-XL_HDL_PL	0.0259499	0.846839	1.02629	WM_CP
Ratio of monounsaturated fatty acids to total fatty acids || id:met-d-MUFA_pct	0.521736	0.00222121	1.68495	WM_CP
Free cholesterol in IDL || id:met-d-IDL_FC	-0.278998	0.111632	0.756542	WM_CP
Phospholipids to total lipids ratio in large HDL || id:met-d-L_HDL_PL_pct	0.0871995	0.610356	1.09111	WM_CP
Triglycerides to total lipids ratio in medium HDL || id:met-d-M_HDL_TG_pct	0.234021	0.184845	1.26367	WM_CP
Total lipids in IDL || id:met-d-IDL_L	-0.0597958	0.715047	0.941957	WM_CP
Total concentration of branched-chain amino acids (leucine + isoleucine + valine) || id:met-d-Total_BCAA	-0.358676	0.353411	0.6986	WM_CP
Cholesterol in large LDL || id:met-d-L_LDL_C	-0.0877471	0.634413	0.915992	WM_CP
Triglycerides to total lipids ratio in large VLDL || id:met-d-L_VLDL_TG_pct	-0.168719	0.273654	0.844747	WM_CP
Free cholesterol to total lipids ratio in medium LDL || id:met-d-M_LDL_FC_pct	-0.409888	0.0224566	0.663725	WM_CP
Cholesterol in small LDL || id:met-d-S_LDL_C	-0.137853	0.472215	0.871227	WM_CP
Cholesteryl esters to total lipids ratio in medium VLDL || id:met-d-M_VLDL_CE_pct	-0.396703	0.0391332	0.672534	WM_CP
Triglycerides in LDL || id:met-d-LDL_TG	0.0839821	0.561463	1.08761	WM_CP
Concentration of large HDL particles || id:met-d-L_HDL_P	-0.0391526	0.767074	0.961604	WM_CP
Ratio of triglycerides to phosphoglycerides || id:met-d-TG_by_PG	0.385821	0.0270454	1.47082	WM_CP
Cholesterol to total lipids ratio in very large HDL || id:met-d-XL_HDL_C_pct	-0.0639762	0.642365	0.938027	WM_CP
Ratio of polyunsaturated fatty acids to monounsaturated fatty acids || id:met-d-PUFA_by_MUFA	-0.596404	0.000552451	0.550789	WM_CP
Total cholines || id:met-d-Cholines	0.10602	0.532887	1.11184	WM_CP
Monounsaturated fatty acids || id:met-d-MUFA	0.37707	0.0479944	1.45801	WM_CP
Cholesteryl esters in VLDL || id:met-d-VLDL_CE	0.200529	0.284885	1.22205	WM_CP
Cholesterol in chylomicrons and extremely large VLDL || id:met-d-XXL_VLDL_C	0.398253	0.0364301	1.48922	WM_CP
Phospholipids to total lipids ratio in very large HDL || id:met-d-XL_HDL_PL_pct	0.0334256	0.828797	1.03399	WM_CP
Phospholipids to total lipids ratio in chylomicrons and extremely large VLDL || id:met-d-XXL_VLDL_PL_pct	0.331098	0.0276452	1.3925	WM_CP
Phospholipids in LDL || id:met-d-LDL_PL	-0.284216	0.13734	0.752604	WM_CP
Total lipids in medium VLDL || id:met-d-M_VLDL_L	0.366329	0.058199	1.44243	WM_CP
Linoleic acid || id:met-d-LA	0.181708	0.377665	1.19926	WM_CP
Omega-3 fatty acids || id:met-d-Omega_3	-0.279275	0.005531	0.756332	WM_CP
Free cholesterol in medium LDL || id:met-d-M_LDL_FC	-0.161803	0.401132	0.850609	WM_CP
Cholesteryl esters to total lipids ratio in medium LDL || id:met-d-M_LDL_CE_pct	0.298287	0.120193	1.34755	WM_CP
Lactate || id:met-d-Lactate	0.0240531	0.964018	1.02434	WM_CP
Concentration of VLDL particles || id:met-d-VLDL_P	0.237268	0.16571	1.26778	WM_CP
Free cholesterol in medium VLDL || id:met-d-M_VLDL_FC	0.21499	0.255309	1.23985	WM_CP
Total concentration of lipoprotein particles || id:met-d-Total_P	-0.259691	0.148518	0.77129	WM_CP
Cholesterol to total lipids ratio in very small VLDL || id:met-d-XS_VLDL_C_pct	-0.594309	0.000744961	0.551944	WM_CP
Cholesteryl esters to total lipids ratio in IDL || id:met-d-IDL_CE_pct	-0.29731	0.0613787	0.742813	WM_CP
Phospholipids to total lipids ratio in large LDL || id:met-d-L_LDL_PL_pct	-0.0988796	0.505804	0.905852	WM_CP
Cholesterol in large VLDL || id:met-d-L_VLDL_C	0.327463	0.0799515	1.38744	WM_CP
Concentration of very small VLDL particles || id:met-d-XS_VLDL_P	0.0655227	0.661931	1.06772	WM_CP
Phospholipids in medium HDL || id:met-d-M_HDL_PL	-0.134596	0.432321	0.874069	WM_CP
Total lipids in small LDL || id:met-d-S_LDL_L	0.171848	0.358274	1.1875	WM_CP
Cholesterol in very large HDL || id:met-d-XL_HDL_C	0.0131357	0.928241	1.01322	WM_CP
Free cholesterol to total lipids ratio in very large HDL || id:met-d-XL_HDL_FC_pct	-0.0323641	0.806998	0.968154	WM_CP
Ratio of saturated fatty acids to total fatty acids || id:met-d-SFA_pct	0.227964	0.549065	1.25604	WM_CP
Concentration of small HDL particles || id:met-d-S_HDL_P	-0.0073828	0.971423	0.992644	WM_CP
Isoleucine || id:met-d-Ile	0.324687	0.507055	1.3836	WM_CP
Average diameter for LDL particles || id:met-d-LDL_size	-0.533813	0.056911	0.586365	WM_CP
Triglycerides to total lipids ratio in medium LDL || id:met-d-M_LDL_TG_pct	0.240953	0.0985301	1.27246	WM_CP

## Sheet: WM_chronic_alcoholic_pancreatit
exposure	b	pval	or	type
Glutamine || id:met-d-Gln	-0.021495	0.919447	0.978734	WM_CP_alcohol
Total lipids in large LDL || id:met-d-L_LDL_L	-0.241108	0.344949	0.785757	WM_CP_alcohol
Total lipids in HDL || id:met-d-HDL_L	-0.232556	0.248567	0.792506	WM_CP_alcohol
Ratio of omega-6 fatty acids to total fatty acids || id:met-d-Omega_6_pct	-0.348383	0.283685	0.705828	WM_CP_alcohol
Triglycerides in IDL || id:met-d-IDL_TG	0.0660294	0.697527	1.06826	WM_CP_alcohol
Tyrosine || id:met-d-Tyr	0.0927976	0.779991	1.09724	WM_CP_alcohol
Triglycerides to total lipids ratio in chylomicrons and extremely large VLDL || id:met-d-XXL_VLDL_TG_pct	0.439846	0.101709	1.55247	WM_CP_alcohol
Total lipids in medium HDL || id:met-d-M_HDL_L	-0.298439	0.183153	0.741975	WM_CP_alcohol
Free cholesterol to total lipids ratio in large VLDL || id:met-d-L_VLDL_FC_pct	-0.259155	0.375022	0.771703	WM_CP_alcohol
Cholesteryl esters in small VLDL || id:met-d-S_VLDL_CE	0.385509	0.109798	1.47036	WM_CP_alcohol
Concentration of very large HDL particles || id:met-d-XL_HDL_P	-0.23149	0.214221	0.793351	WM_CP_alcohol
Triglycerides in very small VLDL || id:met-d-XS_VLDL_TG	0.095251	0.613353	1.09993	WM_CP_alcohol
Concentration of medium HDL particles || id:met-d-M_HDL_P	-0.265351	0.227527	0.766937	WM_CP_alcohol
Total lipids in lipoprotein particles || id:met-d-Total_L	0.293058	0.218919	1.34052	WM_CP_alcohol
Triglycerides in large HDL || id:met-d-L_HDL_TG	-0.134825	0.390462	0.873869	WM_CP_alcohol
Total fatty acids || id:met-d-Total_FA	0.315393	0.18848	1.3708	WM_CP_alcohol
Phospholipids to total lipids ratio in very small VLDL || id:met-d-XS_VLDL_PL_pct	0.17641	0.512931	1.19293	WM_CP_alcohol
Cholesterol in very large VLDL || id:met-d-XL_VLDL_C	0.335778	0.183163	1.39903	WM_CP_alcohol
Phospholipids in medium VLDL || id:met-d-M_VLDL_PL	0.394273	0.141186	1.48331	WM_CP_alcohol
Cholesteryl esters in small LDL || id:met-d-S_LDL_CE	0.358697	0.169425	1.43146	WM_CP_alcohol
Triglycerides to total lipids ratio in very small VLDL || id:met-d-XS_VLDL_TG_pct	0.818664	0.000276355	2.26747	WM_CP_alcohol
Free cholesterol in medium HDL || id:met-d-M_HDL_FC	-0.253007	0.227099	0.776462	WM_CP_alcohol
Phospholipids to total lipids ratio in medium LDL || id:met-d-M_LDL_PL_pct	-0.246023	0.315803	0.781904	WM_CP_alcohol
Total lipids in LDL || id:met-d-LDL_L	-0.0955571	0.717966	0.908866	WM_CP_alcohol
Saturated fatty acids || id:met-d-SFA	0.316164	0.242865	1.37186	WM_CP_alcohol
Polyunsaturated fatty acids || id:met-d-PUFA	0.246187	0.251821	1.27914	WM_CP_alcohol
Total phospholipids in lipoprotein particles || id:met-d-Total_PL	0.162905	0.475195	1.17693	WM_CP_alcohol
Cholesteryl esters in medium VLDL || id:met-d-M_VLDL_CE	-0.340251	0.176854	0.711592	WM_CP_alcohol
Triglycerides in very large VLDL || id:met-d-XL_VLDL_TG	0.351411	0.165898	1.42107	WM_CP_alcohol
Free cholesterol to total lipids ratio in small HDL || id:met-d-S_HDL_FC_pct	-0.146328	0.360219	0.863874	WM_CP_alcohol
Triglycerides to total lipids ratio in very large VLDL || id:met-d-XL_VLDL_TG_pct	0.650228	0.0100481	1.91598	WM_CP_alcohol
Cholesterol to total lipids ratio in large VLDL || id:met-d-L_VLDL_C_pct	-0.0372026	0.873955	0.963481	WM_CP_alcohol
Cholesterol in small VLDL || id:met-d-S_VLDL_C	0.307382	0.218055	1.35986	WM_CP_alcohol
Cholesterol to total lipids ratio in medium HDL || id:met-d-M_HDL_C_pct	-0.302841	0.204992	0.738717	WM_CP_alcohol
LDL cholesterol || id:met-d-LDL_C	-0.170772	0.528832	0.843014	WM_CP_alcohol
Cholesterol in medium HDL || id:met-d-M_HDL_C	-0.255036	0.232363	0.774888	WM_CP_alcohol
Cholesterol to total lipids ratio in very large VLDL || id:met-d-XL_VLDL_C_pct	-0.693172	0.00470542	0.499988	WM_CP_alcohol
Total lipids in large HDL || id:met-d-L_HDL_L	-0.132189	0.456046	0.876175	WM_CP_alcohol
Cholesterol in very small VLDL || id:met-d-XS_VLDL_C	-0.153422	0.490397	0.857767	WM_CP_alcohol
Cholesteryl esters to total lipids ratio in large HDL || id:met-d-L_HDL_CE_pct	-0.329469	0.177758	0.719306	WM_CP_alcohol
Cholesteryl esters to total lipids ratio in very large HDL || id:met-d-XL_HDL_CE_pct	0.148669	0.538306	1.16029	WM_CP_alcohol
Cholesteryl esters in chylomicrons and extremely large VLDL || id:met-d-XXL_VLDL_CE	0.506768	0.03156	1.65992	WM_CP_alcohol
Concentration of HDL particles || id:met-d-HDL_P	-0.10189	0.659935	0.903129	WM_CP_alcohol
Phospholipids in VLDL || id:met-d-VLDL_PL	0.393796	0.079815	1.4826	WM_CP_alcohol
Phospholipids in chylomicrons and extremely large VLDL || id:met-d-XXL_VLDL_PL	0.379822	0.145205	1.46202	WM_CP_alcohol
Triglycerides in small VLDL || id:met-d-S_VLDL_TG	0.301236	0.19689	1.35153	WM_CP_alcohol
Free cholesterol to total lipids ratio in medium HDL || id:met-d-M_HDL_FC_pct	-0.278552	0.168424	0.756879	WM_CP_alcohol
Cholesterol to total lipids ratio in large LDL || id:met-d-L_LDL_C_pct	-0.490946	0.070456	0.612047	WM_CP_alcohol
Free cholesterol to total lipids ratio in large LDL || id:met-d-L_LDL_FC_pct	-0.34625	0.154902	0.707335	WM_CP_alcohol
Free cholesterol in large LDL || id:met-d-L_LDL_FC	-0.52366	0.0427109	0.592348	WM_CP_alcohol
Free cholesterol in VLDL || id:met-d-VLDL_FC	0.406949	0.0738104	1.50223	WM_CP_alcohol
Cholesterol in IDL || id:met-d-IDL_C	-0.607896	0.0115745	0.544495	WM_CP_alcohol
VLDL cholesterol || id:met-d-VLDL_C	0.417316	0.102776	1.51788	WM_CP_alcohol
Free cholesterol in small HDL || id:met-d-S_HDL_FC	0.338437	0.167798	1.40275	WM_CP_alcohol
Average diameter for HDL particles || id:met-d-HDL_size	-0.238203	0.2555	0.788043	WM_CP_alcohol
Phenylalanine || id:met-d-Phe	-0.048089	0.903064	0.953049	WM_CP_alcohol
Phospholipids in very small VLDL || id:met-d-XS_VLDL_PL	-0.126366	0.52088	0.881292	WM_CP_alcohol
Total free cholesterol || id:met-d-Total_FC	-0.238961	0.362856	0.787446	WM_CP_alcohol
Cholesteryl esters in IDL || id:met-d-IDL_CE	-0.573032	0.0165469	0.563813	WM_CP_alcohol
Phosphoglycerides || id:met-d-Phosphoglyc	0.13655	0.511218	1.14631	WM_CP_alcohol
Concentration of LDL particles || id:met-d-LDL_P	0.00517588	0.983359	1.00519	WM_CP_alcohol
Concentration of medium LDL particles || id:met-d-M_LDL_P	0.334571	0.23876	1.39734	WM_CP_alcohol
Histidine || id:met-d-His	-0.0252038	0.960039	0.975111	WM_CP_alcohol
Phospholipids to total lipids ratio in medium HDL || id:met-d-M_HDL_PL_pct	0.315789	0.257458	1.37134	WM_CP_alcohol
Concentration of small VLDL particles || id:met-d-S_VLDL_P	0.270114	0.213927	1.31011	WM_CP_alcohol
Triglycerides in medium LDL || id:met-d-M_LDL_TG	0.220461	0.286793	1.24665	WM_CP_alcohol
Cholesterol to total lipids ratio in small VLDL || id:met-d-S_VLDL_C_pct	-0.524699	0.0366003	0.591733	WM_CP_alcohol
Total lipids in medium LDL || id:met-d-M_LDL_L	-0.0150219	0.952022	0.98509	WM_CP_alcohol
Phospholipids to total lipids ratio in medium VLDL || id:met-d-M_VLDL_PL_pct	-0.636582	0.00985082	0.529098	WM_CP_alcohol
Cholesterol to total lipids ratio in chylomicrons and extremely large VLDL || id:met-d-XXL_VLDL_C_pct	-0.552878	0.0485902	0.575292	WM_CP_alcohol
Cholesteryl esters in very large HDL || id:met-d-XL_HDL_CE	-0.266613	0.184179	0.765969	WM_CP_alcohol
Total lipids in large VLDL || id:met-d-L_VLDL_L	0.323626	0.191586	1.38213	WM_CP_alcohol
Glucose || id:met-d-Glucose	0.805984	0.0583238	2.2389	WM_CP_alcohol
Average diameter for VLDL particles || id:met-d-VLDL_size	0.336434	0.107699	1.39995	WM_CP_alcohol
Concentration of IDL particles || id:met-d-IDL_P	-0.450854	0.0798837	0.637084	WM_CP_alcohol
Free cholesterol to total lipids ratio in large HDL || id:met-d-L_HDL_FC_pct	-0.0388477	0.8469	0.961897	WM_CP_alcohol
Cholesteryl esters in LDL || id:met-d-LDL_CE	-0.104953	0.691266	0.900367	WM_CP_alcohol
Ratio of docosahexaenoic acid to total fatty acids || id:met-d-DHA_pct	-0.386133	0.0250149	0.67968	WM_CP_alcohol
Cholesteryl esters in medium LDL || id:met-d-M_LDL_CE	0.338392	0.201421	1.40269	WM_CP_alcohol
Triglycerides to total lipids ratio in large LDL || id:met-d-L_LDL_TG_pct	0.0500671	0.824899	1.05134	WM_CP_alcohol
Cholesteryl esters to total lipids ratio in very small VLDL || id:met-d-XS_VLDL_CE_pct	-0.688352	0.00282124	0.502403	WM_CP_alcohol
Phospholipids to total lipids ratio in small HDL || id:met-d-S_HDL_PL_pct	0.0488397	0.838702	1.05005	WM_CP_alcohol
Free cholesterol in LDL || id:met-d-LDL_FC	-0.53365	0.0436027	0.586461	WM_CP_alcohol
Cholesteryl esters to total lipids ratio in medium HDL || id:met-d-M_HDL_CE_pct	-0.351976	0.125354	0.703297	WM_CP_alcohol
Cholesterol in medium LDL || id:met-d-M_LDL_C	-0.11588	0.667033	0.890582	WM_CP_alcohol
Triglycerides to total lipids ratio in medium VLDL || id:met-d-M_VLDL_TG_pct	0.866636	0.000788954	2.37889	WM_CP_alcohol
Free cholesterol to total lipids ratio in small LDL || id:met-d-S_LDL_FC_pct	-0.346548	0.13358	0.707125	WM_CP_alcohol
Cholesterol to total lipids ratio in small LDL || id:met-d-S_LDL_C_pct	-0.175746	0.603787	0.838831	WM_CP_alcohol
Triglycerides to total lipids ratio in small HDL || id:met-d-S_HDL_TG_pct	0.388202	0.0741236	1.47433	WM_CP_alcohol
Phospholipids in small VLDL || id:met-d-S_VLDL_PL	0.395425	0.0994378	1.48501	WM_CP_alcohol
Phospholipids to total lipids ratio in small LDL || id:met-d-S_LDL_PL_pct	-0.420351	0.0877895	0.656816	WM_CP_alcohol
Triglycerides in large LDL || id:met-d-L_LDL_TG	0.080187	0.659891	1.08349	WM_CP_alcohol
Total esterified cholesterol || id:met-d-Total_CE	-0.147797	0.555214	0.862607	WM_CP_alcohol
Cholesteryl esters to total lipids ratio in small HDL || id:met-d-S_HDL_CE_pct	-0.0152892	0.932216	0.984827	WM_CP_alcohol
Ratio of omega-6 fatty acids to omega-3 fatty acids || id:met-d-Omega_6_by_Omega_3	0.259179	0.0335505	1.29587	WM_CP_alcohol
Acetone || id:met-d-Acetone	-0.312921	0.695073	0.731308	WM_CP_alcohol
Ratio of polyunsaturated fatty acids to total fatty acids || id:met-d-PUFA_pct	-0.861392	0.00336671	0.422573	WM_CP_alcohol
Triglycerides in very large HDL || id:met-d-XL_HDL_TG	0.0297323	0.860436	1.03018	WM_CP_alcohol
Leucine || id:met-d-Leu	0.420367	0.472196	1.52252	WM_CP_alcohol
Triglycerides in medium HDL || id:met-d-M_HDL_TG	0.191786	0.390999	1.21141	WM_CP_alcohol
Free cholesterol in very large HDL || id:met-d-XL_HDL_FC	-0.00248723	0.990069	0.997516	WM_CP_alcohol
Free cholesterol in chylomicrons and extremely large VLDL || id:met-d-XXL_VLDL_FC	0.372028	0.164119	1.45067	WM_CP_alcohol
Phospholipids to total lipids ratio in very large VLDL || id:met-d-XL_VLDL_PL_pct	-0.0197408	0.947761	0.980453	WM_CP_alcohol
Albumin || id:met-d-Albumin	0.078955	0.824902	1.08216	WM_CP_alcohol
Triglycerides to total lipids ratio in IDL || id:met-d-IDL_TG_pct	0.305597	0.193628	1.35743	WM_CP_alcohol
Cholesteryl esters to total lipids ratio in large VLDL || id:met-d-L_VLDL_CE_pct	-0.572857	0.017457	0.563912	WM_CP_alcohol
Phospholipids to total lipids ratio in IDL || id:met-d-IDL_PL_pct	0.0595715	0.790688	1.06138	WM_CP_alcohol
Phospholipids in medium LDL || id:met-d-M_LDL_PL	-0.00350376	0.989507	0.996502	WM_CP_alcohol
Phospholipids to total lipids ratio in large VLDL || id:met-d-L_VLDL_PL_pct	0.314475	0.168457	1.36954	WM_CP_alcohol
Cholesteryl esters in small HDL || id:met-d-S_HDL_CE	-0.0373669	0.87869	0.963323	WM_CP_alcohol
Ratio of apolipoprotein B to apolipoprotein A1 || id:met-d-ApoB_by_ApoA1	0.344946	0.168235	1.41191	WM_CP_alcohol
Triglycerides in small HDL || id:met-d-S_HDL_TG	0.27853	0.255255	1.32119	WM_CP_alcohol
Creatinine || id:met-d-Creatinine	0.394165	0.245008	1.48315	WM_CP_alcohol
Free cholesterol to total lipids ratio in medium VLDL || id:met-d-M_VLDL_FC_pct	-0.834628	0.000666617	0.434036	WM_CP_alcohol
Cholesteryl esters to total lipids ratio in small LDL || id:met-d-S_LDL_CE_pct	0.449679	0.0659304	1.56781	WM_CP_alcohol
Free cholesterol to total lipids ratio in very small VLDL || id:met-d-XS_VLDL_FC_pct	-0.621682	0.0197201	0.53704	WM_CP_alcohol
Cholesteryl esters to total lipids ratio in chylomicrons and extremely large VLDL || id:met-d-XXL_VLDL_CE_pct	-0.616101	0.0507412	0.540046	WM_CP_alcohol
Total lipids in small VLDL || id:met-d-S_VLDL_L	0.26188	0.239659	1.29937	WM_CP_alcohol
Acetate || id:met-d-Acetate	-0.264429	0.727141	0.767644	WM_CP_alcohol
Concentration of medium VLDL particles || id:met-d-M_VLDL_P	0.419441	0.106847	1.52111	WM_CP_alcohol
Apolipoprotein B || id:met-d-ApoB	-0.201275	0.453162	0.817687	WM_CP_alcohol
Free cholesterol in small VLDL || id:met-d-S_VLDL_FC	0.379322	0.138234	1.46129	WM_CP_alcohol
Cholesteryl esters in HDL || id:met-d-HDL_CE	-0.220924	0.271687	0.801778	WM_CP_alcohol
Cholesterol in small HDL || id:met-d-S_HDL_C	0.0472712	0.854742	1.04841	WM_CP_alcohol
Concentration of large VLDL particles || id:met-d-L_VLDL_P	0.315562	0.20589	1.37103	WM_CP_alcohol
Cholesterol in large HDL || id:met-d-L_HDL_C	-0.215357	0.232441	0.806254	WM_CP_alcohol
Phospholipids in IDL || id:met-d-IDL_PL	-0.330278	0.159125	0.718724	WM_CP_alcohol
Triglycerides to total lipids ratio in small VLDL || id:met-d-S_VLDL_TG_pct	0.603926	0.0113653	1.82929	WM_CP_alcohol
Cholesterol in medium VLDL || id:met-d-M_VLDL_C	-0.201262	0.439635	0.817698	WM_CP_alcohol
Cholesteryl esters to total lipids ratio in small VLDL || id:met-d-S_VLDL_CE_pct	0.266883	0.249416	1.30589	WM_CP_alcohol
Acetoacetate || id:met-d-Acetoacetate	-1.08565	0.305485	0.337682	WM_CP_alcohol
Triglycerides in HDL || id:met-d-HDL_TG	0.147349	0.487962	1.15876	WM_CP_alcohol
Cholesteryl esters in very small VLDL || id:met-d-XS_VLDL_CE	-0.262982	0.236257	0.768756	WM_CP_alcohol
Clinical LDL cholesterol || id:met-d-Clinical_LDL_C	-0.510726	0.0565126	0.60006	WM_CP_alcohol
Ratio of linoleic acid to total fatty acids || id:met-d-LA_pct	0.423355	0.0842582	1.52708	WM_CP_alcohol
HDL cholesterol || id:met-d-HDL_C	-0.178547	0.378724	0.836485	WM_CP_alcohol
Total triglycerides || id:met-d-Total_TG	0.31977	0.213123	1.37681	WM_CP_alcohol
Triglycerides in medium VLDL || id:met-d-M_VLDL_TG	0.356118	0.141147	1.42778	WM_CP_alcohol
Cholesteryl esters in large LDL || id:met-d-L_LDL_CE	-0.219255	0.416749	0.803117	WM_CP_alcohol
Omega-6 fatty acids || id:met-d-Omega_6	0.338008	0.161036	1.40215	WM_CP_alcohol
Free cholesterol in very large VLDL || id:met-d-XL_VLDL_FC	0.352883	0.16016	1.42316	WM_CP_alcohol
Cholesterol to total lipids ratio in medium VLDL || id:met-d-M_VLDL_C_pct	-0.886293	0.000282441	0.412181	WM_CP_alcohol
Free cholesterol to total lipids ratio in small VLDL || id:met-d-S_VLDL_FC_pct	-0.800986	0.000308577	0.448886	WM_CP_alcohol
Citrate || id:met-d-Citrate	0.231199	0.464508	1.26011	WM_CP_alcohol
Cholesteryl esters in very large VLDL || id:met-d-XL_VLDL_CE	0.379795	0.119444	1.46198	WM_CP_alcohol
Cholesterol to total lipids ratio in medium LDL || id:met-d-M_LDL_C_pct	-0.389771	0.268029	0.677212	WM_CP_alcohol
Triglycerides in small LDL || id:met-d-S_LDL_TG	0.332475	0.122624	1.39442	WM_CP_alcohol
Free cholesterol to total lipids ratio in chylomicrons and extremely large VLDL || id:met-d-XXL_VLDL_FC_pct	-0.587233	0.0371348	0.555863	WM_CP_alcohol
Phospholipids in small LDL || id:met-d-S_LDL_PL	-0.0599822	0.806101	0.941781	WM_CP_alcohol
Triglycerides to total lipids ratio in small LDL || id:met-d-S_LDL_TG_pct	0.383087	0.114101	1.46681	WM_CP_alcohol
Cholesteryl esters to total lipids ratio in very large VLDL || id:met-d-XL_VLDL_CE_pct	-0.663372	0.00843988	0.515111	WM_CP_alcohol
Triglycerides to total lipids ratio in very large HDL || id:met-d-XL_HDL_TG_pct	0.425095	0.0652017	1.52974	WM_CP_alcohol
Total lipids in very small VLDL || id:met-d-XS_VLDL_L	-0.133887	0.512795	0.874689	WM_CP_alcohol
Phospholipids in large HDL || id:met-d-L_HDL_PL	-0.120662	0.49229	0.886334	WM_CP_alcohol
Free cholesterol in large HDL || id:met-d-L_HDL_FC	-0.155933	0.364157	0.855617	WM_CP_alcohol
Free cholesterol in HDL || id:met-d-HDL_FC	-0.267373	0.166974	0.765387	WM_CP_alcohol
Concentration of chylomicrons and extremely large VLDL particles || id:met-d-XXL_VLDL_P	0.401155	0.145297	1.49355	WM_CP_alcohol
Concentration of large LDL particles || id:met-d-L_LDL_P	-0.275272	0.253179	0.759365	WM_CP_alcohol
Concentration of small LDL particles || id:met-d-S_LDL_P	0.420455	0.0973242	1.52265	WM_CP_alcohol
Triglycerides in VLDL || id:met-d-VLDL_TG	0.340719	0.178612	1.40596	WM_CP_alcohol
Cholesterol to total lipids ratio in IDL || id:met-d-IDL_C_pct	-0.27894	0.233157	0.756585	WM_CP_alcohol
Ratio of omega-3 fatty acids to total fatty acids || id:met-d-Omega_3_pct	-0.239717	0.0454149	0.786851	WM_CP_alcohol
Triglycerides to total lipids ratio in large HDL || id:met-d-L_HDL_TG_pct	0.425541	0.0901133	1.53042	WM_CP_alcohol
Phospholipids to total lipids ratio in small VLDL || id:met-d-S_VLDL_PL_pct	-0.798017	0.000624816	0.450221	WM_CP_alcohol
Total cholesterol minus HDL-C || id:met-d-non_HDL_C	-0.202185	0.4451	0.816944	WM_CP_alcohol
Docosahexaenoic acid || id:met-d-DHA	-0.359862	0.0220123	0.697772	WM_CP_alcohol
Phospholipids in small HDL || id:met-d-S_HDL_PL	0.1763	0.450568	1.1928	WM_CP_alcohol
Total lipids in very large VLDL || id:met-d-XL_VLDL_L	0.34178	0.197543	1.40745	WM_CP_alcohol
Sphingomyelins || id:met-d-Sphingomyelins	-0.450972	0.052168	0.637009	WM_CP_alcohol
Phospholipids in large VLDL || id:met-d-L_VLDL_PL	0.314241	0.192439	1.36922	WM_CP_alcohol
Glycine || id:met-d-Gly	0.0113023	0.89989	1.01137	WM_CP_alcohol
Glycoprotein acetyls || id:met-d-GlycA	0.258852	0.316307	1.29544	WM_CP_alcohol
Total lipids in chylomicrons and extremely large VLDL || id:met-d-XXL_VLDL_L	0.439894	0.0799543	1.55254	WM_CP_alcohol
Free cholesterol in small LDL || id:met-d-S_LDL_FC	-0.572601	0.0236715	0.564056	WM_CP_alcohol
Free cholesterol to total lipids ratio in IDL || id:met-d-IDL_FC_pct	-0.753165	0.0330413	0.470874	WM_CP_alcohol
Triglycerides in large VLDL || id:met-d-L_VLDL_TG	0.364946	0.148288	1.44044	WM_CP_alcohol
Degree of unsaturation || id:met-d-Unsaturation	-0.319919	0.0185497	0.726208	WM_CP_alcohol
Cholesteryl esters to total lipids ratio in large LDL || id:met-d-L_LDL_CE_pct	0.00185834	0.995009	1.00186	WM_CP_alcohol
Cholesterol to total lipids ratio in small HDL || id:met-d-S_HDL_C_pct	-0.15284	0.503637	0.858267	WM_CP_alcohol
Alanine || id:met-d-Ala	-0.0803572	0.81717	0.922787	WM_CP_alcohol
Total lipids in small HDL || id:met-d-S_HDL_L	0.273194	0.265655	1.31416	WM_CP_alcohol
Cholesterol to total lipids ratio in large HDL || id:met-d-L_HDL_C_pct	-0.31453	0.17957	0.730132	WM_CP_alcohol
Triglycerides in chylomicrons and extremely large VLDL || id:met-d-XXL_VLDL_TG	0.437697	0.0951003	1.54914	WM_CP_alcohol
Valine || id:met-d-Val	-0.066343	0.875502	0.93581	WM_CP_alcohol
Total lipids in VLDL || id:met-d-VLDL_L	0.369509	0.140383	1.44702	WM_CP_alcohol
Apolipoprotein A1 || id:met-d-ApoA1	-0.261055	0.215583	0.770239	WM_CP_alcohol
Remnant cholesterol (non-HDL, non-LDL -cholesterol) || id:met-d-Remnant_C	-0.319134	0.224202	0.726778	WM_CP_alcohol
Cholesteryl esters in medium HDL || id:met-d-M_HDL_CE	0.0150567	0.94933	1.01517	WM_CP_alcohol
Concentration of very large VLDL particles || id:met-d-XL_VLDL_P	0.405036	0.100418	1.49936	WM_CP_alcohol
Phospholipids in HDL || id:met-d-HDL_PL	-0.270318	0.200031	0.763137	WM_CP_alcohol
Total cholesterol || id:met-d-Total_C	-0.244804	0.357153	0.782858	WM_CP_alcohol
Phospholipids in large LDL || id:met-d-L_LDL_PL	-0.523161	0.0520316	0.592644	WM_CP_alcohol
Free cholesterol in large VLDL || id:met-d-L_VLDL_FC	0.322858	0.198242	1.38107	WM_CP_alcohol
Cholesteryl esters in large HDL || id:met-d-L_HDL_CE	-0.200287	0.271691	0.818496	WM_CP_alcohol
Phosphatidylcholines || id:met-d-Phosphatidylc	0.0689959	0.746578	1.07143	WM_CP_alcohol
Pyruvate || id:met-d-Pyruvate	0.36575	0.368503	1.44159	WM_CP_alcohol
3-Hydroxybutyrate || id:met-d-bOHbutyrate	0.426944	0.419348	1.53257	WM_CP_alcohol
Phospholipids in very large VLDL || id:met-d-XL_VLDL_PL	0.352901	0.147976	1.42319	WM_CP_alcohol
Total lipids in very large HDL || id:met-d-XL_HDL_L	-0.2597	0.167596	0.771283	WM_CP_alcohol
Free cholesterol to total lipids ratio in very large VLDL || id:met-d-XL_VLDL_FC_pct	-0.553463	0.02622	0.574955	WM_CP_alcohol
Cholesteryl esters in large VLDL || id:met-d-L_VLDL_CE	0.401054	0.113763	1.4934	WM_CP_alcohol
Free cholesterol in very small VLDL || id:met-d-XS_VLDL_FC	-0.0810064	0.689123	0.922188	WM_CP_alcohol
Phospholipids in very large HDL || id:met-d-XL_HDL_PL	-0.250371	0.170456	0.778512	WM_CP_alcohol
Ratio of monounsaturated fatty acids to total fatty acids || id:met-d-MUFA_pct	0.496546	0.027785	1.64304	WM_CP_alcohol
Free cholesterol in IDL || id:met-d-IDL_FC	-0.557368	0.0168115	0.572715	WM_CP_alcohol
Phospholipids to total lipids ratio in large HDL || id:met-d-L_HDL_PL_pct	0.213042	0.368472	1.23744	WM_CP_alcohol
Triglycerides to total lipids ratio in medium HDL || id:met-d-M_HDL_TG_pct	0.289338	0.202381	1.33554	WM_CP_alcohol
Total lipids in IDL || id:met-d-IDL_L	-0.411504	0.0878012	0.662653	WM_CP_alcohol
Total concentration of branched-chain amino acids (leucine + isoleucine + valine) || id:met-d-Total_BCAA	-0.0618708	0.904237	0.940004	WM_CP_alcohol
Cholesterol in large LDL || id:met-d-L_LDL_C	-0.465708	0.0734124	0.627691	WM_CP_alcohol
Triglycerides to total lipids ratio in large VLDL || id:met-d-L_VLDL_TG_pct	-0.215293	0.312678	0.806305	WM_CP_alcohol
Free cholesterol to total lipids ratio in medium LDL || id:met-d-M_LDL_FC_pct	-0.356282	0.137521	0.700275	WM_CP_alcohol
Cholesterol in small LDL || id:met-d-S_LDL_C	-0.0981758	0.702476	0.906489	WM_CP_alcohol
Cholesteryl esters to total lipids ratio in medium VLDL || id:met-d-M_VLDL_CE_pct	-0.912996	0.00021527	0.40132	WM_CP_alcohol
Triglycerides in LDL || id:met-d-LDL_TG	0.18336	0.368658	1.20125	WM_CP_alcohol
Concentration of large HDL particles || id:met-d-L_HDL_P	-0.127462	0.4608	0.880327	WM_CP_alcohol
Ratio of triglycerides to phosphoglycerides || id:met-d-TG_by_PG	0.56396	0.0127541	1.75762	WM_CP_alcohol
Cholesterol to total lipids ratio in very large HDL || id:met-d-XL_HDL_C_pct	0.178006	0.335335	1.19483	WM_CP_alcohol
Ratio of polyunsaturated fatty acids to monounsaturated fatty acids || id:met-d-PUFA_by_MUFA	-0.587869	0.0128637	0.55551	WM_CP_alcohol
Total cholines || id:met-d-Cholines	0.110653	0.600935	1.11701	WM_CP_alcohol
Monounsaturated fatty acids || id:met-d-MUFA	0.325893	0.192111	1.38527	WM_CP_alcohol
Cholesteryl esters in VLDL || id:met-d-VLDL_CE	0.306201	0.225835	1.35826	WM_CP_alcohol
Cholesterol in chylomicrons and extremely large VLDL || id:met-d-XXL_VLDL_C	0.370798	0.132355	1.44889	WM_CP_alcohol
Phospholipids to total lipids ratio in very large HDL || id:met-d-XL_HDL_PL_pct	-0.242717	0.255876	0.784494	WM_CP_alcohol
Phospholipids to total lipids ratio in chylomicrons and extremely large VLDL || id:met-d-XXL_VLDL_PL_pct	0.243748	0.2732	1.27602	WM_CP_alcohol
Phospholipids in LDL || id:met-d-LDL_PL	-0.219142	0.413761	0.803207	WM_CP_alcohol
Total lipids in medium VLDL || id:met-d-M_VLDL_L	0.40257	0.124029	1.49566	WM_CP_alcohol
Linoleic acid || id:met-d-LA	0.385794	0.144783	1.47078	WM_CP_alcohol
Omega-3 fatty acids || id:met-d-Omega_3	-0.270383	0.0428429	0.763087	WM_CP_alcohol
Free cholesterol in medium LDL || id:met-d-M_LDL_FC	-0.458577	0.0947692	0.632183	WM_CP_alcohol
Cholesteryl esters to total lipids ratio in medium LDL || id:met-d-M_LDL_CE_pct	0.0879425	0.739627	1.09193	WM_CP_alcohol
Lactate || id:met-d-Lactate	0.159972	0.80875	1.17348	WM_CP_alcohol
Concentration of VLDL particles || id:met-d-VLDL_P	0.407605	0.0895696	1.50321	WM_CP_alcohol
Free cholesterol in medium VLDL || id:met-d-M_VLDL_FC	0.41465	0.125313	1.51384	WM_CP_alcohol
Total concentration of lipoprotein particles || id:met-d-Total_P	-0.00666981	0.976935	0.993352	WM_CP_alcohol
Cholesterol to total lipids ratio in very small VLDL || id:met-d-XS_VLDL_C_pct	-0.721464	0.00129476	0.48604	WM_CP_alcohol
Cholesteryl esters to total lipids ratio in IDL || id:met-d-IDL_CE_pct	-0.184901	0.41672	0.831187	WM_CP_alcohol
Phospholipids to total lipids ratio in large LDL || id:met-d-L_LDL_PL_pct	-0.179314	0.377172	0.835844	WM_CP_alcohol
Cholesterol in large VLDL || id:met-d-L_VLDL_C	0.402689	0.0901897	1.49584	WM_CP_alcohol
Concentration of very small VLDL particles || id:met-d-XS_VLDL_P	-0.0998225	0.640736	0.904998	WM_CP_alcohol
Phospholipids in medium HDL || id:met-d-M_HDL_PL	-0.134113	0.55408	0.874491	WM_CP_alcohol
Total lipids in small LDL || id:met-d-S_LDL_L	0.0197791	0.937033	1.01998	WM_CP_alcohol
Cholesterol in very large HDL || id:met-d-XL_HDL_C	-0.282046	0.169727	0.754239	WM_CP_alcohol
Free cholesterol to total lipids ratio in very large HDL || id:met-d-XL_HDL_FC_pct	0.261425	0.139222	1.29878	WM_CP_alcohol
Ratio of saturated fatty acids to total fatty acids || id:met-d-SFA_pct	0.0848954	0.858503	1.0886	WM_CP_alcohol
Concentration of small HDL particles || id:met-d-S_HDL_P	0.0186257	0.943287	1.0188	WM_CP_alcohol
Isoleucine || id:met-d-Ile	0.546558	0.370649	1.7273	WM_CP_alcohol
Average diameter for LDL particles || id:met-d-LDL_size	-0.957608	0.00986101	0.38381	WM_CP_alcohol
Triglycerides to total lipids ratio in medium LDL || id:met-d-M_LDL_TG_pct	0.201182	0.363307	1.22285	WM_CP_alcohol

## Sheet: mregger_acute_pancreatitis
exposure	b	pval	or	type
Phospholipids to total lipids ratio in medium LDL || id:met-d-M_LDL_PL_pct	-0.495767	0.00321972	0.609104	MR-egger_AP
Glycoprotein acetyls || id:met-d-GlycA	-0.505684	0.0076325	0.603093	MR-egger_AP
Ratio of polyunsaturated fatty acids to monounsaturated fatty acids || id:met-d-PUFA_by_MUFA	-0.43054	0.011438	0.650158	MR-egger_AP
Degree of unsaturation || id:met-d-Unsaturation	-0.265335	0.0116041	0.766949	MR-egger_AP
Phospholipids to total lipids ratio in chylomicrons and extremely large VLDL || id:met-d-XXL_VLDL_PL_pct	0.377282	0.0129944	1.45832	MR-egger_AP
Ratio of omega-6 fatty acids to omega-3 fatty acids || id:met-d-Omega_6_by_Omega_3	0.209786	0.0139121	1.23341	MR-egger_AP
Triglycerides to total lipids ratio in IDL || id:met-d-IDL_TG_pct	0.343656	0.013917	1.41009	MR-egger_AP
Free cholesterol to total lipids ratio in large LDL || id:met-d-L_LDL_FC_pct	-0.438441	0.0149095	0.645041	MR-egger_AP
Free cholesterol to total lipids ratio in medium LDL || id:met-d-M_LDL_FC_pct	-0.414239	0.0161242	0.660843	MR-egger_AP
Cholesterol to total lipids ratio in IDL || id:met-d-IDL_C_pct	-0.339364	0.016279	0.712223	MR-egger_AP
Phospholipids to total lipids ratio in very small VLDL || id:met-d-XS_VLDL_PL_pct	0.52567	0.0228865	1.69159	MR-egger_AP
Ratio of monounsaturated fatty acids to total fatty acids || id:met-d-MUFA_pct	0.325951	0.0297845	1.38535	MR-egger_AP
Leucine || id:met-d-Leu	-1.60077	0.0338345	0.20174	MR-egger_AP
Triglycerides to total lipids ratio in medium HDL || id:met-d-M_HDL_TG_pct	0.370193	0.0373559	1.44801	MR-egger_AP
Alanine || id:met-d-Ala	-0.996792	0.0374717	0.369061	MR-egger_AP
Ratio of docosahexaenoic acid to total fatty acids || id:met-d-DHA_pct	-0.255477	0.0402855	0.774547	MR-egger_AP
Triglycerides to total lipids ratio in medium LDL || id:met-d-M_LDL_TG_pct	0.234918	0.0425341	1.26481	MR-egger_AP
Cholesterol to total lipids ratio in medium LDL || id:met-d-M_LDL_C_pct	-0.478384	0.0466339	0.619784	MR-egger_AP
Phospholipids to total lipids ratio in IDL || id:met-d-IDL_PL_pct	0.331436	0.048	1.39297	MR-egger_AP
Triglycerides to total lipids ratio in small LDL || id:met-d-S_LDL_TG_pct	0.343141	0.0561438	1.40937	MR-egger_AP
Ratio of omega-3 fatty acids to total fatty acids || id:met-d-Omega_3_pct	-0.171295	0.0579802	0.842573	MR-egger_AP
Ratio of linoleic acid to total fatty acids || id:met-d-LA_pct	0.425958	0.0688056	1.53106	MR-egger_AP
Free cholesterol to total lipids ratio in IDL || id:met-d-IDL_FC_pct	-0.618678	0.0703642	0.538656	MR-egger_AP
Phospholipids in HDL || id:met-d-HDL_PL	0.229856	0.0707507	1.25842	MR-egger_AP
Phospholipids to total lipids ratio in large LDL || id:met-d-L_LDL_PL_pct	-0.234172	0.0810259	0.791225	MR-egger_AP
Omega-3 fatty acids || id:met-d-Omega_3	-0.147281	0.0812601	0.863051	MR-egger_AP
Ratio of polyunsaturated fatty acids to total fatty acids || id:met-d-PUFA_pct	-0.382686	0.0829979	0.682027	MR-egger_AP
Cholesteryl esters to total lipids ratio in IDL || id:met-d-IDL_CE_pct	-0.254229	0.0909549	0.775514	MR-egger_AP
Apolipoprotein A1 || id:met-d-ApoA1	0.22094	0.100237	1.24725	MR-egger_AP
Triglycerides in small HDL || id:met-d-S_HDL_TG	0.293055	0.109228	1.34052	MR-egger_AP
Triglycerides in small LDL || id:met-d-S_LDL_TG	0.277792	0.110207	1.32021	MR-egger_AP
Docosahexaenoic acid || id:met-d-DHA	-0.16489	0.113882	0.847987	MR-egger_AP
Concentration of medium HDL particles || id:met-d-M_HDL_P	0.22527	0.120671	1.25266	MR-egger_AP
Free cholesterol in VLDL || id:met-d-VLDL_FC	-0.328419	0.127003	0.720061	MR-egger_AP
Triglycerides in small VLDL || id:met-d-S_VLDL_TG	0.236732	0.128445	1.2671	MR-egger_AP
Cholesteryl esters in chylomicrons and extremely large VLDL || id:met-d-XXL_VLDL_CE	0.248729	0.128946	1.28239	MR-egger_AP
Triglycerides to total lipids ratio in small HDL || id:met-d-S_HDL_TG_pct	0.243619	0.141882	1.27586	MR-egger_AP
Cholesterol to total lipids ratio in large LDL || id:met-d-L_LDL_C_pct	-0.315668	0.14535	0.729302	MR-egger_AP
Ratio of triglycerides to phosphoglycerides || id:met-d-TG_by_PG	0.242081	0.148552	1.2739	MR-egger_AP
Phospholipids in VLDL || id:met-d-VLDL_PL	-0.306557	0.14908	0.735976	MR-egger_AP
Total concentration of branched-chain amino acids (leucine + isoleucine + valine) || id:met-d-Total_BCAA	-0.906166	0.17074	0.404071	MR-egger_AP
Cholesteryl esters to total lipids ratio in large LDL || id:met-d-L_LDL_CE_pct	0.354128	0.173121	1.42494	MR-egger_AP
Cholesteryl esters in very large VLDL || id:met-d-XL_VLDL_CE	-0.298309	0.186644	0.742072	MR-egger_AP
Free cholesterol to total lipids ratio in small LDL || id:met-d-S_LDL_FC_pct	-0.210473	0.205114	0.810201	MR-egger_AP
Glycine || id:met-d-Gly	-0.0734845	0.205672	0.929151	MR-egger_AP
Triglycerides to total lipids ratio in large LDL || id:met-d-L_LDL_TG_pct	0.185199	0.207536	1.20346	MR-egger_AP
Linoleic acid || id:met-d-LA	0.314182	0.21734	1.36914	MR-egger_AP
Cholesteryl esters in LDL || id:met-d-LDL_CE	-0.234856	0.224115	0.790685	MR-egger_AP
LDL cholesterol || id:met-d-LDL_C	-0.217721	0.224745	0.80435	MR-egger_AP
Phospholipids in chylomicrons and extremely large VLDL || id:met-d-XXL_VLDL_PL	0.205836	0.224846	1.22855	MR-egger_AP
Ratio of omega-6 fatty acids to total fatty acids || id:met-d-Omega_6_pct	-0.291354	0.229292	0.747251	MR-egger_AP
Phenylalanine || id:met-d-Phe	-0.543036	0.231417	0.580982	MR-egger_AP
Cholesteryl esters to total lipids ratio in medium LDL || id:met-d-M_LDL_CE_pct	0.251284	0.240503	1.28568	MR-egger_AP
Free cholesterol to total lipids ratio in small VLDL || id:met-d-S_VLDL_FC_pct	-0.196856	0.241629	0.821309	MR-egger_AP
Phospholipids to total lipids ratio in large VLDL || id:met-d-L_VLDL_PL_pct	0.186345	0.243923	1.20484	MR-egger_AP
Cholesteryl esters to total lipids ratio in very small VLDL || id:met-d-XS_VLDL_CE_pct	-0.207345	0.24501	0.812739	MR-egger_AP
Cholesteryl esters in large LDL || id:met-d-L_LDL_CE	-0.204218	0.258287	0.815285	MR-egger_AP
Average diameter for LDL particles || id:met-d-LDL_size	-0.280191	0.266449	0.755639	MR-egger_AP
Free cholesterol to total lipids ratio in large HDL || id:met-d-L_HDL_FC_pct	-0.126685	0.27079	0.881011	MR-egger_AP
Total lipids in LDL || id:met-d-LDL_L	-0.198218	0.275549	0.820191	MR-egger_AP
Phospholipids to total lipids ratio in small VLDL || id:met-d-S_VLDL_PL_pct	-0.18301	0.277301	0.83276	MR-egger_AP
Acetoacetate || id:met-d-Acetoacetate	-2.56494	0.282704	0.0769241	MR-egger_AP
Total cholesterol || id:met-d-Total_C	-0.188124	0.28725	0.828512	MR-egger_AP
Free cholesterol to total lipids ratio in very small VLDL || id:met-d-XS_VLDL_FC_pct	-0.198901	0.288993	0.819631	MR-egger_AP
Cholesterol to total lipids ratio in small HDL || id:met-d-S_HDL_C_pct	-0.163422	0.289119	0.849233	MR-egger_AP
Cholesterol in large LDL || id:met-d-L_LDL_C	-0.174462	0.293053	0.839909	MR-egger_AP
Phospholipids to total lipids ratio in medium HDL || id:met-d-M_HDL_PL_pct	0.176363	0.293726	1.19287	MR-egger_AP
Cholesterol to total lipids ratio in very small VLDL || id:met-d-XS_VLDL_C_pct	-0.186765	0.295138	0.829639	MR-egger_AP
Triglycerides to total lipids ratio in very small VLDL || id:met-d-XS_VLDL_TG_pct	0.181343	0.298686	1.19883	MR-egger_AP
Free cholesterol to total lipids ratio in small HDL || id:met-d-S_HDL_FC_pct	0.0893519	0.303421	1.09347	MR-egger_AP
Triglycerides in IDL || id:met-d-IDL_TG	0.117207	0.307885	1.12435	MR-egger_AP
Glucose || id:met-d-Glucose	-0.389143	0.308325	0.677637	MR-egger_AP
Phospholipids in medium HDL || id:met-d-M_HDL_PL	0.161228	0.320148	1.17495	MR-egger_AP
Free cholesterol in chylomicrons and extremely large VLDL || id:met-d-XXL_VLDL_FC	0.164331	0.327208	1.1786	MR-egger_AP
Concentration of chylomicrons and extremely large VLDL particles || id:met-d-XXL_VLDL_P	0.180329	0.329163	1.19761	MR-egger_AP
Triglycerides in very large HDL || id:met-d-XL_HDL_TG	0.0993231	0.333838	1.10442	MR-egger_AP
Cholesteryl esters to total lipids ratio in small HDL || id:met-d-S_HDL_CE_pct	-0.113493	0.334086	0.892711	MR-egger_AP
Total free cholesterol || id:met-d-Total_FC	-0.162103	0.337769	0.850353	MR-egger_AP
Triglycerides in medium HDL || id:met-d-M_HDL_TG	0.147015	0.347541	1.15837	MR-egger_AP
Cholesterol to total lipids ratio in large HDL || id:met-d-L_HDL_C_pct	-0.146456	0.354491	0.863763	MR-egger_AP
Free cholesterol in medium HDL || id:met-d-M_HDL_FC	0.130979	0.360421	1.13994	MR-egger_AP
Isoleucine || id:met-d-Ile	-0.935096	0.360894	0.392548	MR-egger_AP
Cholesteryl esters in IDL || id:met-d-IDL_CE	-0.143785	0.360991	0.866074	MR-egger_AP
Total esterified cholesterol || id:met-d-Total_CE	-0.158761	0.364746	0.8532	MR-egger_AP
Total lipids in HDL || id:met-d-HDL_L	0.120947	0.375195	1.12856	MR-egger_AP
Cholesteryl esters to total lipids ratio in very large VLDL || id:met-d-XL_VLDL_CE_pct	-0.167932	0.38004	0.845412	MR-egger_AP
Phospholipids in large LDL || id:met-d-L_LDL_PL	-0.1371	0.381834	0.871883	MR-egger_AP
Total lipids in large LDL || id:met-d-L_LDL_L	-0.149619	0.384197	0.861036	MR-egger_AP
Sphingomyelins || id:met-d-Sphingomyelins	-0.137754	0.3847	0.871313	MR-egger_AP
Triglycerides to total lipids ratio in small VLDL || id:met-d-S_VLDL_TG_pct	0.140867	0.387284	1.15127	MR-egger_AP
Cholesteryl esters in medium VLDL || id:met-d-M_VLDL_CE	0.132563	0.388436	1.14175	MR-egger_AP
Triglycerides to total lipids ratio in very large VLDL || id:met-d-XL_VLDL_TG_pct	0.180814	0.397049	1.19819	MR-egger_AP
Cholesterol to total lipids ratio in small LDL || id:met-d-S_LDL_C_pct	-0.245449	0.399205	0.782353	MR-egger_AP
Cholesterol to total lipids ratio in small VLDL || id:met-d-S_VLDL_C_pct	-0.128369	0.402589	0.879528	MR-egger_AP
Triglycerides in very small VLDL || id:met-d-XS_VLDL_TG	0.0969993	0.411702	1.10186	MR-egger_AP
Cholesterol to total lipids ratio in medium HDL || id:met-d-M_HDL_C_pct	-0.120262	0.413383	0.886688	MR-egger_AP
Acetone || id:met-d-Acetone	-0.779935	0.420608	0.458436	MR-egger_AP
Concentration of HDL particles || id:met-d-HDL_P	-0.134631	0.42166	0.874039	MR-egger_AP
Cholesteryl esters in large VLDL || id:met-d-L_VLDL_CE	-0.187852	0.424994	0.828737	MR-egger_AP
Free cholesterol to total lipids ratio in chylomicrons and extremely large VLDL || id:met-d-XXL_VLDL_FC_pct	0.193833	0.4312	1.21389	MR-egger_AP
Triglycerides in medium LDL || id:met-d-M_LDL_TG	0.113476	0.432322	1.12016	MR-egger_AP
Total lipids in chylomicrons and extremely large VLDL || id:met-d-XXL_VLDL_L	0.137469	0.436869	1.14737	MR-egger_AP
Phospholipids to total lipids ratio in small LDL || id:met-d-S_LDL_PL_pct	-0.168013	0.443376	0.845343	MR-egger_AP
Phospholipids in LDL || id:met-d-LDL_PL	-0.130703	0.44624	0.877479	MR-egger_AP
Total lipids in medium HDL || id:met-d-M_HDL_L	0.114234	0.455989	1.12101	MR-egger_AP
Concentration of very small VLDL particles || id:met-d-XS_VLDL_P	0.0971263	0.456059	1.102	MR-egger_AP
Cholesterol in chylomicrons and extremely large VLDL || id:met-d-XXL_VLDL_C	0.118764	0.458185	1.1261	MR-egger_AP
Cholesterol in IDL || id:met-d-IDL_C	-0.113408	0.461396	0.892787	MR-egger_AP
Acetate || id:met-d-Acetate	0.955849	0.462303	2.60088	MR-egger_AP
Histidine || id:met-d-His	0.482688	0.469169	1.62042	MR-egger_AP
Concentration of small VLDL particles || id:met-d-S_VLDL_P	-0.137064	0.474536	0.871914	MR-egger_AP
Monounsaturated fatty acids || id:met-d-MUFA	0.137184	0.480615	1.14704	MR-egger_AP
3-Hydroxybutyrate || id:met-d-bOHbutyrate	-0.432591	0.484199	0.648826	MR-egger_AP
Free cholesterol in IDL || id:met-d-IDL_FC	-0.0997423	0.506684	0.905071	MR-egger_AP
Free cholesterol to total lipids ratio in large VLDL || id:met-d-L_VLDL_FC_pct	-0.186457	0.515056	0.829894	MR-egger_AP
Cholesteryl esters to total lipids ratio in chylomicrons and extremely large VLDL || id:met-d-XXL_VLDL_CE_pct	-0.13815	0.516227	0.870968	MR-egger_AP
Total cholesterol minus HDL-C || id:met-d-non_HDL_C	-0.102275	0.520105	0.902781	MR-egger_AP
Free cholesterol in LDL || id:met-d-LDL_FC	-0.0974015	0.525762	0.907192	MR-egger_AP
Triglycerides to total lipids ratio in very large HDL || id:met-d-XL_HDL_TG_pct	0.101873	0.527388	1.10724	MR-egger_AP
Triglycerides to total lipids ratio in large HDL || id:met-d-L_HDL_TG_pct	0.109596	0.533198	1.11583	MR-egger_AP
Total triglycerides || id:met-d-Total_TG	0.119914	0.5332	1.1274	MR-egger_AP
Cholesteryl esters in VLDL || id:met-d-VLDL_CE	0.109167	0.5361	1.11535	MR-egger_AP
Triglycerides in large VLDL || id:met-d-L_VLDL_TG	-0.124442	0.536436	0.88299	MR-egger_AP
Cholesteryl esters to total lipids ratio in medium HDL || id:met-d-M_HDL_CE_pct	-0.0921231	0.543579	0.911993	MR-egger_AP
Total concentration of lipoprotein particles || id:met-d-Total_P	-0.101346	0.549469	0.903621	MR-egger_AP
Cholesterol in medium HDL || id:met-d-M_HDL_C	0.0865282	0.555284	1.09038	MR-egger_AP
Total lipids in small VLDL || id:met-d-S_VLDL_L	-0.112171	0.556363	0.893892	MR-egger_AP
Triglycerides in HDL || id:met-d-HDL_TG	0.0803625	0.561414	1.08368	MR-egger_AP
Free cholesterol in large LDL || id:met-d-L_LDL_FC	-0.0912148	0.56269	0.912822	MR-egger_AP
Ratio of apolipoprotein B to apolipoprotein A1 || id:met-d-ApoB_by_ApoA1	0.0963385	0.564184	1.10113	MR-egger_AP
Tyrosine || id:met-d-Tyr	0.20258	0.565201	1.22456	MR-egger_AP
Cholesteryl esters to total lipids ratio in small VLDL || id:met-d-S_VLDL_CE_pct	-0.0707359	0.581939	0.931708	MR-egger_AP
Cholesterol in very large VLDL || id:met-d-XL_VLDL_C	0.127529	0.586845	1.13602	MR-egger_AP
Triglycerides to total lipids ratio in chylomicrons and extremely large VLDL || id:met-d-XXL_VLDL_TG_pct	-0.105562	0.588024	0.899818	MR-egger_AP
Polyunsaturated fatty acids || id:met-d-PUFA	-0.106849	0.588795	0.898662	MR-egger_AP
Free cholesterol in medium LDL || id:met-d-M_LDL_FC	-0.0871497	0.591723	0.91654	MR-egger_AP
Triglycerides in very large VLDL || id:met-d-XL_VLDL_TG	0.101344	0.598518	1.10666	MR-egger_AP
Cholesteryl esters to total lipids ratio in large VLDL || id:met-d-L_VLDL_CE_pct	0.0751641	0.599928	1.07806	MR-egger_AP
Lactate || id:met-d-Lactate	0.830369	0.609485	2.29416	MR-egger_AP
Average diameter for HDL particles || id:met-d-HDL_size	-0.0673124	0.615869	0.934903	MR-egger_AP
Phospholipids in medium LDL || id:met-d-M_LDL_PL	-0.0910416	0.616621	0.91298	MR-egger_AP
Triglycerides in large HDL || id:met-d-L_HDL_TG	0.0402026	0.651822	1.04102	MR-egger_AP
Total lipids in VLDL || id:met-d-VLDL_L	0.0968352	0.654247	1.10168	MR-egger_AP
Cholesteryl esters in very small VLDL || id:met-d-XS_VLDL_CE	-0.0581882	0.657615	0.943472	MR-egger_AP
Phospholipids in IDL || id:met-d-IDL_PL	-0.0575378	0.65995	0.944086	MR-egger_AP
Free cholesterol in small VLDL || id:met-d-S_VLDL_FC	0.0779529	0.660909	1.08107	MR-egger_AP
Albumin || id:met-d-Albumin	-0.106809	0.676141	0.898697	MR-egger_AP
Cholesteryl esters to total lipids ratio in small LDL || id:met-d-S_LDL_CE_pct	0.0927857	0.677411	1.09723	MR-egger_AP
Phospholipids in small LDL || id:met-d-S_LDL_PL	-0.0631334	0.678162	0.938818	MR-egger_AP
Concentration of large LDL particles || id:met-d-L_LDL_P	-0.0623758	0.679314	0.93953	MR-egger_AP
Ratio of saturated fatty acids to total fatty acids || id:met-d-SFA_pct	-0.327705	0.680067	0.720576	MR-egger_AP
Cholesteryl esters to total lipids ratio in very large HDL || id:met-d-XL_HDL_CE_pct	-0.0836391	0.68114	0.919763	MR-egger_AP
Total lipids in small HDL || id:met-d-S_HDL_L	0.0766969	0.684649	1.07971	MR-egger_AP
Triglycerides to total lipids ratio in medium VLDL || id:met-d-M_VLDL_TG_pct	-0.0713102	0.692884	0.931173	MR-egger_AP
Free cholesterol in large VLDL || id:met-d-L_VLDL_FC	0.077487	0.699049	1.08057	MR-egger_AP
Clinical LDL cholesterol || id:met-d-Clinical_LDL_C	-0.0588701	0.70214	0.942829	MR-egger_AP
Cholesteryl esters to total lipids ratio in medium VLDL || id:met-d-M_VLDL_CE_pct	-0.0721931	0.704349	0.930351	MR-egger_AP
Total fatty acids || id:met-d-Total_FA	0.0752527	0.708563	1.07816	MR-egger_AP
Phospholipids to total lipids ratio in small HDL || id:met-d-S_HDL_PL_pct	0.0566229	0.71117	1.05826	MR-egger_AP
Total lipids in large VLDL || id:met-d-L_VLDL_L	0.0781614	0.712814	1.0813	MR-egger_AP
Free cholesterol to total lipids ratio in medium VLDL || id:met-d-M_VLDL_FC_pct	-0.0611803	0.7158	0.940654	MR-egger_AP
Phospholipids in large VLDL || id:met-d-L_VLDL_PL	0.0718607	0.717942	1.07451	MR-egger_AP
Free cholesterol in small LDL || id:met-d-S_LDL_FC	-0.0500781	0.723013	0.951155	MR-egger_AP
Free cholesterol in very large HDL || id:met-d-XL_HDL_FC	-0.0417604	0.726312	0.9591	MR-egger_AP
Phospholipids in very small VLDL || id:met-d-XS_VLDL_PL	0.0395644	0.732824	1.04036	MR-egger_AP
Free cholesterol in very small VLDL || id:met-d-XS_VLDL_FC	0.0406018	0.732984	1.04144	MR-egger_AP
Phospholipids to total lipids ratio in medium VLDL || id:met-d-M_VLDL_PL_pct	0.0473382	0.734466	1.04848	MR-egger_AP
Total lipids in lipoprotein particles || id:met-d-Total_L	-0.0725548	0.73486	0.930015	MR-egger_AP
Pyruvate || id:met-d-Pyruvate	-0.117709	0.738562	0.888955	MR-egger_AP
Free cholesterol in large HDL || id:met-d-L_HDL_FC	-0.0329204	0.740428	0.967616	MR-egger_AP
Triglycerides to total lipids ratio in large VLDL || id:met-d-L_VLDL_TG_pct	-0.0395802	0.74066	0.961193	MR-egger_AP
Cholesterol in medium VLDL || id:met-d-M_VLDL_C	0.0535637	0.745305	1.05502	MR-egger_AP
Concentration of medium LDL particles || id:met-d-M_LDL_P	-0.0657372	0.746726	0.936377	MR-egger_AP
Cholesterol in large VLDL || id:met-d-L_VLDL_C	-0.068608	0.752181	0.933693	MR-egger_AP
Phosphoglycerides || id:met-d-Phosphoglyc	-0.0528878	0.753816	0.948486	MR-egger_AP
Free cholesterol in medium VLDL || id:met-d-M_VLDL_FC	0.0559136	0.757359	1.05751	MR-egger_AP
Total phospholipids in lipoprotein particles || id:met-d-Total_PL	-0.0575063	0.762267	0.944116	MR-egger_AP
Cholesterol in small HDL || id:met-d-S_HDL_C	0.0564335	0.76499	1.05806	MR-egger_AP
Concentration of very large HDL particles || id:met-d-XL_HDL_P	0.0289977	0.766596	1.02942	MR-egger_AP
Phospholipids in medium VLDL || id:met-d-M_VLDL_PL	-0.0539998	0.77041	0.947432	MR-egger_AP
Concentration of VLDL particles || id:met-d-VLDL_P	-0.0572572	0.770457	0.944351	MR-egger_AP
Citrate || id:met-d-Citrate	-0.0914184	0.772471	0.912636	MR-egger_AP
Average diameter for VLDL particles || id:met-d-VLDL_size	0.0416928	0.773261	1.04257	MR-egger_AP
Total lipids in IDL || id:met-d-IDL_L	-0.0396012	0.783158	0.961173	MR-egger_AP
Cholesteryl esters in medium HDL || id:met-d-M_HDL_CE	0.0507636	0.788499	1.05207	MR-egger_AP
Free cholesterol in HDL || id:met-d-HDL_FC	0.0310249	0.789688	1.03151	MR-egger_AP
Cholesteryl esters in small HDL || id:met-d-S_HDL_CE	0.0475277	0.790007	1.04868	MR-egger_AP
Cholesteryl esters in very large HDL || id:met-d-XL_HDL_CE	0.0270581	0.794151	1.02743	MR-egger_AP
Cholesterol in small VLDL || id:met-d-S_VLDL_C	0.0442257	0.800058	1.04522	MR-egger_AP
Cholesteryl esters in HDL || id:met-d-HDL_CE	0.0316517	0.802175	1.03216	MR-egger_AP
Triglycerides in medium VLDL || id:met-d-M_VLDL_TG	-0.047639	0.803974	0.953478	MR-egger_AP
Cholesteryl esters to total lipids ratio in large HDL || id:met-d-L_HDL_CE_pct	-0.0369941	0.808548	0.963682	MR-egger_AP
Total lipids in medium LDL || id:met-d-M_LDL_L	-0.0477748	0.809113	0.953348	MR-egger_AP
Free cholesterol to total lipids ratio in very large HDL || id:met-d-XL_HDL_FC_pct	-0.0281146	0.816981	0.972277	MR-egger_AP
Saturated fatty acids || id:met-d-SFA	-0.051258	0.817351	0.950033	MR-egger_AP
Valine || id:met-d-Val	-0.10283	0.819158	0.902281	MR-egger_AP
Phospholipids to total lipids ratio in large HDL || id:met-d-L_HDL_PL_pct	-0.038183	0.821887	0.962537	MR-egger_AP
Apolipoprotein B || id:met-d-ApoB	0.0372402	0.824208	1.03794	MR-egger_AP
Phospholipids in very large VLDL || id:met-d-XL_VLDL_PL	0.0439104	0.827682	1.04489	MR-egger_AP
Cholesterol in very large HDL || id:met-d-XL_HDL_C	0.0236751	0.828064	1.02396	MR-egger_AP
Cholesteryl esters in small VLDL || id:met-d-S_VLDL_CE	0.0371828	0.828931	1.03788	MR-egger_AP
Cholesterol in large HDL || id:met-d-L_HDL_C	-0.0201282	0.843582	0.980073	MR-egger_AP
Total lipids in very small VLDL || id:met-d-XS_VLDL_L	0.0231278	0.845925	1.0234	MR-egger_AP
Cholesterol in medium LDL || id:met-d-M_LDL_C	-0.0381119	0.84669	0.962605	MR-egger_AP
Phospholipids in small HDL || id:met-d-S_HDL_PL	0.0328758	0.851385	1.03342	MR-egger_AP
Total cholines || id:met-d-Cholines	-0.0314088	0.853007	0.969079	MR-egger_AP
VLDL cholesterol || id:met-d-VLDL_C	-0.0401398	0.85419	0.960655	MR-egger_AP
Cholesterol in small LDL || id:met-d-S_LDL_C	-0.0317955	0.860826	0.968705	MR-egger_AP
Cholesterol to total lipids ratio in medium VLDL || id:met-d-M_VLDL_C_pct	-0.0308971	0.862044	0.969575	MR-egger_AP
Concentration of very large VLDL particles || id:met-d-XL_VLDL_P	0.0323244	0.862905	1.03285	MR-egger_AP
Cholesterol to total lipids ratio in very large HDL || id:met-d-XL_HDL_C_pct	-0.0160721	0.881042	0.984056	MR-egger_AP
Concentration of large VLDL particles || id:met-d-L_VLDL_P	0.0293039	0.881847	1.02974	MR-egger_AP
Creatinine || id:met-d-Creatinine	0.0548309	0.885873	1.05636	MR-egger_AP
Concentration of small HDL particles || id:met-d-S_HDL_P	0.0266059	0.887004	1.02696	MR-egger_AP
Total lipids in large HDL || id:met-d-L_HDL_L	-0.0147009	0.887941	0.985407	MR-egger_AP
Total lipids in very large HDL || id:met-d-XL_HDL_L	0.0139671	0.893392	1.01407	MR-egger_AP
Triglycerides in large LDL || id:met-d-L_LDL_TG	0.015678	0.893596	1.0158	MR-egger_AP
Glutamine || id:met-d-Gln	0.0219654	0.897348	1.02221	MR-egger_AP
Phospholipids in very large HDL || id:met-d-XL_HDL_PL	-0.013746	0.898137	0.986348	MR-egger_AP
Triglycerides in chylomicrons and extremely large VLDL || id:met-d-XXL_VLDL_TG	0.0232905	0.902387	1.02356	MR-egger_AP
Cholesteryl esters in small LDL || id:met-d-S_LDL_CE	-0.0200077	0.903896	0.980191	MR-egger_AP
Free cholesterol in small HDL || id:met-d-S_HDL_FC	-0.0256562	0.907466	0.97467	MR-egger_AP
Phospholipids in small VLDL || id:met-d-S_VLDL_PL	-0.0217195	0.908727	0.978515	MR-egger_AP
Triglycerides in VLDL || id:met-d-VLDL_TG	0.0216066	0.909067	1.02184	MR-egger_AP
Concentration of IDL particles || id:met-d-IDL_P	-0.0171697	0.909615	0.982977	MR-egger_AP
Free cholesterol to total lipids ratio in very large VLDL || id:met-d-XL_VLDL_FC_pct	-0.018589	0.916078	0.981583	MR-egger_AP
Cholesterol to total lipids ratio in very large VLDL || id:met-d-XL_VLDL_C_pct	0.02414	0.916087	1.02443	MR-egger_AP
Phospholipids to total lipids ratio in very large HDL || id:met-d-XL_HDL_PL_pct	0.0136545	0.921107	1.01375	MR-egger_AP
Cholesterol to total lipids ratio in chylomicrons and extremely large VLDL || id:met-d-XXL_VLDL_C_pct	-0.0183113	0.922226	0.981855	MR-egger_AP
Phosphatidylcholines || id:met-d-Phosphatidylc	0.0133757	0.925429	1.01347	MR-egger_AP
Cholesteryl esters in medium LDL || id:met-d-M_LDL_CE	0.0170922	0.926805	1.01724	MR-egger_AP
Phospholipids in large HDL || id:met-d-L_HDL_PL	-0.0103824	0.929832	0.989671	MR-egger_AP
Total lipids in small LDL || id:met-d-S_LDL_L	0.0156631	0.930742	1.01579	MR-egger_AP
HDL cholesterol || id:met-d-HDL_C	0.0100265	0.932456	1.01008	MR-egger_AP
Free cholesterol to total lipids ratio in medium HDL || id:met-d-M_HDL_FC_pct	0.00935807	0.934464	1.0094	MR-egger_AP
Omega-6 fatty acids || id:met-d-Omega_6	-0.0176285	0.935567	0.982526	MR-egger_AP
Cholesteryl esters in large HDL || id:met-d-L_HDL_CE	0.00772415	0.940601	1.00775	MR-egger_AP
Triglycerides in LDL || id:met-d-LDL_TG	0.00754274	0.955539	1.00757	MR-egger_AP
Total lipids in very large VLDL || id:met-d-XL_VLDL_L	-0.0102504	0.957709	0.989802	MR-egger_AP
Concentration of medium VLDL particles || id:met-d-M_VLDL_P	0.00757418	0.972343	1.0076	MR-egger_AP
Remnant cholesterol (non-HDL, non-LDL -cholesterol) || id:met-d-Remnant_C	0.004706	0.976657	1.00472	MR-egger_AP
Concentration of large HDL particles || id:met-d-L_HDL_P	-0.00250713	0.980025	0.997496	MR-egger_AP
Concentration of LDL particles || id:met-d-LDL_P	-0.00402237	0.98024	0.995986	MR-egger_AP
Cholesterol in very small VLDL || id:met-d-XS_VLDL_C	-0.00244546	0.985829	0.997558	MR-egger_AP
Free cholesterol in very large VLDL || id:met-d-XL_VLDL_FC	-0.00382464	0.985916	0.996183	MR-egger_AP
Cholesterol to total lipids ratio in large VLDL || id:met-d-L_VLDL_C_pct	0.00226204	0.986462	1.00226	MR-egger_AP
Concentration of small LDL particles || id:met-d-S_LDL_P	0.00251194	0.987753	1.00252	MR-egger_AP
Phospholipids to total lipids ratio in very large VLDL || id:met-d-XL_VLDL_PL_pct	-0.0023832	0.9904	0.99762	MR-egger_AP
Total lipids in medium VLDL || id:met-d-M_VLDL_L	0.00162899	0.99459	1.00163	MR-egger_AP

## Sheet: mregger_acute_alcoholic_pancrea
exposure	b	pval	or	type
Glutamine || id:met-d-Gln	-0.230367	0.571744	0.794242	MR-egger_AP_alcohol
Total lipids in large LDL || id:met-d-L_LDL_L	0.0106537	0.979453	1.01071	MR-egger_AP_alcohol
Total lipids in HDL || id:met-d-HDL_L	-0.0715716	0.844264	0.93093	MR-egger_AP_alcohol
Ratio of omega-6 fatty acids to total fatty acids || id:met-d-Omega_6_pct	-0.680659	0.261785	0.506283	MR-egger_AP_alcohol
Triglycerides in IDL || id:met-d-IDL_TG	0.0177166	0.950548	1.01787	MR-egger_AP_alcohol
Tyrosine || id:met-d-Tyr	0.878957	0.186687	2.40839	MR-egger_AP_alcohol
Triglycerides to total lipids ratio in chylomicrons and extremely large VLDL || id:met-d-XXL_VLDL_TG_pct	0.670186	0.195435	1.9546	MR-egger_AP_alcohol
Total lipids in medium HDL || id:met-d-M_HDL_L	-0.190518	0.604853	0.826531	MR-egger_AP_alcohol
Free cholesterol to total lipids ratio in large VLDL || id:met-d-L_VLDL_FC_pct	-0.340366	0.525711	0.71151	MR-egger_AP_alcohol
Cholesteryl esters in small VLDL || id:met-d-S_VLDL_CE	0.411566	0.321066	1.50918	MR-egger_AP_alcohol
Concentration of very large HDL particles || id:met-d-XL_HDL_P	-0.295188	0.244736	0.744391	MR-egger_AP_alcohol
Triglycerides in very small VLDL || id:met-d-XS_VLDL_TG	-0.128397	0.67158	0.879504	MR-egger_AP_alcohol
Concentration of medium HDL particles || id:met-d-M_HDL_P	-0.00862332	0.982104	0.991414	MR-egger_AP_alcohol
Total lipids in lipoprotein particles || id:met-d-Total_L	0.34421	0.46231	1.41088	MR-egger_AP_alcohol
Triglycerides in large HDL || id:met-d-L_HDL_TG	-0.108565	0.666706	0.89712	MR-egger_AP_alcohol
Total fatty acids || id:met-d-Total_FA	0.214933	0.628378	1.23978	MR-egger_AP_alcohol
Phospholipids to total lipids ratio in very small VLDL || id:met-d-XS_VLDL_PL_pct	0.194337	0.732256	1.21451	MR-egger_AP_alcohol
Cholesterol in very large VLDL || id:met-d-XL_VLDL_C	0.513812	0.378581	1.67165	MR-egger_AP_alcohol
Phospholipids in medium VLDL || id:met-d-M_VLDL_PL	0.547513	0.216772	1.72895	MR-egger_AP_alcohol
Cholesteryl esters in small LDL || id:met-d-S_LDL_CE	0.330579	0.42573	1.39177	MR-egger_AP_alcohol
Triglycerides to total lipids ratio in very small VLDL || id:met-d-XS_VLDL_TG_pct	0.711117	0.149991	2.03626	MR-egger_AP_alcohol
Free cholesterol in medium HDL || id:met-d-M_HDL_FC	0.0134345	0.96853	1.01353	MR-egger_AP_alcohol
Phospholipids to total lipids ratio in medium LDL || id:met-d-M_LDL_PL_pct	-0.377304	0.365516	0.685708	MR-egger_AP_alcohol
Total lipids in LDL || id:met-d-LDL_L	-0.0406343	0.924064	0.96018	MR-egger_AP_alcohol
Saturated fatty acids || id:met-d-SFA	0.241338	0.623775	1.27295	MR-egger_AP_alcohol
Polyunsaturated fatty acids || id:met-d-PUFA	0.256117	0.588236	1.2919	MR-egger_AP_alcohol
Total phospholipids in lipoprotein particles || id:met-d-Total_PL	0.0336637	0.938016	1.03424	MR-egger_AP_alcohol
Cholesteryl esters in medium VLDL || id:met-d-M_VLDL_CE	0.0561822	0.890793	1.05779	MR-egger_AP_alcohol
Triglycerides in very large VLDL || id:met-d-XL_VLDL_TG	0.419248	0.351948	1.52082	MR-egger_AP_alcohol
Free cholesterol to total lipids ratio in small HDL || id:met-d-S_HDL_FC_pct	0.0576031	0.795101	1.05929	MR-egger_AP_alcohol
Triglycerides to total lipids ratio in very large VLDL || id:met-d-XL_VLDL_TG_pct	1.0556	0.0153239	2.8737	MR-egger_AP_alcohol
Cholesterol to total lipids ratio in large VLDL || id:met-d-L_VLDL_C_pct	-0.332629	0.326306	0.717036	MR-egger_AP_alcohol
Cholesterol in small VLDL || id:met-d-S_VLDL_C	0.370579	0.36663	1.44857	MR-egger_AP_alcohol
Cholesterol to total lipids ratio in medium HDL || id:met-d-M_HDL_C_pct	-0.227204	0.522501	0.796758	MR-egger_AP_alcohol
LDL cholesterol || id:met-d-LDL_C	-0.0530031	0.898901	0.948377	MR-egger_AP_alcohol
Cholesterol in medium HDL || id:met-d-M_HDL_C	-0.298585	0.402479	0.741867	MR-egger_AP_alcohol
Cholesterol to total lipids ratio in very large VLDL || id:met-d-XL_VLDL_C_pct	-0.628435	0.15459	0.533426	MR-egger_AP_alcohol
Total lipids in large HDL || id:met-d-L_HDL_L	-0.388871	0.132636	0.677822	MR-egger_AP_alcohol
Cholesterol in very small VLDL || id:met-d-XS_VLDL_C	-0.291974	0.34178	0.746788	MR-egger_AP_alcohol
Cholesteryl esters to total lipids ratio in large HDL || id:met-d-L_HDL_CE_pct	-0.381509	0.313711	0.68283	MR-egger_AP_alcohol
Cholesteryl esters to total lipids ratio in very large HDL || id:met-d-XL_HDL_CE_pct	0.343033	0.53673	1.40922	MR-egger_AP_alcohol
Cholesteryl esters in chylomicrons and extremely large VLDL || id:met-d-XXL_VLDL_CE	0.296342	0.467587	1.34493	MR-egger_AP_alcohol
Concentration of HDL particles || id:met-d-HDL_P	-0.189671	0.640866	0.827231	MR-egger_AP_alcohol
Phospholipids in VLDL || id:met-d-VLDL_PL	0.43715	0.362604	1.54829	MR-egger_AP_alcohol
Phospholipids in chylomicrons and extremely large VLDL || id:met-d-XXL_VLDL_PL	0.569883	0.189879	1.76806	MR-egger_AP_alcohol
Triglycerides in small VLDL || id:met-d-S_VLDL_TG	0.53836	0.170057	1.71319	MR-egger_AP_alcohol
Free cholesterol to total lipids ratio in medium HDL || id:met-d-M_HDL_FC_pct	-0.26123	0.394434	0.770104	MR-egger_AP_alcohol
Cholesterol to total lipids ratio in large LDL || id:met-d-L_LDL_C_pct	-0.226976	0.71403	0.79694	MR-egger_AP_alcohol
Free cholesterol to total lipids ratio in large LDL || id:met-d-L_LDL_FC_pct	-0.600755	0.173162	0.548398	MR-egger_AP_alcohol
Free cholesterol in large LDL || id:met-d-L_LDL_FC	0.219835	0.595854	1.24587	MR-egger_AP_alcohol
Free cholesterol in VLDL || id:met-d-VLDL_FC	0.565981	0.261674	1.76118	MR-egger_AP_alcohol
Cholesterol in IDL || id:met-d-IDL_C	-0.313447	0.419465	0.730923	MR-egger_AP_alcohol
VLDL cholesterol || id:met-d-VLDL_C	0.690604	0.154622	1.99492	MR-egger_AP_alcohol
Free cholesterol in small HDL || id:met-d-S_HDL_FC	0.212644	0.664471	1.23694	MR-egger_AP_alcohol
Average diameter for HDL particles || id:met-d-HDL_size	-0.607537	0.0677032	0.544691	MR-egger_AP_alcohol
Phenylalanine || id:met-d-Phe	0.54583	0.6971	1.72604	MR-egger_AP_alcohol
Phospholipids in very small VLDL || id:met-d-XS_VLDL_PL	0.2021	0.46574	1.22397	MR-egger_AP_alcohol
Total free cholesterol || id:met-d-Total_FC	-0.223088	0.590297	0.800045	MR-egger_AP_alcohol
Cholesteryl esters in IDL || id:met-d-IDL_CE	-0.404656	0.308249	0.667206	MR-egger_AP_alcohol
Phosphoglycerides || id:met-d-Phosphoglyc	-0.302425	0.435464	0.739024	MR-egger_AP_alcohol
Concentration of LDL particles || id:met-d-LDL_P	0.259869	0.533932	1.29676	MR-egger_AP_alcohol
Concentration of medium LDL particles || id:met-d-M_LDL_P	0.511228	0.256853	1.66734	MR-egger_AP_alcohol
Histidine || id:met-d-His	-2.1346	0.163587	0.118292	MR-egger_AP_alcohol
Phospholipids to total lipids ratio in medium HDL || id:met-d-M_HDL_PL_pct	0.317349	0.427804	1.37348	MR-egger_AP_alcohol
Concentration of small VLDL particles || id:met-d-S_VLDL_P	0.672957	0.145273	1.96002	MR-egger_AP_alcohol
Triglycerides in medium LDL || id:met-d-M_LDL_TG	0.240162	0.464578	1.27146	MR-egger_AP_alcohol
Cholesterol to total lipids ratio in small VLDL || id:met-d-S_VLDL_C_pct	-0.0530109	0.9055	0.94837	MR-egger_AP_alcohol
Total lipids in medium LDL || id:met-d-M_LDL_L	0.381048	0.384655	1.46382	MR-egger_AP_alcohol
Phospholipids to total lipids ratio in medium VLDL || id:met-d-M_VLDL_PL_pct	-0.291714	0.424469	0.746982	MR-egger_AP_alcohol
Cholesterol to total lipids ratio in chylomicrons and extremely large VLDL || id:met-d-XXL_VLDL_C_pct	-0.644292	0.286573	0.525034	MR-egger_AP_alcohol
Cholesteryl esters in very large HDL || id:met-d-XL_HDL_CE	-0.13597	0.620046	0.872869	MR-egger_AP_alcohol
Total lipids in large VLDL || id:met-d-L_VLDL_L	0.677853	0.173091	1.96965	MR-egger_AP_alcohol
Glucose || id:met-d-Glucose	-0.867935	0.498427	0.419818	MR-egger_AP_alcohol
Average diameter for VLDL particles || id:met-d-VLDL_size	0.555437	0.114128	1.7427	MR-egger_AP_alcohol
Concentration of IDL particles || id:met-d-IDL_P	0.0715304	0.851041	1.07415	MR-egger_AP_alcohol
Free cholesterol to total lipids ratio in large HDL || id:met-d-L_HDL_FC_pct	-0.518582	0.0988954	0.595364	MR-egger_AP_alcohol
Cholesteryl esters in LDL || id:met-d-LDL_CE	-0.0141901	0.975113	0.98591	MR-egger_AP_alcohol
Ratio of docosahexaenoic acid to total fatty acids || id:met-d-DHA_pct	0.0308425	0.917263	1.03132	MR-egger_AP_alcohol
Cholesteryl esters in medium LDL || id:met-d-M_LDL_CE	0.498165	0.264409	1.6457	MR-egger_AP_alcohol
Triglycerides to total lipids ratio in large LDL || id:met-d-L_LDL_TG_pct	-0.199074	0.606482	0.81949	MR-egger_AP_alcohol
Cholesteryl esters to total lipids ratio in very small VLDL || id:met-d-XS_VLDL_CE_pct	-0.601992	0.201691	0.54772	MR-egger_AP_alcohol
Phospholipids to total lipids ratio in small HDL || id:met-d-S_HDL_PL_pct	-0.241608	0.617705	0.785364	MR-egger_AP_alcohol
Free cholesterol in LDL || id:met-d-LDL_FC	0.0367633	0.931893	1.03745	MR-egger_AP_alcohol
Cholesteryl esters to total lipids ratio in medium HDL || id:met-d-M_HDL_CE_pct	0.0133363	0.971711	1.01343	MR-egger_AP_alcohol
Cholesterol in medium LDL || id:met-d-M_LDL_C	0.33867	0.446877	1.40308	MR-egger_AP_alcohol
Triglycerides to total lipids ratio in medium VLDL || id:met-d-M_VLDL_TG_pct	0.389709	0.41777	1.47655	MR-egger_AP_alcohol
Free cholesterol to total lipids ratio in small LDL || id:met-d-S_LDL_FC_pct	-0.154084	0.749752	0.8572	MR-egger_AP_alcohol
Cholesterol to total lipids ratio in small LDL || id:met-d-S_LDL_C_pct	0.214442	0.73283	1.23917	MR-egger_AP_alcohol
Triglycerides to total lipids ratio in small HDL || id:met-d-S_HDL_TG_pct	0.337086	0.34965	1.40086	MR-egger_AP_alcohol
Phospholipids in small VLDL || id:met-d-S_VLDL_PL	0.492652	0.259728	1.63665	MR-egger_AP_alcohol
Phospholipids to total lipids ratio in small LDL || id:met-d-S_LDL_PL_pct	-1.3077	0.0344508	0.270441	MR-egger_AP_alcohol
Triglycerides in large LDL || id:met-d-L_LDL_TG	-0.143652	0.60081	0.866189	MR-egger_AP_alcohol
Total esterified cholesterol || id:met-d-Total_CE	-0.123712	0.780932	0.883635	MR-egger_AP_alcohol
Cholesteryl esters to total lipids ratio in small HDL || id:met-d-S_HDL_CE_pct	0.0570869	0.876553	1.05875	MR-egger_AP_alcohol
Ratio of omega-6 fatty acids to omega-3 fatty acids || id:met-d-Omega_6_by_Omega_3	-0.0593132	0.771438	0.942412	MR-egger_AP_alcohol
Acetone || id:met-d-Acetone	-0.332524	0.904284	0.717111	MR-egger_AP_alcohol
Ratio of polyunsaturated fatty acids to total fatty acids || id:met-d-PUFA_pct	-0.695718	0.238369	0.498716	MR-egger_AP_alcohol
Triglycerides in very large HDL || id:met-d-XL_HDL_TG	0.0817455	0.751497	1.08518	MR-egger_AP_alcohol
Leucine || id:met-d-Leu	-2.08	0.238689	0.12493	MR-egger_AP_alcohol
Triglycerides in medium HDL || id:met-d-M_HDL_TG	-0.235267	0.613651	0.790359	MR-egger_AP_alcohol
Free cholesterol in very large HDL || id:met-d-XL_HDL_FC	0.0101881	0.974472	1.01024	MR-egger_AP_alcohol
Free cholesterol in chylomicrons and extremely large VLDL || id:met-d-XXL_VLDL_FC	0.538767	0.235564	1.71389	MR-egger_AP_alcohol
Phospholipids to total lipids ratio in very large VLDL || id:met-d-XL_VLDL_PL_pct	-0.069308	0.892602	0.933039	MR-egger_AP_alcohol
Albumin || id:met-d-Albumin	-0.250253	0.666618	0.778604	MR-egger_AP_alcohol
Triglycerides to total lipids ratio in IDL || id:met-d-IDL_TG_pct	0.244618	0.507209	1.27713	MR-egger_AP_alcohol
Cholesteryl esters to total lipids ratio in large VLDL || id:met-d-L_VLDL_CE_pct	-0.443855	0.202884	0.641558	MR-egger_AP_alcohol
Phospholipids to total lipids ratio in IDL || id:met-d-IDL_PL_pct	0.0709951	0.855369	1.07358	MR-egger_AP_alcohol
Phospholipids in medium LDL || id:met-d-M_LDL_PL	0.228699	0.588845	1.25696	MR-egger_AP_alcohol
Phospholipids to total lipids ratio in large VLDL || id:met-d-L_VLDL_PL_pct	0.165794	0.637351	1.18033	MR-egger_AP_alcohol
Cholesteryl esters in small HDL || id:met-d-S_HDL_CE	0.188188	0.644828	1.20706	MR-egger_AP_alcohol
Ratio of apolipoprotein B to apolipoprotein A1 || id:met-d-ApoB_by_ApoA1	0.647591	0.123107	1.91093	MR-egger_AP_alcohol
Triglycerides in small HDL || id:met-d-S_HDL_TG	0.320385	0.502519	1.37766	MR-egger_AP_alcohol
Creatinine || id:met-d-Creatinine	0.547798	0.569728	1.72944	MR-egger_AP_alcohol
Free cholesterol to total lipids ratio in medium VLDL || id:met-d-M_VLDL_FC_pct	-0.202223	0.661874	0.816913	MR-egger_AP_alcohol
Cholesteryl esters to total lipids ratio in small LDL || id:met-d-S_LDL_CE_pct	0.898986	0.120681	2.45711	MR-egger_AP_alcohol
Free cholesterol to total lipids ratio in very small VLDL || id:met-d-XS_VLDL_FC_pct	0.0608217	0.920641	1.06271	MR-egger_AP_alcohol
Cholesteryl esters to total lipids ratio in chylomicrons and extremely large VLDL || id:met-d-XXL_VLDL_CE_pct	-0.99859	0.100155	0.368399	MR-egger_AP_alcohol
Total lipids in small VLDL || id:met-d-S_VLDL_L	0.632577	0.175447	1.88245	MR-egger_AP_alcohol
Acetate || id:met-d-Acetate	2.43057	0.398157	11.3654	MR-egger_AP_alcohol
Concentration of medium VLDL particles || id:met-d-M_VLDL_P	0.949492	0.068616	2.5844	MR-egger_AP_alcohol
Apolipoprotein B || id:met-d-ApoB	0.219302	0.600167	1.24521	MR-egger_AP_alcohol
Free cholesterol in small VLDL || id:met-d-S_VLDL_FC	0.122863	0.7653	1.13073	MR-egger_AP_alcohol
Cholesteryl esters in HDL || id:met-d-HDL_CE	-0.192809	0.52312	0.82464	MR-egger_AP_alcohol
Cholesterol in small HDL || id:met-d-S_HDL_C	0.412609	0.406145	1.51075	MR-egger_AP_alcohol
Concentration of large VLDL particles || id:met-d-L_VLDL_P	0.585139	0.221528	1.79524	MR-egger_AP_alcohol
Cholesterol in large HDL || id:met-d-L_HDL_C	-0.284517	0.271169	0.752378	MR-egger_AP_alcohol
Phospholipids in IDL || id:met-d-IDL_PL	-0.172755	0.600336	0.841343	MR-egger_AP_alcohol
Triglycerides to total lipids ratio in small VLDL || id:met-d-S_VLDL_TG_pct	0.200254	0.668143	1.22171	MR-egger_AP_alcohol
Cholesterol in medium VLDL || id:met-d-M_VLDL_C	0.105894	0.788489	1.1117	MR-egger_AP_alcohol
Cholesteryl esters to total lipids ratio in small VLDL || id:met-d-S_VLDL_CE_pct	0.220481	0.569895	1.24668	MR-egger_AP_alcohol
Acetoacetate || id:met-d-Acetoacetate	1.51086	0.7663	4.53061	MR-egger_AP_alcohol
Triglycerides in HDL || id:met-d-HDL_TG	-0.275589	0.482899	0.759125	MR-egger_AP_alcohol
Cholesteryl esters in very small VLDL || id:met-d-XS_VLDL_CE	-0.358617	0.261985	0.698642	MR-egger_AP_alcohol
Clinical LDL cholesterol || id:met-d-Clinical_LDL_C	-0.127045	0.748455	0.880694	MR-egger_AP_alcohol
Ratio of linoleic acid to total fatty acids || id:met-d-LA_pct	0.0367783	0.942297	1.03746	MR-egger_AP_alcohol
HDL cholesterol || id:met-d-HDL_C	-0.342377	0.254538	0.71008	MR-egger_AP_alcohol
Total triglycerides || id:met-d-Total_TG	0.638069	0.146949	1.89282	MR-egger_AP_alcohol
Triglycerides in medium VLDL || id:met-d-M_VLDL_TG	0.801074	0.0592835	2.22793	MR-egger_AP_alcohol
Cholesteryl esters in large LDL || id:met-d-L_LDL_CE	-0.0304049	0.94257	0.970053	MR-egger_AP_alcohol
Omega-6 fatty acids || id:met-d-Omega_6	0.281748	0.582383	1.32544	MR-egger_AP_alcohol
Free cholesterol in very large VLDL || id:met-d-XL_VLDL_FC	0.392623	0.442749	1.48086	MR-egger_AP_alcohol
Cholesterol to total lipids ratio in medium VLDL || id:met-d-M_VLDL_C_pct	-0.562229	0.250567	0.569937	MR-egger_AP_alcohol
Free cholesterol to total lipids ratio in small VLDL || id:met-d-S_VLDL_FC_pct	-0.646621	0.172619	0.523813	MR-egger_AP_alcohol
Citrate || id:met-d-Citrate	-0.939875	0.164051	0.390677	MR-egger_AP_alcohol
Cholesteryl esters in very large VLDL || id:met-d-XL_VLDL_CE	0.510281	0.343249	1.66576	MR-egger_AP_alcohol
Cholesterol to total lipids ratio in medium LDL || id:met-d-M_LDL_C_pct	0.0422378	0.946037	1.04314	MR-egger_AP_alcohol
Triglycerides in small LDL || id:met-d-S_LDL_TG	0.57951	0.139925	1.78516	MR-egger_AP_alcohol
Free cholesterol to total lipids ratio in chylomicrons and extremely large VLDL || id:met-d-XXL_VLDL_FC_pct	-0.665994	0.240946	0.513763	MR-egger_AP_alcohol
Phospholipids in small LDL || id:met-d-S_LDL_PL	0.221567	0.547211	1.24803	MR-egger_AP_alcohol
Triglycerides to total lipids ratio in small LDL || id:met-d-S_LDL_TG_pct	0.461907	0.23274	1.5871	MR-egger_AP_alcohol
Cholesteryl esters to total lipids ratio in very large VLDL || id:met-d-XL_VLDL_CE_pct	-0.819957	0.0786158	0.440451	MR-egger_AP_alcohol
Triglycerides to total lipids ratio in very large HDL || id:met-d-XL_HDL_TG_pct	0.576446	0.149678	1.7797	MR-egger_AP_alcohol
Total lipids in very small VLDL || id:met-d-XS_VLDL_L	0.0468833	0.880853	1.048	MR-egger_AP_alcohol
Phospholipids in large HDL || id:met-d-L_HDL_PL	-0.317818	0.273345	0.727735	MR-egger_AP_alcohol
Free cholesterol in large HDL || id:met-d-L_HDL_FC	-0.401597	0.117168	0.669251	MR-egger_AP_alcohol
Free cholesterol in HDL || id:met-d-HDL_FC	-0.0937808	0.778027	0.910482	MR-egger_AP_alcohol
Concentration of chylomicrons and extremely large VLDL particles || id:met-d-XXL_VLDL_P	0.554464	0.229701	1.74101	MR-egger_AP_alcohol
Concentration of large LDL particles || id:met-d-L_LDL_P	0.0818513	0.832811	1.08529	MR-egger_AP_alcohol
Concentration of small LDL particles || id:met-d-S_LDL_P	0.274253	0.491261	1.31555	MR-egger_AP_alcohol
Triglycerides in VLDL || id:met-d-VLDL_TG	0.420357	0.329001	1.52251	MR-egger_AP_alcohol
Cholesterol to total lipids ratio in IDL || id:met-d-IDL_C_pct	-0.145412	0.648683	0.864666	MR-egger_AP_alcohol
Ratio of omega-3 fatty acids to total fatty acids || id:met-d-Omega_3_pct	-0.000416305	0.998275	0.999584	MR-egger_AP_alcohol
Triglycerides to total lipids ratio in large HDL || id:met-d-L_HDL_TG_pct	0.270119	0.511121	1.31012	MR-egger_AP_alcohol
Phospholipids to total lipids ratio in small VLDL || id:met-d-S_VLDL_PL_pct	-0.526657	0.276242	0.590576	MR-egger_AP_alcohol
Total cholesterol minus HDL-C || id:met-d-non_HDL_C	-0.0638308	0.873097	0.938164	MR-egger_AP_alcohol
Docosahexaenoic acid || id:met-d-DHA	0.00441108	0.986348	1.00442	MR-egger_AP_alcohol
Phospholipids in small HDL || id:met-d-S_HDL_PL	0.0576815	0.898219	1.05938	MR-egger_AP_alcohol
Total lipids in very large VLDL || id:met-d-XL_VLDL_L	0.342759	0.447192	1.40883	MR-egger_AP_alcohol
Sphingomyelins || id:met-d-Sphingomyelins	-0.382696	0.37958	0.68202	MR-egger_AP_alcohol
Phospholipids in large VLDL || id:met-d-L_VLDL_PL	0.417131	0.439306	1.5176	MR-egger_AP_alcohol
Glycine || id:met-d-Gly	0.161706	0.261755	1.17551	MR-egger_AP_alcohol
Glycoprotein acetyls || id:met-d-GlycA	-0.136934	0.779757	0.872027	MR-egger_AP_alcohol
Total lipids in chylomicrons and extremely large VLDL || id:met-d-XXL_VLDL_L	0.467973	0.325695	1.59675	MR-egger_AP_alcohol
Free cholesterol in small LDL || id:met-d-S_LDL_FC	0.132688	0.755893	1.14189	MR-egger_AP_alcohol
Free cholesterol to total lipids ratio in IDL || id:met-d-IDL_FC_pct	0.271995	0.795675	1.31258	MR-egger_AP_alcohol
Triglycerides in large VLDL || id:met-d-L_VLDL_TG	0.416882	0.34643	1.51722	MR-egger_AP_alcohol
Degree of unsaturation || id:met-d-Unsaturation	-0.079213	0.744473	0.923843	MR-egger_AP_alcohol
Cholesteryl esters to total lipids ratio in large LDL || id:met-d-L_LDL_CE_pct	0.117317	0.875929	1.12448	MR-egger_AP_alcohol
Cholesterol to total lipids ratio in small HDL || id:met-d-S_HDL_C_pct	0.0743536	0.875493	1.07719	MR-egger_AP_alcohol
Alanine || id:met-d-Ala	-0.624378	0.562142	0.535595	MR-egger_AP_alcohol
Total lipids in small HDL || id:met-d-S_HDL_L	0.231201	0.638915	1.26011	MR-egger_AP_alcohol
Cholesterol to total lipids ratio in large HDL || id:met-d-L_HDL_C_pct	-0.415424	0.219743	0.66006	MR-egger_AP_alcohol
Triglycerides in chylomicrons and extremely large VLDL || id:met-d-XXL_VLDL_TG	0.259746	0.569455	1.2966	MR-egger_AP_alcohol
Valine || id:met-d-Val	-1.7982	0.109629	0.165597	MR-egger_AP_alcohol
Total lipids in VLDL || id:met-d-VLDL_L	0.629486	0.221942	1.87665	MR-egger_AP_alcohol
Apolipoprotein A1 || id:met-d-ApoA1	-0.00634832	0.985387	0.993672	MR-egger_AP_alcohol
Remnant cholesterol (non-HDL, non-LDL -cholesterol) || id:met-d-Remnant_C	0.00797781	0.984297	1.00801	MR-egger_AP_alcohol
Cholesteryl esters in medium HDL || id:met-d-M_HDL_CE	-0.190403	0.690182	0.826626	MR-egger_AP_alcohol
Concentration of very large VLDL particles || id:met-d-XL_VLDL_P	0.44064	0.309927	1.5537	MR-egger_AP_alcohol
Phospholipids in HDL || id:met-d-HDL_PL	0.00255653	0.994399	1.00256	MR-egger_AP_alcohol
Total cholesterol || id:met-d-Total_C	-0.154549	0.718389	0.856802	MR-egger_AP_alcohol
Phospholipids in large LDL || id:met-d-L_LDL_PL	-0.0684922	0.868679	0.933801	MR-egger_AP_alcohol
Free cholesterol in large VLDL || id:met-d-L_VLDL_FC	0.483697	0.34783	1.62206	MR-egger_AP_alcohol
Cholesteryl esters in large HDL || id:met-d-L_HDL_CE	-0.355771	0.173687	0.700633	MR-egger_AP_alcohol
Phosphatidylcholines || id:met-d-Phosphatidylc	-0.321146	0.360218	0.725318	MR-egger_AP_alcohol
Pyruvate || id:met-d-Pyruvate	-0.301886	0.790396	0.739422	MR-egger_AP_alcohol
3-Hydroxybutyrate || id:met-d-bOHbutyrate	-0.556906	0.731442	0.572979	MR-egger_AP_alcohol
Phospholipids in very large VLDL || id:met-d-XL_VLDL_PL	0.494301	0.293896	1.63935	MR-egger_AP_alcohol
Total lipids in very large HDL || id:met-d-XL_HDL_L	-0.332425	0.218845	0.717183	MR-egger_AP_alcohol
Free cholesterol to total lipids ratio in very large VLDL || id:met-d-XL_VLDL_FC_pct	-0.588002	0.186383	0.555436	MR-egger_AP_alcohol
Cholesteryl esters in large VLDL || id:met-d-L_VLDL_CE	0.626607	0.28389	1.87125	MR-egger_AP_alcohol
Free cholesterol in very small VLDL || id:met-d-XS_VLDL_FC	-0.0719324	0.806533	0.930594	MR-egger_AP_alcohol
Phospholipids in very large HDL || id:met-d-XL_HDL_PL	-0.344808	0.200758	0.708356	MR-egger_AP_alcohol
Ratio of monounsaturated fatty acids to total fatty acids || id:met-d-MUFA_pct	0.324924	0.364522	1.38392	MR-egger_AP_alcohol
Free cholesterol in IDL || id:met-d-IDL_FC	-0.18797	0.613339	0.82864	MR-egger_AP_alcohol
Phospholipids to total lipids ratio in large HDL || id:met-d-L_HDL_PL_pct	0.322152	0.462201	1.38009	MR-egger_AP_alcohol
Triglycerides to total lipids ratio in medium HDL || id:met-d-M_HDL_TG_pct	0.327545	0.442748	1.38756	MR-egger_AP_alcohol
Total lipids in IDL || id:met-d-IDL_L	-0.172945	0.633735	0.841184	MR-egger_AP_alcohol
Total concentration of branched-chain amino acids (leucine + isoleucine + valine) || id:met-d-Total_BCAA	-2.93535	0.0655706	0.053112	MR-egger_AP_alcohol
Cholesterol in large LDL || id:met-d-L_LDL_C	0.0170699	0.96632	1.01722	MR-egger_AP_alcohol
Triglycerides to total lipids ratio in large VLDL || id:met-d-L_VLDL_TG_pct	0.101877	0.735775	1.10725	MR-egger_AP_alcohol
Free cholesterol to total lipids ratio in medium LDL || id:met-d-M_LDL_FC_pct	-0.709779	0.11603	0.491753	MR-egger_AP_alcohol
Cholesterol in small LDL || id:met-d-S_LDL_C	0.219014	0.603386	1.24485	MR-egger_AP_alcohol
Cholesteryl esters to total lipids ratio in medium VLDL || id:met-d-M_VLDL_CE_pct	-0.72364	0.159067	0.484984	MR-egger_AP_alcohol
Triglycerides in LDL || id:met-d-LDL_TG	0.010681	0.972063	1.01074	MR-egger_AP_alcohol
Concentration of large HDL particles || id:met-d-L_HDL_P	-0.31995	0.208158	0.726185	MR-egger_AP_alcohol
Ratio of triglycerides to phosphoglycerides || id:met-d-TG_by_PG	0.725313	0.0678975	2.06538	MR-egger_AP_alcohol
Cholesterol to total lipids ratio in very large HDL || id:met-d-XL_HDL_C_pct	0.290656	0.322109	1.3373	MR-egger_AP_alcohol
Ratio of polyunsaturated fatty acids to monounsaturated fatty acids || id:met-d-PUFA_by_MUFA	-0.579614	0.191754	0.560115	MR-egger_AP_alcohol
Total cholines || id:met-d-Cholines	-0.330254	0.411148	0.718741	MR-egger_AP_alcohol
Monounsaturated fatty acids || id:met-d-MUFA	0.0708393	0.87795	1.07341	MR-egger_AP_alcohol
Cholesteryl esters in VLDL || id:met-d-VLDL_CE	0.426697	0.335187	1.53219	MR-egger_AP_alcohol
Cholesterol in chylomicrons and extremely large VLDL || id:met-d-XXL_VLDL_C	0.478004	0.248741	1.61285	MR-egger_AP_alcohol
Phospholipids to total lipids ratio in very large HDL || id:met-d-XL_HDL_PL_pct	-0.441844	0.191158	0.64285	MR-egger_AP_alcohol
Phospholipids to total lipids ratio in chylomicrons and extremely large VLDL || id:met-d-XXL_VLDL_PL_pct	0.0184953	0.955608	1.01867	MR-egger_AP_alcohol
Phospholipids in LDL || id:met-d-LDL_PL	-0.0231015	0.953831	0.977163	MR-egger_AP_alcohol
Total lipids in medium VLDL || id:met-d-M_VLDL_L	0.88111	0.109201	2.41358	MR-egger_AP_alcohol
Linoleic acid || id:met-d-LA	0.332997	0.558014	1.39514	MR-egger_AP_alcohol
Omega-3 fatty acids || id:met-d-Omega_3	0.0368734	0.860114	1.03756	MR-egger_AP_alcohol
Free cholesterol in medium LDL || id:met-d-M_LDL_FC	0.0756377	0.86074	1.07857	MR-egger_AP_alcohol
Cholesteryl esters to total lipids ratio in medium LDL || id:met-d-M_LDL_CE_pct	0.431419	0.437315	1.53944	MR-egger_AP_alcohol
Lactate || id:met-d-Lactate	-0.447899	0.911014	0.638969	MR-egger_AP_alcohol
Concentration of VLDL particles || id:met-d-VLDL_P	0.578343	0.18516	1.78308	MR-egger_AP_alcohol
Free cholesterol in medium VLDL || id:met-d-M_VLDL_FC	0.3947	0.341524	1.48394	MR-egger_AP_alcohol
Total concentration of lipoprotein particles || id:met-d-Total_P	-0.419787	0.329083	0.657187	MR-egger_AP_alcohol
Cholesterol to total lipids ratio in very small VLDL || id:met-d-XS_VLDL_C_pct	-0.48237	0.294943	0.617319	MR-egger_AP_alcohol
Cholesteryl esters to total lipids ratio in IDL || id:met-d-IDL_CE_pct	-0.294523	0.382586	0.744887	MR-egger_AP_alcohol
Phospholipids to total lipids ratio in large LDL || id:met-d-L_LDL_PL_pct	-0.0850479	0.787128	0.918468	MR-egger_AP_alcohol
Cholesterol in large VLDL || id:met-d-L_VLDL_C	0.63423	0.202181	1.88557	MR-egger_AP_alcohol
Concentration of very small VLDL particles || id:met-d-XS_VLDL_P	0.0269834	0.933157	1.02735	MR-egger_AP_alcohol
Phospholipids in medium HDL || id:met-d-M_HDL_PL	-0.412819	0.288464	0.661782	MR-egger_AP_alcohol
Total lipids in small LDL || id:met-d-S_LDL_L	0.27752	0.503384	1.31985	MR-egger_AP_alcohol
Cholesterol in very large HDL || id:met-d-XL_HDL_C	-0.0874554	0.745698	0.91626	MR-egger_AP_alcohol
Free cholesterol to total lipids ratio in very large HDL || id:met-d-XL_HDL_FC_pct	0.423029	0.150073	1.52658	MR-egger_AP_alcohol
Ratio of saturated fatty acids to total fatty acids || id:met-d-SFA_pct	0.249137	0.886983	1.28292	MR-egger_AP_alcohol
Concentration of small HDL particles || id:met-d-S_HDL_P	0.0671793	0.885946	1.06949	MR-egger_AP_alcohol
Isoleucine || id:met-d-Ile	-0.346394	0.88456	0.707234	MR-egger_AP_alcohol
Average diameter for LDL particles || id:met-d-LDL_size	-0.359651	0.593682	0.69792	MR-egger_AP_alcohol
Triglycerides to total lipids ratio in medium LDL || id:met-d-M_LDL_TG_pct	0.326631	0.293851	1.38629	MR-egger_AP_alcohol

[truncated: 12 more sheets: mregger_chronic_pancreatitis, mregger_chronic_alcoholic_pancr, summary, summary_Phospholipids, summary_Free cholesterol, summary_Cholesteryl esters, summary_amino acid, summary_metabolite, summary_total_lipid, summary_saturated, summary_triglyceride, summary_lipoprotein_cholesterol]
