# Supplementary material for: Mendelian randomization in blood metabolites identifies triglycerides and fatty acids saturation level as associated traits linked to pancreatitis risk
Source: Front Nutr. 2022 Oct 10;9:1021942. doi: 10.3389/fnut.2022.1021942 (PMC9589364; doi:10.3389/fnut.2022.1021942)
Supplement: Supplementary file 11 [file Table_4.xlsx]

## Sheet: SNP_AP_FinnGen R5
id.exposure	SNP	effect_allele.exposure	other_allele.exposure	chr	pos	eaf.exposure	beta.exposure	se.exposure	pval.exposure	eaf.outcome	beta.outcome	se.outcome	pval.outcome	R2	appF	effect_allele.outcome	other_allele.outcome	remove	palindromic	ambiguous	id.outcome	chr.outcome	pos.outcome	ncase.outcome	ncontrol.outcome	outcome	mr_keep.outcome	pval_origin.outcome	samplesize.outcome	pos.exposure	chr.exposure	samplesize.exposure	exposure	mr_keep.exposure	pval_origin.exposure	data_source.exposure	action	mr_keep
met-d-Gln	rs10811663	A	G	NA	NA	0.086463	-0.047086	0.00805913	1.09999e-08	0.1172	-0.044	0.1068	0.6806	NA	34.1356	A	G	FALSE	FALSE	FALSE	jOip5N	9	22139221	457	218335	alcoholic_acute_pancreatitis_R5	TRUE	reported	218792	22139220	9	NA	Glutamine || id:met-d-Gln	TRUE	reported	igd	3	TRUE
met-d-Gln	rs113674212	A	C	NA	NA	0.068158	0.135012	0.00820575	1.69981e-60	0.07751	-0.2568	0.1249	0.03984	NA	270.712	A	C	FALSE	FALSE	FALSE	jOip5N	12	46805073	457	218335	alcoholic_acute_pancreatitis_R5	TRUE	reported	218792	47198856	12	NA	Glutamine || id:met-d-Gln	TRUE	reported	igd	3	TRUE
met-d-Gln	rs11397613	TG	T	NA	NA	0.433835	-0.0229834	0.00417917	1.7e-08	0.3866	-0.043	0.0689	0.5322	NA	30.2446	TG	T	FALSE	FALSE	FALSE	jOip5N	18	33976386	457	218335	alcoholic_acute_pancreatitis_R5	TRUE	reported	218792	31556350	18	NA	Glutamine || id:met-d-Gln	TRUE	reported	igd	3	TRUE
met-d-Gln	rs117643180	A	C	NA	NA	0.025849	0.0696173	0.0130999	2.69998e-08	0.02329	0.3463	0.2285	0.1296	NA	28.2422	A	C	FALSE	FALSE	FALSE	jOip5N	17	7282460	457	218335	alcoholic_acute_pancreatitis_R5	TRUE	reported	218792	7185779	17	NA	Glutamine || id:met-d-Gln	TRUE	reported	igd	3	TRUE
met-d-Gln	rs1260326	C	T	NA	NA	0.604031	0.0792571	0.00422438	1.59993e-81	0.6493	0.0547	0.0701	0.4355	NA	352.006	C	T	FALSE	FALSE	FALSE	jOip5N	2	27508073	457	218335	alcoholic_acute_pancreatitis_R5	TRUE	reported	218792	27730940	2	NA	Glutamine || id:met-d-Gln	TRUE	reported	igd	3	TRUE
met-d-Gln	rs1274961	C	T	NA	NA	0.782876	-0.0292054	0.0050095	4.09996e-09	0.7304	0.0486	0.0758	0.5218	NA	33.9889	C	T	FALSE	FALSE	FALSE	jOip5N	3	39149844	457	218335	alcoholic_acute_pancreatitis_R5	TRUE	reported	218792	39191335	3	NA	Glutamine || id:met-d-Gln	TRUE	reported	igd	3	TRUE
met-d-Gln	rs13234131	G	A	NA	NA	0.129494	0.072124	0.00614974	2.60016e-32	0.1277	-0.1276	0.1009	0.2061	NA	137.545	G	A	FALSE	FALSE	FALSE	jOip5N	7	73611645	457	218335	alcoholic_acute_pancreatitis_R5	TRUE	reported	218792	73025975	7	NA	Glutamine || id:met-d-Gln	TRUE	reported	igd	3	TRUE
met-d-Gln	rs142525555	A	AT	NA	NA	0.94662	0.0611534	0.00979183	1.40001e-10	0.97514	-0.068	0.2211	0.7586	NA	39.0044	A	AT	FALSE	FALSE	FALSE	jOip5N	12	56838590	457	218335	alcoholic_acute_pancreatitis_R5	TRUE	reported	218792	57232374	12	NA	Glutamine || id:met-d-Gln	TRUE	reported	igd	3	TRUE
met-d-Gln	rs147139486	A	G	NA	NA	0.054064	-0.0513437	0.00928013	3.40001e-08	0.0855	0.0078	0.1193	0.9478	NA	30.6102	A	G	FALSE	FALSE	FALSE	jOip5N	5	128882952	457	218335	alcoholic_acute_pancreatitis_R5	TRUE	reported	218792	128218645	5	NA	Glutamine || id:met-d-Gln	TRUE	reported	igd	3	TRUE
met-d-Gln	rs1750768	T	C	NA	NA	0.041937	0.0582926	0.0103621	1.40001e-08	0.03288	0.4021	0.1858	0.03041	NA	31.6469	T	C	FALSE	FALSE	FALSE	jOip5N	10	22637298	457	218335	alcoholic_acute_pancreatitis_R5	TRUE	reported	218792	22926227	10	NA	Glutamine || id:met-d-Gln	TRUE	reported	igd	3	TRUE
met-d-Gln	rs1998848	A	G	NA	NA	0.010532	0.167169	0.0209615	1.59993e-16	0.05944	0.0103	0.1415	0.9421	NA	63.6014	A	G	FALSE	FALSE	FALSE	jOip5N	14	21024070	457	218335	alcoholic_acute_pancreatitis_R5	TRUE	reported	218792	21492229	14	NA	Glutamine || id:met-d-Gln	TRUE	reported	igd	3	TRUE
met-d-Gln	rs2168101	A	C	NA	NA	0.308265	-0.0671717	0.00461744	7.59976e-48	0.3742	-0.0802	0.0697	0.2502	NA	211.627	A	C	FALSE	FALSE	FALSE	jOip5N	11	8233861	457	218335	alcoholic_acute_pancreatitis_R5	TRUE	reported	218792	8255408	11	NA	Glutamine || id:met-d-Gln	TRUE	reported	igd	3	TRUE
met-d-Gln	rs2657879	G	A	NA	NA	0.182523	-0.250735	0.00533483	1e-200	0.1816	-0.0351	0.0866	0.6851	NA	2208.96	G	A	FALSE	FALSE	FALSE	jOip5N	12	56471554	457	218335	alcoholic_acute_pancreatitis_R5	TRUE	reported	218792	56865338	12	NA	Glutamine || id:met-d-Gln	TRUE	reported	igd	3	TRUE
met-d-Gln	rs28929474	T	C	NA	NA	0.019978	0.0905016	0.0147981	6.59994e-10	0.01967	-0.1847	0.2473	0.4551	NA	37.4025	T	C	FALSE	FALSE	FALSE	jOip5N	14	94378610	457	218335	alcoholic_acute_pancreatitis_R5	TRUE	reported	218792	94844947	14	NA	Glutamine || id:met-d-Gln	TRUE	reported	igd	3	TRUE
met-d-Gln	rs35007880	T	G	NA	NA	0.513595	0.0324768	0.00417392	5.50047e-15	0.4301	0.0234	0.0677	0.7302	NA	60.5422	T	G	FALSE	FALSE	FALSE	jOip5N	14	100328802	457	218335	alcoholic_acute_pancreatitis_R5	TRUE	reported	218792	100795139	14	NA	Glutamine || id:met-d-Gln	TRUE	reported	igd	3	TRUE
met-d-Gln	rs35261542	A	C	NA	NA	0.260951	0.0296508	0.00471265	2.90001e-10	0.3291	0.14	0.0709	0.04846	NA	39.5861	A	C	FALSE	FALSE	FALSE	jOip5N	6	20675561	457	218335	alcoholic_acute_pancreatitis_R5	TRUE	reported	218792	20675792	6	NA	Glutamine || id:met-d-Gln	TRUE	reported	igd	3	TRUE
met-d-Gln	rs3851365	A	C	NA	NA	0.483616	-0.0418866	0.00414454	1.10002e-24	0.488	-0.1232	0.067	0.06584	NA	102.14	A	C	FALSE	FALSE	FALSE	jOip5N	3	160473448	457	218335	alcoholic_acute_pancreatitis_R5	TRUE	reported	218792	160191236	3	NA	Glutamine || id:met-d-Gln	TRUE	reported	igd	3	TRUE
met-d-Gln	rs3988	G	A	NA	NA	0.396083	-0.0223536	0.00422504	1.5e-08	0.3354	0.0708	0.0709	0.3179	NA	27.992	G	A	FALSE	FALSE	FALSE	jOip5N	4	18240280	457	218335	alcoholic_acute_pancreatitis_R5	TRUE	reported	218792	18241903	4	NA	Glutamine || id:met-d-Gln	TRUE	reported	igd	3	TRUE
met-d-Gln	rs4766214	G	A	NA	NA	0.456628	-0.0287484	0.00417728	5.30029e-12	0.3358	-0.109	0.0714	0.1271	NA	47.3631	G	A	FALSE	FALSE	FALSE	jOip5N	12	4181083	457	218335	alcoholic_acute_pancreatitis_R5	TRUE	reported	218792	4290249	12	NA	Glutamine || id:met-d-Gln	TRUE	reported	igd	3	TRUE
met-d-Gln	rs56335308	A	G	NA	NA	0.027373	0.115579	0.0126523	4.90004e-20	0.009638	0.4643	0.3579	0.1945	NA	83.4486	A	G	FALSE	FALSE	FALSE	jOip5N	8	17561952	457	218335	alcoholic_acute_pancreatitis_R5	TRUE	reported	218792	17419461	8	NA	Glutamine || id:met-d-Gln	TRUE	reported	igd	3	TRUE
met-d-Gln	rs58673065	G	A	NA	NA	0.229249	0.0293382	0.00491048	1.89998e-09	0.2868	0.0489	0.0739	0.5086	NA	35.696	G	A	FALSE	FALSE	FALSE	jOip5N	7	1845964	457	218335	alcoholic_acute_pancreatitis_R5	TRUE	reported	218792	1885600	7	NA	Glutamine || id:met-d-Gln	TRUE	reported	igd	3	TRUE
met-d-Gln	rs62182473	T	C	NA	NA	0.265297	-0.070732	0.00469721	8.10028e-52	0.2381	-0.0546	0.0788	0.4882	NA	226.752	T	C	FALSE	FALSE	FALSE	jOip5N	2	190876270	457	218335	alcoholic_acute_pancreatitis_R5	TRUE	reported	218792	191740996	2	NA	Glutamine || id:met-d-Gln	TRUE	reported	igd	3	TRUE
met-d-Gln	rs7078003	T	C	NA	NA	0.17848	0.103948	0.00540843	6.4998e-82	0.1922	-0.0821	0.0852	0.3353	NA	369.394	T	C	FALSE	FALSE	FALSE	jOip5N	10	97599655	457	218335	alcoholic_acute_pancreatitis_R5	TRUE	reported	218792	99359412	10	NA	Glutamine || id:met-d-Gln	TRUE	reported	igd	3	TRUE
met-d-Gln	rs73186030	T	C	NA	NA	0.130234	0.0323949	0.00613691	3.09999e-08	0.129	0.0224	0.0993	0.8215	NA	27.8647	T	C	FALSE	FALSE	FALSE	jOip5N	3	122294618	457	218335	alcoholic_acute_pancreatitis_R5	TRUE	reported	218792	122013465	3	NA	Glutamine || id:met-d-Gln	TRUE	reported	igd	3	TRUE
met-d-Gln	rs738408	T	C	NA	NA	0.216546	0.0332557	0.00501608	3.50026e-11	0.2268	-0.0475	0.0799	0.5527	NA	43.9545	T	C	FALSE	FALSE	FALSE	jOip5N	22	43928850	457	218335	alcoholic_acute_pancreatitis_R5	TRUE	reported	218792	44324730	22	NA	Glutamine || id:met-d-Gln	TRUE	reported	igd	3	TRUE
met-d-Gln	rs8074974	C	T	NA	NA	0.45004	0.0271741	0.00415806	1.29999e-10	0.4077	0.125	0.0682	0.06673	NA	42.7099	C	T	FALSE	FALSE	FALSE	jOip5N	17	27268792	457	218335	alcoholic_acute_pancreatitis_R5	TRUE	reported	218792	25595818	17	NA	Glutamine || id:met-d-Gln	TRUE	reported	igd	3	TRUE
met-d-Gln	rs838737	A	G	NA	NA	0.565468	-0.0236406	0.00416903	2.1e-08	0.5282	0.0203	0.0672	0.7626	NA	32.1549	A	G	FALSE	FALSE	FALSE	jOip5N	2	233416406	457	218335	alcoholic_acute_pancreatitis_R5	TRUE	reported	218792	234325052	2	NA	Glutamine || id:met-d-Gln	TRUE	reported	igd	3	TRUE
met-d-Gln	rs9381075	A	G	NA	NA	0.262588	0.0254713	0.00472014	3.2e-08	0.3297	0.1032	0.0716	0.1498	NA	29.1201	A	G	FALSE	FALSE	FALSE	jOip5N	6	41547486	457	218335	alcoholic_acute_pancreatitis_R5	TRUE	reported	218792	41515224	6	NA	Glutamine || id:met-d-Gln	TRUE	reported	igd	3	TRUE
met-d-Gln	rs9482770	C	T	NA	NA	0.448707	-0.0331188	0.00417326	2.19989e-15	0.4423	0.1549	0.0676	0.02192	NA	62.9794	C	T	FALSE	FALSE	FALSE	jOip5N	6	127121947	457	218335	alcoholic_acute_pancreatitis_R5	TRUE	reported	218792	127443092	6	NA	Glutamine || id:met-d-Gln	TRUE	reported	igd	3	TRUE
met-d-Gln	rs9687846	A	G	NA	NA	0.201368	-0.0288837	0.00514598	4.30002e-08	0.135	-0.0751	0.0975	0.4412	NA	31.5043	A	G	FALSE	FALSE	FALSE	jOip5N	5	56566067	457	218335	alcoholic_acute_pancreatitis_R5	TRUE	reported	218792	55861894	5	NA	Glutamine || id:met-d-Gln	TRUE	reported	igd	3	TRUE
met-d-L_LDL_L	rs102275	C	T	NA	NA	0.349784	-0.0549125	0.00427638	7.19946e-40	0.416	0.0045	0.0679	0.9471	NA	164.888	C	T	FALSE	FALSE	FALSE	jOip5N	11	61790331	457	218335	alcoholic_acute_pancreatitis_R5	TRUE	reported	218792	61557803	11	NA	Total lipids in large LDL || id:met-d-L_LDL_L	TRUE	reported	igd	3	TRUE
met-d-L_LDL_L	rs10504255	A	G	NA	NA	0.662963	-0.0230781	0.00434261	1.5e-08	0.6229	0.0864	0.0689	0.2104	NA	28.2422	A	G	FALSE	FALSE	FALSE	jOip5N	8	58485902	457	218335	alcoholic_acute_pancreatitis_R5	TRUE	reported	218792	59398461	8	NA	Total lipids in large LDL || id:met-d-L_LDL_L	TRUE	reported	igd	3	TRUE
met-d-L_LDL_L	rs1081105	C	A	NA	NA	0.027622	0.164586	0.0124761	3.10027e-41	0.02122	0.1798	0.2363	0.4468	NA	174.032	C	A	FALSE	FALSE	FALSE	jOip5N	19	44909698	457	218335	alcoholic_acute_pancreatitis_R5	TRUE	reported	218792	45412955	19	NA	Total lipids in large LDL || id:met-d-L_LDL_L	TRUE	reported	igd	3	TRUE
met-d-L_LDL_L	rs10953298	T	C	NA	NA	0.235558	-0.0267931	0.00484447	4e-08	0.2474	0.006	0.0781	0.939	NA	30.5882	T	C	FALSE	FALSE	FALSE	jOip5N	7	100619150	457	218335	alcoholic_acute_pancreatitis_R5	TRUE	reported	218792	100216773	7	NA	Total lipids in large LDL || id:met-d-L_LDL_L	TRUE	reported	igd	3	TRUE
met-d-L_LDL_L	rs11127048	A	G	NA	NA	0.61412	-0.0369775	0.00426554	3.59998e-18	0.6262	0.0443	0.0694	0.5226	NA	75.1497	A	G	FALSE	FALSE	FALSE	jOip5N	2	27529596	457	218335	alcoholic_acute_pancreatitis_R5	TRUE	reported	218792	27752463	2	NA	Total lipids in large LDL || id:met-d-L_LDL_L	TRUE	reported	igd	3	TRUE
met-d-L_LDL_L	rs111278137	A	G	NA	NA	0.021615	-0.135827	0.0145195	1.39991e-20	0.01054	-0.1272	0.3478	0.7145	NA	87.5123	A	G	FALSE	FALSE	FALSE	jOip5N	19	44711810	457	218335	alcoholic_acute_pancreatitis_R5	TRUE	reported	218792	45215081	19	NA	Total lipids in large LDL || id:met-d-L_LDL_L	TRUE	reported	igd	3	TRUE
met-d-L_LDL_L	rs11206517	G	T	NA	NA	0.033009	0.094659	0.0114462	6.59933e-17	0.04484	-0.1168	0.1612	0.4685	NA	68.3913	G	T	FALSE	FALSE	FALSE	jOip5N	1	55060755	457	218335	alcoholic_acute_pancreatitis_R5	TRUE	reported	218792	55526428	1	NA	Total lipids in large LDL || id:met-d-L_LDL_L	TRUE	reported	igd	3	TRUE
met-d-L_LDL_L	rs112875651	A	G	NA	NA	0.392383	-0.0539835	0.0042473	1.59993e-39	0.3872	-0.0958	0.0688	0.164	NA	161.546	A	G	FALSE	FALSE	FALSE	jOip5N	8	125494452	457	218335	alcoholic_acute_pancreatitis_R5	TRUE	reported	218792	126506694	8	NA	Total lipids in large LDL || id:met-d-L_LDL_L	TRUE	reported	igd	3	TRUE
met-d-L_LDL_L	rs115740542	C	T	NA	NA	0.073599	-0.0591341	0.00786942	2.70023e-14	0.03265	0.7651	0.1996	0.000126	NA	56.4665	C	T	FALSE	FALSE	FALSE	jOip5N	6	26123274	457	218335	alcoholic_acute_pancreatitis_R5	TRUE	reported	218792	26123502	6	NA	Total lipids in large LDL || id:met-d-L_LDL_L	TRUE	reported	igd	3	TRUE
met-d-L_LDL_L	rs11591147	T	G	NA	NA	0.017458	-0.308137	0.0155798	3.80014e-90	0.03609	0.1042	0.1779	0.5582	NA	391.169	T	G	FALSE	FALSE	FALSE	jOip5N	1	55039974	457	218335	alcoholic_acute_pancreatitis_R5	TRUE	reported	218792	55505647	1	NA	Total lipids in large LDL || id:met-d-L_LDL_L	TRUE	reported	igd	3	TRUE
met-d-L_LDL_L	rs11621792	T	C	NA	NA	0.453802	0.0273075	0.00413003	3.59998e-12	0.3685	0.0092	0.0693	0.8943	NA	43.7177	T	C	FALSE	FALSE	FALSE	jOip5N	14	24402720	457	218335	alcoholic_acute_pancreatitis_R5	TRUE	reported	218792	24871926	14	NA	Total lipids in large LDL || id:met-d-L_LDL_L	TRUE	reported	igd	3	TRUE
met-d-L_LDL_L	rs12151108	A	G	NA	NA	0.119677	-0.146993	0.006279	4.79733e-123	0.102	-0.0164	0.1111	0.8827	NA	548.04	A	G	FALSE	FALSE	FALSE	jOip5N	19	11086585	457	218335	alcoholic_acute_pancreatitis_R5	TRUE	reported	218792	11197261	19	NA	Total lipids in large LDL || id:met-d-L_LDL_L	TRUE	reported	igd	3	TRUE
met-d-L_LDL_L	rs12740374	T	G	NA	NA	0.221059	-0.11507	0.00491936	5.39511e-123	0.2145	-0.0898	0.0814	0.2701	NA	547.151	T	G	FALSE	FALSE	FALSE	jOip5N	1	109274968	457	218335	alcoholic_acute_pancreatitis_R5	TRUE	reported	218792	109817590	1	NA	Total lipids in large LDL || id:met-d-L_LDL_L	TRUE	reported	igd	3	TRUE
met-d-L_LDL_L	rs140798831	C	T	NA	NA	0.656802	-0.0263425	0.00431837	4.90004e-10	0.6715	-0.0618	0.0713	0.3858	NA	37.2113	C	T	FALSE	FALSE	FALSE	jOip5N	2	20950011	457	218335	alcoholic_acute_pancreatitis_R5	TRUE	reported	218792	21149771	2	NA	Total lipids in large LDL || id:met-d-L_LDL_L	TRUE	reported	igd	3	TRUE
met-d-L_LDL_L	rs1461729	G	A	NA	NA	0.899229	0.060767	0.00680129	5.10035e-20	0.8441	-0.0536	0.0995	0.5903	NA	79.8276	G	A	FALSE	FALSE	FALSE	jOip5N	8	9329732	457	218335	alcoholic_acute_pancreatitis_R5	TRUE	reported	218792	9187242	8	NA	Total lipids in large LDL || id:met-d-L_LDL_L	TRUE	reported	igd	3	TRUE
met-d-L_LDL_L	rs1499279	G	T	NA	NA	0.04162	-0.0665734	0.0102785	3.89996e-10	0.02978	-0.2751	0.1976	0.164	NA	41.951	G	T	FALSE	FALSE	FALSE	jOip5N	5	52810444	457	218335	alcoholic_acute_pancreatitis_R5	TRUE	reported	218792	52106278	5	NA	Total lipids in large LDL || id:met-d-L_LDL_L	TRUE	reported	igd	3	TRUE
met-d-L_LDL_L	rs1805776	C	T	NA	NA	0.226038	0.0281814	0.00490824	1.6e-08	0.284	0.0472	0.0743	0.525	NA	32.9666	C	T	FALSE	FALSE	FALSE	jOip5N	12	8931779	457	218335	alcoholic_acute_pancreatitis_R5	TRUE	reported	218792	9084375	12	NA	Total lipids in large LDL || id:met-d-L_LDL_L	TRUE	reported	igd	3	TRUE
met-d-L_LDL_L	rs1895233	T	G	NA	NA	0.544782	0.0242267	0.00411921	1.7e-09	0.4993	0.0486	0.0669	0.4672	NA	34.5908	T	G	FALSE	FALSE	FALSE	jOip5N	5	123589170	457	218335	alcoholic_acute_pancreatitis_R5	TRUE	reported	218792	122924864	5	NA	Total lipids in large LDL || id:met-d-L_LDL_L	TRUE	reported	igd	3	TRUE
met-d-L_LDL_L	rs2495477	G	A	NA	NA	0.393807	-0.0327984	0.00426995	8.00018e-15	0.4358	-0.1496	0.0673	0.02627	NA	59.001	G	A	FALSE	FALSE	FALSE	jOip5N	1	55052794	457	218335	alcoholic_acute_pancreatitis_R5	TRUE	reported	218792	55518467	1	NA	Total lipids in large LDL || id:met-d-L_LDL_L	TRUE	reported	igd	3	TRUE
met-d-L_LDL_L	rs261290	C	T	NA	NA	0.654642	-0.0519623	0.00431095	4.30031e-35	0.6183	0.0894	0.0688	0.1941	NA	145.288	C	T	FALSE	FALSE	FALSE	jOip5N	15	58386521	457	218335	alcoholic_acute_pancreatitis_R5	TRUE	reported	218792	58678720	15	NA	Total lipids in large LDL || id:met-d-L_LDL_L	TRUE	reported	igd	3	TRUE
met-d-L_LDL_L	rs2618566	T	G	NA	NA	0.660287	-0.0247012	0.00431865	5.60003e-10	0.6772	-0.0196	0.0718	0.7851	NA	32.7145	T	G	FALSE	FALSE	FALSE	jOip5N	20	17864040	457	218335	alcoholic_acute_pancreatitis_R5	TRUE	reported	218792	17844684	20	NA	Total lipids in large LDL || id:met-d-L_LDL_L	TRUE	reported	igd	3	TRUE
met-d-L_LDL_L	rs2642438	G	A	NA	NA	0.703836	0.024519	0.00447842	1.09999e-08	0.716	-0.0787	0.0741	0.2881	NA	29.9748	G	A	FALSE	FALSE	FALSE	jOip5N	1	220796686	457	218335	alcoholic_acute_pancreatitis_R5	TRUE	reported	218792	220970028	1	NA	Total lipids in large LDL || id:met-d-L_LDL_L	TRUE	reported	igd	3	TRUE
met-d-L_LDL_L	rs2738447	C	A	NA	NA	0.59317	0.0298277	0.00416063	7.89951e-13	0.6067	-0.0568	0.0685	0.4071	NA	51.3951	C	A	FALSE	FALSE	FALSE	jOip5N	19	11116804	457	218335	alcoholic_acute_pancreatitis_R5	TRUE	reported	218792	11227480	19	NA	Total lipids in large LDL || id:met-d-L_LDL_L	TRUE	reported	igd	3	TRUE
met-d-L_LDL_L	rs2740488	C	A	NA	NA	0.265313	-0.0347522	0.0046434	2.99985e-13	0.197	-0.0062	0.0851	0.9421	NA	56.0135	C	A	FALSE	FALSE	FALSE	jOip5N	9	104899461	457	218335	alcoholic_acute_pancreatitis_R5	TRUE	reported	218792	107661742	9	NA	Total lipids in large LDL || id:met-d-L_LDL_L	TRUE	reported	igd	3	TRUE
met-d-L_LDL_L	rs28807203	C	A	NA	NA	0.049209	-0.131661	0.00947344	1.39991e-44	0.06364	-0.1069	0.1365	0.4334	NA	193.152	C	A	FALSE	FALSE	FALSE	jOip5N	19	44670679	457	218335	alcoholic_acute_pancreatitis_R5	TRUE	reported	218792	45173951	19	NA	Total lipids in large LDL || id:met-d-L_LDL_L	TRUE	reported	igd	3	TRUE
met-d-L_LDL_L	rs3777411	T	C	NA	NA	0.150744	-0.040101	0.00571717	2.49977e-12	0.1275	0.0149	0.0997	0.8814	NA	49.1981	T	C	FALSE	FALSE	FALSE	jOip5N	6	160055913	457	218335	alcoholic_acute_pancreatitis_R5	TRUE	reported	218792	160476945	6	NA	Total lipids in large LDL || id:met-d-L_LDL_L	TRUE	reported	igd	3	TRUE
met-d-L_LDL_L	rs3846662	G	A	NA	NA	0.424112	0.0544705	0.00414007	8.19974e-41	0.4691	-0.0752	0.067	0.2614	NA	173.104	G	A	FALSE	FALSE	FALSE	jOip5N	5	75355259	457	218335	alcoholic_acute_pancreatitis_R5	TRUE	reported	218792	74651084	5	NA	Total lipids in large LDL || id:met-d-L_LDL_L	TRUE	reported	igd	3	TRUE
met-d-L_LDL_L	rs4299376	T	G	NA	NA	0.676279	-0.0466062	0.00437969	8.10028e-28	0.7832	0.0853	0.0817	0.2964	NA	113.24	T	G	FALSE	FALSE	FALSE	jOip5N	2	43845437	457	218335	alcoholic_acute_pancreatitis_R5	TRUE	reported	218792	44072576	2	NA	Total lipids in large LDL || id:met-d-L_LDL_L	TRUE	reported	igd	3	TRUE
met-d-L_LDL_L	rs525028	A	G	NA	NA	0.708552	-0.0349401	0.0045206	1.9002e-15	0.6285	-0.0419	0.0695	0.5463	NA	59.7387	A	G	FALSE	FALSE	FALSE	jOip5N	11	116834800	457	218335	alcoholic_acute_pancreatitis_R5	TRUE	reported	218792	116705516	11	NA	Total lipids in large LDL || id:met-d-L_LDL_L	TRUE	reported	igd	3	TRUE
met-d-L_LDL_L	rs553427	T	C	NA	NA	0.517038	0.0329415	0.00408954	2.49977e-16	0.5599	-0.0422	0.0674	0.531	NA	64.884	T	C	FALSE	FALSE	FALSE	jOip5N	1	234717013	457	218335	alcoholic_acute_pancreatitis_R5	TRUE	reported	218792	234852760	1	NA	Total lipids in large LDL || id:met-d-L_LDL_L	TRUE	reported	igd	3	TRUE
met-d-L_LDL_L	rs55714927	T	C	NA	NA	0.191001	-0.0349408	0.00520099	3.29989e-12	0.2644	0.0116	0.0767	0.8794	NA	45.1329	T	C	FALSE	FALSE	FALSE	jOip5N	17	7176997	457	218335	alcoholic_acute_pancreatitis_R5	TRUE	reported	218792	7080316	17	NA	Total lipids in large LDL || id:met-d-L_LDL_L	TRUE	reported	igd	3	TRUE
met-d-L_LDL_L	rs562338	G	A	NA	NA	0.819635	0.110011	0.00530907	1.59993e-99	0.8131	-0.069	0.0854	0.4191	NA	429.374	G	A	FALSE	FALSE	FALSE	jOip5N	2	21065449	457	218335	alcoholic_acute_pancreatitis_R5	TRUE	reported	218792	21288321	2	NA	Total lipids in large LDL || id:met-d-L_LDL_L	TRUE	reported	igd	3	TRUE
met-d-L_LDL_L	rs56325564	A	G	NA	NA	0.482712	0.0328533	0.00412073	1.10002e-16	0.459	-0.015	0.0672	0.8239	NA	63.5638	A	G	FALSE	FALSE	FALSE	jOip5N	17	47689405	457	218335	alcoholic_acute_pancreatitis_R5	TRUE	reported	218792	45766771	17	NA	Total lipids in large LDL || id:met-d-L_LDL_L	TRUE	reported	igd	3	TRUE
met-d-L_LDL_L	rs58542926	T	C	NA	NA	0.074402	-0.0972679	0.00777669	3.10027e-36	0.06423	-0.01	0.1389	0.9428	NA	156.441	T	C	FALSE	FALSE	FALSE	jOip5N	19	19268740	457	218335	alcoholic_acute_pancreatitis_R5	TRUE	reported	218792	19379549	19	NA	Total lipids in large LDL || id:met-d-L_LDL_L	TRUE	reported	igd	3	TRUE
met-d-L_LDL_L	rs59379014	T	C	NA	NA	0.072862	0.0594927	0.00785865	7.50067e-14	0.0813	0.0418	0.1227	0.7334	NA	57.3101	T	C	FALSE	FALSE	FALSE	jOip5N	11	126358105	457	218335	alcoholic_acute_pancreatitis_R5	TRUE	reported	218792	126228000	11	NA	Total lipids in large LDL || id:met-d-L_LDL_L	TRUE	reported	igd	3	TRUE
met-d-L_LDL_L	rs633695	G	A	NA	NA	0.29236	0.0410882	0.0045136	1.29987e-18	0.3054	0.0017	0.0725	0.9814	NA	82.8682	G	A	FALSE	FALSE	FALSE	jOip5N	15	58433640	457	218335	alcoholic_acute_pancreatitis_R5	TRUE	reported	218792	58725839	15	NA	Total lipids in large LDL || id:met-d-L_LDL_L	TRUE	reported	igd	3	TRUE
met-d-L_LDL_L	rs6882345	A	G	NA	NA	0.632845	0.0345869	0.00423714	2.80027e-16	0.6671	-0.061	0.0713	0.3919	NA	66.6312	A	G	FALSE	FALSE	FALSE	jOip5N	5	156970662	457	218335	alcoholic_acute_pancreatitis_R5	TRUE	reported	218792	156397673	5	NA	Total lipids in large LDL || id:met-d-L_LDL_L	TRUE	reported	igd	3	TRUE
met-d-L_LDL_L	rs7707394	A	G	NA	NA	0.357078	0.0379324	0.00426115	4.10015e-19	0.3729	-0.0449	0.0692	0.5163	NA	79.2441	A	G	FALSE	FALSE	FALSE	jOip5N	5	75177114	457	218335	alcoholic_acute_pancreatitis_R5	TRUE	reported	218792	74472939	5	NA	Total lipids in large LDL || id:met-d-L_LDL_L	TRUE	reported	igd	3	TRUE
met-d-L_LDL_L	rs77542162	G	A	NA	NA	0.022667	0.12547	0.0137542	1e-19	0.006739	-0.0853	0.4518	0.8503	NA	83.2164	G	A	FALSE	FALSE	FALSE	jOip5N	17	69085137	457	218335	alcoholic_acute_pancreatitis_R5	TRUE	reported	218792	67081278	17	NA	Total lipids in large LDL || id:met-d-L_LDL_L	TRUE	reported	igd	3	TRUE
met-d-L_LDL_L	rs8103315	A	C	NA	NA	0.135789	0.0589184	0.00612893	9.8992e-23	0.1871	-0.1096	0.086	0.2026	NA	92.4129	A	C	FALSE	FALSE	FALSE	jOip5N	19	44750911	457	218335	alcoholic_acute_pancreatitis_R5	TRUE	reported	218792	45254168	19	NA	Total lipids in large LDL || id:met-d-L_LDL_L	TRUE	reported	igd	3	TRUE
met-d-HDL_L	rs10184004	T	C	NA	NA	0.4061	0.0253857	0.00377653	1.80011e-12	0.3577	0.09	0.0699	0.1978	NA	45.1848	T	C	FALSE	FALSE	FALSE	jOip5N	2	164651879	457	218335	alcoholic_acute_pancreatitis_R5	TRUE	reported	218792	165508389	2	NA	Total lipids in HDL || id:met-d-HDL_L	TRUE	reported	igd	3	TRUE
met-d-HDL_L	rs11045171	G	A	NA	NA	0.197431	0.0257773	0.00468394	9.40005e-09	0.2178	-0.0444	0.0813	0.585	NA	30.2867	G	A	FALSE	FALSE	FALSE	jOip5N	12	20317265	457	218335	alcoholic_acute_pancreatitis_R5	TRUE	reported	218792	20470199	12	NA	Total lipids in HDL || id:met-d-HDL_L	TRUE	reported	igd	3	TRUE
met-d-HDL_L	rs11057692	G	A	NA	NA	0.236262	-0.0232051	0.00441207	1.79999e-08	0.3089	-0.1234	0.0727	0.08975	NA	27.6619	G	A	FALSE	FALSE	FALSE	jOip5N	12	124586481	457	218335	alcoholic_acute_pancreatitis_R5	TRUE	reported	218792	125071027	12	NA	Total lipids in HDL || id:met-d-HDL_L	TRUE	reported	igd	3	TRUE
met-d-HDL_L	rs112001035	A	G	NA	NA	0.059725	-0.0509244	0.00797849	5.69994e-10	0.08066	0.0963	0.1223	0.4311	NA	40.739	A	G	FALSE	FALSE	FALSE	jOip5N	17	68827664	457	218335	alcoholic_acute_pancreatitis_R5	TRUE	reported	218792	66823805	17	NA	Total lipids in HDL || id:met-d-HDL_L	TRUE	reported	igd	3	TRUE
met-d-HDL_L	rs116843064	A	G	NA	NA	0.019852	0.167338	0.0133086	7.50067e-38	0.02744	-0.0324	0.2068	0.8753	NA	158.097	A	G	FALSE	FALSE	FALSE	jOip5N	19	8364439	457	218335	alcoholic_acute_pancreatitis_R5	TRUE	reported	218792	8429323	19	NA	Total lipids in HDL || id:met-d-HDL_L	TRUE	reported	igd	3	TRUE
met-d-HDL_L	rs11751347	T	C	NA	NA	0.102256	-0.0374588	0.00615835	4.30002e-10	0.08746	0.2944	0.1197	0.01391	NA	36.9981	T	C	FALSE	FALSE	FALSE	jOip5N	6	160671406	457	218335	alcoholic_acute_pancreatitis_R5	TRUE	reported	218792	161092438	6	NA	Total lipids in HDL || id:met-d-HDL_L	TRUE	reported	igd	3	TRUE
met-d-HDL_L	rs11789603	T	C	NA	NA	0.108813	0.0550583	0.00597194	3.50026e-19	0.07536	-0.0176	0.1296	0.8919	NA	84.9992	T	C	FALSE	FALSE	FALSE	jOip5N	9	104884738	457	218335	alcoholic_acute_pancreatitis_R5	TRUE	reported	218792	107647019	9	NA	Total lipids in HDL || id:met-d-HDL_L	TRUE	reported	igd	3	TRUE
met-d-HDL_L	rs12295878	T	C	NA	NA	0.140343	0.0309693	0.00534073	2e-08	0.1498	-0.2109	0.1002	0.03528	NA	33.6249	T	C	FALSE	FALSE	FALSE	jOip5N	11	48922477	457	218335	alcoholic_acute_pancreatitis_R5	TRUE	reported	218792	48944029	11	NA	Total lipids in HDL || id:met-d-HDL_L	TRUE	reported	igd	3	TRUE
met-d-HDL_L	rs12721046	A	G	NA	NA	0.157693	-0.0499251	0.00509985	4.19952e-23	0.2493	-0.0207	0.0773	0.7887	NA	95.8348	A	G	FALSE	FALSE	FALSE	jOip5N	19	44917997	457	218335	alcoholic_acute_pancreatitis_R5	TRUE	reported	218792	45421254	19	NA	Total lipids in HDL || id:met-d-HDL_L	TRUE	reported	igd	3	TRUE
met-d-HDL_L	rs13107325	T	C	NA	NA	0.074284	-0.0713122	0.00707092	1.59993e-25	0.01413	0.4179	0.2846	0.142	NA	101.713	T	C	FALSE	FALSE	FALSE	jOip5N	4	102267552	457	218335	alcoholic_acute_pancreatitis_R5	TRUE	reported	218792	103188709	4	NA	Total lipids in HDL || id:met-d-HDL_L	TRUE	reported	igd	3	TRUE
met-d-HDL_L	rs1358980	T	C	NA	NA	0.482643	-0.0261589	0.00373594	5.70033e-12	0.4626	0.0682	0.067	0.3087	NA	49.0274	T	C	FALSE	FALSE	FALSE	jOip5N	6	43796814	457	218335	alcoholic_acute_pancreatitis_R5	TRUE	reported	218792	43764551	6	NA	Total lipids in HDL || id:met-d-HDL_L	TRUE	reported	igd	3	TRUE
met-d-HDL_L	rs139915535	G	A	NA	NA	0.018003	-0.12692	0.0139893	2.09991e-21	0.002715	-0.6066	0.6661	0.3625	NA	82.3129	G	A	FALSE	FALSE	FALSE	jOip5N	8	19908722	457	218335	alcoholic_acute_pancreatitis_R5	TRUE	reported	218792	19766233	8	NA	Total lipids in HDL || id:met-d-HDL_L	TRUE	reported	igd	3	TRUE
met-d-HDL_L	rs141368429	T	C	NA	NA	0.056173	-0.0503592	0.00865327	6.4e-09	0.0275	0.661	0.2201	0.002672	NA	33.8686	T	C	FALSE	FALSE	FALSE	jOip5N	11	117351146	457	218335	alcoholic_acute_pancreatitis_R5	TRUE	reported	218792	117221862	11	NA	Total lipids in HDL || id:met-d-HDL_L	TRUE	reported	igd	3	TRUE
met-d-HDL_L	rs147627829	A	G	NA	NA	0.044071	-0.0580665	0.00908953	2.30001e-10	0.02399	0.6504	0.223	0.003533	NA	40.8102	A	G	FALSE	FALSE	FALSE	jOip5N	6	34367311	457	218335	alcoholic_acute_pancreatitis_R5	TRUE	reported	218792	34335088	6	NA	Total lipids in HDL || id:met-d-HDL_L	TRUE	reported	igd	3	TRUE
met-d-HDL_L	rs150224153	T	C	NA	NA	0.029238	-0.0828452	0.0112983	5.30029e-13	0.0764	-0.2012	0.1258	0.1098	NA	53.7661	T	C	FALSE	FALSE	FALSE	jOip5N	20	44380341	457	218335	alcoholic_acute_pancreatitis_R5	TRUE	reported	218792	43008981	20	NA	Total lipids in HDL || id:met-d-HDL_L	TRUE	reported	igd	3	TRUE
met-d-HDL_L	rs15285	T	C	NA	NA	0.286536	0.0860965	0.00410286	7.59976e-100	0.2583	0.0087	0.0763	0.9094	NA	440.35	T	C	FALSE	FALSE	FALSE	jOip5N	8	19967156	457	218335	alcoholic_acute_pancreatitis_R5	TRUE	reported	218792	19824667	8	NA	Total lipids in HDL || id:met-d-HDL_L	TRUE	reported	igd	3	TRUE
met-d-HDL_L	rs174574	C	A	NA	NA	0.649404	0.0538325	0.00387943	4.19952e-47	0.5857	0.0128	0.0679	0.851	NA	192.554	C	A	FALSE	FALSE	FALSE	jOip5N	11	61832870	457	218335	alcoholic_acute_pancreatitis_R5	TRUE	reported	218792	61600342	11	NA	Total lipids in HDL || id:met-d-HDL_L	TRUE	reported	igd	3	TRUE
met-d-HDL_L	rs17696736	G	A	NA	NA	0.430239	-0.0192522	0.00374907	9.09997e-09	0.3989	0.0571	0.0683	0.403	NA	26.3702	G	A	FALSE	FALSE	FALSE	jOip5N	12	112049014	457	218335	alcoholic_acute_pancreatitis_R5	TRUE	reported	218792	112486818	12	NA	Total lipids in HDL || id:met-d-HDL_L	TRUE	reported	igd	3	TRUE
met-d-HDL_L	rs193084249	G	A	NA	NA	0.023362	-0.0960502	0.0125317	2.09991e-14	0.03879	0.0958	0.173	0.5797	NA	58.7458	G	A	FALSE	FALSE	FALSE	jOip5N	1	26661155	457	218335	alcoholic_acute_pancreatitis_R5	TRUE	reported	218792	26987646	1	NA	Total lipids in HDL || id:met-d-HDL_L	TRUE	reported	igd	3	TRUE
met-d-HDL_L	rs2043085	C	T	NA	NA	0.61268	-0.124898	0.00380194	1e-200	0.5793	0.0955	0.0677	0.158	NA	1079.2	C	T	FALSE	FALSE	FALSE	jOip5N	15	58388755	457	218335	alcoholic_acute_pancreatitis_R5	TRUE	reported	218792	58680954	15	NA	Total lipids in HDL || id:met-d-HDL_L	TRUE	reported	igd	3	TRUE
met-d-HDL_L	rs2066714	C	T	NA	NA	0.128934	0.034	0.00551484	1.79999e-10	0.09439	-0.0212	0.1141	0.8527	NA	38.0095	C	T	FALSE	FALSE	FALSE	jOip5N	9	104824472	457	218335	alcoholic_acute_pancreatitis_R5	TRUE	reported	218792	107586753	9	NA	Total lipids in HDL || id:met-d-HDL_L	TRUE	reported	igd	3	TRUE
met-d-HDL_L	rs2070895	A	G	NA	NA	0.218687	0.138806	0.0044828	1e-200	0.2582	0.1328	0.0762	0.08138	NA	958.777	A	G	FALSE	FALSE	FALSE	jOip5N	15	58431740	457	218335	alcoholic_acute_pancreatitis_R5	TRUE	reported	218792	58723939	15	NA	Total lipids in HDL || id:met-d-HDL_L	TRUE	reported	igd	3	TRUE
met-d-HDL_L	rs2176040	G	A	NA	NA	0.646743	-0.0325638	0.00387087	4.70002e-19	0.6389	0.0747	0.0696	0.2828	NA	70.7706	G	A	FALSE	FALSE	FALSE	jOip5N	2	226228086	457	218335	alcoholic_acute_pancreatitis_R5	TRUE	reported	218792	227092802	2	NA	Total lipids in HDL || id:met-d-HDL_L	TRUE	reported	igd	3	TRUE
met-d-HDL_L	rs2229357	A	G	NA	NA	0.240928	0.0239609	0.00432412	9.80009e-09	0.233	-0.1424	0.0795	0.07321	NA	30.7051	A	G	FALSE	FALSE	FALSE	jOip5N	12	57449928	457	218335	alcoholic_acute_pancreatitis_R5	TRUE	reported	218792	57843711	12	NA	Total lipids in HDL || id:met-d-HDL_L	TRUE	reported	igd	3	TRUE
met-d-HDL_L	rs2236252	T	C	NA	NA	0.167034	-0.0281016	0.00496686	5.89997e-09	0.1473	-0.0898	0.0944	0.3415	NA	32.0109	T	C	FALSE	FALSE	FALSE	jOip5N	20	17616886	457	218335	alcoholic_acute_pancreatitis_R5	TRUE	reported	218792	17597531	20	NA	Total lipids in HDL || id:met-d-HDL_L	TRUE	reported	igd	3	TRUE
met-d-HDL_L	rs2245221	A	G	NA	NA	0.558967	0.0337975	0.00376244	1.50003e-18	0.6517	0.0358	0.071	0.6146	NA	80.6919	A	G	FALSE	FALSE	FALSE	jOip5N	8	115612652	457	218335	alcoholic_acute_pancreatitis_R5	TRUE	reported	218792	116624879	8	NA	Total lipids in HDL || id:met-d-HDL_L	TRUE	reported	igd	3	TRUE
met-d-HDL_L	rs2298428	T	C	NA	NA	0.182554	-0.0389524	0.00480568	8.99912e-17	0.2896	0.062	0.0735	0.3987	NA	65.699	T	C	FALSE	FALSE	FALSE	jOip5N	22	21628603	457	218335	alcoholic_acute_pancreatitis_R5	TRUE	reported	218792	21982892	22	NA	Total lipids in HDL || id:met-d-HDL_L	TRUE	reported	igd	3	TRUE
met-d-HDL_L	rs2642438	G	A	NA	NA	0.703836	0.0359127	0.00406176	4.19952e-20	0.716	-0.0787	0.0741	0.2881	NA	78.1749	G	A	FALSE	FALSE	FALSE	jOip5N	1	220796686	457	218335	alcoholic_acute_pancreatitis_R5	TRUE	reported	218792	220970028	1	NA	Total lipids in HDL || id:met-d-HDL_L	TRUE	reported	igd	3	TRUE
met-d-HDL_L	rs267738	G	T	NA	NA	0.219647	0.0293185	0.00447539	8.99912e-12	0.1922	0.1125	0.0855	0.1881	NA	42.9162	G	T	FALSE	FALSE	FALSE	jOip5N	1	150968149	457	218335	alcoholic_acute_pancreatitis_R5	TRUE	reported	218792	150940625	1	NA	Total lipids in HDL || id:met-d-HDL_L	TRUE	reported	igd	3	TRUE
met-d-HDL_L	rs2740488	C	A	NA	NA	0.265313	-0.0456681	0.00421297	1.20005e-28	0.197	-0.0062	0.0851	0.9421	NA	117.503	C	A	FALSE	FALSE	FALSE	jOip5N	9	104899461	457	218335	alcoholic_acute_pancreatitis_R5	TRUE	reported	218792	107661742	9	NA	Total lipids in HDL || id:met-d-HDL_L	TRUE	reported	igd	3	TRUE
met-d-HDL_L	rs2792735	A	G	NA	NA	0.720334	-0.041317	0.00413139	9.30037e-25	0.6683	-0.0215	0.0708	0.7609	NA	100.015	A	G	FALSE	FALSE	FALSE	jOip5N	10	112162067	457	218335	alcoholic_acute_pancreatitis_R5	TRUE	reported	218792	113921825	10	NA	Total lipids in HDL || id:met-d-HDL_L	TRUE	reported	igd	3	TRUE
met-d-HDL_L	rs28818616	C	T	NA	NA	0.349772	-0.0211957	0.00391142	2.99999e-08	0.2626	0.1635	0.0764	0.03235	NA	29.3648	C	T	FALSE	FALSE	FALSE	jOip5N	3	15551054	457	218335	alcoholic_acute_pancreatitis_R5	TRUE	reported	218792	15592561	3	NA	Total lipids in HDL || id:met-d-HDL_L	TRUE	reported	igd	3	TRUE
met-d-HDL_L	rs2925979	C	T	NA	NA	0.69893	0.0324273	0.00402853	3.19963e-17	0.6776	0.0091	0.0714	0.8988	NA	64.793	C	T	FALSE	FALSE	FALSE	jOip5N	16	81501185	457	218335	alcoholic_acute_pancreatitis_R5	TRUE	reported	218792	81534790	16	NA	Total lipids in HDL || id:met-d-HDL_L	TRUE	reported	igd	3	TRUE
met-d-HDL_L	rs34663616	A	C	NA	NA	0.13765	0.0415624	0.00549377	7.59976e-15	0.1436	0.1222	0.0955	0.2006	NA	57.2348	A	C	FALSE	FALSE	FALSE	jOip5N	15	58277131	457	218335	alcoholic_acute_pancreatitis_R5	TRUE	reported	218792	58569330	15	NA	Total lipids in HDL || id:met-d-HDL_L	TRUE	reported	igd	3	TRUE
met-d-HDL_L	rs34707604	C	T	NA	NA	0.258517	0.0264887	0.00447856	2.30001e-10	0.2628	0.0111	0.0772	0.8854	NA	34.982	C	T	FALSE	FALSE	FALSE	jOip5N	4	68625738	457	218335	alcoholic_acute_pancreatitis_R5	TRUE	reported	218792	69491456	4	NA	Total lipids in HDL || id:met-d-HDL_L	TRUE	reported	igd	3	TRUE
met-d-HDL_L	rs34955778	C	T	NA	NA	0.419986	-0.0216388	0.00375049	4.60002e-09	0.4399	0.0024	0.0675	0.9712	NA	33.2882	C	T	FALSE	FALSE	FALSE	jOip5N	16	15045737	457	218335	alcoholic_acute_pancreatitis_R5	TRUE	reported	218792	15139594	16	NA	Total lipids in HDL || id:met-d-HDL_L	TRUE	reported	igd	3	TRUE
met-d-HDL_L	rs35184771	T	G	NA	NA	0.352775	-0.0371744	0.00387211	9.3994e-22	0.358	-0.0204	0.0727	0.7791	NA	92.1706	T	G	FALSE	FALSE	FALSE	jOip5N	11	47453637	457	218335	alcoholic_acute_pancreatitis_R5	TRUE	reported	218792	47475189	11	NA	Total lipids in HDL || id:met-d-HDL_L	TRUE	reported	igd	3	TRUE
met-d-HDL_L	rs3735687	G	A	NA	NA	0.42282	-0.0265228	0.00377079	6.29941e-12	0.4119	0.1284	0.0679	0.05854	NA	49.4737	G	A	FALSE	FALSE	FALSE	jOip5N	7	1026661	457	218335	alcoholic_acute_pancreatitis_R5	TRUE	reported	218792	1066297	7	NA	Total lipids in HDL || id:met-d-HDL_L	TRUE	reported	igd	3	TRUE
met-d-HDL_L	rs3764261	A	C	NA	NA	0.324423	0.189944	0.00394999	1e-200	0.2794	-0.0485	0.0747	0.5165	NA	2312.38	A	C	FALSE	FALSE	FALSE	jOip5N	16	56959412	457	218335	alcoholic_acute_pancreatitis_R5	TRUE	reported	218792	56993324	16	NA	Total lipids in HDL || id:met-d-HDL_L	TRUE	reported	igd	3	TRUE
met-d-HDL_L	rs3768321	T	G	NA	NA	0.19653	-0.0385553	0.00467443	1.10002e-17	0.1647	0.0387	0.0905	0.6687	NA	68.0316	T	G	FALSE	FALSE	FALSE	jOip5N	1	39570256	457	218335	alcoholic_acute_pancreatitis_R5	TRUE	reported	218792	40035928	1	NA	Total lipids in HDL || id:met-d-HDL_L	TRUE	reported	igd	3	TRUE
met-d-HDL_L	rs41272663	A	C	NA	NA	0.264008	0.024446	0.00420514	6.49995e-09	0.2697	0.0096	0.0754	0.8986	NA	33.7952	A	C	FALSE	FALSE	FALSE	jOip5N	2	210437903	457	218335	alcoholic_acute_pancreatitis_R5	TRUE	reported	218792	211302627	2	NA	Total lipids in HDL || id:met-d-HDL_L	TRUE	reported	igd	3	TRUE
met-d-HDL_L	rs4240624	A	G	NA	NA	0.909226	0.0923304	0.00645906	1.10002e-46	0.8572	-0.0523	0.1026	0.6099	NA	204.339	A	G	FALSE	FALSE	FALSE	jOip5N	8	9326721	457	218335	alcoholic_acute_pancreatitis_R5	TRUE	reported	218792	9184231	8	NA	Total lipids in HDL || id:met-d-HDL_L	TRUE	reported	igd	3	TRUE
met-d-HDL_L	rs4330777	A	G	NA	NA	0.475898	-0.0192214	0.00371566	4.60002e-08	0.4649	-0.0151	0.067	0.8221	NA	26.7607	A	G	FALSE	FALSE	FALSE	jOip5N	16	57201732	457	218335	alcoholic_acute_pancreatitis_R5	TRUE	reported	218792	57235644	16	NA	Total lipids in HDL || id:met-d-HDL_L	TRUE	reported	igd	3	TRUE
met-d-HDL_L	rs4846921	A	G	NA	NA	0.613228	0.0493774	0.00380451	2.49977e-40	0.5608	-0.0443	0.0675	0.5119	NA	168.445	A	G	FALSE	FALSE	FALSE	jOip5N	1	230168606	457	218335	alcoholic_acute_pancreatitis_R5	TRUE	reported	218792	230304352	1	NA	Total lipids in HDL || id:met-d-HDL_L	TRUE	reported	igd	3	TRUE
met-d-HDL_L	rs5167	G	T	NA	NA	0.352265	0.0496856	0.00387936	2.19989e-38	0.4146	-0.0467	0.0683	0.4944	NA	164.037	G	T	FALSE	FALSE	FALSE	jOip5N	19	44945208	457	218335	alcoholic_acute_pancreatitis_R5	TRUE	reported	218792	45448465	19	NA	Total lipids in HDL || id:met-d-HDL_L	TRUE	reported	igd	3	TRUE
met-d-HDL_L	rs599839	A	G	NA	NA	0.772085	-0.0269821	0.004411	3.59998e-10	0.7806	0.0772	0.0809	0.3399	NA	37.4177	A	G	FALSE	FALSE	FALSE	jOip5N	1	109279544	457	218335	alcoholic_acute_pancreatitis_R5	TRUE	reported	218792	109822166	1	NA	Total lipids in HDL || id:met-d-HDL_L	TRUE	reported	igd	3	TRUE
met-d-HDL_L	rs6018652	A	G	NA	NA	0.792531	0.0372512	0.0045904	3.59998e-17	0.7879	0.0593	0.0825	0.4724	NA	65.8536	A	G	FALSE	FALSE	FALSE	jOip5N	20	47712230	457	218335	alcoholic_acute_pancreatitis_R5	TRUE	reported	218792	46340974	20	NA	Total lipids in HDL || id:met-d-HDL_L	TRUE	reported	igd	3	TRUE
met-d-HDL_L	rs6073958	C	T	NA	NA	0.198725	-0.0594877	0.00465623	1.10002e-36	0.176	0.1393	0.0878	0.1125	NA	163.225	C	T	FALSE	FALSE	FALSE	jOip5N	20	45923216	457	218335	alcoholic_acute_pancreatitis_R5	TRUE	reported	218792	44551855	20	NA	Total lipids in HDL || id:met-d-HDL_L	TRUE	reported	igd	3	TRUE
met-d-HDL_L	rs60847460	T	C	NA	NA	0.143326	-0.0376724	0.00531363	1.50003e-12	0.1286	-0.0776	0.1007	0.4412	NA	50.2648	T	C	FALSE	FALSE	FALSE	jOip5N	10	112224000	457	218335	alcoholic_acute_pancreatitis_R5	TRUE	reported	218792	113983758	10	NA	Total lipids in HDL || id:met-d-HDL_L	TRUE	reported	igd	3	TRUE
met-d-HDL_L	rs61805076	C	T	NA	NA	0.334061	-0.0289447	0.00392707	4.90004e-14	0.2877	-0.0471	0.0739	0.5244	NA	54.3251	C	T	FALSE	FALSE	FALSE	jOip5N	1	182185855	457	218335	alcoholic_acute_pancreatitis_R5	TRUE	reported	218792	182154990	1	NA	Total lipids in HDL || id:met-d-HDL_L	TRUE	reported	igd	3	TRUE
met-d-HDL_L	rs61941676	A	C	NA	NA	0.127214	-0.0600575	0.00570378	1.20005e-26	0.1449	-0.1563	0.0962	0.1043	NA	110.869	A	C	FALSE	FALSE	FALSE	jOip5N	12	124840252	457	218335	alcoholic_acute_pancreatitis_R5	TRUE	reported	218792	125324798	12	NA	Total lipids in HDL || id:met-d-HDL_L	TRUE	reported	igd	3	TRUE
met-d-HDL_L	rs62101704	A	G	NA	NA	0.013683	-0.0889326	0.0162537	7.00003e-09	0.01103	-0.1283	0.3361	0.7026	NA	29.9376	A	G	FALSE	FALSE	FALSE	jOip5N	18	49607880	457	218335	alcoholic_acute_pancreatitis_R5	TRUE	reported	218792	47134250	18	NA	Total lipids in HDL || id:met-d-HDL_L	TRUE	reported	igd	3	TRUE
met-d-HDL_L	rs638714	T	G	NA	NA	0.345931	-0.0381891	0.00391132	4.00037e-23	0.2643	-0.0291	0.0763	0.7032	NA	95.3306	T	G	FALSE	FALSE	FALSE	jOip5N	1	62440818	457	218335	alcoholic_acute_pancreatitis_R5	TRUE	reported	218792	62906489	1	NA	Total lipids in HDL || id:met-d-HDL_L	TRUE	reported	igd	3	TRUE
met-d-HDL_L	rs6509173	G	A	NA	NA	0.79372	-0.0299971	0.00461729	2e-10	0.8852	0.0556	0.1073	0.6044	NA	42.207	G	A	FALSE	FALSE	FALSE	jOip5N	19	44827742	457	218335	alcoholic_acute_pancreatitis_R5	TRUE	reported	218792	45330999	19	NA	Total lipids in HDL || id:met-d-HDL_L	TRUE	reported	igd	3	TRUE
met-d-HDL_L	rs6589565	G	A	NA	NA	0.932178	0.0505931	0.0073872	4.19952e-13	0.9205	-0.1066	0.1233	0.3871	NA	46.9054	G	A	FALSE	FALSE	FALSE	jOip5N	11	116769521	457	218335	alcoholic_acute_pancreatitis_R5	TRUE	reported	218792	116640237	11	NA	Total lipids in HDL || id:met-d-HDL_L	TRUE	reported	igd	3	TRUE
met-d-HDL_L	rs676210	A	G	NA	NA	0.205765	0.0592123	0.00457361	5.50047e-38	0.2662	0.0008	0.0755	0.9914	NA	167.612	A	G	FALSE	FALSE	FALSE	jOip5N	2	21008652	457	218335	alcoholic_acute_pancreatitis_R5	TRUE	reported	218792	21231524	2	NA	Total lipids in HDL || id:met-d-HDL_L	TRUE	reported	igd	3	TRUE
met-d-HDL_L	rs686030	A	C	NA	NA	0.859547	0.0458189	0.00534231	1.80011e-18	0.8814	-0.0169	0.1049	0.8723	NA	73.5582	A	C	FALSE	FALSE	FALSE	jOip5N	9	15304784	457	218335	alcoholic_acute_pancreatitis_R5	TRUE	reported	218792	15304782	9	NA	Total lipids in HDL || id:met-d-HDL_L	TRUE	reported	igd	3	TRUE
met-d-HDL_L	rs7241918	T	G	NA	NA	0.822907	0.0901628	0.00487048	6.09958e-79	0.8291	0.1076	0.0895	0.2294	NA	342.698	T	G	FALSE	FALSE	FALSE	jOip5N	18	49634583	457	218335	alcoholic_acute_pancreatitis_R5	TRUE	reported	218792	47160953	18	NA	Total lipids in HDL || id:met-d-HDL_L	TRUE	reported	igd	3	TRUE
met-d-HDL_L	rs72836561	T	C	NA	NA	0.031483	-0.135102	0.0106234	5.50047e-39	0.03216	0.2966	0.1912	0.1208	NA	161.732	T	C	FALSE	FALSE	FALSE	jOip5N	17	43848758	457	218335	alcoholic_acute_pancreatitis_R5	TRUE	reported	218792	41926126	17	NA	Total lipids in HDL || id:met-d-HDL_L	TRUE	reported	igd	3	TRUE
met-d-HDL_L	rs7308864	G	A	NA	NA	0.523289	0.0310886	0.00370591	1.29987e-17	0.4982	0.0111	0.0673	0.8689	NA	70.3741	G	A	FALSE	FALSE	FALSE	jOip5N	12	109433374	457	218335	alcoholic_acute_pancreatitis_R5	TRUE	reported	218792	109871179	12	NA	Total lipids in HDL || id:met-d-HDL_L	TRUE	reported	igd	3	TRUE
met-d-HDL_L	rs737337	C	T	NA	NA	0.076791	-0.0684906	0.00696323	5.60015e-23	0.0905	-0.0291	0.1167	0.8033	NA	96.7477	C	T	FALSE	FALSE	FALSE	jOip5N	19	11236817	457	218335	alcoholic_acute_pancreatitis_R5	TRUE	reported	218792	11347493	19	NA	Total lipids in HDL || id:met-d-HDL_L	TRUE	reported	igd	3	TRUE
met-d-HDL_L	rs75714888	A	C	NA	NA	0.021625	-0.0706636	0.0127923	3.69999e-08	0.0294	-0.2224	0.1988	0.2633	NA	30.5137	A	C	FALSE	FALSE	FALSE	jOip5N	16	56718970	457	218335	alcoholic_acute_pancreatitis_R5	TRUE	reported	218792	56752882	16	NA	Total lipids in HDL || id:met-d-HDL_L	TRUE	reported	igd	3	TRUE
met-d-HDL_L	rs75911530	A	G	NA	NA	0.032886	-0.144191	0.0109056	2.09991e-42	0.01083	0.2039	0.3411	0.5499	NA	174.814	A	G	FALSE	FALSE	FALSE	jOip5N	16	57015225	457	218335	alcoholic_acute_pancreatitis_R5	TRUE	reported	218792	57049137	16	NA	Total lipids in HDL || id:met-d-HDL_L	TRUE	reported	igd	3	TRUE
met-d-HDL_L	rs77960347	G	A	NA	NA	0.013239	0.30335	0.0161975	4.00037e-81	0.007284	-0.195	0.408	0.6327	NA	350.745	G	A	FALSE	FALSE	FALSE	jOip5N	18	49583585	457	218335	alcoholic_acute_pancreatitis_R5	TRUE	reported	218792	47109955	18	NA	Total lipids in HDL || id:met-d-HDL_L	TRUE	reported	igd	3	TRUE
met-d-HDL_L	rs7810507	A	G	NA	NA	0.281086	-0.0254473	0.00412293	5e-10	0.2865	0.0036	0.0734	0.9613	NA	38.0953	A	G	FALSE	FALSE	FALSE	jOip5N	7	130752717	457	218335	alcoholic_acute_pancreatitis_R5	TRUE	reported	218792	130437476	7	NA	Total lipids in HDL || id:met-d-HDL_L	TRUE	reported	igd	3	TRUE
met-d-HDL_L	rs7956099	C	T	NA	NA	0.474977	-0.0213769	0.00373198	4.79999e-09	0.6594	-0.019	0.071	0.7886	NA	32.8103	C	T	FALSE	FALSE	FALSE	jOip5N	12	103162331	457	218335	alcoholic_acute_pancreatitis_R5	TRUE	reported	218792	103556109	12	NA	Total lipids in HDL || id:met-d-HDL_L	TRUE	reported	igd	3	TRUE
met-d-HDL_L	rs8058512	T	C	NA	NA	0.72404	-0.025168	0.00415097	1.2e-09	0.6772	-0.0428	0.0719	0.5515	NA	36.7619	T	C	FALSE	FALSE	FALSE	jOip5N	16	57117884	457	218335	alcoholic_acute_pancreatitis_R5	TRUE	reported	218792	57151796	16	NA	Total lipids in HDL || id:met-d-HDL_L	TRUE	reported	igd	3	TRUE
met-d-HDL_L	rs838876	G	A	NA	NA	0.681444	-0.0409739	0.00403564	3.50026e-27	0.5815	0.045	0.0681	0.5082	NA	103.084	G	A	FALSE	FALSE	FALSE	jOip5N	12	124775342	457	218335	alcoholic_acute_pancreatitis_R5	TRUE	reported	218792	125259888	12	NA	Total lipids in HDL || id:met-d-HDL_L	TRUE	reported	igd	3	TRUE
met-d-HDL_L	rs907866	A	G	NA	NA	0.443205	-0.0294587	0.00374667	2.49977e-15	0.5517	-0.1156	0.0674	0.0866	NA	61.821	A	G	FALSE	FALSE	FALSE	jOip5N	2	20171619	457	218335	alcoholic_acute_pancreatitis_R5	TRUE	reported	218792	20371380	2	NA	Total lipids in HDL || id:met-d-HDL_L	TRUE	reported	igd	3	TRUE
met-d-HDL_L	rs9491697	G	A	NA	NA	0.463611	-0.0237145	0.00373585	1.6e-10	0.4457	0.1595	0.0676	0.01819	NA	40.2948	G	A	FALSE	FALSE	FALSE	jOip5N	6	127134977	457	218335	alcoholic_acute_pancreatitis_R5	TRUE	reported	218792	127456122	6	NA	Total lipids in HDL || id:met-d-HDL_L	TRUE	reported	igd	3	TRUE
met-d-HDL_L	rs967645	T	C	NA	NA	0.516501	-0.0257771	0.00370891	1.69981e-11	0.4447	-0.2111	0.0675	0.001771	NA	48.3032	T	C	FALSE	FALSE	FALSE	jOip5N	17	28386951	457	218335	alcoholic_acute_pancreatitis_R5	TRUE	reported	218792	26713970	17	NA	Total lipids in HDL || id:met-d-HDL_L	TRUE	reported	igd	3	TRUE
met-d-HDL_L	rs9687833	A	G	NA	NA	0.207013	-0.02958	0.00457543	4.49987e-11	0.1497	-0.0587	0.0934	0.5299	NA	41.7958	A	G	FALSE	FALSE	FALSE	jOip5N	5	56565774	457	218335	alcoholic_acute_pancreatitis_R5	TRUE	reported	218792	55861601	5	NA	Total lipids in HDL || id:met-d-HDL_L	TRUE	reported	igd	3	TRUE
met-d-Omega_6_pct	rs10020067	A	C	NA	NA	0.381451	-0.0268089	0.00413478	5.60015e-11	0.3074	-0.0097	0.073	0.8947	NA	42.0391	A	C	FALSE	FALSE	FALSE	jOip5N	4	87260339	457	218335	alcoholic_acute_pancreatitis_R5	TRUE	reported	218792	88181491	4	NA	Ratio of omega-6 fatty acids to total fatty acids || id:met-d-Omega_6_pct	TRUE	reported	igd	3	TRUE
met-d-Omega_6_pct	rs10455872	G	A	NA	NA	0.078988	0.139161	0.00744645	9.30037e-79	0.04575	-0.3193	0.1637	0.05114	NA	349.25	G	A	FALSE	FALSE	FALSE	jOip5N	6	160589086	457	218335	alcoholic_acute_pancreatitis_R5	TRUE	reported	218792	161010118	6	NA	Ratio of omega-6 fatty acids to total fatty acids || id:met-d-Omega_6_pct	TRUE	reported	igd	3	TRUE
met-d-Omega_6_pct	rs10733306	T	C	NA	NA	0.46003	0.0227079	0.0040634	3.69999e-08	0.4901	-0.0598	0.0671	0.3729	NA	31.2302	T	C	FALSE	FALSE	FALSE	jOip5N	9	16048250	457	218335	alcoholic_acute_pancreatitis_R5	TRUE	reported	218792	16048248	9	NA	Ratio of omega-6 fatty acids to total fatty acids || id:met-d-Omega_6_pct	TRUE	reported	igd	3	TRUE
met-d-Omega_6_pct	rs111351217	A	G	NA	NA	0.052244	-0.0534972	0.00917078	1.6e-08	0.02889	0.1328	0.2026	0.5122	NA	34.029	A	G	FALSE	FALSE	FALSE	jOip5N	17	43011957	457	218335	alcoholic_acute_pancreatitis_R5	TRUE	reported	218792	41163974	17	NA	Ratio of omega-6 fatty acids to total fatty acids || id:met-d-Omega_6_pct	TRUE	reported	igd	3	TRUE
met-d-Omega_6_pct	rs11429307	G	GT	NA	NA	0.808497	0.0446837	0.00512231	2.49977e-18	0.8648	0.021	0.0974	0.8293	NA	76.0968	G	GT	FALSE	FALSE	FALSE	jOip5N	5	56561198	457	218335	alcoholic_acute_pancreatitis_R5	TRUE	reported	218792	55857025	5	NA	Ratio of omega-6 fatty acids to total fatty acids || id:met-d-Omega_6_pct	TRUE	reported	igd	3	TRUE
met-d-Omega_6_pct	rs1168032	G	A	NA	NA	0.644939	-0.0496652	0.00419905	1.39991e-32	0.7143	0.0494	0.0743	0.5056	NA	139.895	G	A	FALSE	FALSE	FALSE	jOip5N	1	62502076	457	218335	alcoholic_acute_pancreatitis_R5	TRUE	reported	218792	62967747	1	NA	Ratio of omega-6 fatty acids to total fatty acids || id:met-d-Omega_6_pct	TRUE	reported	igd	3	TRUE
met-d-Omega_6_pct	rs116843064	A	G	NA	NA	0.019861	0.183686	0.0144132	4.49987e-37	0.02744	-0.0324	0.2068	0.8753	NA	162.417	A	G	FALSE	FALSE	FALSE	jOip5N	19	8364439	457	218335	alcoholic_acute_pancreatitis_R5	TRUE	reported	218792	8429323	19	NA	Ratio of omega-6 fatty acids to total fatty acids || id:met-d-Omega_6_pct	TRUE	reported	igd	3	TRUE
met-d-Omega_6_pct	rs117733303	G	A	NA	NA	0.018513	0.215888	0.0148972	2.19989e-47	0.0113	-0.4222	0.3199	0.1869	NA	210.014	G	A	FALSE	FALSE	FALSE	jOip5N	6	160501838	457	218335	alcoholic_acute_pancreatitis_R5	TRUE	reported	218792	160922870	6	NA	Ratio of omega-6 fatty acids to total fatty acids || id:met-d-Omega_6_pct	TRUE	reported	igd	3	TRUE
met-d-Omega_6_pct	rs12212146	C	T	NA	NA	0.074315	-0.0568652	0.00786527	8.80035e-14	0.0626	0.4388	0.141	0.001862	NA	52.2716	C	T	FALSE	FALSE	FALSE	jOip5N	6	160704422	457	218335	alcoholic_acute_pancreatitis_R5	TRUE	reported	218792	161125454	6	NA	Ratio of omega-6 fatty acids to total fatty acids || id:met-d-Omega_6_pct	TRUE	reported	igd	3	TRUE
met-d-Omega_6_pct	rs1260326	C	T	NA	NA	0.60401	0.109259	0.00410526	6.99842e-159	0.6493	0.0547	0.0701	0.4355	NA	708.326	C	T	FALSE	FALSE	FALSE	jOip5N	2	27508073	457	218335	alcoholic_acute_pancreatitis_R5	TRUE	reported	218792	27730940	2	NA	Ratio of omega-6 fatty acids to total fatty acids || id:met-d-Omega_6_pct	TRUE	reported	igd	3	TRUE
met-d-Omega_6_pct	rs13389219	T	C	NA	NA	0.392567	0.0383574	0.00411407	2.90001e-21	0.3477	0.0988	0.0705	0.161	NA	86.9271	T	C	FALSE	FALSE	FALSE	jOip5N	2	164672366	457	218335	alcoholic_acute_pancreatitis_R5	TRUE	reported	218792	165528876	2	NA	Ratio of omega-6 fatty acids to total fatty acids || id:met-d-Omega_6_pct	TRUE	reported	igd	3	TRUE
met-d-Omega_6_pct	rs139974673	C	T	NA	NA	0.025918	-0.137656	0.012671	9.09913e-28	0.005226	0.1538	0.4879	0.7526	NA	118.024	C	T	FALSE	FALSE	FALSE	jOip5N	15	43735687	457	218335	alcoholic_acute_pancreatitis_R5	TRUE	reported	218792	44027885	15	NA	Ratio of omega-6 fatty acids to total fatty acids || id:met-d-Omega_6_pct	TRUE	reported	igd	3	TRUE
met-d-Omega_6_pct	rs1546224	T	C	NA	NA	0.308646	-0.0239486	0.00435994	4.79999e-08	0.3559	-0.0093	0.0701	0.8949	NA	30.1717	T	C	FALSE	FALSE	FALSE	jOip5N	12	63302768	457	218335	alcoholic_acute_pancreatitis_R5	TRUE	reported	218792	63696548	12	NA	Ratio of omega-6 fatty acids to total fatty acids || id:met-d-Omega_6_pct	TRUE	reported	igd	3	TRUE
met-d-Omega_6_pct	rs1716407	A	G	NA	NA	0.592755	-0.0230595	0.00409177	1.7e-08	0.5717	-0.0316	0.0677	0.6405	NA	31.7598	A	G	FALSE	FALSE	FALSE	jOip5N	12	124030671	457	218335	alcoholic_acute_pancreatitis_R5	TRUE	reported	218792	124515218	12	NA	Ratio of omega-6 fatty acids to total fatty acids || id:met-d-Omega_6_pct	TRUE	reported	igd	3	TRUE
met-d-Omega_6_pct	rs1736070	T	C	NA	NA	0.666409	0.0245965	0.0043162	2e-08	0.6666	-0.0069	0.0763	0.9278	NA	32.4746	T	C	FALSE	FALSE	FALSE	jOip5N	8	11808296	457	218335	alcoholic_acute_pancreatitis_R5	TRUE	reported	218792	11665805	8	NA	Ratio of omega-6 fatty acids to total fatty acids || id:met-d-Omega_6_pct	TRUE	reported	igd	3	TRUE
met-d-Omega_6_pct	rs174528	C	T	NA	NA	0.377235	0.0248308	0.00414455	1.09999e-09	0.4203	0.0086	0.0679	0.8995	NA	35.8944	C	T	FALSE	FALSE	FALSE	jOip5N	11	61776027	457	218335	alcoholic_acute_pancreatitis_R5	TRUE	reported	218792	61543499	11	NA	Ratio of omega-6 fatty acids to total fatty acids || id:met-d-Omega_6_pct	TRUE	reported	igd	3	TRUE
met-d-Omega_6_pct	rs1801689	C	A	NA	NA	0.030526	0.0649827	0.0116846	6.90001e-09	0.00968	-0.3682	0.3593	0.3054	NA	30.9291	C	A	FALSE	FALSE	FALSE	jOip5N	17	66214462	457	218335	alcoholic_acute_pancreatitis_R5	TRUE	reported	218792	64210580	17	NA	Ratio of omega-6 fatty acids to total fatty acids || id:met-d-Omega_6_pct	TRUE	reported	igd	3	TRUE
met-d-Omega_6_pct	rs2068888	A	G	NA	NA	0.450134	0.0255934	0.0040382	2.80001e-10	0.4697	-0.058	0.0669	0.3865	NA	40.168	A	G	FALSE	FALSE	FALSE	jOip5N	10	93079885	457	218335	alcoholic_acute_pancreatitis_R5	TRUE	reported	218792	94839642	10	NA	Ratio of omega-6 fatty acids to total fatty acids || id:met-d-Omega_6_pct	TRUE	reported	igd	3	TRUE
met-d-Omega_6_pct	rs261290	C	T	NA	NA	0.654653	0.0629069	0.00423625	2.09991e-50	0.6183	0.0894	0.0688	0.1941	NA	220.513	C	T	FALSE	FALSE	FALSE	jOip5N	15	58386521	457	218335	alcoholic_acute_pancreatitis_R5	TRUE	reported	218792	58678720	15	NA	Ratio of omega-6 fatty acids to total fatty acids || id:met-d-Omega_6_pct	TRUE	reported	igd	3	TRUE
met-d-Omega_6_pct	rs2835056	G	A	NA	NA	0.345823	0.0217796	0.00421981	3.89996e-08	0.3705	-0.0145	0.0692	0.8335	NA	26.6388	G	A	FALSE	FALSE	FALSE	jOip5N	21	35633367	457	218335	alcoholic_acute_pancreatitis_R5	TRUE	reported	218792	37005665	21	NA	Ratio of omega-6 fatty acids to total fatty acids || id:met-d-Omega_6_pct	TRUE	reported	igd	3	TRUE
met-d-Omega_6_pct	rs28752523	T	C	NA	NA	0.193821	-0.0361874	0.00508331	4.30031e-13	0.09613	0.0325	0.1135	0.7749	NA	50.6782	T	C	FALSE	FALSE	FALSE	jOip5N	6	32616995	457	218335	alcoholic_acute_pancreatitis_R5	TRUE	reported	218792	32584772	6	NA	Ratio of omega-6 fatty acids to total fatty acids || id:met-d-Omega_6_pct	TRUE	reported	igd	3	TRUE
met-d-Omega_6_pct	rs2943656	G	A	NA	NA	0.635894	-0.033583	0.00416924	1.59993e-15	0.6175	0.0651	0.0689	0.3443	NA	64.8821	G	A	FALSE	FALSE	FALSE	jOip5N	2	226257202	457	218335	alcoholic_acute_pancreatitis_R5	TRUE	reported	218792	227121918	2	NA	Ratio of omega-6 fatty acids to total fatty acids || id:met-d-Omega_6_pct	TRUE	reported	igd	3	TRUE
met-d-Omega_6_pct	rs35169799	T	C	NA	NA	0.063327	-0.0478563	0.00826765	1.7e-09	0.09195	0.0028	0.1145	0.9802	NA	33.5053	T	C	FALSE	FALSE	FALSE	jOip5N	11	64263769	457	218335	alcoholic_acute_pancreatitis_R5	TRUE	reported	218792	64031241	11	NA	Ratio of omega-6 fatty acids to total fatty acids || id:met-d-Omega_6_pct	TRUE	reported	igd	3	TRUE
met-d-Omega_6_pct	rs4646246	G	A	NA	NA	0.18259	-0.0283178	0.00519496	8.79995e-09	0.218	-0.1438	0.0805	0.07421	NA	29.7136	G	A	FALSE	FALSE	FALSE	jOip5N	8	18391151	457	218335	alcoholic_acute_pancreatitis_R5	TRUE	reported	218792	18248661	8	NA	Ratio of omega-6 fatty acids to total fatty acids || id:met-d-Omega_6_pct	TRUE	reported	igd	3	TRUE
met-d-Omega_6_pct	rs4665710	C	A	NA	NA	0.792578	-0.0470122	0.00494139	3.69999e-22	0.7341	-0.0024	0.0756	0.9742	NA	90.5155	C	A	FALSE	FALSE	FALSE	jOip5N	2	20998163	457	218335	alcoholic_acute_pancreatitis_R5	TRUE	reported	218792	21221035	2	NA	Ratio of omega-6 fatty acids to total fatty acids || id:met-d-Omega_6_pct	TRUE	reported	igd	3	TRUE
met-d-Omega_6_pct	rs473224	G	T	NA	NA	0.853925	0.0606142	0.00576268	1.10002e-25	0.8565	-0.0532	0.0951	0.5758	NA	110.637	G	T	FALSE	FALSE	FALSE	jOip5N	15	58445142	457	218335	alcoholic_acute_pancreatitis_R5	TRUE	reported	218792	58737341	15	NA	Ratio of omega-6 fatty acids to total fatty acids || id:met-d-Omega_6_pct	TRUE	reported	igd	3	TRUE
met-d-Omega_6_pct	rs4810479	T	C	NA	NA	0.75018	0.0440519	0.00464348	2.60016e-22	0.7469	-0.1489	0.0767	0.05219	NA	89.9999	T	C	FALSE	FALSE	FALSE	jOip5N	20	45916409	457	218335	alcoholic_acute_pancreatitis_R5	TRUE	reported	218792	44545048	20	NA	Ratio of omega-6 fatty acids to total fatty acids || id:met-d-Omega_6_pct	TRUE	reported	igd	3	TRUE
met-d-Omega_6_pct	rs4871624	G	T	NA	NA	0.287462	-0.0289405	0.00446476	1.40001e-10	0.2671	0.108	0.0756	0.1529	NA	42.0161	G	T	FALSE	FALSE	FALSE	jOip5N	8	125617084	457	218335	alcoholic_acute_pancreatitis_R5	TRUE	reported	218792	126629328	8	NA	Ratio of omega-6 fatty acids to total fatty acids || id:met-d-Omega_6_pct	TRUE	reported	igd	3	TRUE
met-d-Omega_6_pct	rs534944	G	T	NA	NA	0.767256	-0.0344031	0.00475995	3.90032e-14	0.8494	0.0092	0.0942	0.9225	NA	52.2385	G	T	FALSE	FALSE	FALSE	jOip5N	3	136242189	457	218335	alcoholic_acute_pancreatitis_R5	TRUE	reported	218792	135961031	3	NA	Ratio of omega-6 fatty acids to total fatty acids || id:met-d-Omega_6_pct	TRUE	reported	igd	3	TRUE
met-d-Omega_6_pct	rs6905288	A	G	NA	NA	0.56854	-0.0255665	0.00404617	1.29999e-10	0.5672	0.051	0.0678	0.4517	NA	39.9259	A	G	FALSE	FALSE	FALSE	jOip5N	6	43791136	457	218335	alcoholic_acute_pancreatitis_R5	TRUE	reported	218792	43758873	6	NA	Ratio of omega-6 fatty acids to total fatty acids || id:met-d-Omega_6_pct	TRUE	reported	igd	3	TRUE
met-d-Omega_6_pct	rs6938550	A	G	NA	NA	0.914145	0.0391913	0.00717133	1.89998e-08	0.8736	-0.0707	0.1004	0.4813	NA	29.8662	A	G	FALSE	FALSE	FALSE	jOip5N	6	20461907	457	218335	alcoholic_acute_pancreatitis_R5	TRUE	reported	218792	20462138	6	NA	Ratio of omega-6 fatty acids to total fatty acids || id:met-d-Omega_6_pct	TRUE	reported	igd	3	TRUE
met-d-Omega_6_pct	rs7047907	A	G	NA	NA	0.742524	-0.0259918	0.00461138	1.29999e-08	0.7465	-0.003	0.0767	0.9686	NA	31.7695	A	G	FALSE	FALSE	FALSE	jOip5N	9	83753745	457	218335	alcoholic_acute_pancreatitis_R5	TRUE	reported	218792	86368660	9	NA	Ratio of omega-6 fatty acids to total fatty acids || id:met-d-Omega_6_pct	TRUE	reported	igd	3	TRUE
met-d-Omega_6_pct	rs708272	A	G	NA	NA	0.432765	0.0261942	0.00405573	3.10027e-11	0.4445	0.0411	0.0674	0.5419	NA	41.7131	A	G	FALSE	FALSE	FALSE	jOip5N	16	56962376	457	218335	alcoholic_acute_pancreatitis_R5	TRUE	reported	218792	56996288	16	NA	Ratio of omega-6 fatty acids to total fatty acids || id:met-d-Omega_6_pct	TRUE	reported	igd	3	TRUE
met-d-Omega_6_pct	rs72555385	G	A	NA	NA	0.049322	-0.0532093	0.00932668	1.5e-08	0.02292	-0.1057	0.2296	0.6454	NA	32.5477	G	A	FALSE	FALSE	FALSE	jOip5N	7	73709143	457	218335	alcoholic_acute_pancreatitis_R5	TRUE	reported	218792	73123473	7	NA	Ratio of omega-6 fatty acids to total fatty acids || id:met-d-Omega_6_pct	TRUE	reported	igd	3	TRUE
met-d-Omega_6_pct	rs72836561	T	C	NA	NA	0.031483	-0.083998	0.0115096	5.79963e-14	0.03216	0.2966	0.1912	0.1208	NA	53.262	T	C	FALSE	FALSE	FALSE	jOip5N	17	43848758	457	218335	alcoholic_acute_pancreatitis_R5	TRUE	reported	218792	41926126	17	NA	Ratio of omega-6 fatty acids to total fatty acids || id:met-d-Omega_6_pct	TRUE	reported	igd	3	TRUE
met-d-Omega_6_pct	rs76890070	T	C	NA	NA	0.030697	0.0674408	0.0117769	4.30002e-09	0.06338	0.0094	0.1367	0.9454	NA	32.7932	T	C	FALSE	FALSE	FALSE	jOip5N	1	172221354	457	218335	alcoholic_acute_pancreatitis_R5	TRUE	reported	218792	172190494	1	NA	Ratio of omega-6 fatty acids to total fatty acids || id:met-d-Omega_6_pct	TRUE	reported	igd	3	TRUE
met-d-Omega_6_pct	rs78058190	A	G	NA	NA	0.050105	-0.0677909	0.0103987	2.19989e-11	0.0823	0.0996	0.123	0.4181	NA	42.4996	A	G	FALSE	FALSE	FALSE	jOip5N	2	218835276	457	218335	alcoholic_acute_pancreatitis_R5	TRUE	reported	218792	219699999	2	NA	Ratio of omega-6 fatty acids to total fatty acids || id:met-d-Omega_6_pct	TRUE	reported	igd	3	TRUE
met-d-Omega_6_pct	rs9908820	G	A	NA	NA	0.729141	-0.0281089	0.00452935	1.7e-09	0.7656	-0.1615	0.0791	0.04118	NA	38.5138	G	A	FALSE	FALSE	FALSE	jOip5N	17	75412738	457	218335	alcoholic_acute_pancreatitis_R5	TRUE	reported	218792	73408819	17	NA	Ratio of omega-6 fatty acids to total fatty acids || id:met-d-Omega_6_pct	TRUE	reported	igd	3	TRUE
met-d-IDL_TG	rs10008637	C	T	NA	NA	0.461937	0.024722	0.00409922	1.29999e-10	0.4601	0.0213	0.0673	0.752	NA	36.3718	C	T	FALSE	FALSE	FALSE	jOip5N	4	76492991	457	218335	alcoholic_acute_pancreatitis_R5	TRUE	reported	218792	77414144	4	NA	Triglycerides in IDL || id:met-d-IDL_TG	TRUE	reported	igd	3	TRUE
met-d-IDL_TG	rs10096633	T	C	NA	NA	0.123912	-0.119386	0.00617908	6.70039e-87	0.09717	-0.1965	0.113	0.08209	NA	373.301	T	C	FALSE	FALSE	FALSE	jOip5N	8	19973410	457	218335	alcoholic_acute_pancreatitis_R5	TRUE	reported	218792	19830921	8	NA	Triglycerides in IDL || id:met-d-IDL_TG	TRUE	reported	igd	3	TRUE
met-d-IDL_TG	rs10881987	G	A	NA	NA	0.527443	-0.0275197	0.00409317	4.19952e-12	0.4069	0.0017	0.0683	0.9801	NA	45.2031	G	A	FALSE	FALSE	FALSE	jOip5N	10	91882112	457	218335	alcoholic_acute_pancreatitis_R5	TRUE	reported	218792	93641869	10	NA	Triglycerides in IDL || id:met-d-IDL_TG	TRUE	reported	igd	3	TRUE
met-d-IDL_TG	rs1128249	T	G	NA	NA	0.391999	-0.0353931	0.00417782	3.59998e-18	0.3479	0.0983	0.0704	0.1627	NA	71.7691	T	G	FALSE	FALSE	FALSE	jOip5N	2	164672114	457	218335	alcoholic_acute_pancreatitis_R5	TRUE	reported	218792	165528624	2	NA	Triglycerides in IDL || id:met-d-IDL_TG	TRUE	reported	igd	3	TRUE
met-d-IDL_TG	rs112875651	A	G	NA	NA	0.392383	-0.0952884	0.00423343	1.69824e-118	0.3872	-0.0958	0.0688	0.164	NA	506.635	A	G	FALSE	FALSE	FALSE	jOip5N	8	125494452	457	218335	alcoholic_acute_pancreatitis_R5	TRUE	reported	218792	126506694	8	NA	Triglycerides in IDL || id:met-d-IDL_TG	TRUE	reported	igd	3	TRUE
met-d-IDL_TG	rs11429307	G	GT	NA	NA	0.808481	-0.0454579	0.00520176	7.10068e-19	0.8648	0.021	0.0974	0.8293	NA	76.3692	G	GT	FALSE	FALSE	FALSE	jOip5N	5	56561198	457	218335	alcoholic_acute_pancreatitis_R5	TRUE	reported	218792	55857025	5	NA	Triglycerides in IDL || id:met-d-IDL_TG	TRUE	reported	igd	3	TRUE
met-d-IDL_TG	rs116843064	A	G	NA	NA	0.019852	-0.168075	0.0146398	2.39994e-32	0.02744	-0.0324	0.2068	0.8753	NA	131.806	A	G	FALSE	FALSE	FALSE	jOip5N	19	8364439	457	218335	alcoholic_acute_pancreatitis_R5	TRUE	reported	218792	8429323	19	NA	Triglycerides in IDL || id:met-d-IDL_TG	TRUE	reported	igd	3	TRUE
met-d-IDL_TG	rs12263369	T	C	NA	NA	0.591595	0.024567	0.00415514	3.79997e-10	0.5838	0.1472	0.0679	0.03014	NA	34.9569	T	C	FALSE	FALSE	FALSE	jOip5N	10	93063586	457	218335	alcoholic_acute_pancreatitis_R5	TRUE	reported	218792	94823343	10	NA	Triglycerides in IDL || id:met-d-IDL_TG	TRUE	reported	igd	3	TRUE
met-d-IDL_TG	rs1260326	C	T	NA	NA	0.603982	-0.0937313	0.00416732	5.00035e-116	0.6493	0.0547	0.0701	0.4355	NA	505.889	C	T	FALSE	FALSE	FALSE	jOip5N	2	27508073	457	218335	alcoholic_acute_pancreatitis_R5	TRUE	reported	218792	27730940	2	NA	Triglycerides in IDL || id:met-d-IDL_TG	TRUE	reported	igd	3	TRUE
met-d-IDL_TG	rs12701713	A	G	NA	NA	0.216732	-0.0369058	0.0049565	1.9002e-13	0.2603	0.1345	0.0757	0.0756	NA	55.442	A	G	FALSE	FALSE	FALSE	jOip5N	7	1050869	457	218335	alcoholic_acute_pancreatitis_R5	TRUE	reported	218792	1090505	7	NA	Triglycerides in IDL || id:met-d-IDL_TG	TRUE	reported	igd	3	TRUE
met-d-IDL_TG	rs141469619	G	A	NA	NA	0.010141	0.222452	0.0215613	5.10035e-28	0.004062	1.497	0.5681	0.008413	NA	106.444	G	A	FALSE	FALSE	FALSE	jOip5N	11	116843577	457	218335	alcoholic_acute_pancreatitis_R5	TRUE	reported	218792	116714293	11	NA	Triglycerides in IDL || id:met-d-IDL_TG	TRUE	reported	igd	3	TRUE
met-d-IDL_TG	rs1495741	A	G	NA	NA	0.779137	-0.0354677	0.00491265	7.39946e-14	0.7493	0.1149	0.077	0.1356	NA	52.1236	A	G	FALSE	FALSE	FALSE	jOip5N	8	18415371	457	218335	alcoholic_acute_pancreatitis_R5	TRUE	reported	218792	18272881	8	NA	Triglycerides in IDL || id:met-d-IDL_TG	TRUE	reported	igd	3	TRUE
met-d-IDL_TG	rs150844304	C	A	NA	NA	0.025676	0.165983	0.0128617	1e-39	0.005013	0.1938	0.4963	0.6962	NA	166.545	C	A	FALSE	FALSE	FALSE	jOip5N	15	43434427	457	218335	alcoholic_acute_pancreatitis_R5	TRUE	reported	218792	43726625	15	NA	Triglycerides in IDL || id:met-d-IDL_TG	TRUE	reported	igd	3	TRUE
met-d-IDL_TG	rs1515108	T	C	NA	NA	0.635491	0.0281059	0.00422797	6.4003e-11	0.6175	0.0649	0.0689	0.3458	NA	44.1907	T	C	FALSE	FALSE	FALSE	jOip5N	2	226258370	457	218335	alcoholic_acute_pancreatitis_R5	TRUE	reported	218792	227123086	2	NA	Triglycerides in IDL || id:met-d-IDL_TG	TRUE	reported	igd	3	TRUE
met-d-IDL_TG	rs17242381	C	T	NA	NA	0.126669	-0.0520718	0.0061682	1.20005e-17	0.1096	-0.0716	0.1074	0.5053	NA	71.267	C	T	FALSE	FALSE	FALSE	jOip5N	19	11096053	457	218335	alcoholic_acute_pancreatitis_R5	TRUE	reported	218792	11206729	19	NA	Triglycerides in IDL || id:met-d-IDL_TG	TRUE	reported	igd	3	TRUE
met-d-IDL_TG	rs186696265	T	C	NA	NA	0.014352	-0.158728	0.0172159	2.80027e-22	0.01664	-0.3743	0.2651	0.158	NA	85.0056	T	C	FALSE	FALSE	FALSE	jOip5N	6	160690668	457	218335	alcoholic_acute_pancreatitis_R5	TRUE	reported	218792	161111700	6	NA	Triglycerides in IDL || id:met-d-IDL_TG	TRUE	reported	igd	3	TRUE
met-d-IDL_TG	rs261290	C	T	NA	NA	0.654642	-0.241555	0.00428563	1e-200	0.6183	0.0894	0.0688	0.1941	NA	3176.89	C	T	FALSE	FALSE	FALSE	jOip5N	15	58386521	457	218335	alcoholic_acute_pancreatitis_R5	TRUE	reported	218792	58678720	15	NA	Triglycerides in IDL || id:met-d-IDL_TG	TRUE	reported	igd	3	TRUE
met-d-IDL_TG	rs261337	C	T	NA	NA	0.05568	0.0679272	0.00895465	1e-14	0.1115	-0.0329	0.1046	0.7533	NA	57.5427	C	T	FALSE	FALSE	FALSE	jOip5N	15	58443250	457	218335	alcoholic_acute_pancreatitis_R5	TRUE	reported	218792	58735449	15	NA	Triglycerides in IDL || id:met-d-IDL_TG	TRUE	reported	igd	3	TRUE
met-d-IDL_TG	rs2721961	G	T	NA	NA	0.280826	-0.0293727	0.00454606	1.09999e-09	0.3093	-0.0545	0.0725	0.4523	NA	41.7462	G	T	FALSE	FALSE	FALSE	jOip5N	8	115645684	457	218335	alcoholic_acute_pancreatitis_R5	TRUE	reported	218792	116657911	8	NA	Triglycerides in IDL || id:met-d-IDL_TG	TRUE	reported	igd	3	TRUE
met-d-IDL_TG	rs28752924	C	T	NA	NA	0.445527	0.0289744	0.00423328	5.1e-09	0.4441	-0.0903	0.0758	0.2339	NA	46.8463	C	T	FALSE	FALSE	FALSE	jOip5N	6	31336145	457	218335	alcoholic_acute_pancreatitis_R5	TRUE	reported	218792	31303922	6	NA	Triglycerides in IDL || id:met-d-IDL_TG	TRUE	reported	igd	3	TRUE
met-d-IDL_TG	rs34327193	T	TA	NA	NA	0.677135	-0.0281989	0.0045222	1e-10	0.6776	0.0456	0.0719	0.5259	NA	38.8835	T	TA	FALSE	FALSE	FALSE	jOip5N	4	68458348	457	218335	alcoholic_acute_pancreatitis_R5	TRUE	reported	218792	69324066	4	NA	Triglycerides in IDL || id:met-d-IDL_TG	TRUE	reported	igd	3	TRUE
met-d-IDL_TG	rs34417180	A	C	NA	NA	0.166849	-0.035658	0.00546374	4.60045e-12	0.1677	-0.0726	0.0902	0.4211	NA	42.5926	A	C	FALSE	FALSE	FALSE	jOip5N	16	72185857	457	218335	alcoholic_acute_pancreatitis_R5	TRUE	reported	218792	72219756	16	NA	Triglycerides in IDL || id:met-d-IDL_TG	TRUE	reported	igd	3	TRUE
met-d-IDL_TG	rs3747207	A	G	NA	NA	0.214999	0.0301823	0.00497286	2.69998e-10	0.2265	-0.0454	0.08	0.5699	NA	36.8377	A	G	FALSE	FALSE	FALSE	jOip5N	22	43928975	457	218335	alcoholic_acute_pancreatitis_R5	TRUE	reported	218792	44324855	22	NA	Triglycerides in IDL || id:met-d-IDL_TG	TRUE	reported	igd	3	TRUE
met-d-IDL_TG	rs3860847	A	G	NA	NA	0.212511	0.0299659	0.0050115	4.09996e-09	0.2175	0.0775	0.082	0.3445	NA	35.7536	A	G	FALSE	FALSE	FALSE	jOip5N	8	125619555	457	218335	alcoholic_acute_pancreatitis_R5	TRUE	reported	218792	126631799	8	NA	Triglycerides in IDL || id:met-d-IDL_TG	TRUE	reported	igd	3	TRUE
met-d-IDL_TG	rs42125	G	A	NA	NA	0.023006	0.0865049	0.0150443	2.80001e-09	0.02444	-0.3467	0.2276	0.1277	NA	33.0626	G	A	FALSE	FALSE	FALSE	jOip5N	7	73409447	457	218335	alcoholic_acute_pancreatitis_R5	TRUE	reported	218792	72823777	7	NA	Triglycerides in IDL || id:met-d-IDL_TG	TRUE	reported	igd	3	TRUE
met-d-IDL_TG	rs4564803	T	G	NA	NA	0.22815	-0.0769878	0.00484919	3.19963e-58	0.2778	-0.0165	0.0746	0.8251	NA	252.061	T	G	FALSE	FALSE	FALSE	jOip5N	2	20982630	457	218335	alcoholic_acute_pancreatitis_R5	TRUE	reported	218792	21205502	2	NA	Triglycerides in IDL || id:met-d-IDL_TG	TRUE	reported	igd	3	TRUE
met-d-IDL_TG	rs4704834	G	A	NA	NA	0.644037	0.0445543	0.00425759	1.39991e-27	0.6721	-0.0392	0.0716	0.5834	NA	109.509	G	A	FALSE	FALSE	FALSE	jOip5N	5	157016055	457	218335	alcoholic_acute_pancreatitis_R5	TRUE	reported	218792	156443066	5	NA	Triglycerides in IDL || id:met-d-IDL_TG	TRUE	reported	igd	3	TRUE
met-d-IDL_TG	rs4765127	T	G	NA	NA	0.334977	-0.0232055	0.00431452	3.59998e-09	0.2996	0.0725	0.0734	0.323	NA	28.9279	T	G	FALSE	FALSE	FALSE	jOip5N	12	123975620	457	218335	alcoholic_acute_pancreatitis_R5	TRUE	reported	218792	124460167	12	NA	Triglycerides in IDL || id:met-d-IDL_TG	TRUE	reported	igd	3	TRUE
met-d-IDL_TG	rs4810479	T	C	NA	NA	0.750222	-0.0303991	0.00471647	1.50003e-11	0.7469	-0.1489	0.0767	0.05219	NA	41.542	T	C	FALSE	FALSE	FALSE	jOip5N	20	45916409	457	218335	alcoholic_acute_pancreatitis_R5	TRUE	reported	218792	44545048	20	NA	Triglycerides in IDL || id:met-d-IDL_TG	TRUE	reported	igd	3	TRUE
met-d-IDL_TG	rs4817999	A	C	NA	NA	0.565947	0.0247576	0.00412373	2.39999e-09	0.6893	-0.0672	0.0727	0.3552	NA	36.0443	A	C	FALSE	FALSE	FALSE	jOip5N	21	39182429	457	218335	alcoholic_acute_pancreatitis_R5	TRUE	reported	218792	40554355	21	NA	Triglycerides in IDL || id:met-d-IDL_TG	TRUE	reported	igd	3	TRUE
met-d-IDL_TG	rs483082	T	G	NA	NA	0.236543	0.0532743	0.00480749	8.60003e-31	0.236	-0.0259	0.0789	0.7425	NA	122.8	T	G	FALSE	FALSE	FALSE	jOip5N	19	44912921	457	218335	alcoholic_acute_pancreatitis_R5	TRUE	reported	218792	45416178	19	NA	Triglycerides in IDL || id:met-d-IDL_TG	TRUE	reported	igd	3	TRUE
met-d-IDL_TG	rs523118	G	T	NA	NA	0.767024	0.0500208	0.00483534	1.10002e-26	0.8495	0.0086	0.0942	0.9274	NA	107.016	G	T	FALSE	FALSE	FALSE	jOip5N	3	136247046	457	218335	alcoholic_acute_pancreatitis_R5	TRUE	reported	218792	135965888	3	NA	Triglycerides in IDL || id:met-d-IDL_TG	TRUE	reported	igd	3	TRUE
met-d-IDL_TG	rs55747707	A	G	NA	NA	0.203628	-0.075843	0.00508361	7.00003e-50	0.18	0.01	0.0877	0.9094	NA	222.58	A	G	FALSE	FALSE	FALSE	jOip5N	7	73623036	457	218335	alcoholic_acute_pancreatitis_R5	TRUE	reported	218792	73037366	7	NA	Triglycerides in IDL || id:met-d-IDL_TG	TRUE	reported	igd	3	TRUE
met-d-IDL_TG	rs6078	A	G	NA	NA	0.028854	0.108314	0.0121626	2.19989e-19	0.05524	0.0374	0.1463	0.798	NA	79.3079	A	G	FALSE	FALSE	FALSE	jOip5N	15	58541794	457	218335	alcoholic_acute_pancreatitis_R5	TRUE	reported	218792	58833993	15	NA	Triglycerides in IDL || id:met-d-IDL_TG	TRUE	reported	igd	3	TRUE
met-d-IDL_TG	rs6090040	C	A	NA	NA	0.52	-0.0214428	0.00410201	4.90004e-08	0.5441	0.0146	0.0673	0.8283	NA	27.3256	C	A	FALSE	FALSE	FALSE	jOip5N	20	64060707	457	218335	alcoholic_acute_pancreatitis_R5	TRUE	reported	218792	62692060	20	NA	Triglycerides in IDL || id:met-d-IDL_TG	TRUE	reported	igd	3	TRUE
met-d-IDL_TG	rs60960031	A	G	NA	NA	0.402844	-0.032662	0.00416357	1.39991e-15	0.4138	0.0397	0.0681	0.56	NA	61.5395	A	G	FALSE	FALSE	FALSE	jOip5N	2	21307787	457	218335	alcoholic_acute_pancreatitis_R5	TRUE	reported	218792	21530659	2	NA	Triglycerides in IDL || id:met-d-IDL_TG	TRUE	reported	igd	3	TRUE
met-d-IDL_TG	rs629301	T	G	NA	NA	0.778046	0.0485631	0.00490321	4.19952e-25	0.7853	0.0904	0.0814	0.2668	NA	98.0961	T	G	FALSE	FALSE	FALSE	jOip5N	1	109275684	457	218335	alcoholic_acute_pancreatitis_R5	TRUE	reported	218792	109818306	1	NA	Triglycerides in IDL || id:met-d-IDL_TG	TRUE	reported	igd	3	TRUE
met-d-IDL_TG	rs632057	G	T	NA	NA	0.627779	-0.0320838	0.00422124	4.19952e-14	0.5714	-0.0684	0.0676	0.3119	NA	57.7686	G	T	FALSE	FALSE	FALSE	jOip5N	6	139512875	457	218335	alcoholic_acute_pancreatitis_R5	TRUE	reported	218792	139834012	6	NA	Triglycerides in IDL || id:met-d-IDL_TG	TRUE	reported	igd	3	TRUE
met-d-IDL_TG	rs633695	G	A	NA	NA	0.29236	0.184935	0.00448709	1e-200	0.3054	0.0017	0.0725	0.9814	NA	1698.67	G	A	FALSE	FALSE	FALSE	jOip5N	15	58433640	457	218335	alcoholic_acute_pancreatitis_R5	TRUE	reported	218792	58725839	15	NA	Triglycerides in IDL || id:met-d-IDL_TG	TRUE	reported	igd	3	TRUE
met-d-IDL_TG	rs6602911	T	C	NA	NA	0.360032	0.0284646	0.00425113	1e-11	0.3624	-0.0722	0.0704	0.3051	NA	44.8334	T	C	FALSE	FALSE	FALSE	jOip5N	13	113844399	457	218335	alcoholic_acute_pancreatitis_R5	TRUE	reported	218792	114547372	13	NA	Triglycerides in IDL || id:met-d-IDL_TG	TRUE	reported	igd	3	TRUE
met-d-IDL_TG	rs7157785	T	G	NA	NA	0.159922	0.0369733	0.0055759	3.69999e-12	0.1343	-0.1308	0.0995	0.1888	NA	43.969	T	G	FALSE	FALSE	FALSE	jOip5N	14	63768838	457	218335	alcoholic_acute_pancreatitis_R5	TRUE	reported	218792	64235556	14	NA	Triglycerides in IDL || id:met-d-IDL_TG	TRUE	reported	igd	3	TRUE
met-d-IDL_TG	rs72769438	C	T	NA	NA	0.110155	-0.040205	0.00652798	1.79999e-10	0.08517	0.085	0.1223	0.4869	NA	37.9317	C	T	FALSE	FALSE	FALSE	jOip5N	16	967982	457	218335	alcoholic_acute_pancreatitis_R5	TRUE	reported	218792	1017982	16	NA	Triglycerides in IDL || id:met-d-IDL_TG	TRUE	reported	igd	3	TRUE
met-d-IDL_TG	rs73030808	A	G	NA	NA	0.141312	0.0299834	0.0058926	4.20001e-08	0.1609	0.1446	0.0914	0.1136	NA	25.8909	A	G	FALSE	FALSE	FALSE	jOip5N	6	159834902	457	218335	alcoholic_acute_pancreatitis_R5	TRUE	reported	218792	160255934	6	NA	Triglycerides in IDL || id:met-d-IDL_TG	TRUE	reported	igd	3	TRUE
met-d-IDL_TG	rs739320	C	T	NA	NA	0.606678	-0.0337351	0.00427368	1.50003e-14	0.6731	0.1189	0.0715	0.09646	NA	62.3103	C	T	FALSE	FALSE	FALSE	jOip5N	19	48758111	457	218335	alcoholic_acute_pancreatitis_R5	TRUE	reported	218792	49261368	19	NA	Triglycerides in IDL || id:met-d-IDL_TG	TRUE	reported	igd	3	TRUE
met-d-IDL_TG	rs75679663	A	C	NA	NA	0.008603	-0.162256	0.0223584	1.10002e-12	0.02786	-0.1118	0.2019	0.5797	NA	52.6648	A	C	FALSE	FALSE	FALSE	jOip5N	17	4764677	457	218335	alcoholic_acute_pancreatitis_R5	TRUE	reported	218792	4667972	17	NA	Triglycerides in IDL || id:met-d-IDL_TG	TRUE	reported	igd	3	TRUE
met-d-IDL_TG	rs7646100	T	C	NA	NA	0.124764	0.0427472	0.00618326	6.4998e-13	0.1313	0.1077	0.0985	0.2744	NA	47.7948	T	C	FALSE	FALSE	FALSE	jOip5N	3	170974707	457	218335	alcoholic_acute_pancreatitis_R5	TRUE	reported	218792	170692496	3	NA	Triglycerides in IDL || id:met-d-IDL_TG	TRUE	reported	igd	3	TRUE
met-d-IDL_TG	rs7826120	C	T	NA	NA	0.666614	-0.024394	0.00434143	3.2e-08	0.6146	0.0997	0.0686	0.1462	NA	31.5719	C	T	FALSE	FALSE	FALSE	jOip5N	8	58459166	457	218335	alcoholic_acute_pancreatitis_R5	TRUE	reported	218792	59371725	8	NA	Triglycerides in IDL || id:met-d-IDL_TG	TRUE	reported	igd	3	TRUE
met-d-IDL_TG	rs7979473	G	A	NA	NA	0.612997	-0.0337476	0.00422637	5.19996e-16	0.581	-0.1114	0.068	0.1014	NA	63.7604	G	A	FALSE	FALSE	FALSE	jOip5N	12	120982457	457	218335	alcoholic_acute_pancreatitis_R5	TRUE	reported	218792	121420260	12	NA	Triglycerides in IDL || id:met-d-IDL_TG	TRUE	reported	igd	3	TRUE
met-d-IDL_TG	rs9271642	G	A	NA	NA	0.592707	0.0398496	0.00415849	1.10002e-21	0.5841	-0.0158	0.0748	0.8327	NA	91.8283	G	A	FALSE	FALSE	FALSE	jOip5N	6	32624442	457	218335	alcoholic_acute_pancreatitis_R5	TRUE	reported	218792	32592219	6	NA	Triglycerides in IDL || id:met-d-IDL_TG	TRUE	reported	igd	3	TRUE
met-d-Tyr	rs1126671	C	T	NA	NA	0.697944	-0.0405903	0.00449601	1.69981e-19	0.6976	0.0198	0.0729	0.7864	NA	81.5061	C	T	FALSE	FALSE	FALSE	jOip5N	4	99127263	457	218335	alcoholic_acute_pancreatitis_R5	TRUE	reported	218792	100048414	4	NA	Tyrosine || id:met-d-Tyr	TRUE	reported	igd	3	TRUE
met-d-Tyr	rs116862171	G	A	NA	NA	0.01745	0.0925493	0.0161497	1e-08	0.02027	0.1866	0.2389	0.4349	NA	32.8411	G	A	FALSE	FALSE	FALSE	jOip5N	6	111824586	457	218335	alcoholic_acute_pancreatitis_R5	TRUE	reported	218792	112145789	6	NA	Tyrosine || id:met-d-Tyr	TRUE	reported	igd	3	TRUE
met-d-Tyr	rs12206654	C	T	NA	NA	0.146605	0.188204	0.00587394	1e-200	0.1047	0.1832	0.11	0.09585	NA	1026.59	C	T	FALSE	FALSE	FALSE	jOip5N	6	111235631	457	218335	alcoholic_acute_pancreatitis_R5	TRUE	reported	218792	111556834	6	NA	Tyrosine || id:met-d-Tyr	TRUE	reported	igd	3	TRUE
met-d-Tyr	rs1433210	C	A	NA	NA	0.246119	-0.0265777	0.00479377	2.99999e-08	0.2483	0.0121	0.0775	0.8758	NA	30.7383	C	A	FALSE	FALSE	FALSE	jOip5N	4	123845801	457	218335	alcoholic_acute_pancreatitis_R5	TRUE	reported	218792	124766956	4	NA	Tyrosine || id:met-d-Tyr	TRUE	reported	igd	3	TRUE
met-d-Tyr	rs146133919	C	T	NA	NA	0.027079	-0.0781063	0.013185	3.09999e-09	0.03115	-0.1976	0.1973	0.3167	NA	35.0923	C	T	FALSE	FALSE	FALSE	jOip5N	6	111808797	457	218335	alcoholic_acute_pancreatitis_R5	TRUE	reported	218792	112130000	6	NA	Tyrosine || id:met-d-Tyr	TRUE	reported	igd	3	TRUE
met-d-Tyr	rs174547	C	T	NA	NA	0.342661	0.0339256	0.00433634	5.10035e-15	0.4138	-0.0052	0.068	0.9393	NA	61.208	C	T	FALSE	FALSE	FALSE	jOip5N	11	61803311	457	218335	alcoholic_acute_pancreatitis_R5	TRUE	reported	218792	61570783	11	NA	Tyrosine || id:met-d-Tyr	TRUE	reported	igd	3	TRUE
met-d-Tyr	rs1800961	T	C	NA	NA	0.030193	-0.0731429	0.012043	1.29999e-09	0.04537	-0.1496	0.1597	0.349	NA	36.8871	T	C	FALSE	FALSE	FALSE	jOip5N	20	44413724	457	218335	alcoholic_acute_pancreatitis_R5	TRUE	reported	218792	43042364	20	NA	Tyrosine || id:met-d-Tyr	TRUE	reported	igd	3	TRUE
met-d-Tyr	rs194749	C	T	NA	NA	0.24019	0.0265613	0.00483959	4.09996e-08	0.2779	-0.1193	0.0745	0.1094	NA	30.1218	C	T	FALSE	FALSE	FALSE	jOip5N	14	68807188	457	218335	alcoholic_acute_pancreatitis_R5	TRUE	reported	218792	69273905	14	NA	Tyrosine || id:met-d-Tyr	TRUE	reported	igd	3	TRUE
met-d-Tyr	rs2168101	A	C	NA	NA	0.308215	-0.031063	0.00460962	1.59993e-11	0.3742	-0.0802	0.0697	0.2502	NA	45.4105	A	C	FALSE	FALSE	FALSE	jOip5N	11	8233861	457	218335	alcoholic_acute_pancreatitis_R5	TRUE	reported	218792	8255408	11	NA	Tyrosine || id:met-d-Tyr	TRUE	reported	igd	3	TRUE
met-d-Tyr	rs2230681	C	T	NA	NA	0.874664	-0.0420843	0.00623021	1.39991e-11	0.7887	0.0146	0.0814	0.8582	NA	45.6284	C	T	FALSE	FALSE	FALSE	jOip5N	12	121888906	457	218335	alcoholic_acute_pancreatitis_R5	TRUE	reported	218792	122326812	12	NA	Tyrosine || id:met-d-Tyr	TRUE	reported	igd	3	TRUE
met-d-Tyr	rs35614968	A	G	NA	NA	0.028196	-0.121884	0.0127492	1.20005e-21	0.04621	-0.0741	0.1599	0.643	NA	91.3961	A	G	FALSE	FALSE	FALSE	jOip5N	6	111699038	457	218335	alcoholic_acute_pancreatitis_R5	TRUE	reported	218792	112020241	6	NA	Tyrosine || id:met-d-Tyr	TRUE	reported	igd	3	TRUE
met-d-Tyr	rs36055409	T	G	NA	NA	0.14239	0.033308	0.00594393	2.1e-08	0.1256	0.0399	0.1008	0.692	NA	31.4015	T	G	FALSE	FALSE	FALSE	jOip5N	12	59596822	457	218335	alcoholic_acute_pancreatitis_R5	TRUE	reported	218792	59990603	12	NA	Tyrosine || id:met-d-Tyr	TRUE	reported	igd	3	TRUE
met-d-Tyr	rs3747207	A	G	NA	NA	0.21503	0.0294005	0.00502125	4.79999e-09	0.2265	-0.0454	0.08	0.5699	NA	34.2835	A	G	FALSE	FALSE	FALSE	jOip5N	22	43928975	457	218335	alcoholic_acute_pancreatitis_R5	TRUE	reported	218792	44324855	22	NA	Tyrosine || id:met-d-Tyr	TRUE	reported	igd	3	TRUE
met-d-Tyr	rs4149056	C	T	NA	NA	0.150912	-0.0596744	0.00574268	2.70023e-25	0.2022	0.0041	0.0832	0.961	NA	107.981	C	T	FALSE	FALSE	FALSE	jOip5N	12	21178615	457	218335	alcoholic_acute_pancreatitis_R5	TRUE	reported	218792	21331549	12	NA	Tyrosine || id:met-d-Tyr	TRUE	reported	igd	3	TRUE
met-d-Tyr	rs4788811	G	A	NA	NA	0.141353	-0.0403111	0.00601642	2.09991e-11	0.1994	0.0649	0.0837	0.438	NA	44.8924	G	A	FALSE	FALSE	FALSE	jOip5N	16	71591306	457	218335	alcoholic_acute_pancreatitis_R5	TRUE	reported	218792	71625209	16	NA	Tyrosine || id:met-d-Tyr	TRUE	reported	igd	3	TRUE
met-d-Tyr	rs56236906	A	G	NA	NA	0.020553	0.0836335	0.0145627	9.29994e-09	0.008628	-0.7138	0.3957	0.07124	NA	32.982	A	G	FALSE	FALSE	FALSE	jOip5N	6	111669901	457	218335	alcoholic_acute_pancreatitis_R5	TRUE	reported	218792	111991104	6	NA	Tyrosine || id:met-d-Tyr	TRUE	reported	igd	3	TRUE
met-d-Tyr	rs61676179	A	C	NA	NA	0.050985	-0.0527705	0.00941771	2.1e-08	0.09378	-0.011	0.114	0.9231	NA	31.3973	A	C	FALSE	FALSE	FALSE	jOip5N	22	31780839	457	218335	alcoholic_acute_pancreatitis_R5	TRUE	reported	218792	32176825	22	NA	Tyrosine || id:met-d-Tyr	TRUE	reported	igd	3	TRUE
met-d-Tyr	rs6868618	G	A	NA	NA	0.380117	0.0252921	0.0042654	2.99999e-09	0.4323	0.0581	0.0678	0.3921	NA	35.1601	G	A	FALSE	FALSE	FALSE	jOip5N	5	90895439	457	218335	alcoholic_acute_pancreatitis_R5	TRUE	reported	218792	90191256	5	NA	Tyrosine || id:met-d-Tyr	TRUE	reported	igd	3	TRUE
met-d-Tyr	rs7019778	C	A	NA	NA	0.424391	-0.0249477	0.00418639	2.5e-09	0.4715	-0.1038	0.067	0.1215	NA	35.5125	C	A	FALSE	FALSE	FALSE	jOip5N	9	22134652	457	218335	alcoholic_acute_pancreatitis_R5	TRUE	reported	218792	22134651	9	NA	Tyrosine || id:met-d-Tyr	TRUE	reported	igd	3	TRUE
met-d-Tyr	rs715	C	T	NA	NA	0.310821	-0.0304883	0.00447837	9.8992e-12	0.3131	0.1094	0.0721	0.1293	NA	46.3475	C	T	FALSE	FALSE	FALSE	jOip5N	2	210678331	457	218335	alcoholic_acute_pancreatitis_R5	TRUE	reported	218792	211543055	2	NA	Tyrosine || id:met-d-Tyr	TRUE	reported	igd	3	TRUE
met-d-Tyr	rs740122	A	G	NA	NA	0.217464	-0.0371444	0.00500229	1.10002e-13	0.1607	-0.0013	0.0909	0.9883	NA	55.1377	A	G	FALSE	FALSE	FALSE	jOip5N	7	28126823	457	218335	alcoholic_acute_pancreatitis_R5	TRUE	reported	218792	28166442	7	NA	Tyrosine || id:met-d-Tyr	TRUE	reported	igd	3	TRUE
met-d-Tyr	rs75661418	G	A	NA	NA	0.024336	-0.0816516	0.0133543	9.69996e-10	0.01468	0.4621	0.2861	0.1063	NA	37.3841	G	A	FALSE	FALSE	FALSE	jOip5N	6	111168456	457	218335	alcoholic_acute_pancreatitis_R5	TRUE	reported	218792	111489659	6	NA	Tyrosine || id:met-d-Tyr	TRUE	reported	igd	3	TRUE
met-d-Tyr	rs76819459	G	A	NA	NA	0.327765	0.0248133	0.0044015	1.7e-08	0.3089	0.0371	0.0725	0.6085	NA	31.781	G	A	FALSE	FALSE	FALSE	jOip5N	16	79685020	457	218335	alcoholic_acute_pancreatitis_R5	TRUE	reported	218792	79718917	16	NA	Tyrosine || id:met-d-Tyr	TRUE	reported	igd	3	TRUE
met-d-Tyr	rs7786102	A	G	NA	NA	0.715423	-0.0263487	0.00456869	8.10009e-09	0.6961	0.0752	0.0725	0.2997	NA	33.261	A	G	FALSE	FALSE	FALSE	jOip5N	7	25926139	457	218335	alcoholic_acute_pancreatitis_R5	TRUE	reported	218792	25965759	7	NA	Tyrosine || id:met-d-Tyr	TRUE	reported	igd	3	TRUE
met-d-Tyr	rs79020793	A	G	NA	NA	0.068215	0.0775161	0.00819354	3.10027e-21	0.07724	-0.2593	0.125	0.03805	NA	89.5036	A	G	FALSE	FALSE	FALSE	jOip5N	12	46805766	457	218335	alcoholic_acute_pancreatitis_R5	TRUE	reported	218792	47199549	12	NA	Tyrosine || id:met-d-Tyr	TRUE	reported	igd	3	TRUE
met-d-Tyr	rs7979473	G	A	NA	NA	0.613011	-0.0617633	0.00426807	1.80011e-47	0.581	-0.1114	0.068	0.1014	NA	209.41	G	A	FALSE	FALSE	FALSE	jOip5N	12	120982457	457	218335	alcoholic_acute_pancreatitis_R5	TRUE	reported	218792	121420260	12	NA	Tyrosine || id:met-d-Tyr	TRUE	reported	igd	3	TRUE
met-d-XXL_VLDL_TG_pct	rs10455872	G	A	NA	NA	0.077859	-0.265404	0.0077682	1e-200	0.04575	-0.3193	0.1637	0.05114	NA	1167.28	G	A	FALSE	FALSE	FALSE	jOip5N	6	160589086	457	218335	alcoholic_acute_pancreatitis_R5	TRUE	reported	218792	161010118	6	NA	Triglycerides to total lipids ratio in chylomicrons and extremely large VLDL || id:met-d-XXL_VLDL_TG_pct	TRUE	reported	igd	3	TRUE
met-d-XXL_VLDL_TG_pct	rs117733303	G	A	NA	NA	0.017921	-0.324041	0.0156977	1.50003e-95	0.0113	-0.4222	0.3199	0.1869	NA	426.116	G	A	FALSE	FALSE	FALSE	jOip5N	6	160501838	457	218335	alcoholic_acute_pancreatitis_R5	TRUE	reported	218792	160922870	6	NA	Triglycerides to total lipids ratio in chylomicrons and extremely large VLDL || id:met-d-XXL_VLDL_TG_pct	TRUE	reported	igd	3	TRUE
met-d-XXL_VLDL_TG_pct	rs117857195	T	G	NA	NA	0.024353	0.0863723	0.0145929	1.79999e-09	0.02	0.3191	0.25	0.2018	NA	35.0321	T	G	FALSE	FALSE	FALSE	jOip5N	6	160659425	457	218335	alcoholic_acute_pancreatitis_R5	TRUE	reported	218792	161080457	6	NA	Triglycerides to total lipids ratio in chylomicrons and extremely large VLDL || id:met-d-XXL_VLDL_TG_pct	TRUE	reported	igd	3	TRUE
met-d-XXL_VLDL_TG_pct	rs12179053	T	C	NA	NA	0.253018	0.045833	0.00479223	3.80014e-21	0.2786	-0.0039	0.0745	0.9588	NA	91.4705	T	C	FALSE	FALSE	FALSE	jOip5N	6	160290534	457	218335	alcoholic_acute_pancreatitis_R5	TRUE	reported	218792	160711566	6	NA	Triglycerides to total lipids ratio in chylomicrons and extremely large VLDL || id:met-d-XXL_VLDL_TG_pct	TRUE	reported	igd	3	TRUE
met-d-XXL_VLDL_TG_pct	rs139953093	T	G	NA	NA	0.185145	-0.0903805	0.00536628	3.50026e-65	0.1484	0.1532	0.0941	0.1036	NA	283.663	T	G	FALSE	FALSE	FALSE	jOip5N	20	45931109	457	218335	alcoholic_acute_pancreatitis_R5	TRUE	reported	218792	44559748	20	NA	Triglycerides to total lipids ratio in chylomicrons and extremely large VLDL || id:met-d-XXL_VLDL_TG_pct	TRUE	reported	igd	3	TRUE
met-d-XXL_VLDL_TG_pct	rs146534110	T	G	NA	NA	0.01337	-0.136826	0.0181369	3.40017e-14	0.005523	-0.3658	0.4821	0.448	NA	56.913	T	G	FALSE	FALSE	FALSE	jOip5N	6	160157037	457	218335	alcoholic_acute_pancreatitis_R5	TRUE	reported	218792	160578069	6	NA	Triglycerides to total lipids ratio in chylomicrons and extremely large VLDL || id:met-d-XXL_VLDL_TG_pct	TRUE	reported	igd	3	TRUE
met-d-XXL_VLDL_TG_pct	rs1532085	G	A	NA	NA	0.615031	0.114421	0.00428082	2.39883e-161	0.5769	0.0959	0.0676	0.156	NA	714.426	G	A	FALSE	FALSE	FALSE	jOip5N	15	58391167	457	218335	alcoholic_acute_pancreatitis_R5	TRUE	reported	218792	58683366	15	NA	Triglycerides to total lipids ratio in chylomicrons and extremely large VLDL || id:met-d-XXL_VLDL_TG_pct	TRUE	reported	igd	3	TRUE
met-d-XXL_VLDL_TG_pct	rs1801689	C	A	NA	NA	0.03022	-0.152893	0.0121601	1.39991e-37	0.00968	-0.3682	0.3593	0.3054	NA	158.089	C	A	FALSE	FALSE	FALSE	jOip5N	17	66214462	457	218335	alcoholic_acute_pancreatitis_R5	TRUE	reported	218792	64210580	17	NA	Triglycerides to total lipids ratio in chylomicrons and extremely large VLDL || id:met-d-XXL_VLDL_TG_pct	TRUE	reported	igd	3	TRUE
met-d-XXL_VLDL_TG_pct	rs2070895	A	G	NA	NA	0.217133	-0.129039	0.00505321	1.30017e-147	0.2582	0.1328	0.0762	0.08138	NA	652.09	A	G	FALSE	FALSE	FALSE	jOip5N	15	58431740	457	218335	alcoholic_acute_pancreatitis_R5	TRUE	reported	218792	58723939	15	NA	Triglycerides to total lipids ratio in chylomicrons and extremely large VLDL || id:met-d-XXL_VLDL_TG_pct	TRUE	reported	igd	3	TRUE
met-d-XXL_VLDL_TG_pct	rs273507	C	A	NA	NA	0.29398	0.0274412	0.00457456	2.99999e-09	0.2799	0.0212	0.0747	0.7762	NA	35.9838	C	A	FALSE	FALSE	FALSE	jOip5N	19	18111154	457	218335	alcoholic_acute_pancreatitis_R5	TRUE	reported	218792	18221964	19	NA	Triglycerides to total lipids ratio in chylomicrons and extremely large VLDL || id:met-d-XXL_VLDL_TG_pct	TRUE	reported	igd	3	TRUE
met-d-XXL_VLDL_TG_pct	rs3127580	T	C	NA	NA	0.155678	-0.0936333	0.00573205	2.70023e-59	0.1243	0.0322	0.1016	0.7509	NA	266.834	T	C	FALSE	FALSE	FALSE	jOip5N	6	160289819	457	218335	alcoholic_acute_pancreatitis_R5	TRUE	reported	218792	160710851	6	NA	Triglycerides to total lipids ratio in chylomicrons and extremely large VLDL || id:met-d-XXL_VLDL_TG_pct	TRUE	reported	igd	3	TRUE
met-d-XXL_VLDL_TG_pct	rs602633	G	T	NA	NA	0.782641	-0.0297718	0.00504413	2.80001e-09	0.783	0.0714	0.0811	0.3787	NA	34.8368	G	T	FALSE	FALSE	FALSE	jOip5N	1	109278889	457	218335	alcoholic_acute_pancreatitis_R5	TRUE	reported	218792	109821511	1	NA	Triglycerides to total lipids ratio in chylomicrons and extremely large VLDL || id:met-d-XXL_VLDL_TG_pct	TRUE	reported	igd	3	TRUE
met-d-XXL_VLDL_TG_pct	rs7187512	G	A	NA	NA	0.432962	0.029686	0.0042045	4.19952e-12	0.3439	0.0214	0.0704	0.7608	NA	49.8511	G	A	FALSE	FALSE	FALSE	jOip5N	16	56806259	457	218335	alcoholic_acute_pancreatitis_R5	TRUE	reported	218792	56840171	16	NA	Triglycerides to total lipids ratio in chylomicrons and extremely large VLDL || id:met-d-XXL_VLDL_TG_pct	TRUE	reported	igd	3	TRUE
met-d-XXL_VLDL_TG_pct	rs738408	T	C	NA	NA	0.216642	-0.050013	0.00505326	3.59998e-24	0.2268	-0.0475	0.0799	0.5527	NA	97.9541	T	C	FALSE	FALSE	FALSE	jOip5N	22	43928850	457	218335	alcoholic_acute_pancreatitis_R5	TRUE	reported	218792	44324730	22	NA	Triglycerides to total lipids ratio in chylomicrons and extremely large VLDL || id:met-d-XXL_VLDL_TG_pct	TRUE	reported	igd	3	TRUE
met-d-XXL_VLDL_TG_pct	rs9271556	G	T	NA	NA	0.644102	0.0284943	0.00441998	8.00018e-11	0.5461	-0.0089	0.0765	0.9074	NA	41.56	G	T	FALSE	FALSE	FALSE	jOip5N	6	32622547	457	218335	alcoholic_acute_pancreatitis_R5	TRUE	reported	218792	32590324	6	NA	Triglycerides to total lipids ratio in chylomicrons and extremely large VLDL || id:met-d-XXL_VLDL_TG_pct	TRUE	reported	igd	3	TRUE
met-d-XXL_VLDL_TG_pct	rs952275	G	T	NA	NA	0.520389	-0.0463903	0.00417296	2.29985e-28	0.4216	0.0363	0.068	0.5932	NA	123.585	G	T	FALSE	FALSE	FALSE	jOip5N	2	20998527	457	218335	alcoholic_acute_pancreatitis_R5	TRUE	reported	218792	21221399	2	NA	Triglycerides to total lipids ratio in chylomicrons and extremely large VLDL || id:met-d-XXL_VLDL_TG_pct	TRUE	reported	igd	3	TRUE
met-d-M_HDL_L	rs1047891	A	C	NA	NA	0.314995	-0.0248528	0.00412928	2.59998e-09	0.3234	0.0828	0.0715	0.2466	NA	36.2245	A	C	FALSE	FALSE	FALSE	jOip5N	2	210675783	457	218335	alcoholic_acute_pancreatitis_R5	TRUE	reported	218792	211540507	2	NA	Total lipids in medium HDL || id:met-d-M_HDL_L	TRUE	reported	igd	3	TRUE
met-d-M_HDL_L	rs1077835	G	A	NA	NA	0.219721	0.101578	0.0046357	9.7051e-111	0.2576	0.1356	0.0763	0.07546	NA	480.141	G	A	FALSE	FALSE	FALSE	jOip5N	15	58431227	457	218335	alcoholic_acute_pancreatitis_R5	TRUE	reported	218792	58723426	15	NA	Total lipids in medium HDL || id:met-d-M_HDL_L	TRUE	reported	igd	3	TRUE
met-d-M_HDL_L	rs11039238	C	T	NA	NA	0.322183	-0.0354542	0.00409737	3.90032e-18	0.3128	0.0077	0.0785	0.9223	NA	74.873	C	T	FALSE	FALSE	FALSE	jOip5N	11	47439350	457	218335	alcoholic_acute_pancreatitis_R5	TRUE	reported	218792	47460901	11	NA	Total lipids in medium HDL || id:met-d-M_HDL_L	TRUE	reported	igd	3	TRUE
met-d-M_HDL_L	rs112001035	A	G	NA	NA	0.059725	-0.0508975	0.00824633	1.79999e-09	0.08066	0.0963	0.1223	0.4311	NA	38.0953	A	G	FALSE	FALSE	FALSE	jOip5N	17	68827664	457	218335	alcoholic_acute_pancreatitis_R5	TRUE	reported	218792	66823805	17	NA	Total lipids in medium HDL || id:met-d-M_HDL_L	TRUE	reported	igd	3	TRUE
met-d-M_HDL_L	rs112495680	G	A	NA	NA	0.133419	-0.0344888	0.00566257	5.19996e-10	0.1348	0.0521	0.0995	0.6009	NA	37.0962	G	A	FALSE	FALSE	FALSE	jOip5N	6	34255321	457	218335	alcoholic_acute_pancreatitis_R5	TRUE	reported	218792	34223098	6	NA	Total lipids in medium HDL || id:met-d-M_HDL_L	TRUE	reported	igd	3	TRUE
met-d-M_HDL_L	rs11601507	A	C	NA	NA	0.069166	-0.0390427	0.0074687	3.59998e-08	0.07943	0.0956	0.1234	0.4386	NA	27.3269	A	C	FALSE	FALSE	FALSE	jOip5N	11	5679844	457	218335	alcoholic_acute_pancreatitis_R5	TRUE	reported	218792	5701074	11	NA	Total lipids in medium HDL || id:met-d-M_HDL_L	TRUE	reported	igd	3	TRUE
met-d-M_HDL_L	rs117310449	T	C	NA	NA	0.011985	-0.0982073	0.0177407	1.89998e-08	0.01318	0.4578	0.2965	0.1226	NA	30.644	T	C	FALSE	FALSE	FALSE	jOip5N	19	44890259	457	218335	alcoholic_acute_pancreatitis_R5	TRUE	reported	218792	45393516	19	NA	Total lipids in medium HDL || id:met-d-M_HDL_L	TRUE	reported	igd	3	TRUE
met-d-M_HDL_L	rs117687565	T	C	NA	NA	0.012015	0.138225	0.0182275	1.10002e-13	0.01295	-0.2644	0.2927	0.3663	NA	57.5068	T	C	FALSE	FALSE	FALSE	jOip5N	18	49621154	457	218335	alcoholic_acute_pancreatitis_R5	TRUE	reported	218792	47147524	18	NA	Total lipids in medium HDL || id:met-d-M_HDL_L	TRUE	reported	igd	3	TRUE
met-d-M_HDL_L	rs11789603	T	C	NA	NA	0.108813	0.0503964	0.00617255	1.39991e-15	0.07536	-0.0176	0.1296	0.8919	NA	66.6607	T	C	FALSE	FALSE	FALSE	jOip5N	9	104884738	457	218335	alcoholic_acute_pancreatitis_R5	TRUE	reported	218792	107647019	9	NA	Total lipids in medium HDL || id:met-d-M_HDL_L	TRUE	reported	igd	3	TRUE
met-d-M_HDL_L	rs1260326	C	T	NA	NA	0.603982	-0.0456806	0.00391864	3.29989e-30	0.6493	0.0547	0.0701	0.4355	NA	135.892	C	T	FALSE	FALSE	FALSE	jOip5N	2	27508073	457	218335	alcoholic_acute_pancreatitis_R5	TRUE	reported	218792	27730940	2	NA	Total lipids in medium HDL || id:met-d-M_HDL_L	TRUE	reported	igd	3	TRUE
met-d-M_HDL_L	rs12904367	A	G	NA	NA	0.141255	0.0305412	0.0056137	4.79999e-08	0.1428	0.1088	0.0958	0.2562	NA	29.5988	A	G	FALSE	FALSE	FALSE	jOip5N	15	58255679	457	218335	alcoholic_acute_pancreatitis_R5	TRUE	reported	218792	58547878	15	NA	Total lipids in medium HDL || id:met-d-M_HDL_L	TRUE	reported	igd	3	TRUE
met-d-M_HDL_L	rs12976739	A	G	NA	NA	0.396152	0.0245706	0.00393677	8.9002e-11	0.4463	0.0851	0.0675	0.2073	NA	38.9539	A	G	FALSE	FALSE	FALSE	jOip5N	19	8396779	457	218335	alcoholic_acute_pancreatitis_R5	TRUE	reported	218792	8461663	19	NA	Total lipids in medium HDL || id:met-d-M_HDL_L	TRUE	reported	igd	3	TRUE
met-d-M_HDL_L	rs13107325	T	C	NA	NA	0.074284	-0.0650666	0.00730937	1.10002e-19	0.01413	0.4179	0.2846	0.142	NA	79.2422	T	C	FALSE	FALSE	FALSE	jOip5N	4	102267552	457	218335	alcoholic_acute_pancreatitis_R5	TRUE	reported	218792	103188709	4	NA	Total lipids in medium HDL || id:met-d-M_HDL_L	TRUE	reported	igd	3	TRUE
met-d-M_HDL_L	rs1321257	A	G	NA	NA	0.613219	0.0505676	0.0039335	5.10035e-39	0.5608	-0.0441	0.0675	0.5137	NA	165.267	A	G	FALSE	FALSE	FALSE	jOip5N	1	230169566	457	218335	alcoholic_acute_pancreatitis_R5	TRUE	reported	218792	230305312	1	NA	Total lipids in medium HDL || id:met-d-M_HDL_L	TRUE	reported	igd	3	TRUE
met-d-M_HDL_L	rs139915535	G	A	NA	NA	0.018003	-0.122868	0.0144623	9.49948e-19	0.002715	-0.6066	0.6661	0.3625	NA	72.1777	G	A	FALSE	FALSE	FALSE	jOip5N	8	19908722	457	218335	alcoholic_acute_pancreatitis_R5	TRUE	reported	218792	19766233	8	NA	Total lipids in medium HDL || id:met-d-M_HDL_L	TRUE	reported	igd	3	TRUE
met-d-M_HDL_L	rs140168704	T	C	NA	NA	0.153529	-0.0285961	0.00533442	1.79999e-08	0.141	0.0805	0.0972	0.4078	NA	28.7369	T	C	FALSE	FALSE	FALSE	jOip5N	10	5220815	457	218335	alcoholic_acute_pancreatitis_R5	TRUE	reported	218792	5262778	10	NA	Total lipids in medium HDL || id:met-d-M_HDL_L	TRUE	reported	igd	3	TRUE
met-d-M_HDL_L	rs15285	T	C	NA	NA	0.286536	0.0817586	0.0042416	8.49963e-85	0.2583	0.0087	0.0763	0.9094	NA	371.542	T	C	FALSE	FALSE	FALSE	jOip5N	8	19967156	457	218335	alcoholic_acute_pancreatitis_R5	TRUE	reported	218792	19824667	8	NA	Total lipids in medium HDL || id:met-d-M_HDL_L	TRUE	reported	igd	3	TRUE
met-d-M_HDL_L	rs1800961	T	C	NA	NA	0.030197	-0.112837	0.0111994	2.09991e-23	0.04537	-0.1496	0.1597	0.349	NA	101.511	T	C	FALSE	FALSE	FALSE	jOip5N	20	44413724	457	218335	alcoholic_acute_pancreatitis_R5	TRUE	reported	218792	43042364	20	NA	Total lipids in medium HDL || id:met-d-M_HDL_L	TRUE	reported	igd	3	TRUE
met-d-M_HDL_L	rs193084249	G	A	NA	NA	0.023362	-0.102109	0.0129547	2.09991e-15	0.03879	0.0958	0.173	0.5797	NA	62.126	G	A	FALSE	FALSE	FALSE	jOip5N	1	26661155	457	218335	alcoholic_acute_pancreatitis_R5	TRUE	reported	218792	26987646	1	NA	Total lipids in medium HDL || id:met-d-M_HDL_L	TRUE	reported	igd	3	TRUE
met-d-M_HDL_L	rs2043085	C	T	NA	NA	0.61268	-0.0977343	0.00393259	1.69824e-139	0.5793	0.0955	0.0677	0.158	NA	617.642	C	T	FALSE	FALSE	FALSE	jOip5N	15	58388755	457	218335	alcoholic_acute_pancreatitis_R5	TRUE	reported	218792	58680954	15	NA	Total lipids in medium HDL || id:met-d-M_HDL_L	TRUE	reported	igd	3	TRUE
met-d-M_HDL_L	rs2072113	T	C	NA	NA	0.115686	-0.0450023	0.00598451	7.59976e-15	0.2681	0.0171	0.0751	0.8196	NA	56.5473	T	C	FALSE	FALSE	FALSE	jOip5N	11	61837495	457	218335	alcoholic_acute_pancreatitis_R5	TRUE	reported	218792	61604967	11	NA	Total lipids in medium HDL || id:met-d-M_HDL_L	TRUE	reported	igd	3	TRUE
met-d-M_HDL_L	rs2176040	G	A	NA	NA	0.646743	-0.0252401	0.00400125	1.29987e-11	0.6389	0.0747	0.0696	0.2828	NA	39.7915	G	A	FALSE	FALSE	FALSE	jOip5N	2	226228086	457	218335	alcoholic_acute_pancreatitis_R5	TRUE	reported	218792	227092802	2	NA	Total lipids in medium HDL || id:met-d-M_HDL_L	TRUE	reported	igd	3	TRUE
met-d-M_HDL_L	rs2236252	T	C	NA	NA	0.167034	-0.0321678	0.00513359	6.4998e-11	0.1473	-0.0898	0.0944	0.3415	NA	39.2645	T	C	FALSE	FALSE	FALSE	jOip5N	20	17616886	457	218335	alcoholic_acute_pancreatitis_R5	TRUE	reported	218792	17597531	20	NA	Total lipids in medium HDL || id:met-d-M_HDL_L	TRUE	reported	igd	3	TRUE
met-d-M_HDL_L	rs2298428	T	C	NA	NA	0.182554	-0.042249	0.00496559	4.10015e-18	0.2896	0.062	0.0735	0.3987	NA	72.3921	T	C	FALSE	FALSE	FALSE	jOip5N	22	21628603	457	218335	alcoholic_acute_pancreatitis_R5	TRUE	reported	218792	21982892	22	NA	Total lipids in medium HDL || id:met-d-M_HDL_L	TRUE	reported	igd	3	TRUE
met-d-M_HDL_L	rs235314	T	C	NA	NA	0.532685	-0.0214407	0.00384225	4.49997e-08	0.4335	0.0153	0.0673	0.8206	NA	31.1391	T	C	FALSE	FALSE	FALSE	jOip5N	21	44851537	457	218335	alcoholic_acute_pancreatitis_R5	TRUE	reported	218792	46271452	21	NA	Total lipids in medium HDL || id:met-d-M_HDL_L	TRUE	reported	igd	3	TRUE
met-d-M_HDL_L	rs2569550	C	T	NA	NA	0.593316	-0.0269761	0.00391554	5.40008e-12	0.6105	-0.0542	0.0687	0.4297	NA	47.4652	C	T	FALSE	FALSE	FALSE	jOip5N	19	11118069	457	218335	alcoholic_acute_pancreatitis_R5	TRUE	reported	218792	11228745	19	NA	Total lipids in medium HDL || id:met-d-M_HDL_L	TRUE	reported	igd	3	TRUE
met-d-M_HDL_L	rs2642438	G	A	NA	NA	0.703836	0.0348087	0.00419887	1.9002e-17	0.716	-0.0787	0.0741	0.2881	NA	68.7244	G	A	FALSE	FALSE	FALSE	jOip5N	1	220796686	457	218335	alcoholic_acute_pancreatitis_R5	TRUE	reported	218792	220970028	1	NA	Total lipids in medium HDL || id:met-d-M_HDL_L	TRUE	reported	igd	3	TRUE
met-d-M_HDL_L	rs267738	G	T	NA	NA	0.219647	0.0386211	0.00462646	5.50047e-18	0.1922	0.1125	0.0855	0.1881	NA	69.687	G	T	FALSE	FALSE	FALSE	jOip5N	1	150968149	457	218335	alcoholic_acute_pancreatitis_R5	TRUE	reported	218792	150940625	1	NA	Total lipids in medium HDL || id:met-d-M_HDL_L	TRUE	reported	igd	3	TRUE
met-d-M_HDL_L	rs2740488	C	A	NA	NA	0.265313	-0.0378038	0.00435449	3.40017e-19	0.197	-0.0062	0.0851	0.9421	NA	75.3696	C	A	FALSE	FALSE	FALSE	jOip5N	9	104899461	457	218335	alcoholic_acute_pancreatitis_R5	TRUE	reported	218792	107661742	9	NA	Total lipids in medium HDL || id:met-d-M_HDL_L	TRUE	reported	igd	3	TRUE
met-d-M_HDL_L	rs2792735	A	G	NA	NA	0.720334	-0.0386413	0.00427026	1.20005e-20	0.6683	-0.0215	0.0708	0.7609	NA	81.8832	A	G	FALSE	FALSE	FALSE	jOip5N	10	112162067	457	218335	alcoholic_acute_pancreatitis_R5	TRUE	reported	218792	113921825	10	NA	Total lipids in medium HDL || id:met-d-M_HDL_L	TRUE	reported	igd	3	TRUE
met-d-M_HDL_L	rs28818616	C	T	NA	NA	0.349772	-0.02164	0.00404327	4.79999e-08	0.2626	0.1635	0.0764	0.03235	NA	28.645	C	T	FALSE	FALSE	FALSE	jOip5N	3	15551054	457	218335	alcoholic_acute_pancreatitis_R5	TRUE	reported	218792	15592561	3	NA	Total lipids in medium HDL || id:met-d-M_HDL_L	TRUE	reported	igd	3	TRUE
met-d-M_HDL_L	rs2925979	C	T	NA	NA	0.69893	0.0275901	0.00416998	2.90001e-12	0.6776	0.0091	0.0714	0.8988	NA	43.7763	C	T	FALSE	FALSE	FALSE	jOip5N	16	81501185	457	218335	alcoholic_acute_pancreatitis_R5	TRUE	reported	218792	81534790	16	NA	Total lipids in medium HDL || id:met-d-M_HDL_L	TRUE	reported	igd	3	TRUE
met-d-M_HDL_L	rs35135293	T	C	NA	NA	0.516746	-0.0277566	0.0038529	9.30037e-14	0.5882	-0.0735	0.0682	0.2809	NA	51.8988	T	C	FALSE	FALSE	FALSE	jOip5N	2	20163905	457	218335	alcoholic_acute_pancreatitis_R5	TRUE	reported	218792	20363666	2	NA	Total lipids in medium HDL || id:met-d-M_HDL_L	TRUE	reported	igd	3	TRUE
met-d-M_HDL_L	rs3764261	A	C	NA	NA	0.324423	0.159873	0.00408867	1e-200	0.2794	-0.0485	0.0747	0.5165	NA	1528.92	A	C	FALSE	FALSE	FALSE	jOip5N	16	56959412	457	218335	alcoholic_acute_pancreatitis_R5	TRUE	reported	218792	56993324	16	NA	Total lipids in medium HDL || id:met-d-M_HDL_L	TRUE	reported	igd	3	TRUE
met-d-M_HDL_L	rs3768321	T	G	NA	NA	0.19653	-0.0377278	0.00483222	8.99912e-16	0.1647	0.0387	0.0905	0.6687	NA	60.9578	T	G	FALSE	FALSE	FALSE	jOip5N	1	39570256	457	218335	alcoholic_acute_pancreatitis_R5	TRUE	reported	218792	40035928	1	NA	Total lipids in medium HDL || id:met-d-M_HDL_L	TRUE	reported	igd	3	TRUE
met-d-M_HDL_L	rs3795269	A	C	NA	NA	0.438607	0.0219059	0.00385177	7.00003e-09	0.5137	0.0272	0.0669	0.6838	NA	32.3446	A	C	FALSE	FALSE	FALSE	jOip5N	1	2406687	457	218335	alcoholic_acute_pancreatitis_R5	TRUE	reported	218792	2338126	1	NA	Total lipids in medium HDL || id:met-d-M_HDL_L	TRUE	reported	igd	3	TRUE
met-d-M_HDL_L	rs4240624	A	G	NA	NA	0.909226	0.100505	0.00667747	7.29962e-52	0.8572	-0.0523	0.1026	0.6099	NA	226.543	A	G	FALSE	FALSE	FALSE	jOip5N	8	9326721	457	218335	alcoholic_acute_pancreatitis_R5	TRUE	reported	218792	9184231	8	NA	Total lipids in medium HDL || id:met-d-M_HDL_L	TRUE	reported	igd	3	TRUE
met-d-M_HDL_L	rs4656292	G	A	NA	NA	0.619566	0.023922	0.00395711	7.39946e-11	0.604	0.0006	0.0685	0.9931	NA	36.5459	G	A	FALSE	FALSE	FALSE	jOip5N	1	161224851	457	218335	alcoholic_acute_pancreatitis_R5	TRUE	reported	218792	161194641	1	NA	Total lipids in medium HDL || id:met-d-M_HDL_L	TRUE	reported	igd	3	TRUE
met-d-M_HDL_L	rs4969141	T	C	NA	NA	0.489523	0.0207009	0.00384663	3.2e-08	0.6197	-0.0835	0.069	0.226	NA	28.9613	T	C	FALSE	FALSE	FALSE	jOip5N	17	78395572	457	218335	alcoholic_acute_pancreatitis_R5	TRUE	reported	218792	76391653	17	NA	Total lipids in medium HDL || id:met-d-M_HDL_L	TRUE	reported	igd	3	TRUE
met-d-M_HDL_L	rs583104	T	G	NA	NA	0.773381	-0.051046	0.00457314	1.9002e-30	0.781	0.0817	0.0808	0.3123	NA	124.593	T	G	FALSE	FALSE	FALSE	jOip5N	1	109278685	457	218335	alcoholic_acute_pancreatitis_R5	TRUE	reported	218792	109821307	1	NA	Total lipids in medium HDL || id:met-d-M_HDL_L	TRUE	reported	igd	3	TRUE
met-d-M_HDL_L	rs60847460	T	C	NA	NA	0.143326	-0.0376207	0.00549224	1.50003e-11	0.1286	-0.0776	0.1007	0.4412	NA	46.9196	T	C	FALSE	FALSE	FALSE	jOip5N	10	112224000	457	218335	alcoholic_acute_pancreatitis_R5	TRUE	reported	218792	113983758	10	NA	Total lipids in medium HDL || id:met-d-M_HDL_L	TRUE	reported	igd	3	TRUE
met-d-M_HDL_L	rs61805076	C	T	NA	NA	0.334061	-0.0260348	0.00405964	6.59933e-11	0.2877	-0.0471	0.0739	0.5244	NA	41.1276	C	T	FALSE	FALSE	FALSE	jOip5N	1	182185855	457	218335	alcoholic_acute_pancreatitis_R5	TRUE	reported	218792	182154990	1	NA	Total lipids in medium HDL || id:met-d-M_HDL_L	TRUE	reported	igd	3	TRUE
met-d-M_HDL_L	rs61941676	A	C	NA	NA	0.127214	-0.0547905	0.00589679	1.39991e-20	0.1449	-0.1563	0.0962	0.1043	NA	86.3335	A	C	FALSE	FALSE	FALSE	jOip5N	12	124840252	457	218335	alcoholic_acute_pancreatitis_R5	TRUE	reported	218792	125324798	12	NA	Total lipids in medium HDL || id:met-d-M_HDL_L	TRUE	reported	igd	3	TRUE
met-d-M_HDL_L	rs62101704	A	G	NA	NA	0.013683	-0.0892683	0.0167976	4.49997e-08	0.01103	-0.1283	0.3361	0.7026	NA	28.2423	A	G	FALSE	FALSE	FALSE	jOip5N	18	49607880	457	218335	alcoholic_acute_pancreatitis_R5	TRUE	reported	218792	47134250	18	NA	Total lipids in medium HDL || id:met-d-M_HDL_L	TRUE	reported	igd	3	TRUE
met-d-M_HDL_L	rs638714	T	G	NA	NA	0.345931	-0.0507038	0.00404336	6.29941e-37	0.2643	-0.0291	0.0763	0.7032	NA	157.252	T	G	FALSE	FALSE	FALSE	jOip5N	1	62440818	457	218335	alcoholic_acute_pancreatitis_R5	TRUE	reported	218792	62906489	1	NA	Total lipids in medium HDL || id:met-d-M_HDL_L	TRUE	reported	igd	3	TRUE
met-d-M_HDL_L	rs6511720	T	G	NA	NA	0.119788	0.0493255	0.00589556	7.70016e-18	0.1023	-0.0318	0.1109	0.7746	NA	69.9992	T	G	FALSE	FALSE	FALSE	jOip5N	19	11091630	457	218335	alcoholic_acute_pancreatitis_R5	TRUE	reported	218792	11202306	19	NA	Total lipids in medium HDL || id:met-d-M_HDL_L	TRUE	reported	igd	3	TRUE
met-d-M_HDL_L	rs6606717	C	A	NA	NA	0.523163	0.0308681	0.00383053	4.30031e-16	0.4982	0.0119	0.0672	0.8597	NA	64.9385	C	A	FALSE	FALSE	FALSE	jOip5N	12	109435422	457	218335	alcoholic_acute_pancreatitis_R5	TRUE	reported	218792	109873227	12	NA	Total lipids in medium HDL || id:met-d-M_HDL_L	TRUE	reported	igd	3	TRUE
met-d-M_HDL_L	rs676210	A	G	NA	NA	0.205765	0.0611258	0.00472767	2.09991e-37	0.2662	0.0008	0.0755	0.9914	NA	167.169	A	G	FALSE	FALSE	FALSE	jOip5N	2	21008652	457	218335	alcoholic_acute_pancreatitis_R5	TRUE	reported	218792	21231524	2	NA	Total lipids in medium HDL || id:met-d-M_HDL_L	TRUE	reported	igd	3	TRUE
met-d-M_HDL_L	rs686030	A	C	NA	NA	0.859547	0.0346234	0.00552177	1.7e-10	0.8814	-0.0169	0.1049	0.8723	NA	39.3172	A	C	FALSE	FALSE	FALSE	jOip5N	9	15304784	457	218335	alcoholic_acute_pancreatitis_R5	TRUE	reported	218792	15304782	9	NA	Total lipids in medium HDL || id:met-d-M_HDL_L	TRUE	reported	igd	3	TRUE
met-d-M_HDL_L	rs72836561	T	C	NA	NA	0.031483	-0.12541	0.01098	2.90001e-31	0.03216	0.2966	0.1912	0.1208	NA	130.455	T	C	FALSE	FALSE	FALSE	jOip5N	17	43848758	457	218335	alcoholic_acute_pancreatitis_R5	TRUE	reported	218792	41926126	17	NA	Total lipids in medium HDL || id:met-d-M_HDL_L	TRUE	reported	igd	3	TRUE
met-d-M_HDL_L	rs737338	T	C	NA	NA	0.035188	-0.123545	0.0104041	7.19946e-34	0.06351	-0.0134	0.136	0.9218	NA	141.007	T	C	FALSE	FALSE	FALSE	jOip5N	19	11236981	457	218335	alcoholic_acute_pancreatitis_R5	TRUE	reported	218792	11347657	19	NA	Total lipids in medium HDL || id:met-d-M_HDL_L	TRUE	reported	igd	3	TRUE
met-d-M_HDL_L	rs75911530	A	G	NA	NA	0.032886	-0.134637	0.0112885	3.29989e-34	0.01083	0.2039	0.3411	0.5499	NA	142.251	A	G	FALSE	FALSE	FALSE	jOip5N	16	57015225	457	218335	alcoholic_acute_pancreatitis_R5	TRUE	reported	218792	57049137	16	NA	Total lipids in medium HDL || id:met-d-M_HDL_L	TRUE	reported	igd	3	TRUE
met-d-M_HDL_L	rs77960347	G	A	NA	NA	0.013239	0.327163	0.0167395	4.10015e-87	0.007284	-0.195	0.408	0.6327	NA	381.982	G	A	FALSE	FALSE	FALSE	jOip5N	18	49583585	457	218335	alcoholic_acute_pancreatitis_R5	TRUE	reported	218792	47109955	18	NA	Total lipids in medium HDL || id:met-d-M_HDL_L	TRUE	reported	igd	3	TRUE
met-d-M_HDL_L	rs7956099	C	T	NA	NA	0.474977	-0.0243789	0.00385827	1.2e-10	0.6594	-0.019	0.071	0.7886	NA	39.9248	C	T	FALSE	FALSE	FALSE	jOip5N	12	103162331	457	218335	alcoholic_acute_pancreatitis_R5	TRUE	reported	218792	103556109	12	NA	Total lipids in medium HDL || id:met-d-M_HDL_L	TRUE	reported	igd	3	TRUE
met-d-M_HDL_L	rs838876	G	A	NA	NA	0.681444	-0.0366109	0.0041722	6.00067e-20	0.5815	0.045	0.0681	0.5082	NA	77	G	A	FALSE	FALSE	FALSE	jOip5N	12	124775342	457	218335	alcoholic_acute_pancreatitis_R5	TRUE	reported	218792	125259888	12	NA	Total lipids in medium HDL || id:met-d-M_HDL_L	TRUE	reported	igd	3	TRUE
met-d-M_HDL_L	rs9304381	T	C	NA	NA	0.818411	0.0966932	0.00497562	1.39991e-85	0.8232	0.1373	0.0886	0.1214	NA	377.657	T	C	FALSE	FALSE	FALSE	jOip5N	18	49631864	457	218335	alcoholic_acute_pancreatitis_R5	TRUE	reported	218792	47158234	18	NA	Total lipids in medium HDL || id:met-d-M_HDL_L	TRUE	reported	igd	3	TRUE
met-d-M_HDL_L	rs9471972	A	G	NA	NA	0.53618	0.0273678	0.00384346	1.20005e-12	0.4458	-0.0376	0.0678	0.5787	NA	50.7032	A	G	FALSE	FALSE	FALSE	jOip5N	6	42947283	457	218335	alcoholic_acute_pancreatitis_R5	TRUE	reported	218792	42915021	6	NA	Total lipids in medium HDL || id:met-d-M_HDL_L	TRUE	reported	igd	3	TRUE
met-d-M_HDL_L	rs967645	T	C	NA	NA	0.516501	-0.0311689	0.00383342	5.79963e-15	0.4447	-0.2111	0.0675	0.001771	NA	66.1105	T	C	FALSE	FALSE	FALSE	jOip5N	17	28386951	457	218335	alcoholic_acute_pancreatitis_R5	TRUE	reported	218792	26713970	17	NA	Total lipids in medium HDL || id:met-d-M_HDL_L	TRUE	reported	igd	3	TRUE
met-d-L_VLDL_FC_pct	rs10438978	C	T	NA	NA	0.817775	-0.0370788	0.00530449	2.19989e-12	0.8221	0.1443	0.0884	0.1027	NA	48.8612	C	T	FALSE	FALSE	FALSE	jOip5N	18	49631816	457	218335	alcoholic_acute_pancreatitis_R5	TRUE	reported	218792	47158186	18	NA	Free cholesterol to total lipids ratio in large VLDL || id:met-d-L_VLDL_FC_pct	TRUE	reported	igd	3	TRUE
met-d-L_VLDL_FC_pct	rs10455872	G	A	NA	NA	0.07898	0.101725	0.00758552	6.00067e-43	0.04575	-0.3193	0.1637	0.05114	NA	179.839	G	A	FALSE	FALSE	FALSE	jOip5N	6	160589086	457	218335	alcoholic_acute_pancreatitis_R5	TRUE	reported	218792	161010118	6	NA	Free cholesterol to total lipids ratio in large VLDL || id:met-d-L_VLDL_FC_pct	TRUE	reported	igd	3	TRUE
met-d-L_VLDL_FC_pct	rs112875651	A	G	NA	NA	0.392373	-0.0421758	0.00424865	2.99985e-25	0.3872	-0.0958	0.0688	0.164	NA	98.5428	A	G	FALSE	FALSE	FALSE	jOip5N	8	125494452	457	218335	alcoholic_acute_pancreatitis_R5	TRUE	reported	218792	126506694	8	NA	Free cholesterol to total lipids ratio in large VLDL || id:met-d-L_VLDL_FC_pct	TRUE	reported	igd	3	TRUE
met-d-L_VLDL_FC_pct	rs11591147	T	G	NA	NA	0.017455	-0.183899	0.0155956	5.60015e-32	0.03609	0.1042	0.1779	0.5582	NA	139.045	T	G	FALSE	FALSE	FALSE	jOip5N	1	55039974	457	218335	alcoholic_acute_pancreatitis_R5	TRUE	reported	218792	55505647	1	NA	Free cholesterol to total lipids ratio in large VLDL || id:met-d-L_VLDL_FC_pct	TRUE	reported	igd	3	TRUE
met-d-L_VLDL_FC_pct	rs11736932	G	A	NA	NA	0.474249	-0.0227086	0.00409889	9.40005e-09	0.4734	0.0913	0.0671	0.1739	NA	30.6936	G	A	FALSE	FALSE	FALSE	jOip5N	4	145552890	457	218335	alcoholic_acute_pancreatitis_R5	TRUE	reported	218792	146474042	4	NA	Free cholesterol to total lipids ratio in large VLDL || id:met-d-L_VLDL_FC_pct	TRUE	reported	igd	3	TRUE
met-d-L_VLDL_FC_pct	rs117733303	G	A	NA	NA	0.018498	0.10829	0.0151805	7.29962e-14	0.0113	-0.4222	0.3199	0.1869	NA	50.8867	G	A	FALSE	FALSE	FALSE	jOip5N	6	160501838	457	218335	alcoholic_acute_pancreatitis_R5	TRUE	reported	218792	160922870	6	NA	Free cholesterol to total lipids ratio in large VLDL || id:met-d-L_VLDL_FC_pct	TRUE	reported	igd	3	TRUE
met-d-L_VLDL_FC_pct	rs12151108	A	G	NA	NA	0.119688	-0.0885517	0.00629665	6.29941e-48	0.102	-0.0164	0.1111	0.8827	NA	197.777	A	G	FALSE	FALSE	FALSE	jOip5N	19	11086585	457	218335	alcoholic_acute_pancreatitis_R5	TRUE	reported	218792	11197261	19	NA	Free cholesterol to total lipids ratio in large VLDL || id:met-d-L_VLDL_FC_pct	TRUE	reported	igd	3	TRUE
met-d-L_VLDL_FC_pct	rs1215112	A	G	NA	NA	0.863021	-0.0398028	0.00595405	1.80011e-11	0.9	-0.0722	0.1131	0.5229	NA	44.6892	A	G	FALSE	FALSE	FALSE	jOip5N	9	15303585	457	218335	alcoholic_acute_pancreatitis_R5	TRUE	reported	218792	15303583	9	NA	Free cholesterol to total lipids ratio in large VLDL || id:met-d-L_VLDL_FC_pct	TRUE	reported	igd	3	TRUE
met-d-L_VLDL_FC_pct	rs12914626	T	C	NA	NA	0.701921	-0.0544427	0.00450024	3.90032e-35	0.6451	0.024	0.07	0.7318	NA	146.355	T	C	FALSE	FALSE	FALSE	jOip5N	15	58446224	457	218335	alcoholic_acute_pancreatitis_R5	TRUE	reported	218792	58738423	15	NA	Free cholesterol to total lipids ratio in large VLDL || id:met-d-L_VLDL_FC_pct	TRUE	reported	igd	3	TRUE
met-d-L_VLDL_FC_pct	rs12923787	T	C	NA	NA	0.208876	-0.0315117	0.00505958	2e-10	0.2375	-0.0022	0.0788	0.9779	NA	38.7895	T	C	FALSE	FALSE	FALSE	jOip5N	16	56706321	457	218335	alcoholic_acute_pancreatitis_R5	TRUE	reported	218792	56740233	16	NA	Free cholesterol to total lipids ratio in large VLDL || id:met-d-L_VLDL_FC_pct	TRUE	reported	igd	3	TRUE
met-d-L_VLDL_FC_pct	rs13702	C	T	NA	NA	0.287845	-0.0338502	0.00452446	2.90001e-14	0.259	0.0058	0.0763	0.9394	NA	55.9743	C	T	FALSE	FALSE	FALSE	jOip5N	8	19966981	457	218335	alcoholic_acute_pancreatitis_R5	TRUE	reported	218792	19824492	8	NA	Free cholesterol to total lipids ratio in large VLDL || id:met-d-L_VLDL_FC_pct	TRUE	reported	igd	3	TRUE
met-d-L_VLDL_FC_pct	rs150224153	T	C	NA	NA	0.029236	0.0729131	0.0124538	1.09999e-08	0.0764	-0.2012	0.1258	0.1098	NA	34.2774	T	C	FALSE	FALSE	FALSE	jOip5N	20	44380341	457	218335	alcoholic_acute_pancreatitis_R5	TRUE	reported	218792	43008981	20	NA	Free cholesterol to total lipids ratio in large VLDL || id:met-d-L_VLDL_FC_pct	TRUE	reported	igd	3	TRUE
met-d-L_VLDL_FC_pct	rs174576	A	C	NA	NA	0.350041	0.0292313	0.00428122	5.90065e-12	0.4144	-0.0131	0.0679	0.8472	NA	46.6188	A	C	FALSE	FALSE	FALSE	jOip5N	11	61836038	457	218335	alcoholic_acute_pancreatitis_R5	TRUE	reported	218792	61603510	11	NA	Free cholesterol to total lipids ratio in large VLDL || id:met-d-L_VLDL_FC_pct	TRUE	reported	igd	3	TRUE
met-d-L_VLDL_FC_pct	rs1801689	C	A	NA	NA	0.03053	0.127209	0.0118875	5.10035e-28	0.00968	-0.3682	0.3593	0.3054	NA	114.513	C	A	FALSE	FALSE	FALSE	jOip5N	17	66214462	457	218335	alcoholic_acute_pancreatitis_R5	TRUE	reported	218792	64210580	17	NA	Free cholesterol to total lipids ratio in large VLDL || id:met-d-L_VLDL_FC_pct	TRUE	reported	igd	3	TRUE
met-d-L_VLDL_FC_pct	rs2066718	T	C	NA	NA	0.029066	-0.0711763	0.0121701	3.09999e-09	0.01861	-0.1451	0.2534	0.5667	NA	34.2044	T	C	FALSE	FALSE	FALSE	jOip5N	9	104826974	457	218335	alcoholic_acute_pancreatitis_R5	TRUE	reported	218792	107589255	9	NA	Free cholesterol to total lipids ratio in large VLDL || id:met-d-L_VLDL_FC_pct	TRUE	reported	igd	3	TRUE
met-d-L_VLDL_FC_pct	rs2169387	G	A	NA	NA	0.899983	-0.043266	0.00686101	1.89998e-10	0.8541	-0.0611	0.1012	0.5458	NA	39.7665	G	A	FALSE	FALSE	FALSE	jOip5N	8	9323885	457	218335	alcoholic_acute_pancreatitis_R5	TRUE	reported	218792	9181395	8	NA	Free cholesterol to total lipids ratio in large VLDL || id:met-d-L_VLDL_FC_pct	TRUE	reported	igd	3	TRUE
met-d-L_VLDL_FC_pct	rs2223745	A	G	NA	NA	0.474115	0.0244092	0.00408172	7.19996e-09	0.5343	-0.0364	0.067	0.5872	NA	35.7619	A	G	FALSE	FALSE	FALSE	jOip5N	20	41085229	457	218335	alcoholic_acute_pancreatitis_R5	TRUE	reported	218792	39713869	20	NA	Free cholesterol to total lipids ratio in large VLDL || id:met-d-L_VLDL_FC_pct	TRUE	reported	igd	3	TRUE
met-d-L_VLDL_FC_pct	rs2229357	A	G	NA	NA	0.240925	-0.0262489	0.00476933	3.79997e-08	0.233	-0.1424	0.0795	0.07321	NA	30.2906	A	G	FALSE	FALSE	FALSE	jOip5N	12	57449928	457	218335	alcoholic_acute_pancreatitis_R5	TRUE	reported	218792	57843711	12	NA	Free cholesterol to total lipids ratio in large VLDL || id:met-d-L_VLDL_FC_pct	TRUE	reported	igd	3	TRUE
met-d-L_VLDL_FC_pct	rs2292318	T	C	NA	NA	0.121124	-0.0400052	0.00625974	3.89996e-10	0.1564	-0.005	0.0923	0.9564	NA	40.8433	T	C	FALSE	FALSE	FALSE	jOip5N	16	67951803	457	218335	alcoholic_acute_pancreatitis_R5	TRUE	reported	218792	67985706	16	NA	Free cholesterol to total lipids ratio in large VLDL || id:met-d-L_VLDL_FC_pct	TRUE	reported	igd	3	TRUE
met-d-L_VLDL_FC_pct	rs2738447	C	A	NA	NA	0.593179	0.0279183	0.0041725	4.40048e-11	0.6067	-0.0568	0.0685	0.4071	NA	44.7698	C	A	FALSE	FALSE	FALSE	jOip5N	19	11116804	457	218335	alcoholic_acute_pancreatitis_R5	TRUE	reported	218792	11227480	19	NA	Free cholesterol to total lipids ratio in large VLDL || id:met-d-L_VLDL_FC_pct	TRUE	reported	igd	3	TRUE
met-d-L_VLDL_FC_pct	rs3127580	T	C	NA	NA	0.156212	0.0469511	0.00562678	6.20012e-17	0.1243	0.0322	0.1016	0.7509	NA	69.626	T	C	FALSE	FALSE	FALSE	jOip5N	6	160289819	457	218335	alcoholic_acute_pancreatitis_R5	TRUE	reported	218792	160710851	6	NA	Free cholesterol to total lipids ratio in large VLDL || id:met-d-L_VLDL_FC_pct	TRUE	reported	igd	3	TRUE
met-d-L_VLDL_FC_pct	rs3809868	A	G	NA	NA	0.518342	-0.0258461	0.00410108	2e-10	0.5347	0.039	0.067	0.5599	NA	39.7186	A	G	FALSE	FALSE	FALSE	jOip5N	17	47673230	457	218335	alcoholic_acute_pancreatitis_R5	TRUE	reported	218792	45750596	17	NA	Free cholesterol to total lipids ratio in large VLDL || id:met-d-L_VLDL_FC_pct	TRUE	reported	igd	3	TRUE
met-d-L_VLDL_FC_pct	rs3812595	T	C	NA	NA	0.263629	-0.0286236	0.00447586	5.30029e-11	0.249	-0.0694	0.0773	0.369	NA	40.8974	T	C	FALSE	FALSE	FALSE	jOip5N	9	136474610	457	218335	alcoholic_acute_pancreatitis_R5	TRUE	reported	218792	139369062	9	NA	Free cholesterol to total lipids ratio in large VLDL || id:met-d-L_VLDL_FC_pct	TRUE	reported	igd	3	TRUE
met-d-L_VLDL_FC_pct	rs3923912	C	A	NA	NA	0.061309	-0.052723	0.00857887	1.09999e-09	0.08116	0.0038	0.1226	0.9754	NA	37.7694	C	A	FALSE	FALSE	FALSE	jOip5N	2	43830431	457	218335	alcoholic_acute_pancreatitis_R5	TRUE	reported	218792	44057570	2	NA	Free cholesterol to total lipids ratio in large VLDL || id:met-d-L_VLDL_FC_pct	TRUE	reported	igd	3	TRUE
met-d-L_VLDL_FC_pct	rs429358	C	T	NA	NA	0.154832	0.103657	0.00566358	4.20049e-80	0.1826	-0.0303	0.0868	0.7272	NA	334.977	C	T	FALSE	FALSE	FALSE	jOip5N	19	44908684	457	218335	alcoholic_acute_pancreatitis_R5	TRUE	reported	218792	45411941	19	NA	Free cholesterol to total lipids ratio in large VLDL || id:met-d-L_VLDL_FC_pct	TRUE	reported	igd	3	TRUE
met-d-L_VLDL_FC_pct	rs4631704	T	C	NA	NA	0.608318	-0.0267792	0.00421704	1.5e-10	0.5462	-0.0402	0.0674	0.5511	NA	40.3255	T	C	FALSE	FALSE	FALSE	jOip5N	1	230157783	457	218335	alcoholic_acute_pancreatitis_R5	TRUE	reported	218792	230293530	1	NA	Free cholesterol to total lipids ratio in large VLDL || id:met-d-L_VLDL_FC_pct	TRUE	reported	igd	3	TRUE
met-d-L_VLDL_FC_pct	rs4752973	C	T	NA	NA	0.18926	-0.0365405	0.00521059	4.19952e-13	0.3044	0.0446	0.0787	0.5705	NA	49.1785	C	T	FALSE	FALSE	FALSE	jOip5N	11	47247608	457	218335	alcoholic_acute_pancreatitis_R5	TRUE	reported	218792	47269159	11	NA	Free cholesterol to total lipids ratio in large VLDL || id:met-d-L_VLDL_FC_pct	TRUE	reported	igd	3	TRUE
met-d-L_VLDL_FC_pct	rs5998509	T	C	NA	NA	0.18955	0.0303929	0.0052158	1.09999e-09	0.2944	0.051	0.0732	0.4858	NA	33.9549	T	C	FALSE	FALSE	FALSE	jOip5N	22	21563190	457	218335	alcoholic_acute_pancreatitis_R5	TRUE	reported	218792	21917479	22	NA	Free cholesterol to total lipids ratio in large VLDL || id:met-d-L_VLDL_FC_pct	TRUE	reported	igd	3	TRUE
met-d-L_VLDL_FC_pct	rs6073958	C	T	NA	NA	0.198735	0.108237	0.00513219	1.80011e-98	0.176	0.1393	0.0878	0.1125	NA	444.781	C	T	FALSE	FALSE	FALSE	jOip5N	20	45923216	457	218335	alcoholic_acute_pancreatitis_R5	TRUE	reported	218792	44551855	20	NA	Free cholesterol to total lipids ratio in large VLDL || id:met-d-L_VLDL_FC_pct	TRUE	reported	igd	3	TRUE
met-d-L_VLDL_FC_pct	rs61805075	A	G	NA	NA	0.329483	0.0309541	0.00434882	1.10002e-12	0.2873	-0.0515	0.074	0.4863	NA	50.6633	A	G	FALSE	FALSE	FALSE	jOip5N	1	182167266	457	218335	alcoholic_acute_pancreatitis_R5	TRUE	reported	218792	182136401	1	NA	Free cholesterol to total lipids ratio in large VLDL || id:met-d-L_VLDL_FC_pct	TRUE	reported	igd	3	TRUE
met-d-L_VLDL_FC_pct	rs72823013	A	G	NA	NA	0.12634	-0.0443326	0.00617007	1.29987e-12	0.09348	-0.2634	0.1153	0.02235	NA	51.6257	A	G	FALSE	FALSE	FALSE	jOip5N	10	114026474	457	218335	alcoholic_acute_pancreatitis_R5	TRUE	reported	218792	115786233	10	NA	Free cholesterol to total lipids ratio in large VLDL || id:met-d-L_VLDL_FC_pct	TRUE	reported	igd	3	TRUE
met-d-L_VLDL_FC_pct	rs7350789	A	G	NA	NA	0.353951	0.0903016	0.00428351	3.49945e-102	0.3874	-0.0871	0.0686	0.2044	NA	444.418	A	G	FALSE	FALSE	FALSE	jOip5N	15	58387469	457	218335	alcoholic_acute_pancreatitis_R5	TRUE	reported	218792	58679668	15	NA	Free cholesterol to total lipids ratio in large VLDL || id:met-d-L_VLDL_FC_pct	TRUE	reported	igd	3	TRUE
met-d-L_VLDL_FC_pct	rs7528419	G	A	NA	NA	0.222149	-0.0537004	0.00492036	2.39994e-27	0.2147	-0.0905	0.0815	0.2667	NA	119.114	G	A	FALSE	FALSE	FALSE	jOip5N	1	109274570	457	218335	alcoholic_acute_pancreatitis_R5	TRUE	reported	218792	109817192	1	NA	Free cholesterol to total lipids ratio in large VLDL || id:met-d-L_VLDL_FC_pct	TRUE	reported	igd	3	TRUE
met-d-L_VLDL_FC_pct	rs75911530	A	G	NA	NA	0.032889	0.140706	0.0120387	1e-31	0.01083	0.2039	0.3411	0.5499	NA	136.605	A	G	FALSE	FALSE	FALSE	jOip5N	16	57015225	457	218335	alcoholic_acute_pancreatitis_R5	TRUE	reported	218792	57049137	16	NA	Free cholesterol to total lipids ratio in large VLDL || id:met-d-L_VLDL_FC_pct	TRUE	reported	igd	3	TRUE
met-d-L_VLDL_FC_pct	rs77542162	G	A	NA	NA	0.022665	0.128579	0.0137533	1.99986e-21	0.006739	-0.0853	0.4518	0.8503	NA	87.403	G	A	FALSE	FALSE	FALSE	jOip5N	17	69085137	457	218335	alcoholic_acute_pancreatitis_R5	TRUE	reported	218792	67081278	17	NA	Free cholesterol to total lipids ratio in large VLDL || id:met-d-L_VLDL_FC_pct	TRUE	reported	igd	3	TRUE
met-d-L_VLDL_FC_pct	rs77960347	G	A	NA	NA	0.01324	-0.132955	0.0178647	2.39994e-13	0.007284	-0.195	0.408	0.6327	NA	55.3883	G	A	FALSE	FALSE	FALSE	jOip5N	18	49583585	457	218335	alcoholic_acute_pancreatitis_R5	TRUE	reported	218792	47109955	18	NA	Free cholesterol to total lipids ratio in large VLDL || id:met-d-L_VLDL_FC_pct	TRUE	reported	igd	3	TRUE
met-d-L_VLDL_FC_pct	rs79225634	T	C	NA	NA	0.340375	0.0248364	0.00431955	5.89997e-09	0.3578	-0.0292	0.0697	0.6751	NA	33.0598	T	C	FALSE	FALSE	FALSE	jOip5N	5	75323814	457	218335	alcoholic_acute_pancreatitis_R5	TRUE	reported	218792	74619639	5	NA	Free cholesterol to total lipids ratio in large VLDL || id:met-d-L_VLDL_FC_pct	TRUE	reported	igd	3	TRUE
met-d-L_VLDL_FC_pct	rs904770	C	T	NA	NA	0.889392	0.0407913	0.00651527	1.89998e-10	0.9382	0.0277	0.139	0.8419	NA	39.1986	C	T	FALSE	FALSE	FALSE	jOip5N	16	56668088	457	218335	alcoholic_acute_pancreatitis_R5	TRUE	reported	218792	56702000	16	NA	Free cholesterol to total lipids ratio in large VLDL || id:met-d-L_VLDL_FC_pct	TRUE	reported	igd	3	TRUE
met-d-L_VLDL_FC_pct	rs921919	A	G	NA	NA	0.66952	0.0308488	0.00444382	1.20005e-13	0.5711	0.0356	0.0681	0.6016	NA	48.1907	A	G	FALSE	FALSE	FALSE	jOip5N	12	124780655	457	218335	alcoholic_acute_pancreatitis_R5	TRUE	reported	218792	125265201	12	NA	Free cholesterol to total lipids ratio in large VLDL || id:met-d-L_VLDL_FC_pct	TRUE	reported	igd	3	TRUE
met-d-L_VLDL_FC_pct	rs934197	A	G	NA	NA	0.33571	0.0611275	0.00432653	9.20026e-45	0.2812	-0.0266	0.0744	0.7204	NA	199.615	A	G	FALSE	FALSE	FALSE	jOip5N	2	21044589	457	218335	alcoholic_acute_pancreatitis_R5	TRUE	reported	218792	21267461	2	NA	Free cholesterol to total lipids ratio in large VLDL || id:met-d-L_VLDL_FC_pct	TRUE	reported	igd	3	TRUE
met-d-S_VLDL_CE	rs10096633	T	C	NA	NA	0.123912	-0.108458	0.00624843	1.59993e-70	0.09717	-0.1965	0.113	0.08209	NA	301.288	T	C	FALSE	FALSE	FALSE	jOip5N	8	19973410	457	218335	alcoholic_acute_pancreatitis_R5	TRUE	reported	218792	19830921	8	NA	Cholesteryl esters in small VLDL || id:met-d-S_VLDL_CE	TRUE	reported	igd	3	TRUE
met-d-S_VLDL_CE	rs10881987	G	A	NA	NA	0.527443	-0.022936	0.00413561	2.1e-08	0.4069	0.0017	0.0683	0.9801	NA	30.7579	G	A	FALSE	FALSE	FALSE	jOip5N	10	91882112	457	218335	alcoholic_acute_pancreatitis_R5	TRUE	reported	218792	93641869	10	NA	Cholesteryl esters in small VLDL || id:met-d-S_VLDL_CE	TRUE	reported	igd	3	TRUE
met-d-S_VLDL_CE	rs11057397	T	C	NA	NA	0.337501	-0.0304654	0.00435841	6.20012e-13	0.3059	0.0674	0.0731	0.3564	NA	48.8605	T	C	FALSE	FALSE	FALSE	jOip5N	12	123935181	457	218335	alcoholic_acute_pancreatitis_R5	TRUE	reported	218792	124419728	12	NA	Cholesteryl esters in small VLDL || id:met-d-S_VLDL_CE	TRUE	reported	igd	3	TRUE
met-d-S_VLDL_CE	rs11057837	T	C	NA	NA	0.101475	0.0365375	0.00685504	4.70002e-08	0.1216	-0.1222	0.1027	0.234	NA	28.4091	T	C	FALSE	FALSE	FALSE	jOip5N	12	124827174	457	218335	alcoholic_acute_pancreatitis_R5	TRUE	reported	218792	125311720	12	NA	Cholesteryl esters in small VLDL || id:met-d-S_VLDL_CE	TRUE	reported	igd	3	TRUE
met-d-S_VLDL_CE	rs112001035	A	G	NA	NA	0.059725	0.0519514	0.0088697	3.89996e-09	0.08066	0.0963	0.1223	0.4311	NA	34.3065	A	G	FALSE	FALSE	FALSE	jOip5N	17	68827664	457	218335	alcoholic_acute_pancreatitis_R5	TRUE	reported	218792	66823805	17	NA	Cholesteryl esters in small VLDL || id:met-d-S_VLDL_CE	TRUE	reported	igd	3	TRUE
met-d-S_VLDL_CE	rs11206517	G	T	NA	NA	0.033009	0.0768944	0.0115434	1.59993e-11	0.04484	-0.1168	0.1612	0.4685	NA	44.3733	G	T	FALSE	FALSE	FALSE	jOip5N	1	55060755	457	218335	alcoholic_acute_pancreatitis_R5	TRUE	reported	218792	55526428	1	NA	Cholesteryl esters in small VLDL || id:met-d-S_VLDL_CE	TRUE	reported	igd	3	TRUE
met-d-S_VLDL_CE	rs1128249	T	G	NA	NA	0.391999	-0.0333189	0.00422307	5.40008e-15	0.3479	0.0983	0.0704	0.1627	NA	62.2479	T	G	FALSE	FALSE	FALSE	jOip5N	2	164672114	457	218335	alcoholic_acute_pancreatitis_R5	TRUE	reported	218792	165528624	2	NA	Cholesteryl esters in small VLDL || id:met-d-S_VLDL_CE	TRUE	reported	igd	3	TRUE
met-d-S_VLDL_CE	rs112875651	A	G	NA	NA	0.392383	-0.08478	0.00428095	1.20005e-91	0.3872	-0.0958	0.0688	0.164	NA	392.199	A	G	FALSE	FALSE	FALSE	jOip5N	8	125494452	457	218335	alcoholic_acute_pancreatitis_R5	TRUE	reported	218792	126506694	8	NA	Cholesteryl esters in small VLDL || id:met-d-S_VLDL_CE	TRUE	reported	igd	3	TRUE
met-d-S_VLDL_CE	rs115881343	T	C	NA	NA	0.027814	0.127802	0.0125767	3.40017e-25	0.024	0.2849	0.2222	0.1998	NA	103.262	T	C	FALSE	FALSE	FALSE	jOip5N	19	44899959	457	218335	alcoholic_acute_pancreatitis_R5	TRUE	reported	218792	45403216	19	NA	Cholesteryl esters in small VLDL || id:met-d-S_VLDL_CE	TRUE	reported	igd	3	TRUE
met-d-S_VLDL_CE	rs11591147	T	G	NA	NA	0.017458	-0.260113	0.0157122	7.29962e-65	0.03609	0.1042	0.1779	0.5582	NA	274.063	T	G	FALSE	FALSE	FALSE	jOip5N	1	55039974	457	218335	alcoholic_acute_pancreatitis_R5	TRUE	reported	218792	55505647	1	NA	Cholesteryl esters in small VLDL || id:met-d-S_VLDL_CE	TRUE	reported	igd	3	TRUE
met-d-S_VLDL_CE	rs1169292	T	C	NA	NA	0.310508	0.0245955	0.00447273	4.39997e-08	0.3533	0.0895	0.07	0.2012	NA	30.2389	T	C	FALSE	FALSE	FALSE	jOip5N	12	120988675	457	218335	alcoholic_acute_pancreatitis_R5	TRUE	reported	218792	121426478	12	NA	Cholesteryl esters in small VLDL || id:met-d-S_VLDL_CE	TRUE	reported	igd	3	TRUE
met-d-S_VLDL_CE	rs11755689	G	A	NA	NA	0.334126	0.0493583	0.00450792	6.4998e-26	0.3872	0.0503	0.0796	0.5276	NA	119.886	G	A	FALSE	FALSE	FALSE	jOip5N	6	32618599	457	218335	alcoholic_acute_pancreatitis_R5	TRUE	reported	218792	32586376	6	NA	Cholesteryl esters in small VLDL || id:met-d-S_VLDL_CE	TRUE	reported	igd	3	TRUE
met-d-S_VLDL_CE	rs117738782	C	T	NA	NA	0.007457	0.148689	0.0260624	1.29999e-08	0.03412	0.2964	0.1817	0.1029	NA	32.5483	C	T	FALSE	FALSE	FALSE	jOip5N	16	56912590	457	218335	alcoholic_acute_pancreatitis_R5	TRUE	reported	218792	56946502	16	NA	Cholesteryl esters in small VLDL || id:met-d-S_VLDL_CE	TRUE	reported	igd	3	TRUE
met-d-S_VLDL_CE	rs12151108	A	G	NA	NA	0.119677	-0.134865	0.00634478	1.99986e-102	0.102	-0.0164	0.1111	0.8827	NA	451.82	A	G	FALSE	FALSE	FALSE	jOip5N	19	11086585	457	218335	alcoholic_acute_pancreatitis_R5	TRUE	reported	218792	11197261	19	NA	Cholesteryl esters in small VLDL || id:met-d-S_VLDL_CE	TRUE	reported	igd	3	TRUE
met-d-S_VLDL_CE	rs12208357	T	C	NA	NA	0.069998	0.0745509	0.00810958	2.49977e-21	0.05704	-0.0301	0.1439	0.8343	NA	84.5102	T	C	FALSE	FALSE	FALSE	jOip5N	6	160122116	457	218335	alcoholic_acute_pancreatitis_R5	TRUE	reported	218792	160543148	6	NA	Cholesteryl esters in small VLDL || id:met-d-S_VLDL_CE	TRUE	reported	igd	3	TRUE
met-d-S_VLDL_CE	rs12740374	T	G	NA	NA	0.221059	-0.0954689	0.00496117	1.80011e-84	0.2145	-0.0898	0.0814	0.2701	NA	370.302	T	G	FALSE	FALSE	FALSE	jOip5N	1	109274968	457	218335	alcoholic_acute_pancreatitis_R5	TRUE	reported	218792	109817590	1	NA	Cholesteryl esters in small VLDL || id:met-d-S_VLDL_CE	TRUE	reported	igd	3	TRUE
met-d-S_VLDL_CE	rs12916	C	T	NA	NA	0.400342	0.0473487	0.00421014	4.40048e-29	0.4537	-0.0582	0.0671	0.3856	NA	126.48	C	T	FALSE	FALSE	FALSE	jOip5N	5	75360714	457	218335	alcoholic_acute_pancreatitis_R5	TRUE	reported	218792	74656539	5	NA	Cholesteryl esters in small VLDL || id:met-d-S_VLDL_CE	TRUE	reported	igd	3	TRUE
met-d-S_VLDL_CE	rs13108218	G	A	NA	NA	0.615355	-0.0279763	0.00426976	4.00037e-11	0.6772	-0.0482	0.0719	0.5029	NA	42.9313	G	A	FALSE	FALSE	FALSE	jOip5N	4	3442204	457	218335	alcoholic_acute_pancreatitis_R5	TRUE	reported	218792	3443931	4	NA	Cholesteryl esters in small VLDL || id:met-d-S_VLDL_CE	TRUE	reported	igd	3	TRUE
met-d-S_VLDL_CE	rs141469619	G	A	NA	NA	0.010141	0.159725	0.021789	5.10035e-15	0.004062	1.497	0.5681	0.008413	NA	53.7367	G	A	FALSE	FALSE	FALSE	jOip5N	11	116843577	457	218335	alcoholic_acute_pancreatitis_R5	TRUE	reported	218792	116714293	11	NA	Cholesteryl esters in small VLDL || id:met-d-S_VLDL_CE	TRUE	reported	igd	3	TRUE
met-d-S_VLDL_CE	rs150844304	C	A	NA	NA	0.025676	0.0905733	0.0130455	4.40048e-13	0.005013	0.1938	0.4963	0.6962	NA	48.2035	C	A	FALSE	FALSE	FALSE	jOip5N	15	43434427	457	218335	alcoholic_acute_pancreatitis_R5	TRUE	reported	218792	43726625	15	NA	Cholesteryl esters in small VLDL || id:met-d-S_VLDL_CE	TRUE	reported	igd	3	TRUE
met-d-S_VLDL_CE	rs164641	C	T	NA	NA	0.049028	-0.0537336	0.0096192	2.39999e-08	0.02647	0.1683	0.2098	0.4223	NA	31.2043	C	T	FALSE	FALSE	FALSE	jOip5N	3	52207213	457	218335	alcoholic_acute_pancreatitis_R5	TRUE	reported	218792	52241229	3	NA	Cholesteryl esters in small VLDL || id:met-d-S_VLDL_CE	TRUE	reported	igd	3	TRUE
met-d-S_VLDL_CE	rs2186037	G	A	NA	NA	0.51879	0.0229529	0.00413784	7.29995e-09	0.5254	0.1206	0.0671	0.07245	NA	30.77	G	A	FALSE	FALSE	FALSE	jOip5N	6	127133884	457	218335	alcoholic_acute_pancreatitis_R5	TRUE	reported	218792	127455029	6	NA	Cholesteryl esters in small VLDL || id:met-d-S_VLDL_CE	TRUE	reported	igd	3	TRUE
met-d-S_VLDL_CE	rs2326077	T	C	NA	NA	0.663239	-0.0255	0.00436965	1.6e-09	0.6148	0.0917	0.0687	0.1817	NA	34.0555	T	C	FALSE	FALSE	FALSE	jOip5N	8	58473360	457	218335	alcoholic_acute_pancreatitis_R5	TRUE	reported	218792	59385919	8	NA	Cholesteryl esters in small VLDL || id:met-d-S_VLDL_CE	TRUE	reported	igd	3	TRUE
met-d-S_VLDL_CE	rs2478236	A	G	NA	NA	0.403779	-0.0269293	0.0042101	1e-11	0.4082	-0.1355	0.0682	0.0469	NA	40.9134	A	G	FALSE	FALSE	FALSE	jOip5N	10	93038216	457	218335	alcoholic_acute_pancreatitis_R5	TRUE	reported	218792	94797973	10	NA	Cholesteryl esters in small VLDL || id:met-d-S_VLDL_CE	TRUE	reported	igd	3	TRUE
met-d-S_VLDL_CE	rs2495477	G	A	NA	NA	0.393807	-0.0255962	0.00430624	7.79992e-10	0.4358	-0.1496	0.0673	0.02627	NA	35.3309	G	A	FALSE	FALSE	FALSE	jOip5N	1	55052794	457	218335	alcoholic_acute_pancreatitis_R5	TRUE	reported	218792	55518467	1	NA	Cholesteryl esters in small VLDL || id:met-d-S_VLDL_CE	TRUE	reported	igd	3	TRUE
met-d-S_VLDL_CE	rs261290	C	T	NA	NA	0.654642	-0.0853099	0.00434686	2.09991e-87	0.6183	0.0894	0.0688	0.1941	NA	385.166	C	T	FALSE	FALSE	FALSE	jOip5N	15	58386521	457	218335	alcoholic_acute_pancreatitis_R5	TRUE	reported	218792	58678720	15	NA	Cholesteryl esters in small VLDL || id:met-d-S_VLDL_CE	TRUE	reported	igd	3	TRUE
met-d-S_VLDL_CE	rs2737245	T	G	NA	NA	0.278598	-0.031023	0.00460813	4.10015e-11	0.3087	-0.0562	0.0725	0.4378	NA	45.3229	T	G	FALSE	FALSE	FALSE	jOip5N	8	115646356	457	218335	alcoholic_acute_pancreatitis_R5	TRUE	reported	218792	116658583	8	NA	Cholesteryl esters in small VLDL || id:met-d-S_VLDL_CE	TRUE	reported	igd	3	TRUE
met-d-S_VLDL_CE	rs2738447	C	A	NA	NA	0.59317	0.0339728	0.00420421	1.80011e-15	0.6067	-0.0568	0.0685	0.4071	NA	65.2971	C	A	FALSE	FALSE	FALSE	jOip5N	19	11116804	457	218335	alcoholic_acute_pancreatitis_R5	TRUE	reported	218792	11227480	19	NA	Cholesteryl esters in small VLDL || id:met-d-S_VLDL_CE	TRUE	reported	igd	3	TRUE
met-d-S_VLDL_CE	rs2836969	A	G	NA	NA	0.565164	0.0224219	0.00416374	4.70002e-08	0.6894	-0.0614	0.0727	0.3985	NA	28.9986	A	G	FALSE	FALSE	FALSE	jOip5N	21	39276339	457	218335	alcoholic_acute_pancreatitis_R5	TRUE	reported	218792	40648265	21	NA	Cholesteryl esters in small VLDL || id:met-d-S_VLDL_CE	TRUE	reported	igd	3	TRUE
met-d-S_VLDL_CE	rs28377109	A	C	NA	NA	0.116083	0.04907	0.00644164	2.19989e-12	0.1254	-0.2169	0.1868	0.2456	NA	58.0282	A	C	FALSE	FALSE	FALSE	jOip5N	6	32466939	457	218335	alcoholic_acute_pancreatitis_R5	TRUE	reported	218792	32434716	6	NA	Cholesteryl esters in small VLDL || id:met-d-S_VLDL_CE	TRUE	reported	igd	3	TRUE
met-d-S_VLDL_CE	rs28807203	C	A	NA	NA	0.049209	-0.0646974	0.00957268	4.19952e-12	0.06364	-0.1069	0.1365	0.4334	NA	45.6779	C	A	FALSE	FALSE	FALSE	jOip5N	19	44670679	457	218335	alcoholic_acute_pancreatitis_R5	TRUE	reported	218792	45173951	19	NA	Cholesteryl esters in small VLDL || id:met-d-S_VLDL_CE	TRUE	reported	igd	3	TRUE
met-d-S_VLDL_CE	rs34894639	T	C	NA	NA	0.231585	-0.0372203	0.00493491	4.30031e-14	0.1884	-0.0863	0.0857	0.3141	NA	56.8855	T	C	FALSE	FALSE	FALSE	jOip5N	3	136079816	457	218335	alcoholic_acute_pancreatitis_R5	TRUE	reported	218792	135798658	3	NA	Cholesteryl esters in small VLDL || id:met-d-S_VLDL_CE	TRUE	reported	igd	3	TRUE
met-d-S_VLDL_CE	rs3794695	T	C	NA	NA	0.189016	0.044611	0.0052684	2.80027e-18	0.1942	0.0585	0.0845	0.4887	NA	71.7012	T	C	FALSE	FALSE	FALSE	jOip5N	16	72063928	457	218335	alcoholic_acute_pancreatitis_R5	TRUE	reported	218792	72097827	16	NA	Cholesteryl esters in small VLDL || id:met-d-S_VLDL_CE	TRUE	reported	igd	3	TRUE
met-d-S_VLDL_CE	rs3936511	G	A	NA	NA	0.192433	0.0390991	0.00522925	1.80011e-14	0.1354	-0.0233	0.0973	0.8106	NA	55.9055	G	A	FALSE	FALSE	FALSE	jOip5N	5	56564954	457	218335	alcoholic_acute_pancreatitis_R5	TRUE	reported	218792	55860781	5	NA	Cholesteryl esters in small VLDL || id:met-d-S_VLDL_CE	TRUE	reported	igd	3	TRUE
met-d-S_VLDL_CE	rs4299376	T	G	NA	NA	0.676279	-0.0379307	0.00441473	5.79963e-18	0.7832	0.0853	0.0817	0.2964	NA	73.8199	T	G	FALSE	FALSE	FALSE	jOip5N	2	43845437	457	218335	alcoholic_acute_pancreatitis_R5	TRUE	reported	218792	44072576	2	NA	Cholesteryl esters in small VLDL || id:met-d-S_VLDL_CE	TRUE	reported	igd	3	TRUE
met-d-S_VLDL_CE	rs4533439	C	T	NA	NA	0.411022	0.0313093	0.00420384	1.20005e-13	0.3689	-0.0139	0.0693	0.8406	NA	55.4695	C	T	FALSE	FALSE	FALSE	jOip5N	2	20942055	457	218335	alcoholic_acute_pancreatitis_R5	TRUE	reported	218792	21141815	2	NA	Cholesteryl esters in small VLDL || id:met-d-S_VLDL_CE	TRUE	reported	igd	3	TRUE
met-d-S_VLDL_CE	rs4665642	A	G	NA	NA	0.53634	-0.03457	0.00412987	7.70016e-17	0.5369	-0.0163	0.0673	0.8084	NA	70.069	A	G	FALSE	FALSE	FALSE	jOip5N	2	20990313	457	218335	alcoholic_acute_pancreatitis_R5	TRUE	reported	218792	21213185	2	NA	Cholesteryl esters in small VLDL || id:met-d-S_VLDL_CE	TRUE	reported	igd	3	TRUE
met-d-S_VLDL_CE	rs4665972	C	T	NA	NA	0.604608	-0.0575347	0.00423953	1.80011e-43	0.6233	0.076	0.069	0.2703	NA	184.172	C	T	FALSE	FALSE	FALSE	jOip5N	2	27375230	457	218335	alcoholic_acute_pancreatitis_R5	TRUE	reported	218792	27598097	2	NA	Cholesteryl esters in small VLDL || id:met-d-S_VLDL_CE	TRUE	reported	igd	3	TRUE
met-d-S_VLDL_CE	rs4704834	G	A	NA	NA	0.644037	0.0469368	0.00430183	1.50003e-28	0.6721	-0.0392	0.0716	0.5834	NA	119.048	G	A	FALSE	FALSE	FALSE	jOip5N	5	157016055	457	218335	alcoholic_acute_pancreatitis_R5	TRUE	reported	218792	156443066	5	NA	Cholesteryl esters in small VLDL || id:met-d-S_VLDL_CE	TRUE	reported	igd	3	TRUE
met-d-S_VLDL_CE	rs4810479	T	C	NA	NA	0.750222	-0.0402189	0.00476375	8.49963e-17	0.7469	-0.1489	0.0767	0.05219	NA	71.2791	T	C	FALSE	FALSE	FALSE	jOip5N	20	45916409	457	218335	alcoholic_acute_pancreatitis_R5	TRUE	reported	218792	44545048	20	NA	Cholesteryl esters in small VLDL || id:met-d-S_VLDL_CE	TRUE	reported	igd	3	TRUE
met-d-S_VLDL_CE	rs55747707	A	G	NA	NA	0.203628	-0.0503511	0.00513661	8.49963e-22	0.18	0.01	0.0877	0.9094	NA	96.087	A	G	FALSE	FALSE	FALSE	jOip5N	7	73623036	457	218335	alcoholic_acute_pancreatitis_R5	TRUE	reported	218792	73037366	7	NA	Cholesteryl esters in small VLDL || id:met-d-S_VLDL_CE	TRUE	reported	igd	3	TRUE
met-d-S_VLDL_CE	rs56325564	A	G	NA	NA	0.482712	0.027974	0.00415544	4.49987e-12	0.459	-0.015	0.0672	0.8239	NA	45.3185	A	G	FALSE	FALSE	FALSE	jOip5N	17	47689405	457	218335	alcoholic_acute_pancreatitis_R5	TRUE	reported	218792	45766771	17	NA	Cholesteryl esters in small VLDL || id:met-d-S_VLDL_CE	TRUE	reported	igd	3	TRUE
met-d-S_VLDL_CE	rs58542926	T	C	NA	NA	0.074402	-0.100629	0.00785816	4.60045e-37	0.06423	-0.01	0.1389	0.9428	NA	163.985	T	C	FALSE	FALSE	FALSE	jOip5N	19	19268740	457	218335	alcoholic_acute_pancreatitis_R5	TRUE	reported	218792	19379549	19	NA	Cholesteryl esters in small VLDL || id:met-d-S_VLDL_CE	TRUE	reported	igd	3	TRUE
met-d-S_VLDL_CE	rs613334	A	G	NA	NA	0.503588	0.0270241	0.00414109	2.39994e-11	0.5662	-0.0274	0.0676	0.6851	NA	42.5866	A	G	FALSE	FALSE	FALSE	jOip5N	1	234736684	457	218335	alcoholic_acute_pancreatitis_R5	TRUE	reported	218792	234872431	1	NA	Cholesteryl esters in small VLDL || id:met-d-S_VLDL_CE	TRUE	reported	igd	3	TRUE
met-d-S_VLDL_CE	rs633695	G	A	NA	NA	0.29236	0.0596626	0.00455119	1.20005e-38	0.3054	0.0017	0.0725	0.9814	NA	171.852	G	A	FALSE	FALSE	FALSE	jOip5N	15	58433640	457	218335	alcoholic_acute_pancreatitis_R5	TRUE	reported	218792	58725839	15	NA	Cholesteryl esters in small VLDL || id:met-d-S_VLDL_CE	TRUE	reported	igd	3	TRUE
met-d-S_VLDL_CE	rs654689	A	G	NA	NA	0.590609	-0.0247069	0.00419273	5.1e-09	0.5171	-0.0748	0.067	0.2638	NA	34.725	A	G	FALSE	FALSE	FALSE	jOip5N	6	139513732	457	218335	alcoholic_acute_pancreatitis_R5	TRUE	reported	218792	139834869	6	NA	Cholesteryl esters in small VLDL || id:met-d-S_VLDL_CE	TRUE	reported	igd	3	TRUE
met-d-S_VLDL_CE	rs6602909	C	T	NA	NA	0.328949	0.0297714	0.00439413	4.40048e-12	0.3448	-0.1065	0.0707	0.1319	NA	45.9042	C	T	FALSE	FALSE	FALSE	jOip5N	13	113849020	457	218335	alcoholic_acute_pancreatitis_R5	TRUE	reported	218792	114551993	13	NA	Cholesteryl esters in small VLDL || id:met-d-S_VLDL_CE	TRUE	reported	igd	3	TRUE
met-d-S_VLDL_CE	rs6920309	T	C	NA	NA	0.456844	-0.0229582	0.00415252	2.69998e-08	0.4708	-0.0207	0.0676	0.7592	NA	30.567	T	C	FALSE	FALSE	FALSE	jOip5N	6	16134016	457	218335	alcoholic_acute_pancreatitis_R5	TRUE	reported	218792	16134247	6	NA	Cholesteryl esters in small VLDL || id:met-d-S_VLDL_CE	TRUE	reported	igd	3	TRUE
met-d-S_VLDL_CE	rs693	A	G	NA	NA	0.520903	0.101161	0.00412373	5.90201e-138	0.4215	0.0372	0.068	0.5838	NA	601.791	A	G	FALSE	FALSE	FALSE	jOip5N	2	21009323	457	218335	alcoholic_acute_pancreatitis_R5	TRUE	reported	218792	21232195	2	NA	Cholesteryl esters in small VLDL || id:met-d-S_VLDL_CE	TRUE	reported	igd	3	TRUE
met-d-S_VLDL_CE	rs7202323	G	T	NA	NA	0.229923	-0.0280962	0.00488579	4e-09	0.2013	0.0392	0.0841	0.6408	NA	33.0693	G	T	FALSE	FALSE	FALSE	jOip5N	16	72183214	457	218335	alcoholic_acute_pancreatitis_R5	TRUE	reported	218792	72217113	16	NA	Cholesteryl esters in small VLDL || id:met-d-S_VLDL_CE	TRUE	reported	igd	3	TRUE
met-d-S_VLDL_CE	rs72694391	C	T	NA	NA	0.482099	0.0229126	0.00413924	4.30002e-08	0.3798	0.0052	0.0689	0.9403	NA	30.6413	C	T	FALSE	FALSE	FALSE	jOip5N	14	24404820	457	218335	alcoholic_acute_pancreatitis_R5	TRUE	reported	218792	24874026	14	NA	Cholesteryl esters in small VLDL || id:met-d-S_VLDL_CE	TRUE	reported	igd	3	TRUE
met-d-S_VLDL_CE	rs73078112	T	C	NA	NA	0.027141	0.0727025	0.0127761	1.29999e-08	0.009371	-0.3484	0.371	0.3476	NA	32.3819	T	C	FALSE	FALSE	FALSE	jOip5N	20	5566738	457	218335	alcoholic_acute_pancreatitis_R5	TRUE	reported	218792	5547384	20	NA	Cholesteryl esters in small VLDL || id:met-d-S_VLDL_CE	TRUE	reported	igd	3	TRUE
met-d-S_VLDL_CE	rs75911530	A	G	NA	NA	0.032886	0.0929595	0.0121553	9.8992e-15	0.01083	0.2039	0.3411	0.5499	NA	58.4866	A	G	FALSE	FALSE	FALSE	jOip5N	16	57015225	457	218335	alcoholic_acute_pancreatitis_R5	TRUE	reported	218792	57049137	16	NA	Cholesteryl esters in small VLDL || id:met-d-S_VLDL_CE	TRUE	reported	igd	3	TRUE
met-d-S_VLDL_CE	rs7707394	A	G	NA	NA	0.357078	0.026804	0.00429678	6.90001e-10	0.3729	-0.0449	0.0692	0.5163	NA	38.9146	A	G	FALSE	FALSE	FALSE	jOip5N	5	75177114	457	218335	alcoholic_acute_pancreatitis_R5	TRUE	reported	218792	74472939	5	NA	Cholesteryl esters in small VLDL || id:met-d-S_VLDL_CE	TRUE	reported	igd	3	TRUE
met-d-S_VLDL_CE	rs77542162	G	A	NA	NA	0.022667	0.134089	0.01387	3.90032e-22	0.006739	-0.0853	0.4518	0.8503	NA	93.4616	G	A	FALSE	FALSE	FALSE	jOip5N	17	69085137	457	218335	alcoholic_acute_pancreatitis_R5	TRUE	reported	218792	67081278	17	NA	Cholesteryl esters in small VLDL || id:met-d-S_VLDL_CE	TRUE	reported	igd	3	TRUE
met-d-S_VLDL_CE	rs9295128	T	G	NA	NA	0.016821	-0.136948	0.0163211	8.00018e-17	0.01146	-0.437	0.3153	0.1657	NA	70.4065	T	G	FALSE	FALSE	FALSE	jOip5N	6	160330499	457	218335	alcoholic_acute_pancreatitis_R5	TRUE	reported	218792	160751531	6	NA	Cholesteryl esters in small VLDL || id:met-d-S_VLDL_CE	TRUE	reported	igd	3	TRUE
met-d-XL_HDL_P	rs102274	C	T	NA	NA	0.343862	-0.090195	0.00390625	8.20352e-129	0.4156	0.002	0.068	0.9761	NA	533.144	C	T	FALSE	FALSE	FALSE	jOip5N	11	61790354	457	218335	alcoholic_acute_pancreatitis_R5	TRUE	reported	218792	61557826	11	NA	Concentration of very large HDL particles || id:met-d-XL_HDL_P	TRUE	reported	igd	3	TRUE
met-d-XL_HDL_P	rs1057208	T	C	NA	NA	0.186275	-0.204081	0.004778	1e-200	0.1482	0.1544	0.0942	0.101	NA	1824.37	T	C	FALSE	FALSE	FALSE	jOip5N	20	45934368	457	218335	alcoholic_acute_pancreatitis_R5	TRUE	reported	218792	44563007	20	NA	Concentration of very large HDL particles || id:met-d-XL_HDL_P	TRUE	reported	igd	3	TRUE
met-d-XL_HDL_P	rs10787429	C	T	NA	NA	0.72557	-0.0322083	0.00417693	7.89951e-15	0.6826	-0.0313	0.0717	0.662	NA	59.4595	C	T	FALSE	FALSE	FALSE	jOip5N	10	112189906	457	218335	alcoholic_acute_pancreatitis_R5	TRUE	reported	218792	113949664	10	NA	Concentration of very large HDL particles || id:met-d-XL_HDL_P	TRUE	reported	igd	3	TRUE
met-d-XL_HDL_P	rs10935473	T	G	NA	NA	0.442426	-0.0209402	0.0037395	2.80001e-09	0.4455	-0.038	0.0673	0.573	NA	31.357	T	G	FALSE	FALSE	FALSE	jOip5N	3	98698056	457	218335	alcoholic_acute_pancreatitis_R5	TRUE	reported	218792	98416900	3	NA	Concentration of very large HDL particles || id:met-d-XL_HDL_P	TRUE	reported	igd	3	TRUE
met-d-XL_HDL_P	rs10937924	C	T	NA	NA	0.59152	-0.0211911	0.00378442	1.40001e-08	0.5021	0.0498	0.0672	0.4579	NA	31.3551	C	T	FALSE	FALSE	FALSE	jOip5N	4	3373171	457	218335	alcoholic_acute_pancreatitis_R5	TRUE	reported	218792	3374898	4	NA	Concentration of very large HDL particles || id:met-d-XL_HDL_P	TRUE	reported	igd	3	TRUE
met-d-XL_HDL_P	rs11591147	T	G	NA	NA	0.017458	-0.134484	0.0141575	3.19963e-23	0.03609	0.1042	0.1779	0.5582	NA	90.2336	T	G	FALSE	FALSE	FALSE	jOip5N	1	55039974	457	218335	alcoholic_acute_pancreatitis_R5	TRUE	reported	218792	55505647	1	NA	Concentration of very large HDL particles || id:met-d-XL_HDL_P	TRUE	reported	igd	3	TRUE
met-d-XL_HDL_P	rs1177562	T	C	NA	NA	0.410413	-0.0222686	0.0037776	2.5e-09	0.3141	0.1419	0.0725	0.05038	NA	34.7499	T	C	FALSE	FALSE	FALSE	jOip5N	11	119078621	457	218335	alcoholic_acute_pancreatitis_R5	TRUE	reported	218792	118949331	11	NA	Concentration of very large HDL particles || id:met-d-XL_HDL_P	TRUE	reported	igd	3	TRUE
met-d-XL_HDL_P	rs11789603	T	C	NA	NA	0.108813	0.0400543	0.00598609	4.40048e-11	0.07536	-0.0176	0.1296	0.8919	NA	44.7725	T	C	FALSE	FALSE	FALSE	jOip5N	9	104884738	457	218335	alcoholic_acute_pancreatitis_R5	TRUE	reported	218792	107647019	9	NA	Concentration of very large HDL particles || id:met-d-XL_HDL_P	TRUE	reported	igd	3	TRUE
met-d-XL_HDL_P	rs12369443	G	A	NA	NA	0.199467	0.027522	0.00468126	1.7e-09	0.2593	-0.0679	0.0763	0.3735	NA	34.5648	G	A	FALSE	FALSE	FALSE	jOip5N	12	20429717	457	218335	alcoholic_acute_pancreatitis_R5	TRUE	reported	218792	20582651	12	NA	Concentration of very large HDL particles || id:met-d-XL_HDL_P	TRUE	reported	igd	3	TRUE
met-d-XL_HDL_P	rs12740374	T	G	NA	NA	0.221059	-0.0481065	0.00447027	3.10027e-28	0.2145	-0.0898	0.0814	0.2701	NA	115.808	T	G	FALSE	FALSE	FALSE	jOip5N	1	109274968	457	218335	alcoholic_acute_pancreatitis_R5	TRUE	reported	218792	109817590	1	NA	Concentration of very large HDL particles || id:met-d-XL_HDL_P	TRUE	reported	igd	3	TRUE
met-d-XL_HDL_P	rs12899324	T	C	NA	NA	0.267173	-0.0448726	0.00419834	1.20005e-27	0.209	0.012	0.0825	0.8841	NA	114.237	T	C	FALSE	FALSE	FALSE	jOip5N	15	58263510	457	218335	alcoholic_acute_pancreatitis_R5	TRUE	reported	218792	58555709	15	NA	Concentration of very large HDL particles || id:met-d-XL_HDL_P	TRUE	reported	igd	3	TRUE
met-d-XL_HDL_P	rs13107325	T	C	NA	NA	0.074284	-0.0543737	0.00708724	1.10002e-15	0.01413	0.4179	0.2846	0.142	NA	58.8604	T	C	FALSE	FALSE	FALSE	jOip5N	4	102267552	457	218335	alcoholic_acute_pancreatitis_R5	TRUE	reported	218792	103188709	4	NA	Concentration of very large HDL particles || id:met-d-XL_HDL_P	TRUE	reported	igd	3	TRUE
met-d-XL_HDL_P	rs13389219	T	C	NA	NA	0.392528	0.031343	0.00380585	3.10027e-17	0.3477	0.0988	0.0705	0.161	NA	67.8231	T	C	FALSE	FALSE	FALSE	jOip5N	2	164672366	457	218335	alcoholic_acute_pancreatitis_R5	TRUE	reported	218792	165528876	2	NA	Concentration of very large HDL particles || id:met-d-XL_HDL_P	TRUE	reported	igd	3	TRUE
met-d-XL_HDL_P	rs145391587	C	A	NA	NA	0.10029	0.0811215	0.00617862	7.00003e-42	0.08891	-0.1995	0.1178	0.09049	NA	172.381	C	A	FALSE	FALSE	FALSE	jOip5N	8	19963422	457	218335	alcoholic_acute_pancreatitis_R5	TRUE	reported	218792	19820933	8	NA	Concentration of very large HDL particles || id:met-d-XL_HDL_P	TRUE	reported	igd	3	TRUE
met-d-XL_HDL_P	rs146407081	A	G	NA	NA	0.031683	-0.0709922	0.0108996	7.50067e-12	0.0114	-0.224	0.3235	0.4887	NA	42.4229	A	G	FALSE	FALSE	FALSE	jOip5N	15	58951681	457	218335	alcoholic_acute_pancreatitis_R5	TRUE	reported	218792	59243880	15	NA	Concentration of very large HDL particles || id:met-d-XL_HDL_P	TRUE	reported	igd	3	TRUE
met-d-XL_HDL_P	rs147627829	A	G	NA	NA	0.044071	-0.0522687	0.00910935	8.30004e-09	0.02399	0.6504	0.223	0.003533	NA	32.9237	A	G	FALSE	FALSE	FALSE	jOip5N	6	34367311	457	218335	alcoholic_acute_pancreatitis_R5	TRUE	reported	218792	34335088	6	NA	Concentration of very large HDL particles || id:met-d-XL_HDL_P	TRUE	reported	igd	3	TRUE
met-d-XL_HDL_P	rs147667955	T	C	NA	NA	0.007221	-0.156759	0.0222531	7.70016e-13	0.02046	0.1118	0.2332	0.6317	NA	49.6231	T	C	FALSE	FALSE	FALSE	jOip5N	3	12409339	457	218335	alcoholic_acute_pancreatitis_R5	TRUE	reported	218792	12450838	3	NA	Concentration of very large HDL particles || id:met-d-XL_HDL_P	TRUE	reported	igd	3	TRUE
met-d-XL_HDL_P	rs150966173	T	C	NA	NA	0.02797	0.0672549	0.011342	1.2e-10	0.02186	0.1769	0.2318	0.4456	NA	35.1616	T	C	FALSE	FALSE	FALSE	jOip5N	19	44917947	457	218335	alcoholic_acute_pancreatitis_R5	TRUE	reported	218792	45421204	19	NA	Concentration of very large HDL particles || id:met-d-XL_HDL_P	TRUE	reported	igd	3	TRUE
met-d-XL_HDL_P	rs1561139	T	G	NA	NA	0.425896	0.0366735	0.00375273	1.10002e-23	0.3246	0.0096	0.0715	0.8928	NA	95.5015	T	G	FALSE	FALSE	FALSE	jOip5N	16	56818910	457	218335	alcoholic_acute_pancreatitis_R5	TRUE	reported	218792	56852822	16	NA	Concentration of very large HDL particles || id:met-d-XL_HDL_P	TRUE	reported	igd	3	TRUE
met-d-XL_HDL_P	rs1580005	C	T	NA	NA	0.477834	-0.0211622	0.00374815	1.6e-08	0.4481	-0.0241	0.0673	0.7203	NA	31.8778	C	T	FALSE	FALSE	FALSE	jOip5N	11	10349087	457	218335	alcoholic_acute_pancreatitis_R5	TRUE	reported	218792	10370634	11	NA	Concentration of very large HDL particles || id:met-d-XL_HDL_P	TRUE	reported	igd	3	TRUE
met-d-XL_HDL_P	rs1838931	T	C	NA	NA	0.320576	-0.0223683	0.00399518	3.2e-09	0.3006	0.064	0.0727	0.379	NA	31.3468	T	C	FALSE	FALSE	FALSE	jOip5N	7	130770829	457	218335	alcoholic_acute_pancreatitis_R5	TRUE	reported	218792	130455588	7	NA	Concentration of very large HDL particles || id:met-d-XL_HDL_P	TRUE	reported	igd	3	TRUE
met-d-XL_HDL_P	rs187459727	T	C	NA	NA	0.036917	0.0572564	0.0101251	2.69998e-09	0.01677	-0.1528	0.2645	0.5635	NA	31.9779	T	C	FALSE	FALSE	FALSE	jOip5N	20	45389349	457	218335	alcoholic_acute_pancreatitis_R5	TRUE	reported	218792	44017989	20	NA	Concentration of very large HDL particles || id:met-d-XL_HDL_P	TRUE	reported	igd	3	TRUE
met-d-XL_HDL_P	rs2066714	C	T	NA	NA	0.128934	0.0338349	0.0055279	2.39999e-10	0.09439	-0.0212	0.1141	0.8527	NA	37.4636	C	T	FALSE	FALSE	FALSE	jOip5N	9	104824472	457	218335	alcoholic_acute_pancreatitis_R5	TRUE	reported	218792	107586753	9	NA	Concentration of very large HDL particles || id:met-d-XL_HDL_P	TRUE	reported	igd	3	TRUE
met-d-XL_HDL_P	rs2242334	T	G	NA	NA	0.68353	0.0260084	0.00400634	1.59993e-11	0.7203	-0.0025	0.0747	0.973	NA	42.1436	T	G	FALSE	FALSE	FALSE	jOip5N	10	45442853	457	218335	alcoholic_acute_pancreatitis_R5	TRUE	reported	218792	45938301	10	NA	Concentration of very large HDL particles || id:met-d-XL_HDL_P	TRUE	reported	igd	3	TRUE
met-d-XL_HDL_P	rs2281719	T	C	NA	NA	0.612348	0.0232044	0.0038136	2.1e-10	0.5606	-0.0443	0.0675	0.5115	NA	37.0229	T	C	FALSE	FALSE	FALSE	jOip5N	1	230161913	457	218335	alcoholic_acute_pancreatitis_R5	TRUE	reported	218792	230297659	1	NA	Concentration of very large HDL particles || id:met-d-XL_HDL_P	TRUE	reported	igd	3	TRUE
met-d-XL_HDL_P	rs236651	A	G	NA	NA	0.573864	-0.0215216	0.00393997	9.29994e-09	0.4844	0.0273	0.0672	0.6851	NA	29.8376	A	G	FALSE	FALSE	FALSE	jOip5N	7	75415552	457	218335	alcoholic_acute_pancreatitis_R5	TRUE	reported	218792	75044830	7	NA	Concentration of very large HDL particles || id:met-d-XL_HDL_P	TRUE	reported	igd	3	TRUE
met-d-XL_HDL_P	rs261290	C	T	NA	NA	0.654642	-0.181585	0.00390636	1e-200	0.6183	0.0894	0.0688	0.1941	NA	2160.8	C	T	FALSE	FALSE	FALSE	jOip5N	15	58386521	457	218335	alcoholic_acute_pancreatitis_R5	TRUE	reported	218792	58678720	15	NA	Concentration of very large HDL particles || id:met-d-XL_HDL_P	TRUE	reported	igd	3	TRUE
met-d-XL_HDL_P	rs2618566	T	G	NA	NA	0.660287	-0.0219043	0.0039243	1.79999e-09	0.6772	-0.0196	0.0718	0.7851	NA	31.1555	T	G	FALSE	FALSE	FALSE	jOip5N	20	17864040	457	218335	alcoholic_acute_pancreatitis_R5	TRUE	reported	218792	17844684	20	NA	Concentration of very large HDL particles || id:met-d-XL_HDL_P	TRUE	reported	igd	3	TRUE
met-d-XL_HDL_P	rs2642438	G	A	NA	NA	0.703836	0.0261283	0.00406958	4.00037e-11	0.716	-0.0787	0.0741	0.2881	NA	41.2214	G	A	FALSE	FALSE	FALSE	jOip5N	1	220796686	457	218335	alcoholic_acute_pancreatitis_R5	TRUE	reported	218792	220970028	1	NA	Concentration of very large HDL particles || id:met-d-XL_HDL_P	TRUE	reported	igd	3	TRUE
met-d-XL_HDL_P	rs2737205	C	T	NA	NA	0.561357	0.0207037	0.00376643	4.20001e-08	0.6896	-0.0035	0.0733	0.9622	NA	30.2159	C	T	FALSE	FALSE	FALSE	jOip5N	8	115597953	457	218335	alcoholic_acute_pancreatitis_R5	TRUE	reported	218792	116610180	8	NA	Concentration of very large HDL particles || id:met-d-XL_HDL_P	TRUE	reported	igd	3	TRUE
met-d-XL_HDL_P	rs2740488	C	A	NA	NA	0.265313	-0.0441165	0.00422295	1.69981e-26	0.197	-0.0062	0.0851	0.9421	NA	109.137	C	A	FALSE	FALSE	FALSE	jOip5N	9	104899461	457	218335	alcoholic_acute_pancreatitis_R5	TRUE	reported	218792	107661742	9	NA	Concentration of very large HDL particles || id:met-d-XL_HDL_P	TRUE	reported	igd	3	TRUE
met-d-XL_HDL_P	rs28364584	C	T	NA	NA	0.305687	0.0240866	0.00406346	3.2e-09	0.3847	0.1358	0.0688	0.04855	NA	35.1365	C	T	FALSE	FALSE	FALSE	jOip5N	19	8389434	457	218335	alcoholic_acute_pancreatitis_R5	TRUE	reported	218792	8454318	19	NA	Concentration of very large HDL particles || id:met-d-XL_HDL_P	TRUE	reported	igd	3	TRUE
met-d-XL_HDL_P	rs289754	T	C	NA	NA	0.306308	-0.0298144	0.00405695	2.09991e-15	0.2825	-0.0034	0.0746	0.9635	NA	54.0073	T	C	FALSE	FALSE	FALSE	jOip5N	16	57031644	457	218335	alcoholic_acute_pancreatitis_R5	TRUE	reported	218792	57065556	16	NA	Concentration of very large HDL particles || id:met-d-XL_HDL_P	TRUE	reported	igd	3	TRUE
met-d-XL_HDL_P	rs2909211	T	C	NA	NA	0.778902	0.0306613	0.00447734	7.39946e-11	0.8048	-0.176	0.0845	0.03725	NA	46.8966	T	C	FALSE	FALSE	FALSE	jOip5N	17	68461517	457	218335	alcoholic_acute_pancreatitis_R5	TRUE	reported	218792	66457658	17	NA	Concentration of very large HDL particles || id:met-d-XL_HDL_P	TRUE	reported	igd	3	TRUE
met-d-XL_HDL_P	rs2925979	C	T	NA	NA	0.69893	0.0292433	0.00403885	6.59933e-13	0.6776	0.0091	0.0714	0.8988	NA	52.4249	C	T	FALSE	FALSE	FALSE	jOip5N	16	81501185	457	218335	alcoholic_acute_pancreatitis_R5	TRUE	reported	218792	81534790	16	NA	Concentration of very large HDL particles || id:met-d-XL_HDL_P	TRUE	reported	igd	3	TRUE
met-d-XL_HDL_P	rs2927468	G	A	NA	NA	0.523267	0.0200376	0.00377036	1.5e-08	0.5243	-0.0235	0.0672	0.7267	NA	28.244	G	A	FALSE	FALSE	FALSE	jOip5N	19	44854682	457	218335	alcoholic_acute_pancreatitis_R5	TRUE	reported	218792	45357939	19	NA	Concentration of very large HDL particles || id:met-d-XL_HDL_P	TRUE	reported	igd	3	TRUE
met-d-XL_HDL_P	rs2943654	T	C	NA	NA	0.64513	-0.0338512	0.00387473	9.60064e-20	0.6384	0.0741	0.0696	0.2871	NA	76.3247	T	C	FALSE	FALSE	FALSE	jOip5N	2	226248038	457	218335	alcoholic_acute_pancreatitis_R5	TRUE	reported	218792	227112754	2	NA	Concentration of very large HDL particles || id:met-d-XL_HDL_P	TRUE	reported	igd	3	TRUE
met-d-XL_HDL_P	rs3092498	C	T	NA	NA	0.517387	0.0246383	0.003746	1.89998e-10	0.5243	0.0981	0.0676	0.1465	NA	43.2599	C	T	FALSE	FALSE	FALSE	jOip5N	20	45427070	457	218335	alcoholic_acute_pancreatitis_R5	TRUE	reported	218792	44055710	20	NA	Concentration of very large HDL particles || id:met-d-XL_HDL_P	TRUE	reported	igd	3	TRUE
met-d-XL_HDL_P	rs34062580	A	G	NA	NA	0.130287	0.0658612	0.00552606	5.30029e-34	0.1277	-0.1276	0.1009	0.2062	NA	142.046	A	G	FALSE	FALSE	FALSE	jOip5N	7	73619229	457	218335	alcoholic_acute_pancreatitis_R5	TRUE	reported	218792	73033559	7	NA	Concentration of very large HDL particles || id:met-d-XL_HDL_P	TRUE	reported	igd	3	TRUE
met-d-XL_HDL_P	rs34360	A	C	NA	NA	0.652331	-0.0354784	0.00390604	2.80027e-20	0.5936	-0.0333	0.068	0.6242	NA	82.5001	A	C	FALSE	FALSE	FALSE	jOip5N	5	75671883	457	218335	alcoholic_acute_pancreatitis_R5	TRUE	reported	218792	74967708	5	NA	Concentration of very large HDL particles || id:met-d-XL_HDL_P	TRUE	reported	igd	3	TRUE
met-d-XL_HDL_P	rs36226283	A	G	NA	NA	0.358962	0.0355617	0.00388748	6.4998e-20	0.3607	0.0251	0.0697	0.7193	NA	83.6814	A	G	FALSE	FALSE	FALSE	jOip5N	12	124864934	457	218335	alcoholic_acute_pancreatitis_R5	TRUE	reported	218792	125349480	12	NA	Concentration of very large HDL particles || id:met-d-XL_HDL_P	TRUE	reported	igd	3	TRUE
met-d-XL_HDL_P	rs3764261	A	C	NA	NA	0.324423	0.181972	0.00396011	1e-200	0.2794	-0.0485	0.0747	0.5165	NA	2111.52	A	C	FALSE	FALSE	FALSE	jOip5N	16	56959412	457	218335	alcoholic_acute_pancreatitis_R5	TRUE	reported	218792	56993324	16	NA	Concentration of very large HDL particles || id:met-d-XL_HDL_P	TRUE	reported	igd	3	TRUE
met-d-XL_HDL_P	rs3936510	T	G	NA	NA	0.201954	-0.0389014	0.00463151	6.70039e-19	0.1391	-0.0476	0.0962	0.6207	NA	70.5481	T	G	FALSE	FALSE	FALSE	jOip5N	5	56565039	457	218335	alcoholic_acute_pancreatitis_R5	TRUE	reported	218792	55860866	5	NA	Concentration of very large HDL particles || id:met-d-XL_HDL_P	TRUE	reported	igd	3	TRUE
met-d-XL_HDL_P	rs4318902	G	A	NA	NA	0.556736	-0.0221294	0.00376417	7.79992e-10	0.6011	0.1802	0.0685	0.008558	NA	34.5622	G	A	FALSE	FALSE	FALSE	jOip5N	6	127199982	457	218335	alcoholic_acute_pancreatitis_R5	TRUE	reported	218792	127521127	6	NA	Concentration of very large HDL particles || id:met-d-XL_HDL_P	TRUE	reported	igd	3	TRUE
met-d-XL_HDL_P	rs4418728	T	G	NA	NA	0.450688	0.023463	0.00373794	2.69998e-10	0.4697	-0.0575	0.0669	0.3903	NA	39.4006	T	G	FALSE	FALSE	FALSE	jOip5N	10	93079967	457	218335	alcoholic_acute_pancreatitis_R5	TRUE	reported	218792	94839724	10	NA	Concentration of very large HDL particles || id:met-d-XL_HDL_P	TRUE	reported	igd	3	TRUE
met-d-XL_HDL_P	rs4699716	A	G	NA	NA	0.27194	0.0233926	0.00419748	2e-09	0.2423	-0.0164	0.0783	0.8346	NA	31.0584	A	G	FALSE	FALSE	FALSE	jOip5N	4	99144974	457	218335	alcoholic_acute_pancreatitis_R5	TRUE	reported	218792	100066125	4	NA	Concentration of very large HDL particles || id:met-d-XL_HDL_P	TRUE	reported	igd	3	TRUE
met-d-XL_HDL_P	rs4795386	G	A	NA	NA	0.723017	0.0230188	0.00418266	1e-09	0.7404	-0.1076	0.0763	0.1588	NA	30.2873	G	A	FALSE	FALSE	FALSE	jOip5N	17	39590594	457	218335	alcoholic_acute_pancreatitis_R5	TRUE	reported	218792	37746847	17	NA	Concentration of very large HDL particles || id:met-d-XL_HDL_P	TRUE	reported	igd	3	TRUE
met-d-XL_HDL_P	rs4841605	A	G	NA	NA	0.606733	0.0253194	0.00383434	9.09913e-11	0.7037	0.0714	0.0933	0.444	NA	43.6039	A	G	FALSE	FALSE	FALSE	jOip5N	8	11899091	457	218335	alcoholic_acute_pancreatitis_R5	TRUE	reported	218792	11756600	8	NA	Concentration of very large HDL particles || id:met-d-XL_HDL_P	TRUE	reported	igd	3	TRUE
met-d-XL_HDL_P	rs5082	A	G	NA	NA	0.620745	-0.0457686	0.00383841	1.39991e-33	0.603	0.0005	0.0685	0.9944	NA	142.178	A	G	FALSE	FALSE	FALSE	jOip5N	1	161223893	457	218335	alcoholic_acute_pancreatitis_R5	TRUE	reported	218792	161193683	1	NA	Concentration of very large HDL particles || id:met-d-XL_HDL_P	TRUE	reported	igd	3	TRUE
met-d-XL_HDL_P	rs55714927	T	C	NA	NA	0.191001	0.0260182	0.00472946	1.5e-08	0.2644	0.0116	0.0767	0.8794	NA	30.2644	T	C	FALSE	FALSE	FALSE	jOip5N	17	7176997	457	218335	alcoholic_acute_pancreatitis_R5	TRUE	reported	218792	7080316	17	NA	Concentration of very large HDL particles || id:met-d-XL_HDL_P	TRUE	reported	igd	3	TRUE
met-d-XL_HDL_P	rs59104589	T	C	NA	NA	0.358826	0.0232978	0.00387402	9.30037e-11	0.3961	-0.1268	0.0682	0.06306	NA	36.1665	T	C	FALSE	FALSE	FALSE	jOip5N	2	241298487	457	218335	alcoholic_acute_pancreatitis_R5	TRUE	reported	218792	242237902	2	NA	Concentration of very large HDL particles || id:met-d-XL_HDL_P	TRUE	reported	igd	3	TRUE
met-d-XL_HDL_P	rs6078	A	G	NA	NA	0.028854	0.0863579	0.0110862	7.39946e-15	0.05524	0.0374	0.1463	0.798	NA	60.679	A	G	FALSE	FALSE	FALSE	jOip5N	15	58541794	457	218335	alcoholic_acute_pancreatitis_R5	TRUE	reported	218792	58833993	15	NA	Concentration of very large HDL particles || id:met-d-XL_HDL_P	TRUE	reported	igd	3	TRUE
met-d-XL_HDL_P	rs633695	G	A	NA	NA	0.29236	0.145377	0.00408999	1e-200	0.3054	0.0017	0.0725	0.9814	NA	1263.42	G	A	FALSE	FALSE	FALSE	jOip5N	15	58433640	457	218335	alcoholic_acute_pancreatitis_R5	TRUE	reported	218792	58725839	15	NA	Concentration of very large HDL particles || id:met-d-XL_HDL_P	TRUE	reported	igd	3	TRUE
met-d-XL_HDL_P	rs6498540	G	A	NA	NA	0.302066	-0.0295787	0.00403729	2.39994e-14	0.3354	0.0266	0.0709	0.7071	NA	53.6758	G	A	FALSE	FALSE	FALSE	jOip5N	16	15036737	457	218335	alcoholic_acute_pancreatitis_R5	TRUE	reported	218792	15130594	16	NA	Concentration of very large HDL particles || id:met-d-XL_HDL_P	TRUE	reported	igd	3	TRUE
met-d-XL_HDL_P	rs653178	T	C	NA	NA	0.51605	0.021876	0.00372403	1.89998e-09	0.584	-0.059	0.0679	0.3848	NA	34.5072	T	C	FALSE	FALSE	FALSE	jOip5N	12	111569952	457	218335	alcoholic_acute_pancreatitis_R5	TRUE	reported	218792	112007756	12	NA	Concentration of very large HDL particles || id:met-d-XL_HDL_P	TRUE	reported	igd	3	TRUE
met-d-XL_HDL_P	rs6681348	C	A	NA	NA	0.532238	-0.0214875	0.00372751	2.39999e-09	0.4657	0.0653	0.0672	0.3315	NA	33.2303	C	A	FALSE	FALSE	FALSE	jOip5N	1	178557136	457	218335	alcoholic_acute_pancreatitis_R5	TRUE	reported	218792	178526271	1	NA	Concentration of very large HDL particles || id:met-d-XL_HDL_P	TRUE	reported	igd	3	TRUE
met-d-XL_HDL_P	rs6694102	A	G	NA	NA	0.320937	-0.029794	0.00397759	1.69981e-14	0.2849	-0.0305	0.0742	0.6813	NA	56.1071	A	G	FALSE	FALSE	FALSE	jOip5N	1	182150197	457	218335	alcoholic_acute_pancreatitis_R5	TRUE	reported	218792	182119332	1	NA	Concentration of very large HDL particles || id:met-d-XL_HDL_P	TRUE	reported	igd	3	TRUE
met-d-XL_HDL_P	rs686030	A	C	NA	NA	0.859547	0.0530095	0.00535497	1e-24	0.8814	-0.0169	0.1049	0.8723	NA	97.9926	A	C	FALSE	FALSE	FALSE	jOip5N	9	15304784	457	218335	alcoholic_acute_pancreatitis_R5	TRUE	reported	218792	15304782	9	NA	Concentration of very large HDL particles || id:met-d-XL_HDL_P	TRUE	reported	igd	3	TRUE
met-d-XL_HDL_P	rs705379	A	G	NA	NA	0.477478	-0.0277001	0.00375753	2.09991e-14	0.3663	0.2015	0.07	0.00399	NA	54.3448	A	G	FALSE	FALSE	FALSE	jOip5N	7	95324583	457	218335	alcoholic_acute_pancreatitis_R5	TRUE	reported	218792	94953895	7	NA	Concentration of very large HDL particles || id:met-d-XL_HDL_P	TRUE	reported	igd	3	TRUE
met-d-XL_HDL_P	rs7241918	T	G	NA	NA	0.822907	0.032986	0.00488683	8.00018e-12	0.8291	0.1076	0.0895	0.2294	NA	45.5622	T	G	FALSE	FALSE	FALSE	jOip5N	18	49634583	457	218335	alcoholic_acute_pancreatitis_R5	TRUE	reported	218792	47160953	18	NA	Concentration of very large HDL particles || id:met-d-XL_HDL_P	TRUE	reported	igd	3	TRUE
met-d-XL_HDL_P	rs72660960	C	T	NA	NA	0.44499	0.0193367	0.00373368	3.29997e-08	0.4135	-0.1393	0.068	0.04064	NA	26.822	C	T	FALSE	FALSE	FALSE	jOip5N	1	25490356	457	218335	alcoholic_acute_pancreatitis_R5	TRUE	reported	218792	25816847	1	NA	Concentration of very large HDL particles || id:met-d-XL_HDL_P	TRUE	reported	igd	3	TRUE
met-d-XL_HDL_P	rs72836561	T	C	NA	NA	0.031483	-0.0881277	0.0106496	6.4003e-18	0.03216	0.2966	0.1912	0.1208	NA	68.4791	T	C	FALSE	FALSE	FALSE	jOip5N	17	43848758	457	218335	alcoholic_acute_pancreatitis_R5	TRUE	reported	218792	41926126	17	NA	Concentration of very large HDL particles || id:met-d-XL_HDL_P	TRUE	reported	igd	3	TRUE
met-d-XL_HDL_P	rs72948328	T	C	NA	NA	0.06014	-0.0428426	0.00783983	1.5e-08	0.04031	-0.3201	0.1725	0.06348	NA	29.8633	T	C	FALSE	FALSE	FALSE	jOip5N	2	111124233	457	218335	alcoholic_acute_pancreatitis_R5	TRUE	reported	218792	111881810	2	NA	Concentration of very large HDL particles || id:met-d-XL_HDL_P	TRUE	reported	igd	3	TRUE
met-d-XL_HDL_P	rs73015021	G	A	NA	NA	0.120658	-0.0591278	0.00570397	9.79941e-26	0.09927	-0.0166	0.1134	0.8835	NA	107.456	G	A	FALSE	FALSE	FALSE	jOip5N	19	11082239	457	218335	alcoholic_acute_pancreatitis_R5	TRUE	reported	218792	11192915	19	NA	Concentration of very large HDL particles || id:met-d-XL_HDL_P	TRUE	reported	igd	3	TRUE
met-d-XL_HDL_P	rs73312715	T	C	NA	NA	0.062401	0.0457036	0.00776271	9.59997e-09	0.02014	-0.0952	0.2423	0.6943	NA	34.6636	T	C	FALSE	FALSE	FALSE	jOip5N	20	46157375	457	218335	alcoholic_acute_pancreatitis_R5	TRUE	reported	218792	44786014	20	NA	Concentration of very large HDL particles || id:met-d-XL_HDL_P	TRUE	reported	igd	3	TRUE
met-d-XL_HDL_P	rs7707394	A	G	NA	NA	0.357078	0.0244277	0.00387486	1.29999e-09	0.3729	-0.0449	0.0692	0.5163	NA	39.7423	A	G	FALSE	FALSE	FALSE	jOip5N	5	75177114	457	218335	alcoholic_acute_pancreatitis_R5	TRUE	reported	218792	74472939	5	NA	Concentration of very large HDL particles || id:met-d-XL_HDL_P	TRUE	reported	igd	3	TRUE
met-d-XL_HDL_P	rs77960347	G	A	NA	NA	0.013239	0.134334	0.0162519	4.79954e-17	0.007284	-0.195	0.408	0.6327	NA	68.3225	G	A	FALSE	FALSE	FALSE	jOip5N	18	49583585	457	218335	alcoholic_acute_pancreatitis_R5	TRUE	reported	218792	47109955	18	NA	Concentration of very large HDL particles || id:met-d-XL_HDL_P	TRUE	reported	igd	3	TRUE
met-d-XL_HDL_P	rs7924036	T	G	NA	NA	0.504228	0.0215226	0.00371833	1.09999e-09	0.5138	-0.0082	0.067	0.9019	NA	33.5038	T	G	FALSE	FALSE	FALSE	jOip5N	10	63431885	457	218335	alcoholic_acute_pancreatitis_R5	TRUE	reported	218792	65191645	10	NA	Concentration of very large HDL particles || id:met-d-XL_HDL_P	TRUE	reported	igd	3	TRUE
met-d-XL_HDL_P	rs8179225	G	A	NA	NA	0.389986	0.0277316	0.00380777	2.19989e-13	0.4267	0.0252	0.0678	0.7102	NA	53.0406	G	A	FALSE	FALSE	FALSE	jOip5N	2	27514314	457	218335	alcoholic_acute_pancreatitis_R5	TRUE	reported	218792	27737181	2	NA	Concentration of very large HDL particles || id:met-d-XL_HDL_P	TRUE	reported	igd	3	TRUE
met-d-XL_HDL_P	rs849336	G	A	NA	NA	0.655415	0.0243607	0.00391091	6.80002e-10	0.6575	-0.0039	0.0703	0.9559	NA	38.7993	G	A	FALSE	FALSE	FALSE	jOip5N	7	28184434	457	218335	alcoholic_acute_pancreatitis_R5	TRUE	reported	218792	28224053	7	NA	Concentration of very large HDL particles || id:met-d-XL_HDL_P	TRUE	reported	igd	3	TRUE
met-d-XL_HDL_P	rs921919	A	G	NA	NA	0.669512	-0.0375013	0.00403855	1.29987e-22	0.5711	0.0356	0.0681	0.6016	NA	86.2267	A	G	FALSE	FALSE	FALSE	jOip5N	12	124780655	457	218335	alcoholic_acute_pancreatitis_R5	TRUE	reported	218792	125265201	12	NA	Concentration of very large HDL particles || id:met-d-XL_HDL_P	TRUE	reported	igd	3	TRUE
met-d-XL_HDL_P	rs9265620	C	T	NA	NA	0.370212	-0.0237256	0.00395606	2.19999e-09	0.469	-0.0635	0.0679	0.3491	NA	35.9674	C	T	FALSE	FALSE	FALSE	jOip5N	6	31331908	457	218335	alcoholic_acute_pancreatitis_R5	TRUE	reported	218792	31299685	6	NA	Concentration of very large HDL particles || id:met-d-XL_HDL_P	TRUE	reported	igd	3	TRUE
met-d-XL_HDL_P	rs9884390	C	T	NA	NA	0.234045	0.0253118	0.00444301	9.20005e-10	0.2311	-0.0025	0.0799	0.9754	NA	32.4557	C	T	FALSE	FALSE	FALSE	jOip5N	4	68507689	457	218335	alcoholic_acute_pancreatitis_R5	TRUE	reported	218792	69373407	4	NA	Concentration of very large HDL particles || id:met-d-XL_HDL_P	TRUE	reported	igd	3	TRUE
met-d-XL_HDL_P	rs998584	A	C	NA	NA	0.482334	-0.0289825	0.00372408	3.69999e-15	0.4824	0.0695	0.0673	0.3013	NA	60.5667	A	C	FALSE	FALSE	FALSE	jOip5N	6	43790159	457	218335	alcoholic_acute_pancreatitis_R5	TRUE	reported	218792	43757896	6	NA	Concentration of very large HDL particles || id:met-d-XL_HDL_P	TRUE	reported	igd	3	TRUE
met-d-XS_VLDL_TG	rs10008637	C	T	NA	NA	0.461937	0.026387	0.00408498	6.29941e-12	0.4601	0.0213	0.0673	0.752	NA	41.7254	C	T	FALSE	FALSE	FALSE	jOip5N	4	76492991	457	218335	alcoholic_acute_pancreatitis_R5	TRUE	reported	218792	77414144	4	NA	Triglycerides in very small VLDL || id:met-d-XS_VLDL_TG	TRUE	reported	igd	3	TRUE
met-d-XS_VLDL_TG	rs10085931	G	A	NA	NA	0.189684	0.0311657	0.00517816	5.19996e-10	0.2219	-0.141	0.08	0.07802	NA	36.2245	G	A	FALSE	FALSE	FALSE	jOip5N	8	18387939	457	218335	alcoholic_acute_pancreatitis_R5	TRUE	reported	218792	18245449	8	NA	Triglycerides in very small VLDL || id:met-d-XS_VLDL_TG	TRUE	reported	igd	3	TRUE
met-d-XS_VLDL_TG	rs10162642	A	G	NA	NA	0.21011	-0.0960225	0.00500806	1.20005e-82	0.1444	-0.0493	0.0959	0.6074	NA	367.627	A	G	FALSE	FALSE	FALSE	jOip5N	15	58284964	457	218335	alcoholic_acute_pancreatitis_R5	TRUE	reported	218792	58577163	15	NA	Triglycerides in very small VLDL || id:met-d-XS_VLDL_TG	TRUE	reported	igd	3	TRUE
met-d-XS_VLDL_TG	rs10410524	A	G	NA	NA	0.325635	-0.028269	0.00434977	3.40001e-10	0.4568	0.0534	0.0672	0.4267	NA	42.2365	A	G	FALSE	FALSE	FALSE	jOip5N	19	48599525	457	218335	alcoholic_acute_pancreatitis_R5	TRUE	reported	218792	49102782	19	NA	Triglycerides in very small VLDL || id:met-d-XS_VLDL_TG	TRUE	reported	igd	3	TRUE
met-d-XS_VLDL_TG	rs11023165	T	C	NA	NA	0.111752	-0.0355959	0.00648261	6.19998e-09	0.235	-0.0749	0.0783	0.3389	NA	30.1509	T	C	FALSE	FALSE	FALSE	jOip5N	11	14263750	457	218335	alcoholic_acute_pancreatitis_R5	TRUE	reported	218792	14285296	11	NA	Triglycerides in very small VLDL || id:met-d-XS_VLDL_TG	TRUE	reported	igd	3	TRUE
met-d-XS_VLDL_TG	rs1128249	T	G	NA	NA	0.391999	-0.0420118	0.0041621	4.30031e-25	0.3479	0.0983	0.0704	0.1627	NA	101.887	T	G	FALSE	FALSE	FALSE	jOip5N	2	164672114	457	218335	alcoholic_acute_pancreatitis_R5	TRUE	reported	218792	165528624	2	NA	Triglycerides in very small VLDL || id:met-d-XS_VLDL_TG	TRUE	reported	igd	3	TRUE
met-d-XS_VLDL_TG	rs113366589	G	T	NA	NA	0.092028	0.0400937	0.0070857	4.09996e-08	0.05293	-0.1906	0.151	0.207	NA	32.0175	G	T	FALSE	FALSE	FALSE	jOip5N	17	42364598	457	218335	alcoholic_acute_pancreatitis_R5	TRUE	reported	218792	40516616	17	NA	Triglycerides in very small VLDL || id:met-d-XS_VLDL_TG	TRUE	reported	igd	3	TRUE
met-d-XS_VLDL_TG	rs113414093	A	G	NA	NA	0.047263	0.0572332	0.0107716	3.29997e-08	0.08536	0.147	0.1206	0.2227	NA	28.2316	A	G	FALSE	FALSE	FALSE	jOip5N	2	218994449	457	218335	alcoholic_acute_pancreatitis_R5	TRUE	reported	218792	219859171	2	NA	Triglycerides in very small VLDL || id:met-d-XS_VLDL_TG	TRUE	reported	igd	3	TRUE
met-d-XS_VLDL_TG	rs11429307	G	GT	NA	NA	0.808481	-0.0539775	0.00518413	1.39991e-25	0.8648	0.021	0.0974	0.8293	NA	108.411	G	GT	FALSE	FALSE	FALSE	jOip5N	5	56561198	457	218335	alcoholic_acute_pancreatitis_R5	TRUE	reported	218792	55857025	5	NA	Triglycerides in very small VLDL || id:met-d-XS_VLDL_TG	TRUE	reported	igd	3	TRUE
met-d-XS_VLDL_TG	rs116843064	A	G	NA	NA	0.019852	-0.232578	0.0145851	3.69999e-60	0.02744	-0.0324	0.2068	0.8753	NA	254.284	A	G	FALSE	FALSE	FALSE	jOip5N	19	8364439	457	218335	alcoholic_acute_pancreatitis_R5	TRUE	reported	218792	8429323	19	NA	Triglycerides in very small VLDL || id:met-d-XS_VLDL_TG	TRUE	reported	igd	3	TRUE
met-d-XS_VLDL_TG	rs117911817	A	G	NA	NA	0.018196	-0.100996	0.0152005	2.39994e-11	0.03128	-0.179	0.1926	0.3525	NA	44.1461	A	G	FALSE	FALSE	FALSE	jOip5N	15	58562554	457	218335	alcoholic_acute_pancreatitis_R5	TRUE	reported	218792	58854753	15	NA	Triglycerides in very small VLDL || id:met-d-XS_VLDL_TG	TRUE	reported	igd	3	TRUE
met-d-XS_VLDL_TG	rs1260326	C	T	NA	NA	0.603982	-0.100843	0.00415164	1e-135	0.6493	0.0547	0.0701	0.4355	NA	590	C	T	FALSE	FALSE	FALSE	jOip5N	2	27508073	457	218335	alcoholic_acute_pancreatitis_R5	TRUE	reported	218792	27730940	2	NA	Triglycerides in very small VLDL || id:met-d-XS_VLDL_TG	TRUE	reported	igd	3	TRUE
met-d-XS_VLDL_TG	rs1293301	T	C	NA	NA	0.209018	0.0303436	0.00501574	5.39995e-09	0.1955	0.1233	0.0937	0.1884	NA	36.5986	T	C	FALSE	FALSE	FALSE	jOip5N	8	11808195	457	218335	alcoholic_acute_pancreatitis_R5	TRUE	reported	218792	11665704	8	NA	Triglycerides in very small VLDL || id:met-d-XS_VLDL_TG	TRUE	reported	igd	3	TRUE
met-d-XS_VLDL_TG	rs13108218	G	A	NA	NA	0.615355	-0.029134	0.00421	5.10035e-13	0.6772	-0.0482	0.0719	0.5029	NA	47.889	G	A	FALSE	FALSE	FALSE	jOip5N	4	3442204	457	218335	alcoholic_acute_pancreatitis_R5	TRUE	reported	218792	3443931	4	NA	Triglycerides in very small VLDL || id:met-d-XS_VLDL_TG	TRUE	reported	igd	3	TRUE
met-d-XS_VLDL_TG	rs141469619	G	A	NA	NA	0.010141	0.26982	0.0214833	6.70039e-41	0.004062	1.497	0.5681	0.008413	NA	157.742	G	A	FALSE	FALSE	FALSE	jOip5N	11	116843577	457	218335	alcoholic_acute_pancreatitis_R5	TRUE	reported	218792	116714293	11	NA	Triglycerides in very small VLDL || id:met-d-XS_VLDL_TG	TRUE	reported	igd	3	TRUE
met-d-XS_VLDL_TG	rs149480839	T	C	NA	NA	0.031504	-0.0752882	0.0116775	2.1e-10	0.01809	-0.4477	0.2565	0.08091	NA	41.5675	T	C	FALSE	FALSE	FALSE	jOip5N	19	8368237	457	218335	alcoholic_acute_pancreatitis_R5	TRUE	reported	218792	8433121	19	NA	Triglycerides in very small VLDL || id:met-d-XS_VLDL_TG	TRUE	reported	igd	3	TRUE
met-d-XS_VLDL_TG	rs150844304	C	A	NA	NA	0.025676	0.182045	0.0128336	4.49987e-48	0.005013	0.1938	0.4963	0.6962	NA	201.215	C	A	FALSE	FALSE	FALSE	jOip5N	15	43434427	457	218335	alcoholic_acute_pancreatitis_R5	TRUE	reported	218792	43726625	15	NA	Triglycerides in very small VLDL || id:met-d-XS_VLDL_TG	TRUE	reported	igd	3	TRUE
met-d-XS_VLDL_TG	rs1510606	A	G	NA	NA	0.396984	-0.0306057	0.00416476	1.59993e-13	0.4053	0.0198	0.0683	0.7716	NA	54.0038	A	G	FALSE	FALSE	FALSE	jOip5N	2	21308394	457	218335	alcoholic_acute_pancreatitis_R5	TRUE	reported	218792	21531266	2	NA	Triglycerides in very small VLDL || id:met-d-XS_VLDL_TG	TRUE	reported	igd	3	TRUE
met-d-XS_VLDL_TG	rs1515108	T	C	NA	NA	0.635491	0.0343238	0.00421206	7.70016e-16	0.6175	0.0649	0.0689	0.3458	NA	66.4051	T	C	FALSE	FALSE	FALSE	jOip5N	2	226258370	457	218335	alcoholic_acute_pancreatitis_R5	TRUE	reported	218792	227123086	2	NA	Triglycerides in very small VLDL || id:met-d-XS_VLDL_TG	TRUE	reported	igd	3	TRUE
met-d-XS_VLDL_TG	rs151889	A	G	NA	NA	0.332472	0.0232488	0.00432754	3.50002e-08	0.3776	0.1399	0.0687	0.04174	NA	28.8615	A	G	FALSE	FALSE	FALSE	jOip5N	5	58423318	457	218335	alcoholic_acute_pancreatitis_R5	TRUE	reported	218792	57719145	5	NA	Triglycerides in very small VLDL || id:met-d-XS_VLDL_TG	TRUE	reported	igd	3	TRUE
met-d-XS_VLDL_TG	rs17242381	C	T	NA	NA	0.126669	-0.0338604	0.00614514	3.50002e-08	0.1096	-0.0716	0.1074	0.5053	NA	30.3613	C	T	FALSE	FALSE	FALSE	jOip5N	19	11096053	457	218335	alcoholic_acute_pancreatitis_R5	TRUE	reported	218792	11206729	19	NA	Triglycerides in very small VLDL || id:met-d-XS_VLDL_TG	TRUE	reported	igd	3	TRUE
met-d-XS_VLDL_TG	rs174580	G	A	NA	NA	0.351967	0.0324283	0.00425008	8.69961e-14	0.4153	-0.0062	0.0679	0.9267	NA	58.2176	G	A	FALSE	FALSE	FALSE	jOip5N	11	61839170	457	218335	alcoholic_acute_pancreatitis_R5	TRUE	reported	218792	61606642	11	NA	Triglycerides in very small VLDL || id:met-d-XS_VLDL_TG	TRUE	reported	igd	3	TRUE
met-d-XS_VLDL_TG	rs186696265	T	C	NA	NA	0.014352	-0.208568	0.0171516	1.69981e-37	0.01664	-0.3743	0.2651	0.158	NA	147.872	T	C	FALSE	FALSE	FALSE	jOip5N	6	160690668	457	218335	alcoholic_acute_pancreatitis_R5	TRUE	reported	218792	161111700	6	NA	Triglycerides in very small VLDL || id:met-d-XS_VLDL_TG	TRUE	reported	igd	3	TRUE
met-d-XS_VLDL_TG	rs2035816	G	A	NA	NA	0.0843	-0.0410173	0.00733551	8.99995e-09	0.03026	0.2444	0.1989	0.2191	NA	31.2661	G	A	FALSE	FALSE	FALSE	jOip5N	4	99587399	457	218335	alcoholic_acute_pancreatitis_R5	TRUE	reported	218792	100508556	4	NA	Triglycerides in very small VLDL || id:met-d-XS_VLDL_TG	TRUE	reported	igd	3	TRUE
met-d-XS_VLDL_TG	rs2068888	A	G	NA	NA	0.450086	-0.0265929	0.00408682	1.59993e-11	0.4697	-0.058	0.0669	0.3865	NA	42.3409	A	G	FALSE	FALSE	FALSE	jOip5N	10	93079885	457	218335	alcoholic_acute_pancreatitis_R5	TRUE	reported	218792	94839642	10	NA	Triglycerides in very small VLDL || id:met-d-XS_VLDL_TG	TRUE	reported	igd	3	TRUE
met-d-XS_VLDL_TG	rs2070971	T	G	NA	NA	0.137057	0.0337627	0.00593063	2.19999e-08	0.1883	0.0599	0.0846	0.479	NA	32.4095	T	G	FALSE	FALSE	FALSE	jOip5N	7	44157984	457	218335	alcoholic_acute_pancreatitis_R5	TRUE	reported	218792	44197583	7	NA	Triglycerides in very small VLDL || id:met-d-XS_VLDL_TG	TRUE	reported	igd	3	TRUE
met-d-XS_VLDL_TG	rs213479	T	G	NA	NA	0.468638	-0.0222378	0.00411106	4e-08	0.4639	0.0728	0.0671	0.2782	NA	29.2601	T	G	FALSE	FALSE	FALSE	jOip5N	1	54396154	457	218335	alcoholic_acute_pancreatitis_R5	TRUE	reported	218792	54861827	1	NA	Triglycerides in very small VLDL || id:met-d-XS_VLDL_TG	TRUE	reported	igd	3	TRUE
met-d-XS_VLDL_TG	rs2244278	A	C	NA	NA	0.119922	-0.0351808	0.00627485	1.09999e-08	0.09217	0.1458	0.1163	0.21	NA	31.4344	A	C	FALSE	FALSE	FALSE	jOip5N	9	104898848	457	218335	alcoholic_acute_pancreatitis_R5	TRUE	reported	218792	107661129	9	NA	Triglycerides in very small VLDL || id:met-d-XS_VLDL_TG	TRUE	reported	igd	3	TRUE
met-d-XS_VLDL_TG	rs2267373	T	C	NA	NA	0.580702	0.0225906	0.00413815	1.5e-08	0.5984	0.0754	0.0683	0.2698	NA	29.8018	T	C	FALSE	FALSE	FALSE	jOip5N	22	38204535	457	218335	alcoholic_acute_pancreatitis_R5	TRUE	reported	218792	38600542	22	NA	Triglycerides in very small VLDL || id:met-d-XS_VLDL_TG	TRUE	reported	igd	3	TRUE
met-d-XS_VLDL_TG	rs2484294	A	G	NA	NA	0.733574	-0.0227666	0.00461591	2.99999e-08	0.7476	-0.1601	0.0768	0.03719	NA	24.3266	A	G	FALSE	FALSE	FALSE	jOip5N	10	114032303	457	218335	alcoholic_acute_pancreatitis_R5	TRUE	reported	218792	115792062	10	NA	Triglycerides in very small VLDL || id:met-d-XS_VLDL_TG	TRUE	reported	igd	3	TRUE
met-d-XS_VLDL_TG	rs261290	C	T	NA	NA	0.654642	-0.198728	0.00427625	1e-200	0.6183	0.0894	0.0688	0.1941	NA	2159.69	C	T	FALSE	FALSE	FALSE	jOip5N	15	58386521	457	218335	alcoholic_acute_pancreatitis_R5	TRUE	reported	218792	58678720	15	NA	Triglycerides in very small VLDL || id:met-d-XS_VLDL_TG	TRUE	reported	igd	3	TRUE
met-d-XS_VLDL_TG	rs2721961	G	T	NA	NA	0.280826	-0.0287659	0.00452741	1.2e-09	0.3093	-0.0545	0.0725	0.4523	NA	40.3698	G	T	FALSE	FALSE	FALSE	jOip5N	8	115645684	457	218335	alcoholic_acute_pancreatitis_R5	TRUE	reported	218792	116657911	8	NA	Triglycerides in very small VLDL || id:met-d-XS_VLDL_TG	TRUE	reported	igd	3	TRUE
met-d-XS_VLDL_TG	rs2800708	T	C	NA	NA	0.530188	0.0249961	0.00408429	4.70002e-10	0.5208	0.122	0.0672	0.06958	NA	37.4551	T	C	FALSE	FALSE	FALSE	jOip5N	6	127116472	457	218335	alcoholic_acute_pancreatitis_R5	TRUE	reported	218792	127437617	6	NA	Triglycerides in very small VLDL || id:met-d-XS_VLDL_TG	TRUE	reported	igd	3	TRUE
met-d-XS_VLDL_TG	rs28752924	C	T	NA	NA	0.445527	0.0313216	0.00421746	2.99999e-10	0.4441	-0.0903	0.0758	0.2339	NA	55.1551	C	T	FALSE	FALSE	FALSE	jOip5N	6	31336145	457	218335	alcoholic_acute_pancreatitis_R5	TRUE	reported	218792	31303922	6	NA	Triglycerides in very small VLDL || id:met-d-XS_VLDL_TG	TRUE	reported	igd	3	TRUE
met-d-XS_VLDL_TG	rs2925979	C	T	NA	NA	0.69893	-0.0306119	0.00443287	6.89922e-13	0.6776	0.0091	0.0714	0.8988	NA	47.6882	C	T	FALSE	FALSE	FALSE	jOip5N	16	81501185	457	218335	alcoholic_acute_pancreatitis_R5	TRUE	reported	218792	81534790	16	NA	Triglycerides in very small VLDL || id:met-d-XS_VLDL_TG	TRUE	reported	igd	3	TRUE
met-d-XS_VLDL_TG	rs34060476	G	A	NA	NA	0.134803	-0.114159	0.00596161	2.19989e-81	0.1316	-0.0911	0.0996	0.3604	NA	366.685	G	A	FALSE	FALSE	FALSE	jOip5N	7	73623626	457	218335	alcoholic_acute_pancreatitis_R5	TRUE	reported	218792	73037956	7	NA	Triglycerides in very small VLDL || id:met-d-XS_VLDL_TG	TRUE	reported	igd	3	TRUE
met-d-XS_VLDL_TG	rs34417180	A	C	NA	NA	0.166849	-0.0376516	0.00544503	3.59998e-13	0.1677	-0.0726	0.0902	0.4211	NA	47.8152	A	C	FALSE	FALSE	FALSE	jOip5N	16	72185857	457	218335	alcoholic_acute_pancreatitis_R5	TRUE	reported	218792	72219756	16	NA	Triglycerides in very small VLDL || id:met-d-XS_VLDL_TG	TRUE	reported	igd	3	TRUE
met-d-XS_VLDL_TG	rs3860847	A	G	NA	NA	0.212511	0.034481	0.00499093	4.30031e-12	0.2175	0.0775	0.082	0.3445	NA	47.7306	A	G	FALSE	FALSE	FALSE	jOip5N	8	125619555	457	218335	alcoholic_acute_pancreatitis_R5	TRUE	reported	218792	126631799	8	NA	Triglycerides in very small VLDL || id:met-d-XS_VLDL_TG	TRUE	reported	igd	3	TRUE
met-d-XS_VLDL_TG	rs4665710	C	A	NA	NA	0.79259	0.107829	0.00499742	4.10204e-106	0.7341	-0.0024	0.0756	0.9742	NA	465.564	C	A	FALSE	FALSE	FALSE	jOip5N	2	20998163	457	218335	alcoholic_acute_pancreatitis_R5	TRUE	reported	218792	21221035	2	NA	Triglycerides in very small VLDL || id:met-d-XS_VLDL_TG	TRUE	reported	igd	3	TRUE
met-d-XS_VLDL_TG	rs4704834	G	A	NA	NA	0.644037	0.044234	0.00424315	3.19963e-27	0.6721	-0.0392	0.0716	0.5834	NA	108.677	G	A	FALSE	FALSE	FALSE	jOip5N	5	157016055	457	218335	alcoholic_acute_pancreatitis_R5	TRUE	reported	218792	156443066	5	NA	Triglycerides in very small VLDL || id:met-d-XS_VLDL_TG	TRUE	reported	igd	3	TRUE
met-d-XS_VLDL_TG	rs473224	G	T	NA	NA	0.853922	-0.1968	0.0058179	1e-200	0.8565	-0.0532	0.0951	0.5758	NA	1144.24	G	T	FALSE	FALSE	FALSE	jOip5N	15	58445142	457	218335	alcoholic_acute_pancreatitis_R5	TRUE	reported	218792	58737341	15	NA	Triglycerides in very small VLDL || id:met-d-XS_VLDL_TG	TRUE	reported	igd	3	TRUE
met-d-XS_VLDL_TG	rs4817999	A	C	NA	NA	0.565947	0.0234225	0.00411014	7.10003e-09	0.6893	-0.0672	0.0727	0.3552	NA	32.4753	A	C	FALSE	FALSE	FALSE	jOip5N	21	39182429	457	218335	alcoholic_acute_pancreatitis_R5	TRUE	reported	218792	40554355	21	NA	Triglycerides in very small VLDL || id:met-d-XS_VLDL_TG	TRUE	reported	igd	3	TRUE
met-d-XS_VLDL_TG	rs6073958	C	T	NA	NA	0.198725	0.0399833	0.00510665	3.40017e-16	0.176	0.1393	0.0878	0.1125	NA	61.3035	C	T	FALSE	FALSE	FALSE	jOip5N	20	45923216	457	218335	alcoholic_acute_pancreatitis_R5	TRUE	reported	218792	44551855	20	NA	Triglycerides in very small VLDL || id:met-d-XS_VLDL_TG	TRUE	reported	igd	3	TRUE
met-d-XS_VLDL_TG	rs6129629	A	G	NA	NA	0.323161	-0.027008	0.0044021	7.29962e-11	0.2785	-0.0428	0.0747	0.5666	NA	37.6413	A	G	FALSE	FALSE	FALSE	jOip5N	20	40556638	457	218335	alcoholic_acute_pancreatitis_R5	TRUE	reported	218792	39185278	20	NA	Triglycerides in very small VLDL || id:met-d-XS_VLDL_TG	TRUE	reported	igd	3	TRUE
met-d-XS_VLDL_TG	rs629301	T	G	NA	NA	0.778046	0.0311551	0.00488513	2.49977e-11	0.7853	0.0904	0.0814	0.2668	NA	40.673	T	G	FALSE	FALSE	FALSE	jOip5N	1	109275684	457	218335	alcoholic_acute_pancreatitis_R5	TRUE	reported	218792	109818306	1	NA	Triglycerides in very small VLDL || id:met-d-XS_VLDL_TG	TRUE	reported	igd	3	TRUE
met-d-XS_VLDL_TG	rs632057	G	T	NA	NA	0.627779	-0.0354521	0.00420546	6.79986e-17	0.5714	-0.0684	0.0676	0.3119	NA	71.0652	G	T	FALSE	FALSE	FALSE	jOip5N	6	139512875	457	218335	alcoholic_acute_pancreatitis_R5	TRUE	reported	218792	139834012	6	NA	Triglycerides in very small VLDL || id:met-d-XS_VLDL_TG	TRUE	reported	igd	3	TRUE
met-d-XS_VLDL_TG	rs6602911	T	C	NA	NA	0.360032	0.0282406	0.0042368	1.39991e-11	0.3624	-0.0722	0.0704	0.3051	NA	44.4295	T	C	FALSE	FALSE	FALSE	jOip5N	13	113844399	457	218335	alcoholic_acute_pancreatitis_R5	TRUE	reported	218792	114547372	13	NA	Triglycerides in very small VLDL || id:met-d-XS_VLDL_TG	TRUE	reported	igd	3	TRUE
met-d-XS_VLDL_TG	rs684773	C	A	NA	NA	0.767067	0.0485434	0.00481385	2.09991e-25	0.8482	0.0182	0.094	0.8467	NA	101.689	C	A	FALSE	FALSE	FALSE	jOip5N	3	136237463	457	218335	alcoholic_acute_pancreatitis_R5	TRUE	reported	218792	135956305	3	NA	Triglycerides in very small VLDL || id:met-d-XS_VLDL_TG	TRUE	reported	igd	3	TRUE
met-d-XS_VLDL_TG	rs6905288	A	G	NA	NA	0.568549	0.0244437	0.00409463	4.09996e-10	0.5672	0.051	0.0678	0.4517	NA	35.6373	A	G	FALSE	FALSE	FALSE	jOip5N	6	43791136	457	218335	alcoholic_acute_pancreatitis_R5	TRUE	reported	218792	43758873	6	NA	Triglycerides in very small VLDL || id:met-d-XS_VLDL_TG	TRUE	reported	igd	3	TRUE
met-d-XS_VLDL_TG	rs6971365	C	T	NA	NA	0.292827	0.0265381	0.00447218	3.40001e-09	0.2941	-0.0021	0.0729	0.9766	NA	35.2128	C	T	FALSE	FALSE	FALSE	jOip5N	7	130747722	457	218335	alcoholic_acute_pancreatitis_R5	TRUE	reported	218792	130432481	7	NA	Triglycerides in very small VLDL || id:met-d-XS_VLDL_TG	TRUE	reported	igd	3	TRUE
met-d-XS_VLDL_TG	rs7157785	T	G	NA	NA	0.159922	0.0344686	0.00555705	1.09999e-10	0.1343	-0.1308	0.0995	0.1888	NA	38.4732	T	G	FALSE	FALSE	FALSE	jOip5N	14	63768838	457	218335	alcoholic_acute_pancreatitis_R5	TRUE	reported	218792	64235556	14	NA	Triglycerides in very small VLDL || id:met-d-XS_VLDL_TG	TRUE	reported	igd	3	TRUE
met-d-XS_VLDL_TG	rs72555385	G	A	NA	NA	0.04931	0.0702957	0.00944145	5.60015e-14	0.02292	-0.1057	0.2296	0.6454	NA	55.4345	G	A	FALSE	FALSE	FALSE	jOip5N	7	73709143	457	218335	alcoholic_acute_pancreatitis_R5	TRUE	reported	218792	73123473	7	NA	Triglycerides in very small VLDL || id:met-d-XS_VLDL_TG	TRUE	reported	igd	3	TRUE
met-d-XS_VLDL_TG	rs72769438	C	T	NA	NA	0.110155	-0.0365781	0.00650562	5e-09	0.08517	0.085	0.1223	0.4869	NA	31.6129	C	T	FALSE	FALSE	FALSE	jOip5N	16	967982	457	218335	alcoholic_acute_pancreatitis_R5	TRUE	reported	218792	1017982	16	NA	Triglycerides in very small VLDL || id:met-d-XS_VLDL_TG	TRUE	reported	igd	3	TRUE
met-d-XS_VLDL_TG	rs72836561	T	C	NA	NA	0.031483	0.0790516	0.01165	1.9002e-12	0.03216	0.2966	0.1912	0.1208	NA	46.0436	T	C	FALSE	FALSE	FALSE	jOip5N	17	43848758	457	218335	alcoholic_acute_pancreatitis_R5	TRUE	reported	218792	41926126	17	NA	Triglycerides in very small VLDL || id:met-d-XS_VLDL_TG	TRUE	reported	igd	3	TRUE
met-d-XS_VLDL_TG	rs74729707	T	C	NA	NA	0.089819	0.0371654	0.00718662	3.89996e-08	0.1533	-0.061	0.0926	0.5099	NA	26.7441	T	C	FALSE	FALSE	FALSE	jOip5N	6	32598724	457	218335	alcoholic_acute_pancreatitis_R5	TRUE	reported	218792	32566501	6	NA	Triglycerides in very small VLDL || id:met-d-XS_VLDL_TG	TRUE	reported	igd	3	TRUE
met-d-XS_VLDL_TG	rs75679663	A	C	NA	NA	0.008603	-0.143642	0.0222836	1e-10	0.02786	-0.1118	0.2019	0.5797	NA	41.552	A	C	FALSE	FALSE	FALSE	jOip5N	17	4764677	457	218335	alcoholic_acute_pancreatitis_R5	TRUE	reported	218792	4667972	17	NA	Triglycerides in very small VLDL || id:met-d-XS_VLDL_TG	TRUE	reported	igd	3	TRUE
met-d-XS_VLDL_TG	rs7646100	T	C	NA	NA	0.124764	0.0404301	0.00616289	1.50003e-11	0.1313	0.1077	0.0985	0.2744	NA	43.0369	T	C	FALSE	FALSE	FALSE	jOip5N	3	170974707	457	218335	alcoholic_acute_pancreatitis_R5	TRUE	reported	218792	170692496	3	NA	Triglycerides in very small VLDL || id:met-d-XS_VLDL_TG	TRUE	reported	igd	3	TRUE
met-d-XS_VLDL_TG	rs76895963	G	T	NA	NA	0.020556	-0.0883825	0.0158238	4.20001e-08	0.03114	0.2774	0.1987	0.1626	NA	31.1969	G	T	FALSE	FALSE	FALSE	jOip5N	12	4275678	457	218335	alcoholic_acute_pancreatitis_R5	TRUE	reported	218792	4384844	12	NA	Triglycerides in very small VLDL || id:met-d-XS_VLDL_TG	TRUE	reported	igd	3	TRUE
met-d-XS_VLDL_TG	rs79598313	T	C	NA	NA	0.023202	0.0982487	0.0135013	6.89922e-13	0.03471	-0.0288	0.1822	0.8744	NA	52.9544	T	C	FALSE	FALSE	FALSE	jOip5N	1	26958422	457	218335	alcoholic_acute_pancreatitis_R5	TRUE	reported	218792	27284913	1	NA	Triglycerides in very small VLDL || id:met-d-XS_VLDL_TG	TRUE	reported	igd	3	TRUE
met-d-XS_VLDL_TG	rs7979473	G	A	NA	NA	0.612997	-0.0275127	0.00421174	4.00037e-11	0.581	-0.1114	0.068	0.1014	NA	42.672	G	A	FALSE	FALSE	FALSE	jOip5N	12	120982457	457	218335	alcoholic_acute_pancreatitis_R5	TRUE	reported	218792	121420260	12	NA	Triglycerides in very small VLDL || id:met-d-XS_VLDL_TG	TRUE	reported	igd	3	TRUE
met-d-XS_VLDL_TG	rs9271642	G	A	NA	NA	0.592707	0.043407	0.00414295	2.49977e-25	0.5841	-0.0158	0.0748	0.8327	NA	109.774	G	A	FALSE	FALSE	FALSE	jOip5N	6	32624442	457	218335	alcoholic_acute_pancreatitis_R5	TRUE	reported	218792	32592219	6	NA	Triglycerides in very small VLDL || id:met-d-XS_VLDL_TG	TRUE	reported	igd	3	TRUE
met-d-XS_VLDL_TG	rs9456453	A	G	NA	NA	0.158318	0.0285076	0.00559241	2.59998e-08	0.1704	0.1537	0.0895	0.08602	NA	25.985	A	G	FALSE	FALSE	FALSE	jOip5N	6	159834687	457	218335	alcoholic_acute_pancreatitis_R5	TRUE	reported	218792	160255719	6	NA	Triglycerides in very small VLDL || id:met-d-XS_VLDL_TG	TRUE	reported	igd	3	TRUE
met-d-XS_VLDL_TG	rs9604570	G	A	NA	NA	0.186785	-0.0303094	0.00524969	5.19996e-09	0.1011	0.1701	0.1139	0.1353	NA	33.334	G	A	FALSE	FALSE	FALSE	jOip5N	13	113928967	457	218335	alcoholic_acute_pancreatitis_R5	TRUE	reported	218792	114631940	13	NA	Triglycerides in very small VLDL || id:met-d-XS_VLDL_TG	TRUE	reported	igd	3	TRUE
met-d-M_HDL_P	rs10184004	T	C	NA	NA	0.4061	0.0214196	0.00387403	1e-08	0.3577	0.09	0.0699	0.1978	NA	30.5701	T	C	FALSE	FALSE	FALSE	jOip5N	2	164651879	457	218335	alcoholic_acute_pancreatitis_R5	TRUE	reported	218792	165508389	2	NA	Concentration of medium HDL particles || id:met-d-M_HDL_P	TRUE	reported	igd	3	TRUE
met-d-M_HDL_P	rs1047891	A	C	NA	NA	0.314995	-0.025831	0.00409786	5.19996e-10	0.3234	0.0828	0.0715	0.2466	NA	39.7345	A	C	FALSE	FALSE	FALSE	jOip5N	2	210675783	457	218335	alcoholic_acute_pancreatitis_R5	TRUE	reported	218792	211540507	2	NA	Concentration of medium HDL particles || id:met-d-M_HDL_P	TRUE	reported	igd	3	TRUE
met-d-M_HDL_P	rs1077835	G	A	NA	NA	0.219721	0.102849	0.00460043	2.09894e-115	0.2576	0.1356	0.0763	0.07546	NA	499.808	G	A	FALSE	FALSE	FALSE	jOip5N	15	58431227	457	218335	alcoholic_acute_pancreatitis_R5	TRUE	reported	218792	58723426	15	NA	Concentration of medium HDL particles || id:met-d-M_HDL_P	TRUE	reported	igd	3	TRUE
met-d-M_HDL_P	rs112001035	A	G	NA	NA	0.059725	-0.0539878	0.00818364	1.2e-10	0.08066	0.0963	0.1223	0.4311	NA	43.5209	A	G	FALSE	FALSE	FALSE	jOip5N	17	68827664	457	218335	alcoholic_acute_pancreatitis_R5	TRUE	reported	218792	66823805	17	NA	Concentration of medium HDL particles || id:met-d-M_HDL_P	TRUE	reported	igd	3	TRUE
met-d-M_HDL_P	rs112495680	G	A	NA	NA	0.133419	-0.0352205	0.00561954	2.1e-10	0.1348	0.0521	0.0995	0.6009	NA	39.2816	G	A	FALSE	FALSE	FALSE	jOip5N	6	34255321	457	218335	alcoholic_acute_pancreatitis_R5	TRUE	reported	218792	34223098	6	NA	Concentration of medium HDL particles || id:met-d-M_HDL_P	TRUE	reported	igd	3	TRUE
met-d-M_HDL_P	rs117687565	T	C	NA	NA	0.012015	0.133087	0.0180893	7.70016e-13	0.01295	-0.2644	0.2927	0.3663	NA	54.1287	T	C	FALSE	FALSE	FALSE	jOip5N	18	49621154	457	218335	alcoholic_acute_pancreatitis_R5	TRUE	reported	218792	47147524	18	NA	Concentration of medium HDL particles || id:met-d-M_HDL_P	TRUE	reported	igd	3	TRUE
met-d-M_HDL_P	rs11789603	T	C	NA	NA	0.108813	0.0541501	0.00612555	6.00067e-18	0.07536	-0.0176	0.1296	0.8919	NA	78.1463	T	C	FALSE	FALSE	FALSE	jOip5N	9	104884738	457	218335	alcoholic_acute_pancreatitis_R5	TRUE	reported	218792	107647019	9	NA	Concentration of medium HDL particles || id:met-d-M_HDL_P	TRUE	reported	igd	3	TRUE
met-d-M_HDL_P	rs1260326	C	T	NA	NA	0.603982	-0.0385437	0.00388882	4.30031e-22	0.6493	0.0547	0.0701	0.4355	NA	98.2361	C	T	FALSE	FALSE	FALSE	jOip5N	2	27508073	457	218335	alcoholic_acute_pancreatitis_R5	TRUE	reported	218792	27730940	2	NA	Concentration of medium HDL particles || id:met-d-M_HDL_P	TRUE	reported	igd	3	TRUE
met-d-M_HDL_P	rs12904367	A	G	NA	NA	0.141255	0.0305742	0.00557099	3.69999e-08	0.1428	0.1088	0.0958	0.2562	NA	30.1193	A	G	FALSE	FALSE	FALSE	jOip5N	15	58255679	457	218335	alcoholic_acute_pancreatitis_R5	TRUE	reported	218792	58547878	15	NA	Concentration of medium HDL particles || id:met-d-M_HDL_P	TRUE	reported	igd	3	TRUE
met-d-M_HDL_P	rs12976739	A	G	NA	NA	0.396152	0.025799	0.00390715	5.79963e-12	0.4463	0.0851	0.0675	0.2073	NA	43.5999	A	G	FALSE	FALSE	FALSE	jOip5N	19	8396779	457	218335	alcoholic_acute_pancreatitis_R5	TRUE	reported	218792	8461663	19	NA	Concentration of medium HDL particles || id:met-d-M_HDL_P	TRUE	reported	igd	3	TRUE
met-d-M_HDL_P	rs13107325	T	C	NA	NA	0.074284	-0.06806	0.00725356	7.00003e-22	0.01413	0.4179	0.2846	0.142	NA	88.0403	T	C	FALSE	FALSE	FALSE	jOip5N	4	102267552	457	218335	alcoholic_acute_pancreatitis_R5	TRUE	reported	218792	103188709	4	NA	Concentration of medium HDL particles || id:met-d-M_HDL_P	TRUE	reported	igd	3	TRUE
met-d-M_HDL_P	rs1321257	A	G	NA	NA	0.613219	0.050725	0.00390346	5.60015e-40	0.5608	-0.0441	0.0675	0.5137	NA	168.867	A	G	FALSE	FALSE	FALSE	jOip5N	1	230169566	457	218335	alcoholic_acute_pancreatitis_R5	TRUE	reported	218792	230305312	1	NA	Concentration of medium HDL particles || id:met-d-M_HDL_P	TRUE	reported	igd	3	TRUE
met-d-M_HDL_P	rs139915535	G	A	NA	NA	0.018003	-0.127997	0.014351	1.59993e-20	0.002715	-0.6066	0.6661	0.3625	NA	79.5491	G	A	FALSE	FALSE	FALSE	jOip5N	8	19908722	457	218335	alcoholic_acute_pancreatitis_R5	TRUE	reported	218792	19766233	8	NA	Concentration of medium HDL particles || id:met-d-M_HDL_P	TRUE	reported	igd	3	TRUE
met-d-M_HDL_P	rs15285	T	C	NA	NA	0.286536	0.086365	0.00420893	8.00018e-96	0.2583	0.0087	0.0763	0.9094	NA	421.049	T	C	FALSE	FALSE	FALSE	jOip5N	8	19967156	457	218335	alcoholic_acute_pancreatitis_R5	TRUE	reported	218792	19824667	8	NA	Concentration of medium HDL particles || id:met-d-M_HDL_P	TRUE	reported	igd	3	TRUE
met-d-M_HDL_P	rs1800961	T	C	NA	NA	0.030197	-0.118863	0.0111144	3.19963e-26	0.04537	-0.1496	0.1597	0.349	NA	114.372	T	C	FALSE	FALSE	FALSE	jOip5N	20	44413724	457	218335	alcoholic_acute_pancreatitis_R5	TRUE	reported	218792	43042364	20	NA	Concentration of medium HDL particles || id:met-d-M_HDL_P	TRUE	reported	igd	3	TRUE
met-d-M_HDL_P	rs193084249	G	A	NA	NA	0.023362	-0.105095	0.0128558	1.9002e-16	0.03879	0.0958	0.173	0.5797	NA	66.8291	G	A	FALSE	FALSE	FALSE	jOip5N	1	26661155	457	218335	alcoholic_acute_pancreatitis_R5	TRUE	reported	218792	26987646	1	NA	Concentration of medium HDL particles || id:met-d-M_HDL_P	TRUE	reported	igd	3	TRUE
met-d-M_HDL_P	rs2043085	C	T	NA	NA	0.61268	-0.0974243	0.00390267	5.00035e-141	0.5793	0.0955	0.0677	0.158	NA	623.176	C	T	FALSE	FALSE	FALSE	jOip5N	15	58388755	457	218335	alcoholic_acute_pancreatitis_R5	TRUE	reported	218792	58680954	15	NA	Concentration of medium HDL particles || id:met-d-M_HDL_P	TRUE	reported	igd	3	TRUE
met-d-M_HDL_P	rs2066714	C	T	NA	NA	0.128934	0.0318851	0.00565669	4.30002e-09	0.09439	-0.0212	0.1141	0.8527	NA	31.7725	C	T	FALSE	FALSE	FALSE	jOip5N	9	104824472	457	218335	alcoholic_acute_pancreatitis_R5	TRUE	reported	218792	107586753	9	NA	Concentration of medium HDL particles || id:met-d-M_HDL_P	TRUE	reported	igd	3	TRUE
met-d-M_HDL_P	rs2176040	G	A	NA	NA	0.646743	-0.0286702	0.0039708	1.20005e-14	0.6389	0.0747	0.0696	0.2828	NA	52.1321	G	A	FALSE	FALSE	FALSE	jOip5N	2	226228086	457	218335	alcoholic_acute_pancreatitis_R5	TRUE	reported	218792	227092802	2	NA	Concentration of medium HDL particles || id:met-d-M_HDL_P	TRUE	reported	igd	3	TRUE
met-d-M_HDL_P	rs2229357	A	G	NA	NA	0.240928	0.0236758	0.0044363	4.49997e-08	0.233	-0.1424	0.0795	0.07321	NA	28.4818	A	G	FALSE	FALSE	FALSE	jOip5N	12	57449928	457	218335	alcoholic_acute_pancreatitis_R5	TRUE	reported	218792	57843711	12	NA	Concentration of medium HDL particles || id:met-d-M_HDL_P	TRUE	reported	igd	3	TRUE
met-d-M_HDL_P	rs2236252	T	C	NA	NA	0.167034	-0.0315743	0.00509465	1.2e-10	0.1473	-0.0898	0.0944	0.3415	NA	38.4095	T	C	FALSE	FALSE	FALSE	jOip5N	20	17616886	457	218335	alcoholic_acute_pancreatitis_R5	TRUE	reported	218792	17597531	20	NA	Concentration of medium HDL particles || id:met-d-M_HDL_P	TRUE	reported	igd	3	TRUE
met-d-M_HDL_P	rs2245221	A	G	NA	NA	0.558967	0.0340354	0.00385971	7.89951e-18	0.6517	0.0358	0.071	0.6146	NA	77.7593	A	G	FALSE	FALSE	FALSE	jOip5N	8	115612652	457	218335	alcoholic_acute_pancreatitis_R5	TRUE	reported	218792	116624879	8	NA	Concentration of medium HDL particles || id:met-d-M_HDL_P	TRUE	reported	igd	3	TRUE
met-d-M_HDL_P	rs2298428	T	C	NA	NA	0.182554	-0.0414489	0.00492826	8.49963e-18	0.2896	0.062	0.0735	0.3987	NA	70.7357	T	C	FALSE	FALSE	FALSE	jOip5N	22	21628603	457	218335	alcoholic_acute_pancreatitis_R5	TRUE	reported	218792	21982892	22	NA	Concentration of medium HDL particles || id:met-d-M_HDL_P	TRUE	reported	igd	3	TRUE
met-d-M_HDL_P	rs235314	T	C	NA	NA	0.532685	-0.0212902	0.00381334	3.50002e-08	0.4335	0.0153	0.0673	0.8206	NA	31.1708	T	C	FALSE	FALSE	FALSE	jOip5N	21	44851537	457	218335	alcoholic_acute_pancreatitis_R5	TRUE	reported	218792	46271452	21	NA	Concentration of medium HDL particles || id:met-d-M_HDL_P	TRUE	reported	igd	3	TRUE
met-d-M_HDL_P	rs2494748	T	C	NA	NA	0.616244	-0.021954	0.00391949	4.20001e-09	0.6079	-0.0747	0.0688	0.2775	NA	31.3739	T	C	FALSE	FALSE	FALSE	jOip5N	14	104792555	457	218335	alcoholic_acute_pancreatitis_R5	TRUE	reported	218792	105258892	14	NA	Concentration of medium HDL particles || id:met-d-M_HDL_P	TRUE	reported	igd	3	TRUE
met-d-M_HDL_P	rs2642438	G	A	NA	NA	0.703836	0.0353356	0.0041668	3.40017e-18	0.716	-0.0787	0.0741	0.2881	NA	71.915	G	A	FALSE	FALSE	FALSE	jOip5N	1	220796686	457	218335	alcoholic_acute_pancreatitis_R5	TRUE	reported	218792	220970028	1	NA	Concentration of medium HDL particles || id:met-d-M_HDL_P	TRUE	reported	igd	3	TRUE
met-d-M_HDL_P	rs267738	G	T	NA	NA	0.219647	0.0368507	0.00459113	8.10028e-17	0.1922	0.1125	0.0855	0.1881	NA	64.4247	G	T	FALSE	FALSE	FALSE	jOip5N	1	150968149	457	218335	alcoholic_acute_pancreatitis_R5	TRUE	reported	218792	150940625	1	NA	Concentration of medium HDL particles || id:met-d-M_HDL_P	TRUE	reported	igd	3	TRUE
met-d-M_HDL_P	rs2740488	C	A	NA	NA	0.265313	-0.0431628	0.00432133	1e-24	0.197	-0.0062	0.0851	0.9421	NA	99.7664	C	A	FALSE	FALSE	FALSE	jOip5N	9	104899461	457	218335	alcoholic_acute_pancreatitis_R5	TRUE	reported	218792	107661742	9	NA	Concentration of medium HDL particles || id:met-d-M_HDL_P	TRUE	reported	igd	3	TRUE
met-d-M_HDL_P	rs2792735	A	G	NA	NA	0.720334	-0.0396145	0.00423781	5.79963e-22	0.6683	-0.0215	0.0708	0.7609	NA	87.3827	A	G	FALSE	FALSE	FALSE	jOip5N	10	112162067	457	218335	alcoholic_acute_pancreatitis_R5	TRUE	reported	218792	113921825	10	NA	Concentration of medium HDL particles || id:met-d-M_HDL_P	TRUE	reported	igd	3	TRUE
met-d-M_HDL_P	rs28818616	C	T	NA	NA	0.349772	-0.0218115	0.00401236	2.99999e-08	0.2626	0.1635	0.0764	0.03235	NA	29.5509	C	T	FALSE	FALSE	FALSE	jOip5N	3	15551054	457	218335	alcoholic_acute_pancreatitis_R5	TRUE	reported	218792	15592561	3	NA	Concentration of medium HDL particles || id:met-d-M_HDL_P	TRUE	reported	igd	3	TRUE
met-d-M_HDL_P	rs2925979	C	T	NA	NA	0.69893	0.0300352	0.00413667	1.80011e-14	0.6776	0.0091	0.0714	0.8988	NA	52.718	C	T	FALSE	FALSE	FALSE	jOip5N	16	81501185	457	218335	alcoholic_acute_pancreatitis_R5	TRUE	reported	218792	81534790	16	NA	Concentration of medium HDL particles || id:met-d-M_HDL_P	TRUE	reported	igd	3	TRUE
met-d-M_HDL_P	rs35135293	T	C	NA	NA	0.516746	-0.0275293	0.00382358	1.29987e-13	0.5882	-0.0735	0.0682	0.2809	NA	51.8382	T	C	FALSE	FALSE	FALSE	jOip5N	2	20163905	457	218335	alcoholic_acute_pancreatitis_R5	TRUE	reported	218792	20363666	2	NA	Concentration of medium HDL particles || id:met-d-M_HDL_P	TRUE	reported	igd	3	TRUE
met-d-M_HDL_P	rs35184771	T	G	NA	NA	0.352775	-0.0357589	0.00397241	4.70002e-19	0.358	-0.0204	0.0727	0.7791	NA	81.0327	T	G	FALSE	FALSE	FALSE	jOip5N	11	47453637	457	218335	alcoholic_acute_pancreatitis_R5	TRUE	reported	218792	47475189	11	NA	Concentration of medium HDL particles || id:met-d-M_HDL_P	TRUE	reported	igd	3	TRUE
met-d-M_HDL_P	rs3764261	A	C	NA	NA	0.324423	0.169955	0.00405601	1e-200	0.2794	-0.0485	0.0747	0.5165	NA	1755.78	A	C	FALSE	FALSE	FALSE	jOip5N	16	56959412	457	218335	alcoholic_acute_pancreatitis_R5	TRUE	reported	218792	56993324	16	NA	Concentration of medium HDL particles || id:met-d-M_HDL_P	TRUE	reported	igd	3	TRUE
met-d-M_HDL_P	rs3768321	T	G	NA	NA	0.19653	-0.0402826	0.00479532	3.69999e-18	0.1647	0.0387	0.0905	0.6687	NA	70.5667	T	G	FALSE	FALSE	FALSE	jOip5N	1	39570256	457	218335	alcoholic_acute_pancreatitis_R5	TRUE	reported	218792	40035928	1	NA	Concentration of medium HDL particles || id:met-d-M_HDL_P	TRUE	reported	igd	3	TRUE
met-d-M_HDL_P	rs3795269	A	C	NA	NA	0.438607	0.0208489	0.00382235	3.2e-08	0.5137	0.0272	0.0669	0.6838	NA	29.7513	A	C	FALSE	FALSE	FALSE	jOip5N	1	2406687	457	218335	alcoholic_acute_pancreatitis_R5	TRUE	reported	218792	2338126	1	NA	Concentration of medium HDL particles || id:met-d-M_HDL_P	TRUE	reported	igd	3	TRUE
met-d-M_HDL_P	rs4240624	A	G	NA	NA	0.909226	0.100539	0.00662604	1e-52	0.8572	-0.0523	0.1026	0.6099	NA	230.23	A	G	FALSE	FALSE	FALSE	jOip5N	8	9326721	457	218335	alcoholic_acute_pancreatitis_R5	TRUE	reported	218792	9184231	8	NA	Concentration of medium HDL particles || id:met-d-M_HDL_P	TRUE	reported	igd	3	TRUE
met-d-M_HDL_P	rs4969141	T	C	NA	NA	0.489523	0.0215537	0.00381739	8e-09	0.6197	-0.0835	0.069	0.226	NA	31.8794	T	C	FALSE	FALSE	FALSE	jOip5N	17	78395572	457	218335	alcoholic_acute_pancreatitis_R5	TRUE	reported	218792	76391653	17	NA	Concentration of medium HDL particles || id:met-d-M_HDL_P	TRUE	reported	igd	3	TRUE
met-d-M_HDL_P	rs583104	T	G	NA	NA	0.773381	-0.0445286	0.00453822	6.29941e-24	0.781	0.0817	0.0808	0.3123	NA	96.2736	T	G	FALSE	FALSE	FALSE	jOip5N	1	109278685	457	218335	alcoholic_acute_pancreatitis_R5	TRUE	reported	218792	109821307	1	NA	Concentration of medium HDL particles || id:met-d-M_HDL_P	TRUE	reported	igd	3	TRUE
met-d-M_HDL_P	rs60847460	T	C	NA	NA	0.143326	-0.037992	0.00545052	6.29941e-12	0.1286	-0.0776	0.1007	0.4412	NA	48.5857	T	C	FALSE	FALSE	FALSE	jOip5N	10	112224000	457	218335	alcoholic_acute_pancreatitis_R5	TRUE	reported	218792	113983758	10	NA	Concentration of medium HDL particles || id:met-d-M_HDL_P	TRUE	reported	igd	3	TRUE
met-d-M_HDL_P	rs61805076	C	T	NA	NA	0.334061	-0.0265601	0.00402864	1.9002e-11	0.2877	-0.0471	0.0739	0.5244	NA	43.4653	C	T	FALSE	FALSE	FALSE	jOip5N	1	182185855	457	218335	alcoholic_acute_pancreatitis_R5	TRUE	reported	218792	182154990	1	NA	Concentration of medium HDL particles || id:met-d-M_HDL_P	TRUE	reported	igd	3	TRUE
met-d-M_HDL_P	rs61941676	A	C	NA	NA	0.127214	-0.0547007	0.00585175	6.70039e-21	0.1449	-0.1563	0.0962	0.1043	NA	87.3804	A	C	FALSE	FALSE	FALSE	jOip5N	12	124840252	457	218335	alcoholic_acute_pancreatitis_R5	TRUE	reported	218792	125324798	12	NA	Concentration of medium HDL particles || id:met-d-M_HDL_P	TRUE	reported	igd	3	TRUE
met-d-M_HDL_P	rs62101704	A	G	NA	NA	0.013683	-0.0904355	0.0166702	1.79999e-08	0.01103	-0.1283	0.3361	0.7026	NA	29.4304	A	G	FALSE	FALSE	FALSE	jOip5N	18	49607880	457	218335	alcoholic_acute_pancreatitis_R5	TRUE	reported	218792	47134250	18	NA	Concentration of medium HDL particles || id:met-d-M_HDL_P	TRUE	reported	igd	3	TRUE
met-d-M_HDL_P	rs638714	T	G	NA	NA	0.345931	-0.0459175	0.00401248	3.40017e-31	0.2643	-0.0291	0.0763	0.7032	NA	130.958	T	G	FALSE	FALSE	FALSE	jOip5N	1	62440818	457	218335	alcoholic_acute_pancreatitis_R5	TRUE	reported	218792	62906489	1	NA	Concentration of medium HDL particles || id:met-d-M_HDL_P	TRUE	reported	igd	3	TRUE
met-d-M_HDL_P	rs6606717	C	A	NA	NA	0.523163	0.0299144	0.00380127	1.99986e-15	0.4982	0.0119	0.0672	0.8597	NA	61.9303	C	A	FALSE	FALSE	FALSE	jOip5N	12	109435422	457	218335	alcoholic_acute_pancreatitis_R5	TRUE	reported	218792	109873227	12	NA	Concentration of medium HDL particles || id:met-d-M_HDL_P	TRUE	reported	igd	3	TRUE
met-d-M_HDL_P	rs676210	A	G	NA	NA	0.205765	0.0618443	0.00469169	8.49963e-39	0.2662	0.0008	0.0755	0.9914	NA	173.756	A	G	FALSE	FALSE	FALSE	jOip5N	2	21008652	457	218335	alcoholic_acute_pancreatitis_R5	TRUE	reported	218792	21231524	2	NA	Concentration of medium HDL particles || id:met-d-M_HDL_P	TRUE	reported	igd	3	TRUE
met-d-M_HDL_P	rs686030	A	C	NA	NA	0.859547	0.0381672	0.00547973	1.20005e-12	0.8814	-0.0169	0.1049	0.8723	NA	48.5135	A	C	FALSE	FALSE	FALSE	jOip5N	9	15304784	457	218335	alcoholic_acute_pancreatitis_R5	TRUE	reported	218792	15304782	9	NA	Concentration of medium HDL particles || id:met-d-M_HDL_P	TRUE	reported	igd	3	TRUE
met-d-M_HDL_P	rs72836561	T	C	NA	NA	0.031483	-0.130679	0.0108965	1.50003e-34	0.03216	0.2966	0.1912	0.1208	NA	143.826	T	C	FALSE	FALSE	FALSE	jOip5N	17	43848758	457	218335	alcoholic_acute_pancreatitis_R5	TRUE	reported	218792	41926126	17	NA	Concentration of medium HDL particles || id:met-d-M_HDL_P	TRUE	reported	igd	3	TRUE
met-d-M_HDL_P	rs737338	T	C	NA	NA	0.035188	-0.120364	0.0103258	5.90065e-33	0.06351	-0.0134	0.136	0.9218	NA	135.877	T	C	FALSE	FALSE	FALSE	jOip5N	19	11236981	457	218335	alcoholic_acute_pancreatitis_R5	TRUE	reported	218792	11347657	19	NA	Concentration of medium HDL particles || id:met-d-M_HDL_P	TRUE	reported	igd	3	TRUE
met-d-M_HDL_P	rs75911530	A	G	NA	NA	0.032886	-0.139996	0.0111983	1.99986e-37	0.01083	0.2039	0.3411	0.5499	NA	156.289	A	G	FALSE	FALSE	FALSE	jOip5N	16	57015225	457	218335	alcoholic_acute_pancreatitis_R5	TRUE	reported	218792	57049137	16	NA	Concentration of medium HDL particles || id:met-d-M_HDL_P	TRUE	reported	igd	3	TRUE
met-d-M_HDL_P	rs76213248	T	C	NA	NA	0.40971	0.0305728	0.00389039	6.79986e-15	0.4108	-0.1257	0.0681	0.06483	NA	61.7567	T	C	FALSE	FALSE	FALSE	jOip5N	19	11159217	457	218335	alcoholic_acute_pancreatitis_R5	TRUE	reported	218792	11269893	19	NA	Concentration of medium HDL particles || id:met-d-M_HDL_P	TRUE	reported	igd	3	TRUE
met-d-M_HDL_P	rs77960347	G	A	NA	NA	0.013239	0.321644	0.0166126	4.90004e-86	0.007284	-0.195	0.408	0.6327	NA	374.866	G	A	FALSE	FALSE	FALSE	jOip5N	18	49583585	457	218335	alcoholic_acute_pancreatitis_R5	TRUE	reported	218792	47109955	18	NA	Concentration of medium HDL particles || id:met-d-M_HDL_P	TRUE	reported	igd	3	TRUE
met-d-M_HDL_P	rs7956099	C	T	NA	NA	0.474977	-0.0231855	0.0038288	6.59994e-10	0.6594	-0.019	0.071	0.7886	NA	36.6697	C	T	FALSE	FALSE	FALSE	jOip5N	12	103162331	457	218335	alcoholic_acute_pancreatitis_R5	TRUE	reported	218792	103556109	12	NA	Concentration of medium HDL particles || id:met-d-M_HDL_P	TRUE	reported	igd	3	TRUE
met-d-M_HDL_P	rs7959043	G	A	NA	NA	0.408435	0.0209558	0.00387401	2.30001e-08	0.397	-0.1488	0.0685	0.02989	NA	29.2609	G	A	FALSE	FALSE	FALSE	jOip5N	12	123851931	457	218335	alcoholic_acute_pancreatitis_R5	TRUE	reported	218792	124336478	12	NA	Concentration of medium HDL particles || id:met-d-M_HDL_P	TRUE	reported	igd	3	TRUE
met-d-M_HDL_P	rs8058512	T	C	NA	NA	0.72404	-0.0236885	0.00426239	3.29997e-08	0.6772	-0.0428	0.0719	0.5515	NA	30.8865	T	C	FALSE	FALSE	FALSE	jOip5N	16	57117884	457	218335	alcoholic_acute_pancreatitis_R5	TRUE	reported	218792	57151796	16	NA	Concentration of medium HDL particles || id:met-d-M_HDL_P	TRUE	reported	igd	3	TRUE
met-d-M_HDL_P	rs838876	G	A	NA	NA	0.681444	-0.0376054	0.00414034	1.9002e-21	0.5815	0.045	0.0681	0.5082	NA	82.4951	G	A	FALSE	FALSE	FALSE	jOip5N	12	124775342	457	218335	alcoholic_acute_pancreatitis_R5	TRUE	reported	218792	125259888	12	NA	Concentration of medium HDL particles || id:met-d-M_HDL_P	TRUE	reported	igd	3	TRUE
met-d-M_HDL_P	rs9304381	T	C	NA	NA	0.818411	0.095502	0.00493789	5.00035e-85	0.8232	0.1373	0.0886	0.1214	NA	374.061	T	C	FALSE	FALSE	FALSE	jOip5N	18	49631864	457	218335	alcoholic_acute_pancreatitis_R5	TRUE	reported	218792	47158234	18	NA	Concentration of medium HDL particles || id:met-d-M_HDL_P	TRUE	reported	igd	3	TRUE
met-d-M_HDL_P	rs9471972	A	G	NA	NA	0.53618	0.0261551	0.00381426	1e-11	0.4458	-0.0376	0.0678	0.5787	NA	47.021	A	G	FALSE	FALSE	FALSE	jOip5N	6	42947283	457	218335	alcoholic_acute_pancreatitis_R5	TRUE	reported	218792	42915021	6	NA	Concentration of medium HDL particles || id:met-d-M_HDL_P	TRUE	reported	igd	3	TRUE
met-d-M_HDL_P	rs9491697	G	A	NA	NA	0.463611	-0.0220622	0.00383212	1e-08	0.4457	0.1595	0.0676	0.01819	NA	33.1451	G	A	FALSE	FALSE	FALSE	jOip5N	6	127134977	457	218335	alcoholic_acute_pancreatitis_R5	TRUE	reported	218792	127456122	6	NA	Concentration of medium HDL particles || id:met-d-M_HDL_P	TRUE	reported	igd	3	TRUE
met-d-M_HDL_P	rs967645	T	C	NA	NA	0.516501	-0.029521	0.00380428	8.00018e-14	0.4447	-0.2111	0.0675	0.001771	NA	60.2167	T	C	FALSE	FALSE	FALSE	jOip5N	17	28386951	457	218335	alcoholic_acute_pancreatitis_R5	TRUE	reported	218792	26713970	17	NA	Concentration of medium HDL particles || id:met-d-M_HDL_P	TRUE	reported	igd	3	TRUE
met-d-Total_L	rs1002687	A	G	NA	NA	0.644777	0.0735062	0.00424387	3.19963e-70	0.7143	0.0494	0.0743	0.5056	NA	300.002	A	G	FALSE	FALSE	FALSE	jOip5N	1	62498066	457	218335	alcoholic_acute_pancreatitis_R5	TRUE	reported	218792	62963737	1	NA	Total lipids in lipoprotein particles || id:met-d-Total_L	TRUE	reported	igd	3	TRUE
met-d-Total_L	rs102275	C	T	NA	NA	0.349784	-0.0385112	0.00424843	8.4004e-21	0.416	0.0045	0.0679	0.9471	NA	82.1707	C	T	FALSE	FALSE	FALSE	jOip5N	11	61790331	457	218335	alcoholic_acute_pancreatitis_R5	TRUE	reported	218792	61557803	11	NA	Total lipids in lipoprotein particles || id:met-d-Total_L	TRUE	reported	igd	3	TRUE
met-d-Total_L	rs1081105	C	A	NA	NA	0.027622	0.120266	0.0124195	5.40008e-23	0.02122	0.1798	0.2363	0.4468	NA	93.7729	C	A	FALSE	FALSE	FALSE	jOip5N	19	44909698	457	218335	alcoholic_acute_pancreatitis_R5	TRUE	reported	218792	45412955	19	NA	Total lipids in lipoprotein particles || id:met-d-Total_L	TRUE	reported	igd	3	TRUE
met-d-Total_L	rs10884966	A	G	NA	NA	0.345705	-0.0227968	0.00427301	4.09996e-08	0.3614	0.0073	0.0696	0.9166	NA	28.463	A	G	FALSE	FALSE	FALSE	jOip5N	10	110425838	457	218335	alcoholic_acute_pancreatitis_R5	TRUE	reported	218792	112185596	10	NA	Total lipids in lipoprotein particles || id:met-d-Total_L	TRUE	reported	igd	3	TRUE
met-d-Total_L	rs11076175	G	A	NA	NA	0.17891	-0.048469	0.00531939	1.80011e-20	0.1725	-0.0782	0.0891	0.3803	NA	83.0242	G	A	FALSE	FALSE	FALSE	jOip5N	16	56972466	457	218335	alcoholic_acute_pancreatitis_R5	TRUE	reported	218792	57006378	16	NA	Total lipids in lipoprotein particles || id:met-d-Total_L	TRUE	reported	igd	3	TRUE
met-d-Total_L	rs11206517	G	T	NA	NA	0.033009	0.0678249	0.0113732	3.2e-10	0.04484	-0.1168	0.1612	0.4685	NA	35.5642	G	T	FALSE	FALSE	FALSE	jOip5N	1	55060755	457	218335	alcoholic_acute_pancreatitis_R5	TRUE	reported	218792	55526428	1	NA	Total lipids in lipoprotein particles || id:met-d-Total_L	TRUE	reported	igd	3	TRUE
met-d-Total_L	rs112875651	A	G	NA	NA	0.392383	-0.0750469	0.00421828	6.4998e-73	0.3872	-0.0958	0.0688	0.164	NA	316.515	A	G	FALSE	FALSE	FALSE	jOip5N	8	125494452	457	218335	alcoholic_acute_pancreatitis_R5	TRUE	reported	218792	126506694	8	NA	Total lipids in lipoprotein particles || id:met-d-Total_L	TRUE	reported	igd	3	TRUE
met-d-Total_L	rs115413710	C	T	NA	NA	0.044312	0.0497598	0.0098832	4.49997e-08	0.06499	0.1338	0.1367	0.3275	NA	25.3491	C	T	FALSE	FALSE	FALSE	jOip5N	6	31213042	457	218335	alcoholic_acute_pancreatitis_R5	TRUE	reported	218792	31180819	6	NA	Total lipids in lipoprotein particles || id:met-d-Total_L	TRUE	reported	igd	3	TRUE
met-d-Total_L	rs11621792	T	C	NA	NA	0.453802	0.0246777	0.00410313	4.30002e-10	0.3685	0.0092	0.0693	0.8943	NA	36.1725	T	C	FALSE	FALSE	FALSE	jOip5N	14	24402720	457	218335	alcoholic_acute_pancreatitis_R5	TRUE	reported	218792	24871926	14	NA	Total lipids in lipoprotein particles || id:met-d-Total_L	TRUE	reported	igd	3	TRUE
met-d-Total_L	rs117488242	G	A	NA	NA	0.131665	-0.0352855	0.00629618	2.69998e-08	0.141	0.0805	0.0972	0.4078	NA	31.4079	G	A	FALSE	FALSE	FALSE	jOip5N	10	5219869	457	218335	alcoholic_acute_pancreatitis_R5	TRUE	reported	218792	5261832	10	NA	Total lipids in lipoprotein particles || id:met-d-Total_L	TRUE	reported	igd	3	TRUE
met-d-Total_L	rs11753995	A	G	NA	NA	0.171032	0.0323781	0.00539816	5.60003e-10	0.141	0.0143	0.0961	0.8816	NA	35.9759	A	G	FALSE	FALSE	FALSE	jOip5N	6	160154334	457	218335	alcoholic_acute_pancreatitis_R5	TRUE	reported	218792	160575366	6	NA	Total lipids in lipoprotein particles || id:met-d-Total_L	TRUE	reported	igd	3	TRUE
met-d-Total_L	rs11755689	G	A	NA	NA	0.334126	0.040016	0.00444063	1.69981e-17	0.3872	0.0503	0.0796	0.5276	NA	81.2041	G	A	FALSE	FALSE	FALSE	jOip5N	6	32618599	457	218335	alcoholic_acute_pancreatitis_R5	TRUE	reported	218792	32586376	6	NA	Total lipids in lipoprotein particles || id:met-d-Total_L	TRUE	reported	igd	3	TRUE
met-d-Total_L	rs11789603	T	C	NA	NA	0.108813	0.0456639	0.00653896	1.50003e-12	0.07536	-0.0176	0.1296	0.8919	NA	48.7673	T	C	FALSE	FALSE	FALSE	jOip5N	9	104884738	457	218335	alcoholic_acute_pancreatitis_R5	TRUE	reported	218792	107647019	9	NA	Total lipids in lipoprotein particles || id:met-d-Total_L	TRUE	reported	igd	3	TRUE
met-d-Total_L	rs12151108	A	G	NA	NA	0.119677	-0.109455	0.00625055	1.20005e-69	0.102	-0.0164	0.1111	0.8827	NA	306.644	A	G	FALSE	FALSE	FALSE	jOip5N	19	11086585	457	218335	alcoholic_acute_pancreatitis_R5	TRUE	reported	218792	11197261	19	NA	Total lipids in lipoprotein particles || id:met-d-Total_L	TRUE	reported	igd	3	TRUE
met-d-Total_L	rs12208357	T	C	NA	NA	0.069998	0.0560778	0.00798853	7.8001e-13	0.05704	-0.0301	0.1439	0.8343	NA	49.2774	T	C	FALSE	FALSE	FALSE	jOip5N	6	160122116	457	218335	alcoholic_acute_pancreatitis_R5	TRUE	reported	218792	160543148	6	NA	Total lipids in lipoprotein particles || id:met-d-Total_L	TRUE	reported	igd	3	TRUE
met-d-Total_L	rs12423765	T	G	NA	NA	0.112417	0.0374752	0.00652191	9.20005e-09	0.1514	0.0783	0.0939	0.4041	NA	33.0171	T	G	FALSE	FALSE	FALSE	jOip5N	12	8984682	457	218335	alcoholic_acute_pancreatitis_R5	TRUE	reported	218792	9137278	12	NA	Total lipids in lipoprotein particles || id:met-d-Total_L	TRUE	reported	igd	3	TRUE
met-d-Total_L	rs1260326	C	T	NA	NA	0.603982	-0.0739599	0.00415149	8.4004e-72	0.6493	0.0547	0.0701	0.4355	NA	317.384	C	T	FALSE	FALSE	FALSE	jOip5N	2	27508073	457	218335	alcoholic_acute_pancreatitis_R5	TRUE	reported	218792	27730940	2	NA	Total lipids in lipoprotein particles || id:met-d-Total_L	TRUE	reported	igd	3	TRUE
met-d-Total_L	rs12740374	T	G	NA	NA	0.221059	-0.0718855	0.00488801	2.70023e-49	0.2145	-0.0898	0.0814	0.2701	NA	216.281	T	G	FALSE	FALSE	FALSE	jOip5N	1	109274968	457	218335	alcoholic_acute_pancreatitis_R5	TRUE	reported	218792	109817590	1	NA	Total lipids in lipoprotein particles || id:met-d-Total_L	TRUE	reported	igd	3	TRUE
met-d-Total_L	rs12750160	T	C	NA	NA	0.012266	-0.13702	0.019104	2.99985e-14	0.002777	-0.383	0.6554	0.559	NA	51.4422	T	C	FALSE	FALSE	FALSE	jOip5N	1	55208327	457	218335	alcoholic_acute_pancreatitis_R5	TRUE	reported	218792	55674000	1	NA	Total lipids in lipoprotein particles || id:met-d-Total_L	TRUE	reported	igd	3	TRUE
met-d-Total_L	rs13108218	G	A	NA	NA	0.615355	-0.0280281	0.0042058	1.20005e-11	0.6772	-0.0482	0.0719	0.5029	NA	44.411	G	A	FALSE	FALSE	FALSE	jOip5N	4	3442204	457	218335	alcoholic_acute_pancreatitis_R5	TRUE	reported	218792	3443931	4	NA	Total lipids in lipoprotein particles || id:met-d-Total_L	TRUE	reported	igd	3	TRUE
met-d-Total_L	rs1461729	G	A	NA	NA	0.899229	0.0744113	0.00675482	6.20012e-29	0.8441	-0.0536	0.0995	0.5903	NA	121.353	G	A	FALSE	FALSE	FALSE	jOip5N	8	9329732	457	218335	alcoholic_acute_pancreatitis_R5	TRUE	reported	218792	9187242	8	NA	Total lipids in lipoprotein particles || id:met-d-Total_L	TRUE	reported	igd	3	TRUE
met-d-Total_L	rs17414716	G	A	NA	NA	0.005728	-0.16604	0.0279088	2.1e-09	0.03102	0.1667	0.1909	0.3824	NA	35.3951	G	A	FALSE	FALSE	FALSE	jOip5N	1	55293465	457	218335	alcoholic_acute_pancreatitis_R5	TRUE	reported	218792	55759138	1	NA	Total lipids in lipoprotein particles || id:met-d-Total_L	TRUE	reported	igd	3	TRUE
met-d-Total_L	rs17699030	G	A	NA	NA	0.033712	-0.0839342	0.0112326	1.50003e-13	0.04778	0.0536	0.1568	0.7327	NA	55.8364	G	A	FALSE	FALSE	FALSE	jOip5N	19	11220266	457	218335	alcoholic_acute_pancreatitis_R5	TRUE	reported	218792	11330942	19	NA	Total lipids in lipoprotein particles || id:met-d-Total_L	TRUE	reported	igd	3	TRUE
met-d-Total_L	rs1800961	T	C	NA	NA	0.030197	-0.0684261	0.011866	1e-08	0.04537	-0.1496	0.1597	0.349	NA	33.2533	T	C	FALSE	FALSE	FALSE	jOip5N	20	44413724	457	218335	alcoholic_acute_pancreatitis_R5	TRUE	reported	218792	43042364	20	NA	Total lipids in lipoprotein particles || id:met-d-Total_L	TRUE	reported	igd	3	TRUE
met-d-Total_L	rs186696265	T	C	NA	NA	0.014352	-0.210948	0.0171386	1.99986e-35	0.01664	-0.3743	0.2651	0.158	NA	151.496	T	C	FALSE	FALSE	FALSE	jOip5N	6	160690668	457	218335	alcoholic_acute_pancreatitis_R5	TRUE	reported	218792	161111700	6	NA	Total lipids in lipoprotein particles || id:met-d-Total_L	TRUE	reported	igd	3	TRUE
met-d-Total_L	rs2326077	T	C	NA	NA	0.663239	-0.0281116	0.00430569	1.9002e-11	0.6148	0.0917	0.0687	0.1817	NA	42.6271	T	C	FALSE	FALSE	FALSE	jOip5N	8	58473360	457	218335	alcoholic_acute_pancreatitis_R5	TRUE	reported	218792	59385919	8	NA	Total lipids in lipoprotein particles || id:met-d-Total_L	TRUE	reported	igd	3	TRUE
met-d-Total_L	rs261290	C	T	NA	NA	0.654642	-0.0951741	0.00428144	3.49945e-112	0.6183	0.0894	0.0688	0.1941	NA	494.149	C	T	FALSE	FALSE	FALSE	jOip5N	15	58386521	457	218335	alcoholic_acute_pancreatitis_R5	TRUE	reported	218792	58678720	15	NA	Total lipids in lipoprotein particles || id:met-d-Total_L	TRUE	reported	igd	3	TRUE
met-d-Total_L	rs2740488	C	A	NA	NA	0.265313	-0.0440367	0.00461298	2.99985e-21	0.197	-0.0062	0.0851	0.9421	NA	91.1311	C	A	FALSE	FALSE	FALSE	jOip5N	9	104899461	457	218335	alcoholic_acute_pancreatitis_R5	TRUE	reported	218792	107661742	9	NA	Total lipids in lipoprotein particles || id:met-d-Total_L	TRUE	reported	igd	3	TRUE
met-d-Total_L	rs2792735	A	G	NA	NA	0.720334	-0.0245435	0.00452585	4.49997e-08	0.6683	-0.0215	0.0708	0.7609	NA	29.4085	A	G	FALSE	FALSE	FALSE	jOip5N	10	112162067	457	218335	alcoholic_acute_pancreatitis_R5	TRUE	reported	218792	113921825	10	NA	Total lipids in lipoprotein particles || id:met-d-Total_L	TRUE	reported	igd	3	TRUE
met-d-Total_L	rs28377109	A	C	NA	NA	0.116083	0.0387735	0.00634549	1.2e-09	0.1254	-0.2169	0.1868	0.2456	NA	37.337	A	C	FALSE	FALSE	FALSE	jOip5N	6	32466939	457	218335	alcoholic_acute_pancreatitis_R5	TRUE	reported	218792	32434716	6	NA	Total lipids in lipoprotein particles || id:met-d-Total_L	TRUE	reported	igd	3	TRUE
met-d-Total_L	rs28807203	C	A	NA	NA	0.049209	-0.0640616	0.00943052	8.10028e-12	0.06364	-0.1069	0.1365	0.4334	NA	46.145	C	A	FALSE	FALSE	FALSE	jOip5N	19	44670679	457	218335	alcoholic_acute_pancreatitis_R5	TRUE	reported	218792	45173951	19	NA	Total lipids in lipoprotein particles || id:met-d-Total_L	TRUE	reported	igd	3	TRUE
met-d-Total_L	rs3794695	T	C	NA	NA	0.189016	0.0403761	0.00519411	2.49977e-15	0.1942	0.0585	0.0845	0.4887	NA	60.4264	T	C	FALSE	FALSE	FALSE	jOip5N	16	72063928	457	218335	alcoholic_acute_pancreatitis_R5	TRUE	reported	218792	72097827	16	NA	Total lipids in lipoprotein particles || id:met-d-Total_L	TRUE	reported	igd	3	TRUE
met-d-Total_L	rs3843482	G	T	NA	NA	0.373806	0.0468979	0.00419846	2.29985e-29	0.4399	-0.0498	0.0673	0.4593	NA	124.775	G	T	FALSE	FALSE	FALSE	jOip5N	5	75343434	457	218335	alcoholic_acute_pancreatitis_R5	TRUE	reported	218792	74639259	5	NA	Total lipids in lipoprotein particles || id:met-d-Total_L	TRUE	reported	igd	3	TRUE
met-d-Total_L	rs4299376	T	G	NA	NA	0.676279	-0.0357493	0.00435083	1.10002e-16	0.7832	0.0853	0.0817	0.2964	NA	67.5135	T	G	FALSE	FALSE	FALSE	jOip5N	2	43845437	457	218335	alcoholic_acute_pancreatitis_R5	TRUE	reported	218792	44072576	2	NA	Total lipids in lipoprotein particles || id:met-d-Total_L	TRUE	reported	igd	3	TRUE
met-d-Total_L	rs439523	C	T	NA	NA	0.529678	0.0273649	0.00407649	2.99985e-11	0.4384	-0.1172	0.0674	0.08192	NA	45.0625	C	T	FALSE	FALSE	FALSE	jOip5N	19	48732845	457	218335	alcoholic_acute_pancreatitis_R5	TRUE	reported	218792	49236102	19	NA	Total lipids in lipoprotein particles || id:met-d-Total_L	TRUE	reported	igd	3	TRUE
met-d-Total_L	rs4704834	G	A	NA	NA	0.644037	0.0441198	0.00423771	1.20005e-25	0.6721	-0.0392	0.0716	0.5834	NA	108.394	G	A	FALSE	FALSE	FALSE	jOip5N	5	157016055	457	218335	alcoholic_acute_pancreatitis_R5	TRUE	reported	218792	156443066	5	NA	Total lipids in lipoprotein particles || id:met-d-Total_L	TRUE	reported	igd	3	TRUE
met-d-Total_L	rs534417	G	A	NA	NA	0.874996	0.0380171	0.00612274	6.69993e-10	0.886	-0.0439	0.1047	0.6748	NA	38.5537	G	A	FALSE	FALSE	FALSE	jOip5N	1	23458472	457	218335	alcoholic_acute_pancreatitis_R5	TRUE	reported	218792	23784965	1	NA	Total lipids in lipoprotein particles || id:met-d-Total_L	TRUE	reported	igd	3	TRUE
met-d-Total_L	rs553427	T	C	NA	NA	0.517038	0.02888	0.00406348	1.39991e-13	0.5599	-0.0422	0.0674	0.531	NA	50.5124	T	C	FALSE	FALSE	FALSE	jOip5N	1	234717013	457	218335	alcoholic_acute_pancreatitis_R5	TRUE	reported	218792	234852760	1	NA	Total lipids in lipoprotein particles || id:met-d-Total_L	TRUE	reported	igd	3	TRUE
met-d-Total_L	rs55747707	A	G	NA	NA	0.203628	-0.0414301	0.00505988	4.90004e-16	0.18	0.01	0.0877	0.9094	NA	67.0427	A	G	FALSE	FALSE	FALSE	jOip5N	7	73623036	457	218335	alcoholic_acute_pancreatitis_R5	TRUE	reported	218792	73037366	7	NA	Total lipids in lipoprotein particles || id:met-d-Total_L	TRUE	reported	igd	3	TRUE
met-d-Total_L	rs56325564	A	G	NA	NA	0.482712	0.0244139	0.00409392	8.30004e-10	0.459	-0.015	0.0672	0.8239	NA	35.5628	A	G	FALSE	FALSE	FALSE	jOip5N	17	47689405	457	218335	alcoholic_acute_pancreatitis_R5	TRUE	reported	218792	45766771	17	NA	Total lipids in lipoprotein particles || id:met-d-Total_L	TRUE	reported	igd	3	TRUE
met-d-Total_L	rs58542926	T	C	NA	NA	0.074402	-0.125797	0.00774146	1.99986e-61	0.06423	-0.01	0.1389	0.9428	NA	264.055	T	C	FALSE	FALSE	FALSE	jOip5N	19	19268740	457	218335	alcoholic_acute_pancreatitis_R5	TRUE	reported	218792	19379549	19	NA	Total lipids in lipoprotein particles || id:met-d-Total_L	TRUE	reported	igd	3	TRUE
met-d-Total_L	rs633695	G	A	NA	NA	0.29236	0.0697507	0.0044827	1.39991e-53	0.3054	0.0017	0.0725	0.9814	NA	242.113	G	A	FALSE	FALSE	FALSE	jOip5N	15	58433640	457	218335	alcoholic_acute_pancreatitis_R5	TRUE	reported	218792	58725839	15	NA	Total lipids in lipoprotein particles || id:met-d-Total_L	TRUE	reported	igd	3	TRUE
met-d-Total_L	rs635634	T	C	NA	NA	0.183549	0.0430447	0.00526644	1.69981e-17	0.2003	0.1931	0.0835	0.0207	NA	66.8044	T	C	FALSE	FALSE	FALSE	jOip5N	9	133279427	457	218335	alcoholic_acute_pancreatitis_R5	TRUE	reported	218792	136155000	9	NA	Total lipids in lipoprotein particles || id:met-d-Total_L	TRUE	reported	igd	3	TRUE
met-d-Total_L	rs6547409	T	C	NA	NA	0.051267	-0.0857119	0.00931389	8.9002e-22	0.07699	0.1036	0.1251	0.4076	NA	84.6876	T	C	FALSE	FALSE	FALSE	jOip5N	2	20967337	457	218335	alcoholic_acute_pancreatitis_R5	TRUE	reported	218792	21190209	2	NA	Total lipids in lipoprotein particles || id:met-d-Total_L	TRUE	reported	igd	3	TRUE
met-d-Total_L	rs6602911	T	C	NA	NA	0.360032	0.0255406	0.00423113	2.39999e-09	0.3624	-0.0722	0.0704	0.3051	NA	36.4376	T	C	FALSE	FALSE	FALSE	jOip5N	13	113844399	457	218335	alcoholic_acute_pancreatitis_R5	TRUE	reported	218792	114547372	13	NA	Total lipids in lipoprotein particles || id:met-d-Total_L	TRUE	reported	igd	3	TRUE
met-d-Total_L	rs672889	G	T	NA	NA	0.860131	0.0848202	0.0058474	5.19996e-50	0.8535	-0.0102	0.0941	0.9134	NA	210.413	G	T	FALSE	FALSE	FALSE	jOip5N	2	21096144	457	218335	alcoholic_acute_pancreatitis_R5	TRUE	reported	218792	21319016	2	NA	Total lipids in lipoprotein particles || id:met-d-Total_L	TRUE	reported	igd	3	TRUE
met-d-Total_L	rs72997616	A	C	NA	NA	0.094103	-0.0408552	0.00699258	5.89997e-09	0.1052	0.0934	0.1094	0.3932	NA	34.1366	A	C	FALSE	FALSE	FALSE	jOip5N	11	75763150	457	218335	alcoholic_acute_pancreatitis_R5	TRUE	reported	218792	75474195	11	NA	Total lipids in lipoprotein particles || id:met-d-Total_L	TRUE	reported	igd	3	TRUE
met-d-Total_L	rs73013176	C	T	NA	NA	0.011282	-0.112474	0.019549	3.09999e-09	0.004516	-0.2317	0.5175	0.6544	NA	33.1021	C	T	FALSE	FALSE	FALSE	jOip5N	19	11036850	457	218335	alcoholic_acute_pancreatitis_R5	TRUE	reported	218792	11147526	19	NA	Total lipids in lipoprotein particles || id:met-d-Total_L	TRUE	reported	igd	3	TRUE
met-d-Total_L	rs74747585	C	T	NA	NA	0.025173	-0.0811088	0.0133195	1.2e-09	0.00551	-0.3951	0.4819	0.4123	NA	37.0817	C	T	FALSE	FALSE	FALSE	jOip5N	19	44535983	457	218335	alcoholic_acute_pancreatitis_R5	TRUE	reported	218792	45039971	19	NA	Total lipids in lipoprotein particles || id:met-d-Total_L	TRUE	reported	igd	3	TRUE
met-d-Total_L	rs7707394	A	G	NA	NA	0.357078	0.0301074	0.00423274	1.39991e-12	0.3729	-0.0449	0.0692	0.5163	NA	50.5945	A	G	FALSE	FALSE	FALSE	jOip5N	5	75177114	457	218335	alcoholic_acute_pancreatitis_R5	TRUE	reported	218792	74472939	5	NA	Total lipids in lipoprotein particles || id:met-d-Total_L	TRUE	reported	igd	3	TRUE
met-d-Total_L	rs77542162	G	A	NA	NA	0.022667	0.0916179	0.0136647	1.2e-10	0.006739	-0.0853	0.4518	0.8503	NA	44.9532	G	A	FALSE	FALSE	FALSE	jOip5N	17	69085137	457	218335	alcoholic_acute_pancreatitis_R5	TRUE	reported	218792	67081278	17	NA	Total lipids in lipoprotein particles || id:met-d-Total_L	TRUE	reported	igd	3	TRUE
met-d-Total_L	rs77960347	G	A	NA	NA	0.013239	0.219872	0.017747	2.49977e-36	0.007284	-0.195	0.408	0.6327	NA	153.493	G	A	FALSE	FALSE	FALSE	jOip5N	18	49583585	457	218335	alcoholic_acute_pancreatitis_R5	TRUE	reported	218792	47109955	18	NA	Total lipids in lipoprotein particles || id:met-d-Total_L	TRUE	reported	igd	3	TRUE
met-d-Total_L	rs79429216	A	G	NA	NA	0.01273	0.134159	0.0180773	2.39994e-14	0.004013	0.8234	0.5478	0.1329	NA	55.0773	A	G	FALSE	FALSE	FALSE	jOip5N	19	44942260	457	218335	alcoholic_acute_pancreatitis_R5	TRUE	reported	218792	45445517	19	NA	Total lipids in lipoprotein particles || id:met-d-Total_L	TRUE	reported	igd	3	TRUE
met-d-Total_L	rs7979473	G	A	NA	NA	0.612997	-0.0284438	0.00420709	1.10002e-11	0.581	-0.1114	0.068	0.1014	NA	45.71	G	A	FALSE	FALSE	FALSE	jOip5N	12	120982457	457	218335	alcoholic_acute_pancreatitis_R5	TRUE	reported	218792	121420260	12	NA	Total lipids in lipoprotein particles || id:met-d-Total_L	TRUE	reported	igd	3	TRUE
met-d-Total_L	rs867772	G	A	NA	NA	0.685074	0.0228274	0.00438396	4.30002e-08	0.7091	-0.0892	0.0737	0.2261	NA	27.1131	G	A	FALSE	FALSE	FALSE	jOip5N	1	220799001	457	218335	alcoholic_acute_pancreatitis_R5	TRUE	reported	218792	220972343	1	NA	Total lipids in lipoprotein particles || id:met-d-Total_L	TRUE	reported	igd	3	TRUE
met-d-Total_L	rs870526	T	C	NA	NA	0.521399	-0.0261239	0.00406845	8.4004e-11	0.61	-0.0884	0.0687	0.1981	NA	41.2304	T	C	FALSE	FALSE	FALSE	jOip5N	2	20169801	457	218335	alcoholic_acute_pancreatitis_R5	TRUE	reported	218792	20369562	2	NA	Total lipids in lipoprotein particles || id:met-d-Total_L	TRUE	reported	igd	3	TRUE
met-d-Total_L	rs9304381	T	C	NA	NA	0.818411	0.0568138	0.00527506	2.29985e-27	0.8232	0.1373	0.0886	0.1214	NA	115.999	T	C	FALSE	FALSE	FALSE	jOip5N	18	49631864	457	218335	alcoholic_acute_pancreatitis_R5	TRUE	reported	218792	47158234	18	NA	Total lipids in lipoprotein particles || id:met-d-Total_L	TRUE	reported	igd	3	TRUE
met-d-L_HDL_TG	rs1002687	A	G	NA	NA	0.644777	0.0898765	0.0041423	2.89734e-108	0.7143	0.0494	0.0743	0.5056	NA	470.77	A	G	FALSE	FALSE	FALSE	jOip5N	1	62498066	457	218335	alcoholic_acute_pancreatitis_R5	TRUE	reported	218792	62963737	1	NA	Triglycerides in large HDL || id:met-d-L_HDL_TG	TRUE	reported	igd	3	TRUE
met-d-L_HDL_TG	rs10162642	A	G	NA	NA	0.21011	-0.125085	0.00486877	1.99986e-149	0.1444	-0.0493	0.0959	0.6074	NA	660.043	A	G	FALSE	FALSE	FALSE	jOip5N	15	58284964	457	218335	alcoholic_acute_pancreatitis_R5	TRUE	reported	218792	58577163	15	NA	Triglycerides in large HDL || id:met-d-L_HDL_TG	TRUE	reported	igd	3	TRUE
met-d-L_HDL_TG	rs10773112	T	C	NA	NA	0.720433	0.0311434	0.00441761	1.29987e-12	0.7483	0.0374	0.0781	0.6326	NA	49.7001	T	C	FALSE	FALSE	FALSE	jOip5N	12	124853983	457	218335	alcoholic_acute_pancreatitis_R5	TRUE	reported	218792	125338529	12	NA	Triglycerides in large HDL || id:met-d-L_HDL_TG	TRUE	reported	igd	3	TRUE
met-d-L_HDL_TG	rs117687565	T	C	NA	NA	0.012015	0.114672	0.0188607	3.2e-10	0.01295	-0.2644	0.2927	0.3663	NA	36.9657	T	C	FALSE	FALSE	FALSE	jOip5N	18	49621154	457	218335	alcoholic_acute_pancreatitis_R5	TRUE	reported	218792	47147524	18	NA	Triglycerides in large HDL || id:met-d-L_HDL_TG	TRUE	reported	igd	3	TRUE
met-d-L_HDL_TG	rs117733303	G	A	NA	NA	0.0185	-0.10126	0.0147174	2.39994e-12	0.0113	-0.4222	0.3199	0.1869	NA	47.3384	G	A	FALSE	FALSE	FALSE	jOip5N	6	160501838	457	218335	alcoholic_acute_pancreatitis_R5	TRUE	reported	218792	160922870	6	NA	Triglycerides in large HDL || id:met-d-L_HDL_TG	TRUE	reported	igd	3	TRUE
met-d-L_HDL_TG	rs11789603	T	C	NA	NA	0.108813	0.0621782	0.00638267	1.10002e-23	0.07536	-0.0176	0.1296	0.8919	NA	94.9012	T	C	FALSE	FALSE	FALSE	jOip5N	9	104884738	457	218335	alcoholic_acute_pancreatitis_R5	TRUE	reported	218792	107647019	9	NA	Triglycerides in large HDL || id:met-d-L_HDL_TG	TRUE	reported	igd	3	TRUE
met-d-L_HDL_TG	rs117911817	A	G	NA	NA	0.018196	-0.112494	0.0147777	8.99912e-15	0.03128	-0.179	0.1926	0.3525	NA	57.9489	A	G	FALSE	FALSE	FALSE	jOip5N	15	58562554	457	218335	alcoholic_acute_pancreatitis_R5	TRUE	reported	218792	58854753	15	NA	Triglycerides in large HDL || id:met-d-L_HDL_TG	TRUE	reported	igd	3	TRUE
met-d-L_HDL_TG	rs11895352	T	C	NA	NA	0.475363	-0.0361048	0.00398017	1.80011e-21	0.5813	-0.1029	0.068	0.1299	NA	82.2861	T	C	FALSE	FALSE	FALSE	jOip5N	2	20167374	457	218335	alcoholic_acute_pancreatitis_R5	TRUE	reported	218792	20367135	2	NA	Triglycerides in large HDL || id:met-d-L_HDL_TG	TRUE	reported	igd	3	TRUE
met-d-L_HDL_TG	rs1260326	C	T	NA	NA	0.603982	-0.0584684	0.00405302	1.39991e-48	0.6493	0.0547	0.0701	0.4355	NA	208.106	C	T	FALSE	FALSE	FALSE	jOip5N	2	27508073	457	218335	alcoholic_acute_pancreatitis_R5	TRUE	reported	218792	27730940	2	NA	Triglycerides in large HDL || id:met-d-L_HDL_TG	TRUE	reported	igd	3	TRUE
met-d-L_HDL_TG	rs12701713	A	G	NA	NA	0.216732	-0.0439128	0.00481509	8.99912e-20	0.2603	0.1345	0.0757	0.0756	NA	83.1713	A	G	FALSE	FALSE	FALSE	jOip5N	7	1050869	457	218335	alcoholic_acute_pancreatitis_R5	TRUE	reported	218792	1090505	7	NA	Triglycerides in large HDL || id:met-d-L_HDL_TG	TRUE	reported	igd	3	TRUE
met-d-L_HDL_TG	rs1277930	A	G	NA	NA	0.772519	-0.0276231	0.0047218	1.6e-09	0.7807	0.0837	0.0809	0.3009	NA	34.2239	A	G	FALSE	FALSE	FALSE	jOip5N	1	109279521	457	218335	alcoholic_acute_pancreatitis_R5	TRUE	reported	218792	109822143	1	NA	Triglycerides in large HDL || id:met-d-L_HDL_TG	TRUE	reported	igd	3	TRUE
met-d-L_HDL_TG	rs139974673	C	T	NA	NA	0.025918	0.0729472	0.0124361	7.90005e-09	0.005226	0.1538	0.4879	0.7526	NA	34.4072	C	T	FALSE	FALSE	FALSE	jOip5N	15	43735687	457	218335	alcoholic_acute_pancreatitis_R5	TRUE	reported	218792	44027885	15	NA	Triglycerides in large HDL || id:met-d-L_HDL_TG	TRUE	reported	igd	3	TRUE
met-d-L_HDL_TG	rs1408579	T	C	NA	NA	0.494646	0.0214737	0.00395599	2.1e-08	0.3888	-0.0884	0.0688	0.1993	NA	29.4648	T	C	FALSE	FALSE	FALSE	jOip5N	10	100152437	457	218335	alcoholic_acute_pancreatitis_R5	TRUE	reported	218792	101912194	10	NA	Triglycerides in large HDL || id:met-d-L_HDL_TG	TRUE	reported	igd	3	TRUE
met-d-L_HDL_TG	rs144439590	T	C	NA	NA	0.030791	0.0842009	0.0117548	9.49948e-14	0.01506	-0.5411	0.2857	0.05828	NA	51.3101	T	C	FALSE	FALSE	FALSE	jOip5N	19	44537330	457	218335	alcoholic_acute_pancreatitis_R5	TRUE	reported	218792	45041317	19	NA	Triglycerides in large HDL || id:met-d-L_HDL_TG	TRUE	reported	igd	3	TRUE
met-d-L_HDL_TG	rs144646355	A	G	NA	NA	0.017912	-0.0958491	0.015034	5.30005e-10	0.00735	0.6019	0.405	0.1372	NA	40.6469	A	G	FALSE	FALSE	FALSE	jOip5N	11	117181391	457	218335	alcoholic_acute_pancreatitis_R5	TRUE	reported	218792	117052107	11	NA	Triglycerides in large HDL || id:met-d-L_HDL_TG	TRUE	reported	igd	3	TRUE
met-d-L_HDL_TG	rs148579489	A	G	NA	NA	0.017505	-0.105861	0.01594	1.20005e-11	0.01026	-0.1163	0.3416	0.7335	NA	44.1058	A	G	FALSE	FALSE	FALSE	jOip5N	15	59213689	457	218335	alcoholic_acute_pancreatitis_R5	TRUE	reported	218792	59505888	15	NA	Triglycerides in large HDL || id:met-d-L_HDL_TG	TRUE	reported	igd	3	TRUE
met-d-L_HDL_TG	rs17699030	G	A	NA	NA	0.033712	-0.110788	0.0109665	1e-22	0.04778	0.0536	0.1568	0.7327	NA	102.059	G	A	FALSE	FALSE	FALSE	jOip5N	19	11220266	457	218335	alcoholic_acute_pancreatitis_R5	TRUE	reported	218792	11330942	19	NA	Triglycerides in large HDL || id:met-d-L_HDL_TG	TRUE	reported	igd	3	TRUE
met-d-L_HDL_TG	rs2066714	C	T	NA	NA	0.128934	0.0511768	0.00589413	6.20012e-19	0.09439	-0.0212	0.1141	0.8527	NA	75.3888	C	T	FALSE	FALSE	FALSE	jOip5N	9	104824472	457	218335	alcoholic_acute_pancreatitis_R5	TRUE	reported	218792	107586753	9	NA	Triglycerides in large HDL || id:met-d-L_HDL_TG	TRUE	reported	igd	3	TRUE
met-d-L_HDL_TG	rs2292996	C	T	NA	NA	0.474872	-0.0225193	0.00399785	1.89998e-08	0.6595	-0.0181	0.0711	0.7994	NA	31.729	C	T	FALSE	FALSE	FALSE	jOip5N	12	103163194	457	218335	alcoholic_acute_pancreatitis_R5	TRUE	reported	218792	103556972	12	NA	Triglycerides in large HDL || id:met-d-L_HDL_TG	TRUE	reported	igd	3	TRUE
met-d-L_HDL_TG	rs2398186	C	T	NA	NA	0.821734	0.0301744	0.00525334	5.89997e-10	0.8261	0.0641	0.0894	0.4734	NA	32.9918	C	T	FALSE	FALSE	FALSE	jOip5N	10	5080378	457	218335	alcoholic_acute_pancreatitis_R5	TRUE	reported	218792	5122570	10	NA	Triglycerides in large HDL || id:met-d-L_HDL_TG	TRUE	reported	igd	3	TRUE
met-d-L_HDL_TG	rs261290	C	T	NA	NA	0.654642	-0.278782	0.00415732	1e-200	0.6183	0.0894	0.0688	0.1941	NA	4496.79	C	T	FALSE	FALSE	FALSE	jOip5N	15	58386521	457	218335	alcoholic_acute_pancreatitis_R5	TRUE	reported	218792	58678720	15	NA	Triglycerides in large HDL || id:met-d-L_HDL_TG	TRUE	reported	igd	3	TRUE
met-d-L_HDL_TG	rs2740488	C	A	NA	NA	0.265313	-0.0681354	0.00450272	2.29985e-54	0.197	-0.0062	0.0851	0.9421	NA	228.979	C	A	FALSE	FALSE	FALSE	jOip5N	9	104899461	457	218335	alcoholic_acute_pancreatitis_R5	TRUE	reported	218792	107661742	9	NA	Triglycerides in large HDL || id:met-d-L_HDL_TG	TRUE	reported	igd	3	TRUE
met-d-L_HDL_TG	rs2792703	T	C	NA	NA	0.71916	-0.0261883	0.0044113	4.60002e-09	0.668	-0.0205	0.0708	0.7719	NA	35.2437	T	C	FALSE	FALSE	FALSE	jOip5N	10	112171932	457	218335	alcoholic_acute_pancreatitis_R5	TRUE	reported	218792	113931690	10	NA	Triglycerides in large HDL || id:met-d-L_HDL_TG	TRUE	reported	igd	3	TRUE
met-d-L_HDL_TG	rs34707604	C	T	NA	NA	0.258517	0.0387741	0.00478836	8.49963e-18	0.2628	0.0111	0.0772	0.8854	NA	65.5707	C	T	FALSE	FALSE	FALSE	jOip5N	4	68625738	457	218335	alcoholic_acute_pancreatitis_R5	TRUE	reported	218792	69491456	4	NA	Triglycerides in large HDL || id:met-d-L_HDL_TG	TRUE	reported	igd	3	TRUE
met-d-L_HDL_TG	rs34987019	C	T	NA	NA	0.150552	0.0431604	0.00554647	1.20005e-16	0.1851	-0.1887	0.0857	0.02769	NA	60.5533	C	T	FALSE	FALSE	FALSE	jOip5N	8	18416933	457	218335	alcoholic_acute_pancreatitis_R5	TRUE	reported	218792	18274443	8	NA	Triglycerides in large HDL || id:met-d-L_HDL_TG	TRUE	reported	igd	3	TRUE
met-d-L_HDL_TG	rs35814008	C	A	NA	NA	0.134867	-0.0550271	0.00582792	2.99985e-22	0.1294	-0.0847	0.1005	0.3997	NA	89.151	C	A	FALSE	FALSE	FALSE	jOip5N	7	73641131	457	218335	alcoholic_acute_pancreatitis_R5	TRUE	reported	218792	73055461	7	NA	Triglycerides in large HDL || id:met-d-L_HDL_TG	TRUE	reported	igd	3	TRUE
met-d-L_HDL_TG	rs3816117	C	T	NA	NA	0.488131	0.0348701	0.00397159	1.69981e-17	0.499	0.0411	0.067	0.5393	NA	77.0864	C	T	FALSE	FALSE	FALSE	jOip5N	16	56962246	457	218335	alcoholic_acute_pancreatitis_R5	TRUE	reported	218792	56996158	16	NA	Triglycerides in large HDL || id:met-d-L_HDL_TG	TRUE	reported	igd	3	TRUE
met-d-L_HDL_TG	rs4073054	A	C	NA	NA	0.626797	-0.0270453	0.00409156	4.90004e-12	0.6105	-0.0067	0.0687	0.9224	NA	43.6924	A	C	FALSE	FALSE	FALSE	jOip5N	1	161230697	457	218335	alcoholic_acute_pancreatitis_R5	TRUE	reported	218792	161200487	1	NA	Triglycerides in large HDL || id:met-d-L_HDL_TG	TRUE	reported	igd	3	TRUE
met-d-L_HDL_TG	rs4296389	T	C	NA	NA	0.249901	-0.0275654	0.0045847	4.60002e-09	0.3235	-0.0597	0.0713	0.4031	NA	36.1499	T	C	FALSE	FALSE	FALSE	jOip5N	2	20943234	457	218335	alcoholic_acute_pancreatitis_R5	TRUE	reported	218792	21142994	2	NA	Triglycerides in large HDL || id:met-d-L_HDL_TG	TRUE	reported	igd	3	TRUE
met-d-L_HDL_TG	rs473224	G	T	NA	NA	0.853922	-0.277703	0.00565608	1e-200	0.8565	-0.0532	0.0951	0.5758	NA	2410.63	G	T	FALSE	FALSE	FALSE	jOip5N	15	58445142	457	218335	alcoholic_acute_pancreatitis_R5	TRUE	reported	218792	58737341	15	NA	Triglycerides in large HDL || id:met-d-L_HDL_TG	TRUE	reported	igd	3	TRUE
met-d-L_HDL_TG	rs494606	G	T	NA	NA	0.050435	0.0844772	0.00904782	8.80035e-22	0.03385	0.0636	0.1876	0.7348	NA	87.1748	G	T	FALSE	FALSE	FALSE	jOip5N	11	116843402	457	218335	alcoholic_acute_pancreatitis_R5	TRUE	reported	218792	116714118	11	NA	Triglycerides in large HDL || id:met-d-L_HDL_TG	TRUE	reported	igd	3	TRUE
met-d-L_HDL_TG	rs523118	G	T	NA	NA	0.767024	0.0263586	0.00469784	1.6e-09	0.8495	0.0086	0.0942	0.9274	NA	31.481	G	T	FALSE	FALSE	FALSE	jOip5N	3	136247046	457	218335	alcoholic_acute_pancreatitis_R5	TRUE	reported	218792	135965888	3	NA	Triglycerides in large HDL || id:met-d-L_HDL_TG	TRUE	reported	igd	3	TRUE
met-d-L_HDL_TG	rs55730499	T	C	NA	NA	0.079862	-0.0639096	0.00733003	1e-19	0.04577	-0.3198	0.1639	0.051	NA	76.0187	T	C	FALSE	FALSE	FALSE	jOip5N	6	160584578	457	218335	alcoholic_acute_pancreatitis_R5	TRUE	reported	218792	161005610	6	NA	Triglycerides in large HDL || id:met-d-L_HDL_TG	TRUE	reported	igd	3	TRUE
met-d-L_HDL_TG	rs6065904	A	G	NA	NA	0.214776	-0.0479558	0.00483072	9.60064e-23	0.2238	0.1593	0.0804	0.04754	NA	98.5504	A	G	FALSE	FALSE	FALSE	jOip5N	20	45906012	457	218335	alcoholic_acute_pancreatitis_R5	TRUE	reported	218792	44534651	20	NA	Triglycerides in large HDL || id:met-d-L_HDL_TG	TRUE	reported	igd	3	TRUE
met-d-L_HDL_TG	rs6420185	A	G	NA	NA	0.387822	0.0319571	0.00406588	7.29962e-16	0.545	-0.0693	0.0675	0.3041	NA	61.7768	A	G	FALSE	FALSE	FALSE	jOip5N	8	143220901	457	218335	alcoholic_acute_pancreatitis_R5	TRUE	reported	218792	144303071	8	NA	Triglycerides in large HDL || id:met-d-L_HDL_TG	TRUE	reported	igd	3	TRUE
met-d-L_HDL_TG	rs6847980	T	G	NA	NA	0.376343	0.0241785	0.00409087	2.59998e-09	0.3063	-0.0201	0.0731	0.7831	NA	34.9323	T	G	FALSE	FALSE	FALSE	jOip5N	4	87259479	457	218335	alcoholic_acute_pancreatitis_R5	TRUE	reported	218792	88180631	4	NA	Triglycerides in large HDL || id:met-d-L_HDL_TG	TRUE	reported	igd	3	TRUE
met-d-L_HDL_TG	rs7212349	C	T	NA	NA	0.5542	-0.0273581	0.00399677	1.59993e-11	0.4556	-0.1717	0.0676	0.01104	NA	46.8547	C	T	FALSE	FALSE	FALSE	jOip5N	17	28406680	457	218335	alcoholic_acute_pancreatitis_R5	TRUE	reported	218792	26733698	17	NA	Triglycerides in large HDL || id:met-d-L_HDL_TG	TRUE	reported	igd	3	TRUE
met-d-L_HDL_TG	rs7298909	T	C	NA	NA	0.906827	-0.0387085	0.00684913	2.59998e-09	0.8868	-0.0066	0.1055	0.9502	NA	31.9405	T	C	FALSE	FALSE	FALSE	jOip5N	12	123346392	457	218335	alcoholic_acute_pancreatitis_R5	TRUE	reported	218792	123830939	12	NA	Triglycerides in large HDL || id:met-d-L_HDL_TG	TRUE	reported	igd	3	TRUE
met-d-L_HDL_TG	rs77960347	G	A	NA	NA	0.013239	0.27341	0.017321	2.19989e-59	0.007284	-0.195	0.408	0.6327	NA	249.163	G	A	FALSE	FALSE	FALSE	jOip5N	18	49583585	457	218335	alcoholic_acute_pancreatitis_R5	TRUE	reported	218792	47109955	18	NA	Triglycerides in large HDL || id:met-d-L_HDL_TG	TRUE	reported	igd	3	TRUE
met-d-L_HDL_TG	rs7819706	G	A	NA	NA	0.118301	-0.0883014	0.00613412	2.49977e-49	0.0943	-0.1811	0.1145	0.1137	NA	207.22	G	A	FALSE	FALSE	FALSE	jOip5N	8	19986904	457	218335	alcoholic_acute_pancreatitis_R5	TRUE	reported	218792	19844415	8	NA	Triglycerides in large HDL || id:met-d-L_HDL_TG	TRUE	reported	igd	3	TRUE
met-d-L_HDL_TG	rs7979473	G	A	NA	NA	0.612997	-0.040222	0.00410569	1.39991e-22	0.581	-0.1114	0.068	0.1014	NA	95.9743	G	A	FALSE	FALSE	FALSE	jOip5N	12	120982457	457	218335	alcoholic_acute_pancreatitis_R5	TRUE	reported	218792	121420260	12	NA	Triglycerides in large HDL || id:met-d-L_HDL_TG	TRUE	reported	igd	3	TRUE
met-d-L_HDL_TG	rs804267	A	G	NA	NA	0.680893	-0.0245465	0.00427027	3.40001e-08	0.7131	0.0088	0.0906	0.9228	NA	33.0422	A	G	FALSE	FALSE	FALSE	jOip5N	8	11771732	457	218335	alcoholic_acute_pancreatitis_R5	TRUE	reported	218792	11629241	8	NA	Triglycerides in large HDL || id:met-d-L_HDL_TG	TRUE	reported	igd	3	TRUE
met-d-L_HDL_TG	rs838133	G	A	NA	NA	0.549918	-0.0269096	0.00410875	6.1e-10	0.6209	0.1298	0.0695	0.06174	NA	42.8939	G	A	FALSE	FALSE	FALSE	jOip5N	19	48756272	457	218335	alcoholic_acute_pancreatitis_R5	TRUE	reported	218792	49259529	19	NA	Triglycerides in large HDL || id:met-d-L_HDL_TG	TRUE	reported	igd	3	TRUE
met-d-L_HDL_TG	rs918106	T	C	NA	NA	0.523249	0.0288793	0.00396514	5.50047e-15	0.4741	0.022	0.067	0.7431	NA	53.0464	T	C	FALSE	FALSE	FALSE	jOip5N	12	109466513	457	218335	alcoholic_acute_pancreatitis_R5	TRUE	reported	218792	109904318	12	NA	Triglycerides in large HDL || id:met-d-L_HDL_TG	TRUE	reported	igd	3	TRUE
met-d-Total_FA	rs1002687	A	G	NA	NA	0.644748	0.0956754	0.00427945	1.39959e-115	0.7143	0.0494	0.0743	0.5056	NA	499.833	A	G	FALSE	FALSE	FALSE	jOip5N	1	62498066	457	218335	alcoholic_acute_pancreatitis_R5	TRUE	reported	218792	62963737	1	NA	Total fatty acids || id:met-d-Total_FA	TRUE	reported	igd	3	TRUE
met-d-Total_FA	rs102275	C	T	NA	NA	0.349755	-0.0249637	0.00428425	1.79999e-09	0.416	0.0045	0.0679	0.9471	NA	33.9522	C	T	FALSE	FALSE	FALSE	jOip5N	11	61790331	457	218335	alcoholic_acute_pancreatitis_R5	TRUE	reported	218792	61557803	11	NA	Total fatty acids || id:met-d-Total_FA	TRUE	reported	igd	3	TRUE
met-d-Total_FA	rs10455872	G	A	NA	NA	0.078988	-0.133182	0.00759001	4.79954e-71	0.04575	-0.3193	0.1637	0.05114	NA	307.898	G	A	FALSE	FALSE	FALSE	jOip5N	6	160589086	457	218335	alcoholic_acute_pancreatitis_R5	TRUE	reported	218792	161010118	6	NA	Total fatty acids || id:met-d-Total_FA	TRUE	reported	igd	3	TRUE
met-d-Total_FA	rs10810374	C	A	NA	NA	0.24862	0.027923	0.00477267	2.30001e-09	0.271	-0.0469	0.0758	0.5363	NA	34.2296	C	A	FALSE	FALSE	FALSE	jOip5N	9	15306294	457	218335	alcoholic_acute_pancreatitis_R5	TRUE	reported	218792	15306292	9	NA	Total fatty acids || id:met-d-Total_FA	TRUE	reported	igd	3	TRUE
met-d-Total_FA	rs10884966	A	G	NA	NA	0.345686	-0.0239557	0.00430875	1.29999e-08	0.3614	0.0073	0.0696	0.9166	NA	30.9111	A	G	FALSE	FALSE	FALSE	jOip5N	10	110425838	457	218335	alcoholic_acute_pancreatitis_R5	TRUE	reported	218792	112185596	10	NA	Total fatty acids || id:met-d-Total_FA	TRUE	reported	igd	3	TRUE
met-d-Total_FA	rs11076175	G	A	NA	NA	0.178885	-0.0446946	0.00536544	5.79963e-17	0.1725	-0.0782	0.0891	0.3803	NA	69.3904	G	A	FALSE	FALSE	FALSE	jOip5N	16	56972466	457	218335	alcoholic_acute_pancreatitis_R5	TRUE	reported	218792	57006378	16	NA	Total fatty acids || id:met-d-Total_FA	TRUE	reported	igd	3	TRUE
met-d-Total_FA	rs1128249	T	G	NA	NA	0.392034	-0.0283834	0.0041958	4.60045e-12	0.3479	0.0983	0.0704	0.1627	NA	45.7614	T	G	FALSE	FALSE	FALSE	jOip5N	2	164672114	457	218335	alcoholic_acute_pancreatitis_R5	TRUE	reported	218792	165528624	2	NA	Total fatty acids || id:met-d-Total_FA	TRUE	reported	igd	3	TRUE
met-d-Total_FA	rs11429307	G	GT	NA	NA	0.808497	-0.0340345	0.00522165	8.00018e-11	0.8648	0.021	0.0974	0.8293	NA	42.4838	G	GT	FALSE	FALSE	FALSE	jOip5N	5	56561198	457	218335	alcoholic_acute_pancreatitis_R5	TRUE	reported	218792	55857025	5	NA	Total fatty acids || id:met-d-Total_FA	TRUE	reported	igd	3	TRUE
met-d-Total_FA	rs117733303	G	A	NA	NA	0.018513	-0.245469	0.0151844	2.60016e-59	0.0113	-0.4222	0.3199	0.1869	NA	261.335	G	A	FALSE	FALSE	FALSE	jOip5N	6	160501838	457	218335	alcoholic_acute_pancreatitis_R5	TRUE	reported	218792	160922870	6	NA	Total fatty acids || id:met-d-Total_FA	TRUE	reported	igd	3	TRUE
met-d-Total_FA	rs11789603	T	C	NA	NA	0.108831	0.0421868	0.00659383	3.29989e-11	0.07536	-0.0176	0.1296	0.8919	NA	40.9334	T	C	FALSE	FALSE	FALSE	jOip5N	9	104884738	457	218335	alcoholic_acute_pancreatitis_R5	TRUE	reported	218792	107647019	9	NA	Total fatty acids || id:met-d-Total_FA	TRUE	reported	igd	3	TRUE
met-d-Total_FA	rs11895352	T	C	NA	NA	0.475398	-0.0306453	0.00411024	3.69999e-14	0.5813	-0.1029	0.068	0.1299	NA	55.5896	T	C	FALSE	FALSE	FALSE	jOip5N	2	20167374	457	218335	alcoholic_acute_pancreatitis_R5	TRUE	reported	218792	20367135	2	NA	Total fatty acids || id:met-d-Total_FA	TRUE	reported	igd	3	TRUE
met-d-Total_FA	rs12208357	T	C	NA	NA	0.069981	0.0544423	0.00805375	2.99985e-12	0.05704	-0.0301	0.1439	0.8343	NA	45.6958	T	C	FALSE	FALSE	FALSE	jOip5N	6	160122116	457	218335	alcoholic_acute_pancreatitis_R5	TRUE	reported	218792	160543148	6	NA	Total fatty acids || id:met-d-Total_FA	TRUE	reported	igd	3	TRUE
met-d-Total_FA	rs1260326	C	T	NA	NA	0.60401	-0.105262	0.00418561	5.49541e-142	0.6493	0.0547	0.0701	0.4355	NA	632.449	C	T	FALSE	FALSE	FALSE	jOip5N	2	27508073	457	218335	alcoholic_acute_pancreatitis_R5	TRUE	reported	218792	27730940	2	NA	Total fatty acids || id:met-d-Total_FA	TRUE	reported	igd	3	TRUE
met-d-Total_FA	rs13108218	G	A	NA	NA	0.615417	-0.0350121	0.00424122	1.9002e-17	0.6772	-0.0482	0.0719	0.5029	NA	68.1483	G	A	FALSE	FALSE	FALSE	jOip5N	4	3442204	457	218335	alcoholic_acute_pancreatitis_R5	TRUE	reported	218792	3443931	4	NA	Total fatty acids || id:met-d-Total_FA	TRUE	reported	igd	3	TRUE
met-d-Total_FA	rs139974673	C	T	NA	NA	0.025918	0.0999231	0.0129149	2.19989e-15	0.005226	0.1538	0.4879	0.7526	NA	59.8618	C	T	FALSE	FALSE	FALSE	jOip5N	15	43735687	457	218335	alcoholic_acute_pancreatitis_R5	TRUE	reported	218792	44027885	15	NA	Total fatty acids || id:met-d-Total_FA	TRUE	reported	igd	3	TRUE
met-d-Total_FA	rs141469619	G	A	NA	NA	0.01014	0.188841	0.0216465	1.10002e-20	0.004062	1.497	0.5681	0.008413	NA	76.1057	G	A	FALSE	FALSE	FALSE	jOip5N	11	116843577	457	218335	alcoholic_acute_pancreatitis_R5	TRUE	reported	218792	116714293	11	NA	Total fatty acids || id:met-d-Total_FA	TRUE	reported	igd	3	TRUE
met-d-Total_FA	rs142158911	A	G	NA	NA	0.116705	-0.0702936	0.00641988	2.70023e-28	0.1024	-0.0211	0.1109	0.8489	NA	119.889	A	G	FALSE	FALSE	FALSE	jOip5N	19	11079858	457	218335	alcoholic_acute_pancreatitis_R5	TRUE	reported	218792	11190534	19	NA	Total fatty acids || id:met-d-Total_FA	TRUE	reported	igd	3	TRUE
met-d-Total_FA	rs142385484	T	C	NA	NA	0.14742	-0.0337329	0.0058485	2.80001e-09	0.1621	0.0412	0.091	0.6512	NA	33.2674	T	C	FALSE	FALSE	FALSE	jOip5N	19	49513502	457	218335	alcoholic_acute_pancreatitis_R5	TRUE	reported	218792	50016759	19	NA	Total fatty acids || id:met-d-Total_FA	TRUE	reported	igd	3	TRUE
met-d-Total_FA	rs1890896	C	T	NA	NA	0.527475	-0.0212848	0.00410856	4.20001e-08	0.4073	0.0016	0.0683	0.9813	NA	26.8386	C	T	FALSE	FALSE	FALSE	jOip5N	10	91882000	457	218335	alcoholic_acute_pancreatitis_R5	TRUE	reported	218792	93641757	10	NA	Total fatty acids || id:met-d-Total_FA	TRUE	reported	igd	3	TRUE
met-d-Total_FA	rs2000999	A	G	NA	NA	0.188593	0.0307415	0.00523262	2.30001e-09	0.1941	0.0603	0.0846	0.4756	NA	34.5153	A	G	FALSE	FALSE	FALSE	jOip5N	16	72074194	457	218335	alcoholic_acute_pancreatitis_R5	TRUE	reported	218792	72108093	16	NA	Total fatty acids || id:met-d-Total_FA	TRUE	reported	igd	3	TRUE
met-d-Total_FA	rs2126259	C	T	NA	NA	0.899169	0.0682732	0.0068035	8.60003e-24	0.8441	-0.0534	0.0995	0.5912	NA	100.701	C	T	FALSE	FALSE	FALSE	jOip5N	8	9327636	457	218335	alcoholic_acute_pancreatitis_R5	TRUE	reported	218792	9185146	8	NA	Total fatty acids || id:met-d-Total_FA	TRUE	reported	igd	3	TRUE
met-d-Total_FA	rs2326077	T	C	NA	NA	0.66326	-0.0290739	0.00433952	1.39991e-11	0.6148	0.0917	0.0687	0.1817	NA	44.8873	T	C	FALSE	FALSE	FALSE	jOip5N	8	58473360	457	218335	alcoholic_acute_pancreatitis_R5	TRUE	reported	218792	59385919	8	NA	Total fatty acids || id:met-d-Total_FA	TRUE	reported	igd	3	TRUE
met-d-Total_FA	rs2478236	A	G	NA	NA	0.403809	-0.024615	0.00418259	1.79999e-10	0.4082	-0.1355	0.0682	0.0469	NA	34.6345	A	G	FALSE	FALSE	FALSE	jOip5N	10	93038216	457	218335	alcoholic_acute_pancreatitis_R5	TRUE	reported	218792	94797973	10	NA	Total fatty acids || id:met-d-Total_FA	TRUE	reported	igd	3	TRUE
met-d-Total_FA	rs261290	C	T	NA	NA	0.654653	-0.101643	0.00431779	4.39542e-124	0.6183	0.0894	0.0688	0.1941	NA	554.156	C	T	FALSE	FALSE	FALSE	jOip5N	15	58386521	457	218335	alcoholic_acute_pancreatitis_R5	TRUE	reported	218792	58678720	15	NA	Total fatty acids || id:met-d-Total_FA	TRUE	reported	igd	3	TRUE
met-d-Total_FA	rs2737245	T	G	NA	NA	0.278598	-0.0273167	0.00457622	3.40001e-09	0.3087	-0.0562	0.0725	0.4378	NA	35.6322	T	G	FALSE	FALSE	FALSE	jOip5N	8	115646356	457	218335	alcoholic_acute_pancreatitis_R5	TRUE	reported	218792	116658583	8	NA	Total fatty acids || id:met-d-Total_FA	TRUE	reported	igd	3	TRUE
met-d-Total_FA	rs2740488	C	A	NA	NA	0.265321	-0.0405969	0.00465206	1.29987e-17	0.197	-0.0062	0.0851	0.9421	NA	76.1544	C	A	FALSE	FALSE	FALSE	jOip5N	9	104899461	457	218335	alcoholic_acute_pancreatitis_R5	TRUE	reported	218792	107661742	9	NA	Total fatty acids || id:met-d-Total_FA	TRUE	reported	igd	3	TRUE
met-d-Total_FA	rs3846663	T	C	NA	NA	0.373934	0.0327904	0.00423158	6.89922e-15	0.4397	-0.0492	0.0673	0.4648	NA	60.0466	T	C	FALSE	FALSE	FALSE	jOip5N	5	75359901	457	218335	alcoholic_acute_pancreatitis_R5	TRUE	reported	218792	74655726	5	NA	Total fatty acids || id:met-d-Total_FA	TRUE	reported	igd	3	TRUE
met-d-Total_FA	rs4564803	T	G	NA	NA	0.228167	-0.0618056	0.00487019	3.90032e-38	0.2778	-0.0165	0.0746	0.8251	NA	161.051	T	G	FALSE	FALSE	FALSE	jOip5N	2	20982630	457	218335	alcoholic_acute_pancreatitis_R5	TRUE	reported	218792	21205502	2	NA	Total fatty acids || id:met-d-Total_FA	TRUE	reported	igd	3	TRUE
met-d-Total_FA	rs4704834	G	A	NA	NA	0.644056	0.0455628	0.00427368	1e-27	0.6721	-0.0392	0.0716	0.5834	NA	113.662	G	A	FALSE	FALSE	FALSE	jOip5N	5	157016055	457	218335	alcoholic_acute_pancreatitis_R5	TRUE	reported	218792	156443066	5	NA	Total fatty acids || id:met-d-Total_FA	TRUE	reported	igd	3	TRUE
met-d-Total_FA	rs534417	G	A	NA	NA	0.875005	0.0406902	0.00617429	2.29985e-11	0.886	-0.0439	0.1047	0.6748	NA	43.4316	G	A	FALSE	FALSE	FALSE	jOip5N	1	23458472	457	218335	alcoholic_acute_pancreatitis_R5	TRUE	reported	218792	23784965	1	NA	Total fatty acids || id:met-d-Total_FA	TRUE	reported	igd	3	TRUE
met-d-Total_FA	rs56322906	A	G	NA	NA	0.035157	-0.0928273	0.0111362	2.09991e-16	0.06343	-0.0307	0.1361	0.8213	NA	69.4828	A	G	FALSE	FALSE	FALSE	jOip5N	19	11235479	457	218335	alcoholic_acute_pancreatitis_R5	TRUE	reported	218792	11346155	19	NA	Total fatty acids || id:met-d-Total_FA	TRUE	reported	igd	3	TRUE
met-d-Total_FA	rs58542926	T	C	NA	NA	0.074383	-0.138985	0.00781252	1.9002e-73	0.06423	-0.01	0.1389	0.9428	NA	316.485	T	C	FALSE	FALSE	FALSE	jOip5N	19	19268740	457	218335	alcoholic_acute_pancreatitis_R5	TRUE	reported	218792	19379549	19	NA	Total fatty acids || id:met-d-Total_FA	TRUE	reported	igd	3	TRUE
met-d-Total_FA	rs60960031	A	G	NA	NA	0.40286	-0.0278871	0.00418174	9.79941e-12	0.4138	0.0397	0.0681	0.56	NA	44.4726	A	G	FALSE	FALSE	FALSE	jOip5N	2	21307787	457	218335	alcoholic_acute_pancreatitis_R5	TRUE	reported	218792	21530659	2	NA	Total fatty acids || id:met-d-Total_FA	TRUE	reported	igd	3	TRUE
met-d-Total_FA	rs62222988	C	T	NA	NA	0.373895	0.0220704	0.00424587	3.89996e-08	0.5186	-0.0578	0.067	0.3881	NA	27.0201	C	T	FALSE	FALSE	FALSE	jOip5N	21	39197582	457	218335	alcoholic_acute_pancreatitis_R5	TRUE	reported	218792	40569508	21	NA	Total fatty acids || id:met-d-Total_FA	TRUE	reported	igd	3	TRUE
met-d-Total_FA	rs632057	G	T	NA	NA	0.627775	-0.0282063	0.00423575	1.29999e-10	0.5714	-0.0684	0.0676	0.3119	NA	44.3437	G	T	FALSE	FALSE	FALSE	jOip5N	6	139512875	457	218335	alcoholic_acute_pancreatitis_R5	TRUE	reported	218792	139834012	6	NA	Total fatty acids || id:met-d-Total_FA	TRUE	reported	igd	3	TRUE
met-d-Total_FA	rs633695	G	A	NA	NA	0.292348	0.0751319	0.00452046	3.80014e-62	0.3054	0.0017	0.0725	0.9814	NA	276.238	G	A	FALSE	FALSE	FALSE	jOip5N	15	58433640	457	218335	alcoholic_acute_pancreatitis_R5	TRUE	reported	218792	58725839	15	NA	Total fatty acids || id:met-d-Total_FA	TRUE	reported	igd	3	TRUE
met-d-Total_FA	rs660240	C	T	NA	NA	0.78472	0.0415388	0.00498637	4.90004e-17	0.7865	0.0841	0.0816	0.3027	NA	69.3967	C	T	FALSE	FALSE	FALSE	jOip5N	1	109275216	457	218335	alcoholic_acute_pancreatitis_R5	TRUE	reported	218792	109817838	1	NA	Total fatty acids || id:met-d-Total_FA	TRUE	reported	igd	3	TRUE
met-d-Total_FA	rs6602911	T	C	NA	NA	0.360079	0.0290301	0.0042668	1.69981e-11	0.3624	-0.0722	0.0704	0.3051	NA	46.2906	T	C	FALSE	FALSE	FALSE	jOip5N	13	113844399	457	218335	alcoholic_acute_pancreatitis_R5	TRUE	reported	218792	114547372	13	NA	Total fatty acids || id:met-d-Total_FA	TRUE	reported	igd	3	TRUE
met-d-Total_FA	rs72997616	A	C	NA	NA	0.094064	-0.049584	0.00705208	1.99986e-12	0.1052	0.0934	0.1094	0.3932	NA	49.4366	A	C	FALSE	FALSE	FALSE	jOip5N	11	75763150	457	218335	alcoholic_acute_pancreatitis_R5	TRUE	reported	218792	75474195	11	NA	Total fatty acids || id:met-d-Total_FA	TRUE	reported	igd	3	TRUE
met-d-Total_FA	rs76895963	G	T	NA	NA	0.020559	-0.087757	0.0159392	4.90004e-08	0.03114	0.2774	0.1987	0.1626	NA	30.3131	G	T	FALSE	FALSE	FALSE	jOip5N	12	4275678	457	218335	alcoholic_acute_pancreatitis_R5	TRUE	reported	218792	4384844	12	NA	Total fatty acids || id:met-d-Total_FA	TRUE	reported	igd	3	TRUE
met-d-Total_FA	rs77960347	G	A	NA	NA	0.013239	0.222077	0.0178996	7.29962e-37	0.007284	-0.195	0.408	0.6327	NA	153.929	G	A	FALSE	FALSE	FALSE	jOip5N	18	49583585	457	218335	alcoholic_acute_pancreatitis_R5	TRUE	reported	218792	47109955	18	NA	Total fatty acids || id:met-d-Total_FA	TRUE	reported	igd	3	TRUE
met-d-Total_FA	rs7973253	G	A	NA	NA	0.367276	0.0275896	0.0042588	3.59998e-11	0.3266	-0.0031	0.0716	0.9652	NA	41.9678	G	A	FALSE	FALSE	FALSE	jOip5N	12	109440310	457	218335	alcoholic_acute_pancreatitis_R5	TRUE	reported	218792	109878115	12	NA	Total fatty acids || id:met-d-Total_FA	TRUE	reported	igd	3	TRUE
met-d-Total_FA	rs7979473	G	A	NA	NA	0.612971	-0.0304932	0.00424275	7.50067e-13	0.581	-0.1114	0.068	0.1014	NA	51.6549	G	A	FALSE	FALSE	FALSE	jOip5N	12	120982457	457	218335	alcoholic_acute_pancreatitis_R5	TRUE	reported	218792	121420260	12	NA	Total fatty acids || id:met-d-Total_FA	TRUE	reported	igd	3	TRUE
met-d-Total_FA	rs822928	C	A	NA	NA	0.529652	0.0247614	0.00413065	2.80001e-10	0.6	-0.0177	0.0685	0.7962	NA	35.9347	C	A	FALSE	FALSE	FALSE	jOip5N	1	234737528	457	218335	alcoholic_acute_pancreatitis_R5	TRUE	reported	218792	234873275	1	NA	Total fatty acids || id:met-d-Total_FA	TRUE	reported	igd	3	TRUE
met-d-Total_FA	rs838146	T	C	NA	NA	0.500186	-0.0260782	0.00411995	4.30002e-10	0.5868	0.1067	0.0679	0.1161	NA	40.0656	T	C	FALSE	FALSE	FALSE	jOip5N	19	48744795	457	218335	alcoholic_acute_pancreatitis_R5	TRUE	reported	218792	49248052	19	NA	Total fatty acids || id:met-d-Total_FA	TRUE	reported	igd	3	TRUE
met-d-Total_FA	rs900048	T	C	NA	NA	0.709498	0.0269549	0.00452256	4.70002e-10	0.7601	-0.0028	0.0783	0.9716	NA	35.5228	T	C	FALSE	FALSE	FALSE	jOip5N	3	136500088	457	218335	alcoholic_acute_pancreatitis_R5	TRUE	reported	218792	136218930	3	NA	Total fatty acids || id:met-d-Total_FA	TRUE	reported	igd	3	TRUE
met-d-Total_FA	rs9271573	C	A	NA	NA	0.593631	0.0430572	0.00416696	6.09958e-24	0.5841	-0.0157	0.0748	0.8333	NA	106.771	C	A	FALSE	FALSE	FALSE	jOip5N	6	32622724	457	218335	alcoholic_acute_pancreatitis_R5	TRUE	reported	218792	32590501	6	NA	Total fatty acids || id:met-d-Total_FA	TRUE	reported	igd	3	TRUE
met-d-XS_VLDL_PL_pct	rs10012161	G	A	NA	NA	0.816139	-0.031148	0.00521279	1.79999e-09	0.8811	0.0554	0.1041	0.5947	NA	35.7042	G	A	FALSE	FALSE	FALSE	jOip5N	4	177045626	457	218335	alcoholic_acute_pancreatitis_R5	TRUE	reported	218792	177966780	4	NA	Phospholipids to total lipids ratio in very small VLDL || id:met-d-XS_VLDL_PL_pct	TRUE	reported	igd	3	TRUE
met-d-XS_VLDL_PL_pct	rs10184004	T	C	NA	NA	0.4061	-0.0289437	0.00410433	4.70002e-13	0.3577	0.09	0.0699	0.1978	NA	49.7306	T	C	FALSE	FALSE	FALSE	jOip5N	2	164651879	457	218335	alcoholic_acute_pancreatitis_R5	TRUE	reported	218792	165508389	2	NA	Phospholipids to total lipids ratio in very small VLDL || id:met-d-XS_VLDL_PL_pct	TRUE	reported	igd	3	TRUE
met-d-XS_VLDL_PL_pct	rs1047891	A	C	NA	NA	0.314995	0.0287374	0.00434146	1.2e-10	0.3234	0.0828	0.0715	0.2466	NA	43.8151	A	C	FALSE	FALSE	FALSE	jOip5N	2	210675783	457	218335	alcoholic_acute_pancreatitis_R5	TRUE	reported	218792	211540507	2	NA	Phospholipids to total lipids ratio in very small VLDL || id:met-d-XS_VLDL_PL_pct	TRUE	reported	igd	3	TRUE
met-d-XS_VLDL_PL_pct	rs10769255	T	C	NA	NA	0.175021	-0.032172	0.00532026	7.10003e-09	0.2583	0.0477	0.0809	0.5556	NA	36.5671	T	C	FALSE	FALSE	FALSE	jOip5N	11	47345820	457	218335	alcoholic_acute_pancreatitis_R5	TRUE	reported	218792	47367371	11	NA	Phospholipids to total lipids ratio in very small VLDL || id:met-d-XS_VLDL_PL_pct	TRUE	reported	igd	3	TRUE
met-d-XS_VLDL_PL_pct	rs111278137	A	G	NA	NA	0.021615	0.0850532	0.0143351	1.09999e-09	0.01054	-0.1272	0.3478	0.7145	NA	35.203	A	G	FALSE	FALSE	FALSE	jOip5N	19	44711810	457	218335	alcoholic_acute_pancreatitis_R5	TRUE	reported	218792	45215081	19	NA	Phospholipids to total lipids ratio in very small VLDL || id:met-d-XS_VLDL_PL_pct	TRUE	reported	igd	3	TRUE
met-d-XS_VLDL_PL_pct	rs116843064	A	G	NA	NA	0.019852	-0.177904	0.014444	1.10002e-35	0.02744	-0.0324	0.2068	0.8753	NA	151.704	A	G	FALSE	FALSE	FALSE	jOip5N	19	8364439	457	218335	alcoholic_acute_pancreatitis_R5	TRUE	reported	218792	8429323	19	NA	Phospholipids to total lipids ratio in very small VLDL || id:met-d-XS_VLDL_PL_pct	TRUE	reported	igd	3	TRUE
met-d-XS_VLDL_PL_pct	rs11751347	T	C	NA	NA	0.102256	0.0389611	0.00668969	6.90001e-10	0.08746	0.2944	0.1197	0.01391	NA	33.9196	T	C	FALSE	FALSE	FALSE	jOip5N	6	160671406	457	218335	alcoholic_acute_pancreatitis_R5	TRUE	reported	218792	161092438	6	NA	Phospholipids to total lipids ratio in very small VLDL || id:met-d-XS_VLDL_PL_pct	TRUE	reported	igd	3	TRUE
met-d-XS_VLDL_PL_pct	rs11789603	T	C	NA	NA	0.108813	-0.0418798	0.00648617	3.79997e-10	0.07536	-0.0176	0.1296	0.8919	NA	41.6901	T	C	FALSE	FALSE	FALSE	jOip5N	9	104884738	457	218335	alcoholic_acute_pancreatitis_R5	TRUE	reported	218792	107647019	9	NA	Phospholipids to total lipids ratio in very small VLDL || id:met-d-XS_VLDL_PL_pct	TRUE	reported	igd	3	TRUE
met-d-XS_VLDL_PL_pct	rs1260326	C	T	NA	NA	0.603982	-0.0253527	0.00411999	1.40001e-10	0.6493	0.0547	0.0701	0.4355	NA	37.8666	C	T	FALSE	FALSE	FALSE	jOip5N	2	27508073	457	218335	alcoholic_acute_pancreatitis_R5	TRUE	reported	218792	27730940	2	NA	Phospholipids to total lipids ratio in very small VLDL || id:met-d-XS_VLDL_PL_pct	TRUE	reported	igd	3	TRUE
met-d-XS_VLDL_PL_pct	rs13107325	T	C	NA	NA	0.074284	0.0600946	0.00768176	6.00067e-15	0.01413	0.4179	0.2846	0.142	NA	61.1997	T	C	FALSE	FALSE	FALSE	jOip5N	4	102267552	457	218335	alcoholic_acute_pancreatitis_R5	TRUE	reported	218792	103188709	4	NA	Phospholipids to total lipids ratio in very small VLDL || id:met-d-XS_VLDL_PL_pct	TRUE	reported	igd	3	TRUE
met-d-XS_VLDL_PL_pct	rs13246993	A	G	NA	NA	0.129507	-0.053122	0.00599609	1.80011e-18	0.1277	-0.1275	0.1009	0.2062	NA	78.4897	A	G	FALSE	FALSE	FALSE	jOip5N	7	73608416	457	218335	alcoholic_acute_pancreatitis_R5	TRUE	reported	218792	73022746	7	NA	Phospholipids to total lipids ratio in very small VLDL || id:met-d-XS_VLDL_PL_pct	TRUE	reported	igd	3	TRUE
met-d-XS_VLDL_PL_pct	rs139915535	G	A	NA	NA	0.018003	0.14326	0.0152008	8.49963e-21	0.002715	-0.6066	0.6661	0.3625	NA	88.8213	G	A	FALSE	FALSE	FALSE	jOip5N	8	19908722	457	218335	alcoholic_acute_pancreatitis_R5	TRUE	reported	218792	19766233	8	NA	Phospholipids to total lipids ratio in very small VLDL || id:met-d-XS_VLDL_PL_pct	TRUE	reported	igd	3	TRUE
met-d-XS_VLDL_PL_pct	rs150844304	C	A	NA	NA	0.025676	0.146261	0.0127477	2.39994e-31	0.005013	0.1938	0.4963	0.6962	NA	131.642	C	A	FALSE	FALSE	FALSE	jOip5N	15	43434427	457	218335	alcoholic_acute_pancreatitis_R5	TRUE	reported	218792	43726625	15	NA	Phospholipids to total lipids ratio in very small VLDL || id:met-d-XS_VLDL_PL_pct	TRUE	reported	igd	3	TRUE
met-d-XS_VLDL_PL_pct	rs15285	T	C	NA	NA	0.286536	-0.104582	0.00445818	6.80769e-125	0.2583	0.0087	0.0763	0.9094	NA	550.299	T	C	FALSE	FALSE	FALSE	jOip5N	8	19967156	457	218335	alcoholic_acute_pancreatitis_R5	TRUE	reported	218792	19824667	8	NA	Phospholipids to total lipids ratio in very small VLDL || id:met-d-XS_VLDL_PL_pct	TRUE	reported	igd	3	TRUE
met-d-XS_VLDL_PL_pct	rs1532085	G	A	NA	NA	0.613957	-0.0487662	0.00414028	7.00003e-32	0.5769	0.0959	0.0676	0.156	NA	138.733	G	A	FALSE	FALSE	FALSE	jOip5N	15	58391167	457	218335	alcoholic_acute_pancreatitis_R5	TRUE	reported	218792	58683366	15	NA	Phospholipids to total lipids ratio in very small VLDL || id:met-d-XS_VLDL_PL_pct	TRUE	reported	igd	3	TRUE
met-d-XS_VLDL_PL_pct	rs17206126	C	T	NA	NA	0.027274	0.0855281	0.0125528	3.10027e-11	0.0333	0.032	0.1874	0.8642	NA	46.4233	C	T	FALSE	FALSE	FALSE	jOip5N	6	32697338	457	218335	alcoholic_acute_pancreatitis_R5	TRUE	reported	218792	32665115	6	NA	Phospholipids to total lipids ratio in very small VLDL || id:met-d-XS_VLDL_PL_pct	TRUE	reported	igd	3	TRUE
met-d-XS_VLDL_PL_pct	rs174581	A	G	NA	NA	0.351919	0.0588167	0.00421178	2.09991e-45	0.415	-0.0059	0.068	0.9312	NA	195.016	A	G	FALSE	FALSE	FALSE	jOip5N	11	61839211	457	218335	alcoholic_acute_pancreatitis_R5	TRUE	reported	218792	61606683	11	NA	Phospholipids to total lipids ratio in very small VLDL || id:met-d-XS_VLDL_PL_pct	TRUE	reported	igd	3	TRUE
met-d-XS_VLDL_PL_pct	rs1800961	T	C	NA	NA	0.030197	0.100624	0.0117725	4.70002e-18	0.04537	-0.1496	0.1597	0.349	NA	73.0577	T	C	FALSE	FALSE	FALSE	jOip5N	20	44413724	457	218335	alcoholic_acute_pancreatitis_R5	TRUE	reported	218792	43042364	20	NA	Phospholipids to total lipids ratio in very small VLDL || id:met-d-XS_VLDL_PL_pct	TRUE	reported	igd	3	TRUE
met-d-XS_VLDL_PL_pct	rs198325	T	C	NA	NA	0.22016	-0.0384386	0.00486151	2.70023e-16	0.1919	0.1147	0.0855	0.1797	NA	62.5162	T	C	FALSE	FALSE	FALSE	jOip5N	1	150964929	457	218335	alcoholic_acute_pancreatitis_R5	TRUE	reported	218792	150937405	1	NA	Phospholipids to total lipids ratio in very small VLDL || id:met-d-XS_VLDL_PL_pct	TRUE	reported	igd	3	TRUE
met-d-XS_VLDL_PL_pct	rs2070895	A	G	NA	NA	0.218687	0.0829931	0.00487586	1.99986e-66	0.2582	0.1328	0.0762	0.08138	NA	289.722	A	G	FALSE	FALSE	FALSE	jOip5N	15	58431740	457	218335	alcoholic_acute_pancreatitis_R5	TRUE	reported	218792	58723939	15	NA	Phospholipids to total lipids ratio in very small VLDL || id:met-d-XS_VLDL_PL_pct	TRUE	reported	igd	3	TRUE
met-d-XS_VLDL_PL_pct	rs2154384	T	C	NA	NA	0.370213	-0.0237807	0.00417926	4e-09	0.4694	-0.048	0.0672	0.4752	NA	32.378	T	C	FALSE	FALSE	FALSE	jOip5N	1	65642834	457	218335	alcoholic_acute_pancreatitis_R5	TRUE	reported	218792	66108517	1	NA	Phospholipids to total lipids ratio in very small VLDL || id:met-d-XS_VLDL_PL_pct	TRUE	reported	igd	3	TRUE
met-d-XS_VLDL_PL_pct	rs2255400	C	A	NA	NA	0.723685	0.0451808	0.00450551	3.80014e-24	0.6823	-0.0273	0.0715	0.702	NA	100.559	C	A	FALSE	FALSE	FALSE	jOip5N	10	112176486	457	218335	alcoholic_acute_pancreatitis_R5	TRUE	reported	218792	113936244	10	NA	Phospholipids to total lipids ratio in very small VLDL || id:met-d-XS_VLDL_PL_pct	TRUE	reported	igd	3	TRUE
met-d-XS_VLDL_PL_pct	rs2575876	A	G	NA	NA	0.252025	0.0287885	0.00464318	2.99999e-10	0.1901	-0.0171	0.0864	0.8435	NA	38.4421	A	G	FALSE	FALSE	FALSE	jOip5N	9	104903458	457	218335	alcoholic_acute_pancreatitis_R5	TRUE	reported	218792	107665739	9	NA	Phospholipids to total lipids ratio in very small VLDL || id:met-d-XS_VLDL_PL_pct	TRUE	reported	igd	3	TRUE
met-d-XS_VLDL_PL_pct	rs2642438	G	A	NA	NA	0.703836	-0.0413667	0.00441502	9.8992e-22	0.716	-0.0787	0.0741	0.2881	NA	87.7883	G	A	FALSE	FALSE	FALSE	jOip5N	1	220796686	457	218335	alcoholic_acute_pancreatitis_R5	TRUE	reported	218792	220970028	1	NA	Phospholipids to total lipids ratio in very small VLDL || id:met-d-XS_VLDL_PL_pct	TRUE	reported	igd	3	TRUE
met-d-XS_VLDL_PL_pct	rs283814	G	A	NA	NA	0.922418	0.0548968	0.0075097	7.10068e-13	0.95237	-0.0476	0.1568	0.7614	NA	53.4378	G	A	FALSE	FALSE	FALSE	jOip5N	19	44885967	457	218335	alcoholic_acute_pancreatitis_R5	TRUE	reported	218792	45389224	19	NA	Phospholipids to total lipids ratio in very small VLDL || id:met-d-XS_VLDL_PL_pct	TRUE	reported	igd	3	TRUE
met-d-XS_VLDL_PL_pct	rs28807203	C	A	NA	NA	0.049209	0.0714679	0.00935317	1.29987e-14	0.06364	-0.1069	0.1365	0.4334	NA	58.3854	C	A	FALSE	FALSE	FALSE	jOip5N	19	44670679	457	218335	alcoholic_acute_pancreatitis_R5	TRUE	reported	218792	45173951	19	NA	Phospholipids to total lipids ratio in very small VLDL || id:met-d-XS_VLDL_PL_pct	TRUE	reported	igd	3	TRUE
met-d-XS_VLDL_PL_pct	rs2925979	C	T	NA	NA	0.69893	-0.027116	0.00439032	1.29999e-10	0.6776	0.0091	0.0714	0.8988	NA	38.1469	C	T	FALSE	FALSE	FALSE	jOip5N	16	81501185	457	218335	alcoholic_acute_pancreatitis_R5	TRUE	reported	218792	81534790	16	NA	Phospholipids to total lipids ratio in very small VLDL || id:met-d-XS_VLDL_PL_pct	TRUE	reported	igd	3	TRUE
met-d-XS_VLDL_PL_pct	rs2943650	T	C	NA	NA	0.644755	0.0308656	0.00420514	1.59993e-13	0.6392	0.0718	0.0696	0.3023	NA	53.8752	T	C	FALSE	FALSE	FALSE	jOip5N	2	226241205	457	218335	alcoholic_acute_pancreatitis_R5	TRUE	reported	218792	227105921	2	NA	Phospholipids to total lipids ratio in very small VLDL || id:met-d-XS_VLDL_PL_pct	TRUE	reported	igd	3	TRUE
met-d-XS_VLDL_PL_pct	rs35909200	G	T	NA	NA	0.157698	-0.0422257	0.00551927	2.19989e-14	0.1676	-0.0488	0.0899	0.5871	NA	58.5316	G	T	FALSE	FALSE	FALSE	jOip5N	16	72122767	457	218335	alcoholic_acute_pancreatitis_R5	TRUE	reported	218792	72156666	16	NA	Phospholipids to total lipids ratio in very small VLDL || id:met-d-XS_VLDL_PL_pct	TRUE	reported	igd	3	TRUE
met-d-XS_VLDL_PL_pct	rs4149307	T	C	NA	NA	0.155371	-0.0535405	0.00554106	5.19996e-23	0.1112	-0.0378	0.1063	0.722	NA	93.3639	T	C	FALSE	FALSE	FALSE	jOip5N	9	104827463	457	218335	alcoholic_acute_pancreatitis_R5	TRUE	reported	218792	107589744	9	NA	Phospholipids to total lipids ratio in very small VLDL || id:met-d-XS_VLDL_PL_pct	TRUE	reported	igd	3	TRUE
met-d-XS_VLDL_PL_pct	rs4656292	G	A	NA	NA	0.619566	-0.0311982	0.00416081	9.30037e-15	0.604	0.0006	0.0685	0.9931	NA	56.2216	G	A	FALSE	FALSE	FALSE	jOip5N	1	161224851	457	218335	alcoholic_acute_pancreatitis_R5	TRUE	reported	218792	161194641	1	NA	Phospholipids to total lipids ratio in very small VLDL || id:met-d-XS_VLDL_PL_pct	TRUE	reported	igd	3	TRUE
met-d-XS_VLDL_PL_pct	rs4721672	C	T	NA	NA	0.491891	-0.0291257	0.0040391	2.29985e-13	0.5946	-0.0586	0.0684	0.3909	NA	51.9976	C	T	FALSE	FALSE	FALSE	jOip5N	7	17946475	457	218335	alcoholic_acute_pancreatitis_R5	TRUE	reported	218792	17986098	7	NA	Phospholipids to total lipids ratio in very small VLDL || id:met-d-XS_VLDL_PL_pct	TRUE	reported	igd	3	TRUE
met-d-XS_VLDL_PL_pct	rs4841132	G	A	NA	NA	0.909149	-0.0725348	0.00703468	9.79941e-26	0.8572	-0.052	0.1025	0.6123	NA	106.317	G	A	FALSE	FALSE	FALSE	jOip5N	8	9326086	457	218335	alcoholic_acute_pancreatitis_R5	TRUE	reported	218792	9183596	8	NA	Phospholipids to total lipids ratio in very small VLDL || id:met-d-XS_VLDL_PL_pct	TRUE	reported	igd	3	TRUE
met-d-XS_VLDL_PL_pct	rs4846921	A	G	NA	NA	0.613228	-0.052463	0.0041354	3.19963e-38	0.5608	-0.0443	0.0675	0.5119	NA	160.943	A	G	FALSE	FALSE	FALSE	jOip5N	1	230168606	457	218335	alcoholic_acute_pancreatitis_R5	TRUE	reported	218792	230304352	1	NA	Phospholipids to total lipids ratio in very small VLDL || id:met-d-XS_VLDL_PL_pct	TRUE	reported	igd	3	TRUE
met-d-XS_VLDL_PL_pct	rs4871603	T	C	NA	NA	0.654394	-0.030693	0.00423975	9.60064e-14	0.6622	-0.1239	0.0706	0.07919	NA	52.4081	T	C	FALSE	FALSE	FALSE	jOip5N	8	125468125	457	218335	alcoholic_acute_pancreatitis_R5	TRUE	reported	218792	126480367	8	NA	Phospholipids to total lipids ratio in very small VLDL || id:met-d-XS_VLDL_PL_pct	TRUE	reported	igd	3	TRUE
met-d-XS_VLDL_PL_pct	rs59781045	T	C	NA	NA	0.068064	-0.0826637	0.00802619	1.59993e-26	0.08137	0.0567	0.1215	0.6409	NA	106.074	T	C	FALSE	FALSE	FALSE	jOip5N	11	117224567	457	218335	alcoholic_acute_pancreatitis_R5	TRUE	reported	218792	117095283	11	NA	Phospholipids to total lipids ratio in very small VLDL || id:met-d-XS_VLDL_PL_pct	TRUE	reported	igd	3	TRUE
met-d-XS_VLDL_PL_pct	rs645040	T	G	NA	NA	0.773093	0.0479524	0.00481459	3.10027e-24	0.8515	0.0177	0.0948	0.8523	NA	99.1978	T	G	FALSE	FALSE	FALSE	jOip5N	3	136207780	457	218335	alcoholic_acute_pancreatitis_R5	TRUE	reported	218792	135926622	3	NA	Phospholipids to total lipids ratio in very small VLDL || id:met-d-XS_VLDL_PL_pct	TRUE	reported	igd	3	TRUE
met-d-XS_VLDL_PL_pct	rs673548	A	G	NA	NA	0.206073	-0.0840476	0.00496794	3.29989e-63	0.2663	0.0006	0.0756	0.994	NA	286.219	A	G	FALSE	FALSE	FALSE	jOip5N	2	21014672	457	218335	alcoholic_acute_pancreatitis_R5	TRUE	reported	218792	21237544	2	NA	Phospholipids to total lipids ratio in very small VLDL || id:met-d-XS_VLDL_PL_pct	TRUE	reported	igd	3	TRUE
met-d-XS_VLDL_PL_pct	rs695110	C	T	NA	NA	0.158046	0.0495244	0.00555638	7.70016e-19	0.237	0.0625	0.0783	0.4246	NA	79.4428	C	T	FALSE	FALSE	FALSE	jOip5N	11	75745536	457	218335	alcoholic_acute_pancreatitis_R5	TRUE	reported	218792	75456581	11	NA	Phospholipids to total lipids ratio in very small VLDL || id:met-d-XS_VLDL_PL_pct	TRUE	reported	igd	3	TRUE
met-d-XS_VLDL_PL_pct	rs7241918	T	G	NA	NA	0.822907	-0.0540516	0.00529288	2.70023e-25	0.8291	0.1076	0.0895	0.2294	NA	104.288	T	G	FALSE	FALSE	FALSE	jOip5N	18	49634583	457	218335	alcoholic_acute_pancreatitis_R5	TRUE	reported	218792	47160953	18	NA	Phospholipids to total lipids ratio in very small VLDL || id:met-d-XS_VLDL_PL_pct	TRUE	reported	igd	3	TRUE
met-d-XS_VLDL_PL_pct	rs72663503	T	C	NA	NA	0.227646	0.0424408	0.00480957	3.59998e-19	0.2253	0.0263	0.08	0.742	NA	77.8672	T	C	FALSE	FALSE	FALSE	jOip5N	1	39503387	457	218335	alcoholic_acute_pancreatitis_R5	TRUE	reported	218792	39969059	1	NA	Phospholipids to total lipids ratio in very small VLDL || id:met-d-XS_VLDL_PL_pct	TRUE	reported	igd	3	TRUE
met-d-XS_VLDL_PL_pct	rs72836561	T	C	NA	NA	0.031483	0.119883	0.0115408	6.4003e-25	0.03216	0.2966	0.1912	0.1208	NA	107.905	T	C	FALSE	FALSE	FALSE	jOip5N	17	43848758	457	218335	alcoholic_acute_pancreatitis_R5	TRUE	reported	218792	41926126	17	NA	Phospholipids to total lipids ratio in very small VLDL || id:met-d-XS_VLDL_PL_pct	TRUE	reported	igd	3	TRUE
met-d-XS_VLDL_PL_pct	rs738408	T	C	NA	NA	0.216551	0.0340704	0.00489218	9.70063e-13	0.2268	-0.0475	0.0799	0.5527	NA	48.5009	T	C	FALSE	FALSE	FALSE	jOip5N	22	43928850	457	218335	alcoholic_acute_pancreatitis_R5	TRUE	reported	218792	44324730	22	NA	Phospholipids to total lipids ratio in very small VLDL || id:met-d-XS_VLDL_PL_pct	TRUE	reported	igd	3	TRUE
met-d-XS_VLDL_PL_pct	rs7499892	T	C	NA	NA	0.1791	0.0538452	0.00526551	1e-24	0.1722	-0.0711	0.0891	0.4245	NA	104.571	T	C	FALSE	FALSE	FALSE	jOip5N	16	56972678	457	218335	alcoholic_acute_pancreatitis_R5	TRUE	reported	218792	57006590	16	NA	Phospholipids to total lipids ratio in very small VLDL || id:met-d-XS_VLDL_PL_pct	TRUE	reported	igd	3	TRUE
met-d-XS_VLDL_PL_pct	rs77960347	G	A	NA	NA	0.013239	-0.180519	0.0176023	1.10002e-24	0.007284	-0.195	0.408	0.6327	NA	105.174	G	A	FALSE	FALSE	FALSE	jOip5N	18	49583585	457	218335	alcoholic_acute_pancreatitis_R5	TRUE	reported	218792	47109955	18	NA	Phospholipids to total lipids ratio in very small VLDL || id:met-d-XS_VLDL_PL_pct	TRUE	reported	igd	3	TRUE
met-d-XS_VLDL_PL_pct	rs78058190	A	G	NA	NA	0.0501	0.0717126	0.0104375	5.19996e-12	0.0823	0.0996	0.123	0.4181	NA	47.2061	A	G	FALSE	FALSE	FALSE	jOip5N	2	218835276	457	218335	alcoholic_acute_pancreatitis_R5	TRUE	reported	218792	219699999	2	NA	Phospholipids to total lipids ratio in very small VLDL || id:met-d-XS_VLDL_PL_pct	TRUE	reported	igd	3	TRUE
met-d-XS_VLDL_PL_pct	rs9471972	A	G	NA	NA	0.53618	-0.0241089	0.00403926	1.29999e-09	0.4458	-0.0376	0.0678	0.5787	NA	35.6247	A	G	FALSE	FALSE	FALSE	jOip5N	6	42947283	457	218335	alcoholic_acute_pancreatitis_R5	TRUE	reported	218792	42915021	6	NA	Phospholipids to total lipids ratio in very small VLDL || id:met-d-XS_VLDL_PL_pct	TRUE	reported	igd	3	TRUE
met-d-XS_VLDL_PL_pct	rs9687846	A	G	NA	NA	0.201407	0.032499	0.00501733	3.69999e-10	0.135	-0.0751	0.0975	0.4412	NA	41.9561	A	G	FALSE	FALSE	FALSE	jOip5N	5	56566067	457	218335	alcoholic_acute_pancreatitis_R5	TRUE	reported	218792	55861894	5	NA	Phospholipids to total lipids ratio in very small VLDL || id:met-d-XS_VLDL_PL_pct	TRUE	reported	igd	3	TRUE
met-d-XL_VLDL_C	rs10455872	G	A	NA	NA	0.07899	-0.152682	0.00747025	1.99986e-95	0.04575	-0.3193	0.1637	0.05114	NA	417.739	G	A	FALSE	FALSE	FALSE	jOip5N	6	160589086	457	218335	alcoholic_acute_pancreatitis_R5	TRUE	reported	218792	161010118	6	NA	Cholesterol in very large VLDL || id:met-d-XL_VLDL_C	TRUE	reported	igd	3	TRUE
met-d-XL_VLDL_C	rs10864726	T	C	NA	NA	0.605466	-0.0430179	0.00412745	8.00018e-26	0.5463	-0.0284	0.0673	0.6727	NA	108.626	T	C	FALSE	FALSE	FALSE	jOip5N	1	230160406	457	218335	alcoholic_acute_pancreatitis_R5	TRUE	reported	218792	230296153	1	NA	Cholesterol in very large VLDL || id:met-d-XL_VLDL_C	TRUE	reported	igd	3	TRUE
met-d-XL_VLDL_C	rs112001035	A	G	NA	NA	0.059725	0.0469011	0.0086781	1.5e-08	0.08066	0.0963	0.1223	0.4311	NA	29.209	A	G	FALSE	FALSE	FALSE	jOip5N	17	68827664	457	218335	alcoholic_acute_pancreatitis_R5	TRUE	reported	218792	66823805	17	NA	Cholesterol in very large VLDL || id:met-d-XL_VLDL_C	TRUE	reported	igd	3	TRUE
met-d-XL_VLDL_C	rs11429307	G	GT	NA	NA	0.808481	-0.0521685	0.00514103	2.29985e-24	0.8648	0.021	0.0974	0.8293	NA	102.971	G	GT	FALSE	FALSE	FALSE	jOip5N	5	56561198	457	218335	alcoholic_acute_pancreatitis_R5	TRUE	reported	218792	55857025	5	NA	Cholesterol in very large VLDL || id:met-d-XL_VLDL_C	TRUE	reported	igd	3	TRUE
met-d-XL_VLDL_C	rs116843064	A	G	NA	NA	0.019852	-0.213319	0.0144675	3.50026e-50	0.02744	-0.0324	0.2068	0.8753	NA	217.406	A	G	FALSE	FALSE	FALSE	jOip5N	19	8364439	457	218335	alcoholic_acute_pancreatitis_R5	TRUE	reported	218792	8429323	19	NA	Cholesterol in very large VLDL || id:met-d-XL_VLDL_C	TRUE	reported	igd	3	TRUE
met-d-XL_VLDL_C	rs117733303	G	A	NA	NA	0.0185	-0.273387	0.0149495	1.9002e-74	0.0113	-0.4222	0.3199	0.1869	NA	334.428	G	A	FALSE	FALSE	FALSE	jOip5N	6	160501838	457	218335	alcoholic_acute_pancreatitis_R5	TRUE	reported	218792	160922870	6	NA	Cholesterol in very large VLDL || id:met-d-XL_VLDL_C	TRUE	reported	igd	3	TRUE
met-d-XL_VLDL_C	rs12055389	T	C	NA	NA	0.054089	0.0566513	0.00902182	3.40001e-10	0.1044	-0.0181	0.1101	0.8695	NA	39.4304	T	C	FALSE	FALSE	FALSE	jOip5N	6	160670920	457	218335	alcoholic_acute_pancreatitis_R5	TRUE	reported	218792	161091952	6	NA	Cholesterol in very large VLDL || id:met-d-XL_VLDL_C	TRUE	reported	igd	3	TRUE
met-d-XL_VLDL_C	rs1260326	C	T	NA	NA	0.603982	-0.0817352	0.00412035	1.9002e-90	0.6493	0.0547	0.0701	0.4355	NA	393.505	C	T	FALSE	FALSE	FALSE	jOip5N	2	27508073	457	218335	alcoholic_acute_pancreatitis_R5	TRUE	reported	218792	27730940	2	NA	Cholesterol in very large VLDL || id:met-d-XL_VLDL_C	TRUE	reported	igd	3	TRUE
met-d-XL_VLDL_C	rs12916	C	T	NA	NA	0.400342	0.0334945	0.00411819	1.9002e-16	0.4537	-0.0582	0.0671	0.3856	NA	66.1507	C	T	FALSE	FALSE	FALSE	jOip5N	5	75360714	457	218335	alcoholic_acute_pancreatitis_R5	TRUE	reported	218792	74656539	5	NA	Cholesterol in very large VLDL || id:met-d-XL_VLDL_C	TRUE	reported	igd	3	TRUE
met-d-XL_VLDL_C	rs13108218	G	A	NA	NA	0.615355	-0.0337387	0.00417631	1.69981e-16	0.6772	-0.0482	0.0719	0.5029	NA	65.2636	G	A	FALSE	FALSE	FALSE	jOip5N	4	3442204	457	218335	alcoholic_acute_pancreatitis_R5	TRUE	reported	218792	3443931	4	NA	Cholesterol in very large VLDL || id:met-d-XL_VLDL_C	TRUE	reported	igd	3	TRUE
met-d-XL_VLDL_C	rs13188623	C	T	NA	NA	0.182683	-0.0276979	0.00524704	4e-08	0.1677	-0.0362	0.0904	0.6891	NA	27.8654	C	T	FALSE	FALSE	FALSE	jOip5N	5	68196761	457	218335	alcoholic_acute_pancreatitis_R5	TRUE	reported	218792	67492589	5	NA	Cholesterol in very large VLDL || id:met-d-XL_VLDL_C	TRUE	reported	igd	3	TRUE
met-d-XL_VLDL_C	rs13389219	T	C	NA	NA	0.392528	-0.0471639	0.00412952	3.19963e-31	0.3477	0.0988	0.0705	0.161	NA	130.443	T	C	FALSE	FALSE	FALSE	jOip5N	2	164672366	457	218335	alcoholic_acute_pancreatitis_R5	TRUE	reported	218792	165528876	2	NA	Cholesterol in very large VLDL || id:met-d-XL_VLDL_C	TRUE	reported	igd	3	TRUE
met-d-XL_VLDL_C	rs141469619	G	A	NA	NA	0.010141	0.263378	0.0213094	2.90001e-38	0.004062	1.497	0.5681	0.008413	NA	152.762	G	A	FALSE	FALSE	FALSE	jOip5N	11	116843577	457	218335	alcoholic_acute_pancreatitis_R5	TRUE	reported	218792	116714293	11	NA	Cholesterol in very large VLDL || id:met-d-XL_VLDL_C	TRUE	reported	igd	3	TRUE
met-d-XL_VLDL_C	rs150844304	C	A	NA	NA	0.025676	0.116966	0.0127681	3.40017e-21	0.005013	0.1938	0.4963	0.6962	NA	83.9202	C	A	FALSE	FALSE	FALSE	jOip5N	15	43434427	457	218335	alcoholic_acute_pancreatitis_R5	TRUE	reported	218792	43726625	15	NA	Cholesterol in very large VLDL || id:met-d-XL_VLDL_C	TRUE	reported	igd	3	TRUE
met-d-XL_VLDL_C	rs174576	A	C	NA	NA	0.350038	0.0376835	0.00422134	7.8001e-20	0.4144	-0.0131	0.0679	0.8472	NA	79.6896	A	C	FALSE	FALSE	FALSE	jOip5N	11	61836038	457	218335	alcoholic_acute_pancreatitis_R5	TRUE	reported	218792	61603510	11	NA	Cholesterol in very large VLDL || id:met-d-XL_VLDL_C	TRUE	reported	igd	3	TRUE
met-d-XL_VLDL_C	rs2000999	A	G	NA	NA	0.188616	0.0385514	0.00515043	8.49963e-15	0.1941	0.0603	0.0846	0.4756	NA	56.0265	A	G	FALSE	FALSE	FALSE	jOip5N	16	72074194	457	218335	alcoholic_acute_pancreatitis_R5	TRUE	reported	218792	72108093	16	NA	Cholesterol in very large VLDL || id:met-d-XL_VLDL_C	TRUE	reported	igd	3	TRUE
met-d-XL_VLDL_C	rs2081687	C	T	NA	NA	0.663094	-0.0277729	0.00427004	2.39994e-11	0.6152	0.0899	0.0687	0.1903	NA	42.3037	C	T	FALSE	FALSE	FALSE	jOip5N	8	58476006	457	218335	alcoholic_acute_pancreatitis_R5	TRUE	reported	218792	59388565	8	NA	Cholesterol in very large VLDL || id:met-d-XL_VLDL_C	TRUE	reported	igd	3	TRUE
met-d-XL_VLDL_C	rs2122982	A	G	NA	NA	0.238662	-0.0326904	0.0047192	2.39994e-12	0.2326	-0.1478	0.0795	0.06297	NA	47.9848	A	G	FALSE	FALSE	FALSE	jOip5N	12	57388110	457	218335	alcoholic_acute_pancreatitis_R5	TRUE	reported	218792	57781893	12	NA	Cholesterol in very large VLDL || id:met-d-XL_VLDL_C	TRUE	reported	igd	3	TRUE
met-d-XL_VLDL_C	rs2186037	G	A	NA	NA	0.51879	0.0325514	0.00404361	3.50026e-17	0.5254	0.1206	0.0671	0.07245	NA	64.8039	G	A	FALSE	FALSE	FALSE	jOip5N	6	127133884	457	218335	alcoholic_acute_pancreatitis_R5	TRUE	reported	218792	127455029	6	NA	Cholesterol in very large VLDL || id:met-d-XL_VLDL_C	TRUE	reported	igd	3	TRUE
met-d-XL_VLDL_C	rs2478236	A	G	NA	NA	0.403779	-0.0284987	0.0041185	1e-13	0.4082	-0.1355	0.0682	0.0469	NA	47.882	A	G	FALSE	FALSE	FALSE	jOip5N	10	93038216	457	218335	alcoholic_acute_pancreatitis_R5	TRUE	reported	218792	94797973	10	NA	Cholesterol in very large VLDL || id:met-d-XL_VLDL_C	TRUE	reported	igd	3	TRUE
met-d-XL_VLDL_C	rs2484294	A	G	NA	NA	0.733574	-0.0227023	0.00457826	3.69999e-08	0.7476	-0.1601	0.0768	0.03719	NA	24.5889	A	G	FALSE	FALSE	FALSE	jOip5N	10	114032303	457	218335	alcoholic_acute_pancreatitis_R5	TRUE	reported	218792	115792062	10	NA	Cholesterol in very large VLDL || id:met-d-XL_VLDL_C	TRUE	reported	igd	3	TRUE
met-d-XL_VLDL_C	rs28752534	C	T	NA	NA	0.3004	0.0459128	0.00453373	4.40048e-24	0.3774	0.0644	0.0789	0.4144	NA	102.555	C	T	FALSE	FALSE	FALSE	jOip5N	6	32617291	457	218335	alcoholic_acute_pancreatitis_R5	TRUE	reported	218792	32585068	6	NA	Cholesterol in very large VLDL || id:met-d-XL_VLDL_C	TRUE	reported	igd	3	TRUE
met-d-XL_VLDL_C	rs3860847	A	G	NA	NA	0.212511	0.0308991	0.00495242	2.5e-10	0.2175	0.0775	0.082	0.3445	NA	38.9275	A	G	FALSE	FALSE	FALSE	jOip5N	8	125619555	457	218335	alcoholic_acute_pancreatitis_R5	TRUE	reported	218792	126631799	8	NA	Cholesterol in very large VLDL || id:met-d-XL_VLDL_C	TRUE	reported	igd	3	TRUE
met-d-XL_VLDL_C	rs42125	G	A	NA	NA	0.023006	0.0893167	0.0148683	1e-09	0.02444	-0.3467	0.2276	0.1277	NA	36.0863	G	A	FALSE	FALSE	FALSE	jOip5N	7	73409447	457	218335	alcoholic_acute_pancreatitis_R5	TRUE	reported	218792	72823777	7	NA	Cholesterol in very large VLDL || id:met-d-XL_VLDL_C	TRUE	reported	igd	3	TRUE
met-d-XL_VLDL_C	rs4299376	T	G	NA	NA	0.676279	-0.0261466	0.00431821	1.79999e-09	0.7832	0.0853	0.0817	0.2964	NA	36.6626	T	G	FALSE	FALSE	FALSE	jOip5N	2	43845437	457	218335	alcoholic_acute_pancreatitis_R5	TRUE	reported	218792	44072576	2	NA	Cholesterol in very large VLDL || id:met-d-XL_VLDL_C	TRUE	reported	igd	3	TRUE
met-d-XL_VLDL_C	rs4491981	A	C	NA	NA	0.241217	-0.0263636	0.00474612	1e-08	0.1714	0.018	0.0901	0.842	NA	30.8555	A	C	FALSE	FALSE	FALSE	jOip5N	4	170642625	457	218335	alcoholic_acute_pancreatitis_R5	TRUE	reported	218792	171563776	4	NA	Cholesterol in very large VLDL || id:met-d-XL_VLDL_C	TRUE	reported	igd	3	TRUE
met-d-XL_VLDL_C	rs4704834	G	A	NA	NA	0.644037	0.0432668	0.00420788	1.80011e-26	0.6721	-0.0392	0.0716	0.5834	NA	105.726	G	A	FALSE	FALSE	FALSE	jOip5N	5	157016055	457	218335	alcoholic_acute_pancreatitis_R5	TRUE	reported	218792	156443066	5	NA	Cholesterol in very large VLDL || id:met-d-XL_VLDL_C	TRUE	reported	igd	3	TRUE
met-d-XL_VLDL_C	rs4810479	T	C	NA	NA	0.750222	-0.0367455	0.00466139	1.20005e-15	0.7469	-0.1489	0.0767	0.05219	NA	62.1409	T	C	FALSE	FALSE	FALSE	jOip5N	20	45916409	457	218335	alcoholic_acute_pancreatitis_R5	TRUE	reported	218792	44545048	20	NA	Cholesterol in very large VLDL || id:met-d-XL_VLDL_C	TRUE	reported	igd	3	TRUE
met-d-XL_VLDL_C	rs55747707	A	G	NA	NA	0.203628	-0.0831535	0.00502412	9.49948e-61	0.18	0.01	0.0877	0.9094	NA	273.931	A	G	FALSE	FALSE	FALSE	jOip5N	7	73623036	457	218335	alcoholic_acute_pancreatitis_R5	TRUE	reported	218792	73037366	7	NA	Cholesterol in very large VLDL || id:met-d-XL_VLDL_C	TRUE	reported	igd	3	TRUE
met-d-XL_VLDL_C	rs58542926	T	C	NA	NA	0.074402	-0.124387	0.00769046	3.69999e-59	0.06423	-0.01	0.1389	0.9428	NA	261.605	T	C	FALSE	FALSE	FALSE	jOip5N	19	19268740	457	218335	alcoholic_acute_pancreatitis_R5	TRUE	reported	218792	19379549	19	NA	Cholesterol in very large VLDL || id:met-d-XL_VLDL_C	TRUE	reported	igd	3	TRUE
met-d-XL_VLDL_C	rs599839	A	G	NA	NA	0.772085	0.0479462	0.00479746	1.9002e-24	0.7806	0.0772	0.0809	0.3399	NA	99.8816	A	G	FALSE	FALSE	FALSE	jOip5N	1	109279544	457	218335	alcoholic_acute_pancreatitis_R5	TRUE	reported	218792	109822166	1	NA	Cholesterol in very large VLDL || id:met-d-XL_VLDL_C	TRUE	reported	igd	3	TRUE
met-d-XL_VLDL_C	rs60960031	A	G	NA	NA	0.402844	-0.0335994	0.00411665	4.49987e-16	0.4138	0.0397	0.0681	0.56	NA	66.6155	A	G	FALSE	FALSE	FALSE	jOip5N	2	21307787	457	218335	alcoholic_acute_pancreatitis_R5	TRUE	reported	218792	21530659	2	NA	Cholesterol in very large VLDL || id:met-d-XL_VLDL_C	TRUE	reported	igd	3	TRUE
met-d-XL_VLDL_C	rs632057	G	T	NA	NA	0.627779	-0.03368	0.00416881	9.70063e-16	0.5714	-0.0684	0.0676	0.3119	NA	65.271	G	T	FALSE	FALSE	FALSE	jOip5N	6	139512875	457	218335	alcoholic_acute_pancreatitis_R5	TRUE	reported	218792	139834012	6	NA	Cholesterol in very large VLDL || id:met-d-XL_VLDL_C	TRUE	reported	igd	3	TRUE
met-d-XL_VLDL_C	rs6602909	C	T	NA	NA	0.328949	0.029186	0.00429859	1.59993e-12	0.3448	-0.1065	0.0707	0.1319	NA	46.0996	C	T	FALSE	FALSE	FALSE	jOip5N	13	113849020	457	218335	alcoholic_acute_pancreatitis_R5	TRUE	reported	218792	114551993	13	NA	Cholesterol in very large VLDL || id:met-d-XL_VLDL_C	TRUE	reported	igd	3	TRUE
met-d-XL_VLDL_C	rs676210	A	G	NA	NA	0.205765	-0.113156	0.00497103	2.19786e-116	0.2662	0.0008	0.0755	0.9914	NA	518.158	A	G	FALSE	FALSE	FALSE	jOip5N	2	21008652	457	218335	alcoholic_acute_pancreatitis_R5	TRUE	reported	218792	21231524	2	NA	Cholesterol in very large VLDL || id:met-d-XL_VLDL_C	TRUE	reported	igd	3	TRUE
met-d-XL_VLDL_C	rs684773	C	A	NA	NA	0.767067	0.0371243	0.00477502	8.69961e-16	0.8482	0.0182	0.094	0.8467	NA	60.4458	C	A	FALSE	FALSE	FALSE	jOip5N	3	136237463	457	218335	alcoholic_acute_pancreatitis_R5	TRUE	reported	218792	135956305	3	NA	Cholesterol in very large VLDL || id:met-d-XL_VLDL_C	TRUE	reported	igd	3	TRUE
met-d-XL_VLDL_C	rs7133378	A	G	NA	NA	0.319792	-0.0328205	0.0043264	2.80027e-15	0.2834	0.0801	0.0747	0.2836	NA	57.5489	A	G	FALSE	FALSE	FALSE	jOip5N	12	123924955	457	218335	alcoholic_acute_pancreatitis_R5	TRUE	reported	218792	124409502	12	NA	Cholesterol in very large VLDL || id:met-d-XL_VLDL_C	TRUE	reported	igd	3	TRUE
met-d-XL_VLDL_C	rs72836561	T	C	NA	NA	0.031483	0.109568	0.0115549	2.09991e-22	0.03216	0.2966	0.1912	0.1208	NA	89.9156	T	C	FALSE	FALSE	FALSE	jOip5N	17	43848758	457	218335	alcoholic_acute_pancreatitis_R5	TRUE	reported	218792	41926126	17	NA	Cholesterol in very large VLDL || id:met-d-XL_VLDL_C	TRUE	reported	igd	3	TRUE
met-d-XL_VLDL_C	rs73015033	A	G	NA	NA	0.126317	-0.0627741	0.00610047	5.10035e-25	0.1039	-0.0712	0.1099	0.5175	NA	105.885	A	G	FALSE	FALSE	FALSE	jOip5N	19	11098953	457	218335	alcoholic_acute_pancreatitis_R5	TRUE	reported	218792	11209629	19	NA	Cholesterol in very large VLDL || id:met-d-XL_VLDL_C	TRUE	reported	igd	3	TRUE
met-d-XL_VLDL_C	rs75911530	A	G	NA	NA	0.032886	0.0674628	0.011898	9.20005e-09	0.01083	0.2039	0.3411	0.5499	NA	32.15	A	G	FALSE	FALSE	FALSE	jOip5N	16	57015225	457	218335	alcoholic_acute_pancreatitis_R5	TRUE	reported	218792	57049137	16	NA	Cholesterol in very large VLDL || id:met-d-XL_VLDL_C	TRUE	reported	igd	3	TRUE
met-d-XL_VLDL_C	rs8078513	A	C	NA	NA	0.057351	0.0571004	0.00881368	1.6e-10	0.07509	-0.0421	0.1263	0.7387	NA	41.9724	A	C	FALSE	FALSE	FALSE	jOip5N	17	17527894	457	218335	alcoholic_acute_pancreatitis_R5	TRUE	reported	218792	17431208	17	NA	Cholesterol in very large VLDL || id:met-d-XL_VLDL_C	TRUE	reported	igd	3	TRUE
met-d-XL_VLDL_C	rs9968117	T	C	NA	NA	0.120934	-0.0361225	0.0061838	1.40001e-08	0.09015	0.3306	0.1188	0.005383	NA	34.1228	T	C	FALSE	FALSE	FALSE	jOip5N	3	52804638	457	218335	alcoholic_acute_pancreatitis_R5	TRUE	reported	218792	52838654	3	NA	Cholesterol in very large VLDL || id:met-d-XL_VLDL_C	TRUE	reported	igd	3	TRUE
met-d-XL_VLDL_C	rs998584	A	C	NA	NA	0.482334	0.0293113	0.00403482	2.39994e-13	0.4824	0.0695	0.0673	0.3013	NA	52.7742	A	C	FALSE	FALSE	FALSE	jOip5N	6	43790159	457	218335	alcoholic_acute_pancreatitis_R5	TRUE	reported	218792	43757896	6	NA	Cholesterol in very large VLDL || id:met-d-XL_VLDL_C	TRUE	reported	igd	3	TRUE
met-d-M_VLDL_PL	rs10096633	T	C	NA	NA	0.123912	-0.101747	0.00624756	1.80011e-61	0.09717	-0.1965	0.113	0.08209	NA	265.23	T	C	FALSE	FALSE	FALSE	jOip5N	8	19973410	457	218335	alcoholic_acute_pancreatitis_R5	TRUE	reported	218792	19830921	8	NA	Phospholipids in medium VLDL || id:met-d-M_VLDL_PL	TRUE	reported	igd	3	TRUE
met-d-M_VLDL_PL	rs11057397	T	C	NA	NA	0.337501	-0.0261805	0.00435745	1.6e-09	0.3059	0.0674	0.0731	0.3564	NA	36.0987	T	C	FALSE	FALSE	FALSE	jOip5N	12	123935181	457	218335	alcoholic_acute_pancreatitis_R5	TRUE	reported	218792	124419728	12	NA	Phospholipids in medium VLDL || id:met-d-M_VLDL_PL	TRUE	reported	igd	3	TRUE
met-d-M_VLDL_PL	rs11206517	G	T	NA	NA	0.033009	0.0775105	0.011541	6.09958e-12	0.04484	-0.1168	0.1612	0.4685	NA	45.106	G	T	FALSE	FALSE	FALSE	jOip5N	1	55060755	457	218335	alcoholic_acute_pancreatitis_R5	TRUE	reported	218792	55526428	1	NA	Phospholipids in medium VLDL || id:met-d-M_VLDL_PL	TRUE	reported	igd	3	TRUE
met-d-M_VLDL_PL	rs1128249	T	G	NA	NA	0.391999	-0.0300902	0.00422293	1.29987e-12	0.3479	0.0983	0.0704	0.1627	NA	50.7718	T	G	FALSE	FALSE	FALSE	jOip5N	2	164672114	457	218335	alcoholic_acute_pancreatitis_R5	TRUE	reported	218792	165528624	2	NA	Phospholipids in medium VLDL || id:met-d-M_VLDL_PL	TRUE	reported	igd	3	TRUE
met-d-M_VLDL_PL	rs112875651	A	G	NA	NA	0.392383	-0.0783857	0.00428035	2.70023e-78	0.3872	-0.0958	0.0688	0.164	NA	335.363	A	G	FALSE	FALSE	FALSE	jOip5N	8	125494452	457	218335	alcoholic_acute_pancreatitis_R5	TRUE	reported	218792	126506694	8	NA	Phospholipids in medium VLDL || id:met-d-M_VLDL_PL	TRUE	reported	igd	3	TRUE
met-d-M_VLDL_PL	rs11429307	G	GT	NA	NA	0.808481	-0.0342988	0.00525425	2.60016e-11	0.8648	0.021	0.0974	0.8293	NA	42.6124	G	GT	FALSE	FALSE	FALSE	jOip5N	5	56561198	457	218335	alcoholic_acute_pancreatitis_R5	TRUE	reported	218792	55857025	5	NA	Phospholipids in medium VLDL || id:met-d-M_VLDL_PL	TRUE	reported	igd	3	TRUE
met-d-M_VLDL_PL	rs11591147	T	G	NA	NA	0.017458	-0.253538	0.0157089	2.39994e-62	0.03609	0.1042	0.1779	0.5582	NA	260.492	T	G	FALSE	FALSE	FALSE	jOip5N	1	55039974	457	218335	alcoholic_acute_pancreatitis_R5	TRUE	reported	218792	55505647	1	NA	Phospholipids in medium VLDL || id:met-d-M_VLDL_PL	TRUE	reported	igd	3	TRUE
met-d-M_VLDL_PL	rs11753995	A	G	NA	NA	0.171032	0.0380924	0.00547736	1.59993e-12	0.141	0.0143	0.0961	0.8816	NA	48.3653	A	G	FALSE	FALSE	FALSE	jOip5N	6	160154334	457	218335	alcoholic_acute_pancreatitis_R5	TRUE	reported	218792	160575366	6	NA	Phospholipids in medium VLDL || id:met-d-M_VLDL_PL	TRUE	reported	igd	3	TRUE
met-d-M_VLDL_PL	rs11755689	G	A	NA	NA	0.334126	0.0485722	0.00450578	2.70023e-25	0.3872	0.0503	0.0796	0.5276	NA	116.208	G	A	FALSE	FALSE	FALSE	jOip5N	6	32618599	457	218335	alcoholic_acute_pancreatitis_R5	TRUE	reported	218792	32586376	6	NA	Phospholipids in medium VLDL || id:met-d-M_VLDL_PL	TRUE	reported	igd	3	TRUE
met-d-M_VLDL_PL	rs117578063	T	C	NA	NA	0.041105	0.0580581	0.0104544	5.30005e-09	0.007164	-0.0686	0.4101	0.8671	NA	30.8409	T	C	FALSE	FALSE	FALSE	jOip5N	15	43288447	457	218335	alcoholic_acute_pancreatitis_R5	TRUE	reported	218792	43580645	15	NA	Phospholipids in medium VLDL || id:met-d-M_VLDL_PL	TRUE	reported	igd	3	TRUE
met-d-M_VLDL_PL	rs118170342	C	T	NA	NA	0.04077	0.114295	0.010583	4.30031e-28	0.04159	0.0972	0.1713	0.5706	NA	116.637	C	T	FALSE	FALSE	FALSE	jOip5N	19	44898611	457	218335	alcoholic_acute_pancreatitis_R5	TRUE	reported	218792	45401868	19	NA	Phospholipids in medium VLDL || id:met-d-M_VLDL_PL	TRUE	reported	igd	3	TRUE
met-d-M_VLDL_PL	rs12151108	A	G	NA	NA	0.119677	-0.132082	0.00634163	6.90081e-98	0.102	-0.0164	0.1111	0.8827	NA	433.796	A	G	FALSE	FALSE	FALSE	jOip5N	19	11086585	457	218335	alcoholic_acute_pancreatitis_R5	TRUE	reported	218792	11197261	19	NA	Phospholipids in medium VLDL || id:met-d-M_VLDL_PL	TRUE	reported	igd	3	TRUE
met-d-M_VLDL_PL	rs12208357	T	C	NA	NA	0.069998	0.0685803	0.00810574	5.00035e-18	0.05704	-0.0301	0.1439	0.8343	NA	71.5836	T	C	FALSE	FALSE	FALSE	jOip5N	6	160122116	457	218335	alcoholic_acute_pancreatitis_R5	TRUE	reported	218792	160543148	6	NA	Phospholipids in medium VLDL || id:met-d-M_VLDL_PL	TRUE	reported	igd	3	TRUE
met-d-M_VLDL_PL	rs12740374	T	G	NA	NA	0.221059	-0.0914916	0.00496014	6.00067e-77	0.2145	-0.0898	0.0814	0.2701	NA	340.232	T	G	FALSE	FALSE	FALSE	jOip5N	1	109274968	457	218335	alcoholic_acute_pancreatitis_R5	TRUE	reported	218792	109817590	1	NA	Phospholipids in medium VLDL || id:met-d-M_VLDL_PL	TRUE	reported	igd	3	TRUE
met-d-M_VLDL_PL	rs12916	C	T	NA	NA	0.400342	0.0522063	0.00420889	9.49948e-36	0.4537	-0.0582	0.0671	0.3856	NA	153.855	C	T	FALSE	FALSE	FALSE	jOip5N	5	75360714	457	218335	alcoholic_acute_pancreatitis_R5	TRUE	reported	218792	74656539	5	NA	Phospholipids in medium VLDL || id:met-d-M_VLDL_PL	TRUE	reported	igd	3	TRUE
met-d-M_VLDL_PL	rs13059141	A	G	NA	NA	0.113179	-0.0367477	0.00649937	3.2e-08	0.08812	0.3359	0.1201	0.005158	NA	31.9682	A	G	FALSE	FALSE	FALSE	jOip5N	3	52807204	457	218335	alcoholic_acute_pancreatitis_R5	TRUE	reported	218792	52841220	3	NA	Phospholipids in medium VLDL || id:met-d-M_VLDL_PL	TRUE	reported	igd	3	TRUE
met-d-M_VLDL_PL	rs13108218	G	A	NA	NA	0.615355	-0.0313277	0.00426866	7.89951e-14	0.6772	-0.0482	0.0719	0.5029	NA	53.8609	G	A	FALSE	FALSE	FALSE	jOip5N	4	3442204	457	218335	alcoholic_acute_pancreatitis_R5	TRUE	reported	218792	3443931	4	NA	Phospholipids in medium VLDL || id:met-d-M_VLDL_PL	TRUE	reported	igd	3	TRUE
met-d-M_VLDL_PL	rs141469619	G	A	NA	NA	0.010141	0.16598	0.0217844	9.20026e-16	0.004062	1.497	0.5681	0.008413	NA	58.0524	G	A	FALSE	FALSE	FALSE	jOip5N	11	116843577	457	218335	alcoholic_acute_pancreatitis_R5	TRUE	reported	218792	116714293	11	NA	Phospholipids in medium VLDL || id:met-d-M_VLDL_PL	TRUE	reported	igd	3	TRUE
met-d-M_VLDL_PL	rs186696265	T	C	NA	NA	0.014352	-0.220543	0.0173901	1.69981e-37	0.01664	-0.3743	0.2651	0.158	NA	160.836	T	C	FALSE	FALSE	FALSE	jOip5N	6	160690668	457	218335	alcoholic_acute_pancreatitis_R5	TRUE	reported	218792	161111700	6	NA	Phospholipids in medium VLDL || id:met-d-M_VLDL_PL	TRUE	reported	igd	3	TRUE
met-d-M_VLDL_PL	rs2186037	G	A	NA	NA	0.51879	0.023696	0.00413588	3.40001e-09	0.5254	0.1206	0.0671	0.07245	NA	32.8257	G	A	FALSE	FALSE	FALSE	jOip5N	6	127133884	457	218335	alcoholic_acute_pancreatitis_R5	TRUE	reported	218792	127455029	6	NA	Phospholipids in medium VLDL || id:met-d-M_VLDL_PL	TRUE	reported	igd	3	TRUE
met-d-M_VLDL_PL	rs2326077	T	C	NA	NA	0.663239	-0.0290418	0.00436904	5.30029e-12	0.6148	0.0917	0.0687	0.1817	NA	44.185	T	C	FALSE	FALSE	FALSE	jOip5N	8	58473360	457	218335	alcoholic_acute_pancreatitis_R5	TRUE	reported	218792	59385919	8	NA	Phospholipids in medium VLDL || id:met-d-M_VLDL_PL	TRUE	reported	igd	3	TRUE
met-d-M_VLDL_PL	rs2478236	A	G	NA	NA	0.403779	-0.0247509	0.00420937	1.6e-10	0.4082	-0.1355	0.0682	0.0469	NA	34.5739	A	G	FALSE	FALSE	FALSE	jOip5N	10	93038216	457	218335	alcoholic_acute_pancreatitis_R5	TRUE	reported	218792	94797973	10	NA	Phospholipids in medium VLDL || id:met-d-M_VLDL_PL	TRUE	reported	igd	3	TRUE
met-d-M_VLDL_PL	rs2495477	G	A	NA	NA	0.393807	-0.0258795	0.00430535	2.80001e-10	0.4358	-0.1496	0.0673	0.02627	NA	36.1322	G	A	FALSE	FALSE	FALSE	jOip5N	1	55052794	457	218335	alcoholic_acute_pancreatitis_R5	TRUE	reported	218792	55518467	1	NA	Phospholipids in medium VLDL || id:met-d-M_VLDL_PL	TRUE	reported	igd	3	TRUE
met-d-M_VLDL_PL	rs261290	C	T	NA	NA	0.654642	-0.0401906	0.00434704	1.39991e-20	0.6183	0.0894	0.0688	0.1941	NA	85.4794	C	T	FALSE	FALSE	FALSE	jOip5N	15	58386521	457	218335	alcoholic_acute_pancreatitis_R5	TRUE	reported	218792	58678720	15	NA	Phospholipids in medium VLDL || id:met-d-M_VLDL_PL	TRUE	reported	igd	3	TRUE
met-d-M_VLDL_PL	rs2737245	T	G	NA	NA	0.278598	-0.0286218	0.00460749	1.09999e-09	0.3087	-0.0562	0.0725	0.4378	NA	38.5891	T	G	FALSE	FALSE	FALSE	jOip5N	8	115646356	457	218335	alcoholic_acute_pancreatitis_R5	TRUE	reported	218792	116658583	8	NA	Phospholipids in medium VLDL || id:met-d-M_VLDL_PL	TRUE	reported	igd	3	TRUE
met-d-M_VLDL_PL	rs2738447	C	A	NA	NA	0.59317	0.0312717	0.00420212	3.80014e-13	0.6067	-0.0568	0.0685	0.4071	NA	55.3817	C	A	FALSE	FALSE	FALSE	jOip5N	19	11116804	457	218335	alcoholic_acute_pancreatitis_R5	TRUE	reported	218792	11227480	19	NA	Phospholipids in medium VLDL || id:met-d-M_VLDL_PL	TRUE	reported	igd	3	TRUE
met-d-M_VLDL_PL	rs28377109	A	C	NA	NA	0.116083	0.0473953	0.00643859	1.29987e-11	0.1254	-0.2169	0.1868	0.2456	NA	54.1862	A	C	FALSE	FALSE	FALSE	jOip5N	6	32466939	457	218335	alcoholic_acute_pancreatitis_R5	TRUE	reported	218792	32434716	6	NA	Phospholipids in medium VLDL || id:met-d-M_VLDL_PL	TRUE	reported	igd	3	TRUE
met-d-M_VLDL_PL	rs3034681	CCA	C	NA	NA	0.772586	0.0275753	0.00492914	4e-08	0.732	0.0084	0.0749	0.9103	NA	31.2967	CCA	C	FALSE	FALSE	FALSE	jOip5N	2	133939633	457	218335	alcoholic_acute_pancreatitis_R5	TRUE	reported	218792	134697204	2	NA	Phospholipids in medium VLDL || id:met-d-M_VLDL_PL	TRUE	reported	igd	3	TRUE
met-d-M_VLDL_PL	rs3794695	T	C	NA	NA	0.189016	0.0473633	0.00527087	3.40017e-20	0.1942	0.0585	0.0845	0.4887	NA	80.7457	T	C	FALSE	FALSE	FALSE	jOip5N	16	72063928	457	218335	alcoholic_acute_pancreatitis_R5	TRUE	reported	218792	72097827	16	NA	Phospholipids in medium VLDL || id:met-d-M_VLDL_PL	TRUE	reported	igd	3	TRUE
met-d-M_VLDL_PL	rs4299376	T	G	NA	NA	0.676279	-0.041508	0.00441459	8.00018e-21	0.7832	0.0853	0.0817	0.2964	NA	88.4062	T	G	FALSE	FALSE	FALSE	jOip5N	2	43845437	457	218335	alcoholic_acute_pancreatitis_R5	TRUE	reported	218792	44072576	2	NA	Phospholipids in medium VLDL || id:met-d-M_VLDL_PL	TRUE	reported	igd	3	TRUE
met-d-M_VLDL_PL	rs4533439	C	T	NA	NA	0.411022	0.0282185	0.00420371	1.20005e-11	0.3689	-0.0139	0.0693	0.8406	NA	45.0612	C	T	FALSE	FALSE	FALSE	jOip5N	2	20942055	457	218335	alcoholic_acute_pancreatitis_R5	TRUE	reported	218792	21141815	2	NA	Phospholipids in medium VLDL || id:met-d-M_VLDL_PL	TRUE	reported	igd	3	TRUE
met-d-M_VLDL_PL	rs4665642	A	G	NA	NA	0.53634	-0.0308955	0.00412974	4.40048e-14	0.5369	-0.0163	0.0673	0.8084	NA	55.9687	A	G	FALSE	FALSE	FALSE	jOip5N	2	20990313	457	218335	alcoholic_acute_pancreatitis_R5	TRUE	reported	218792	21213185	2	NA	Phospholipids in medium VLDL || id:met-d-M_VLDL_PL	TRUE	reported	igd	3	TRUE
met-d-M_VLDL_PL	rs4665972	C	T	NA	NA	0.604608	-0.0590369	0.0042394	2.99985e-45	0.6233	0.076	0.069	0.2703	NA	193.927	C	T	FALSE	FALSE	FALSE	jOip5N	2	27375230	457	218335	alcoholic_acute_pancreatitis_R5	TRUE	reported	218792	27598097	2	NA	Phospholipids in medium VLDL || id:met-d-M_VLDL_PL	TRUE	reported	igd	3	TRUE
met-d-M_VLDL_PL	rs4704834	G	A	NA	NA	0.644037	0.0501261	0.00430055	2.99985e-32	0.6721	-0.0392	0.0716	0.5834	NA	135.856	G	A	FALSE	FALSE	FALSE	jOip5N	5	157016055	457	218335	alcoholic_acute_pancreatitis_R5	TRUE	reported	218792	156443066	5	NA	Phospholipids in medium VLDL || id:met-d-M_VLDL_PL	TRUE	reported	igd	3	TRUE
met-d-M_VLDL_PL	rs4846914	A	G	NA	NA	0.605389	-0.0275065	0.00421801	1e-10	0.5464	-0.0287	0.0673	0.6694	NA	42.5261	A	G	FALSE	FALSE	FALSE	jOip5N	1	230159944	457	218335	alcoholic_acute_pancreatitis_R5	TRUE	reported	218792	230295691	1	NA	Phospholipids in medium VLDL || id:met-d-M_VLDL_PL	TRUE	reported	igd	3	TRUE
met-d-M_VLDL_PL	rs55747707	A	G	NA	NA	0.203628	-0.052593	0.0051354	5.30029e-24	0.18	0.01	0.0877	0.9094	NA	104.884	A	G	FALSE	FALSE	FALSE	jOip5N	7	73623036	457	218335	alcoholic_acute_pancreatitis_R5	TRUE	reported	218792	73037366	7	NA	Phospholipids in medium VLDL || id:met-d-M_VLDL_PL	TRUE	reported	igd	3	TRUE
met-d-M_VLDL_PL	rs56325564	A	G	NA	NA	0.482712	0.0270912	0.00415476	2.49977e-11	0.459	-0.015	0.0672	0.8239	NA	42.5172	A	G	FALSE	FALSE	FALSE	jOip5N	17	47689405	457	218335	alcoholic_acute_pancreatitis_R5	TRUE	reported	218792	45766771	17	NA	Phospholipids in medium VLDL || id:met-d-M_VLDL_PL	TRUE	reported	igd	3	TRUE
met-d-M_VLDL_PL	rs58542926	T	C	NA	NA	0.074402	-0.133185	0.00785425	1.50003e-64	0.06423	-0.01	0.1389	0.9428	NA	287.542	T	C	FALSE	FALSE	FALSE	jOip5N	19	19268740	457	218335	alcoholic_acute_pancreatitis_R5	TRUE	reported	218792	19379549	19	NA	Phospholipids in medium VLDL || id:met-d-M_VLDL_PL	TRUE	reported	igd	3	TRUE
met-d-M_VLDL_PL	rs633695	G	A	NA	NA	0.29236	0.027795	0.00455138	6.49995e-09	0.3054	0.0017	0.0725	0.9814	NA	37.2947	G	A	FALSE	FALSE	FALSE	jOip5N	15	58433640	457	218335	alcoholic_acute_pancreatitis_R5	TRUE	reported	218792	58725839	15	NA	Phospholipids in medium VLDL || id:met-d-M_VLDL_PL	TRUE	reported	igd	3	TRUE
met-d-M_VLDL_PL	rs654689	A	G	NA	NA	0.590609	-0.0238721	0.00419074	1.5e-08	0.5171	-0.0748	0.067	0.2638	NA	32.4489	A	G	FALSE	FALSE	FALSE	jOip5N	6	139513732	457	218335	alcoholic_acute_pancreatitis_R5	TRUE	reported	218792	139834869	6	NA	Phospholipids in medium VLDL || id:met-d-M_VLDL_PL	TRUE	reported	igd	3	TRUE
met-d-M_VLDL_PL	rs6601299	C	T	NA	NA	0.899273	0.037917	0.00685572	2.69998e-08	0.844	-0.0529	0.0994	0.5947	NA	30.5888	C	T	FALSE	FALSE	FALSE	jOip5N	8	9327181	457	218335	alcoholic_acute_pancreatitis_R5	TRUE	reported	218792	9184691	8	NA	Phospholipids in medium VLDL || id:met-d-M_VLDL_PL	TRUE	reported	igd	3	TRUE
met-d-M_VLDL_PL	rs6602909	C	T	NA	NA	0.328949	0.0299047	0.00439311	4.70002e-12	0.3448	-0.1065	0.0707	0.1319	NA	46.3377	C	T	FALSE	FALSE	FALSE	jOip5N	13	113849020	457	218335	alcoholic_acute_pancreatitis_R5	TRUE	reported	218792	114551993	13	NA	Phospholipids in medium VLDL || id:met-d-M_VLDL_PL	TRUE	reported	igd	3	TRUE
met-d-M_VLDL_PL	rs693	A	G	NA	NA	0.520903	0.0935567	0.0041236	1.90108e-118	0.4215	0.0372	0.068	0.5838	NA	514.75	A	G	FALSE	FALSE	FALSE	jOip5N	2	21009323	457	218335	alcoholic_acute_pancreatitis_R5	TRUE	reported	218792	21232195	2	NA	Phospholipids in medium VLDL || id:met-d-M_VLDL_PL	TRUE	reported	igd	3	TRUE
met-d-M_VLDL_PL	rs71630059	A	G	NA	NA	0.210861	-0.0338941	0.00506277	1e-11	0.231	-0.0077	0.0792	0.9229	NA	44.82	A	G	FALSE	FALSE	FALSE	jOip5N	3	136862769	457	218335	alcoholic_acute_pancreatitis_R5	TRUE	reported	218792	136581611	3	NA	Phospholipids in medium VLDL || id:met-d-M_VLDL_PL	TRUE	reported	igd	3	TRUE
met-d-M_VLDL_PL	rs7202323	G	T	NA	NA	0.229923	-0.026925	0.00488808	2.1e-08	0.2013	0.0392	0.0841	0.6408	NA	30.3413	G	T	FALSE	FALSE	FALSE	jOip5N	16	72183214	457	218335	alcoholic_acute_pancreatitis_R5	TRUE	reported	218792	72217113	16	NA	Phospholipids in medium VLDL || id:met-d-M_VLDL_PL	TRUE	reported	igd	3	TRUE
met-d-M_VLDL_PL	rs72694391	C	T	NA	NA	0.482099	0.0227417	0.00413834	2.59998e-08	0.3798	0.0052	0.0689	0.9403	NA	30.1991	C	T	FALSE	FALSE	FALSE	jOip5N	14	24404820	457	218335	alcoholic_acute_pancreatitis_R5	TRUE	reported	218792	24874026	14	NA	Phospholipids in medium VLDL || id:met-d-M_VLDL_PL	TRUE	reported	igd	3	TRUE
met-d-M_VLDL_PL	rs74747585	C	T	NA	NA	0.025173	-0.0972339	0.0135135	5.90065e-13	0.00551	-0.3951	0.4819	0.4123	NA	51.7726	C	T	FALSE	FALSE	FALSE	jOip5N	19	44535983	457	218335	alcoholic_acute_pancreatitis_R5	TRUE	reported	218792	45039971	19	NA	Phospholipids in medium VLDL || id:met-d-M_VLDL_PL	TRUE	reported	igd	3	TRUE
met-d-M_VLDL_PL	rs7707394	A	G	NA	NA	0.357078	0.0300529	0.0042955	4.70002e-12	0.3729	-0.0449	0.0692	0.5163	NA	48.9492	A	G	FALSE	FALSE	FALSE	jOip5N	5	75177114	457	218335	alcoholic_acute_pancreatitis_R5	TRUE	reported	218792	74472939	5	NA	Phospholipids in medium VLDL || id:met-d-M_VLDL_PL	TRUE	reported	igd	3	TRUE
met-d-M_VLDL_PL	rs77542162	G	A	NA	NA	0.022667	0.112448	0.0138678	7.29962e-16	0.006739	-0.0853	0.4518	0.8503	NA	65.7489	G	A	FALSE	FALSE	FALSE	jOip5N	17	69085137	457	218335	alcoholic_acute_pancreatitis_R5	TRUE	reported	218792	67081278	17	NA	Phospholipids in medium VLDL || id:met-d-M_VLDL_PL	TRUE	reported	igd	3	TRUE
met-d-M_VLDL_PL	rs79429216	A	G	NA	NA	0.01273	0.127956	0.0183407	5.60015e-13	0.004013	0.8234	0.5478	0.1329	NA	48.6732	A	G	FALSE	FALSE	FALSE	jOip5N	19	44942260	457	218335	alcoholic_acute_pancreatitis_R5	TRUE	reported	218792	45445517	19	NA	Phospholipids in medium VLDL || id:met-d-M_VLDL_PL	TRUE	reported	igd	3	TRUE
met-d-M_VLDL_PL	rs8134638	C	T	NA	NA	0.374871	0.0222466	0.00426675	3.29997e-08	0.5189	-0.0605	0.067	0.3669	NA	27.1852	C	T	FALSE	FALSE	FALSE	jOip5N	21	39272244	457	218335	alcoholic_acute_pancreatitis_R5	TRUE	reported	218792	40644170	21	NA	Phospholipids in medium VLDL || id:met-d-M_VLDL_PL	TRUE	reported	igd	3	TRUE
met-d-M_VLDL_PL	rs822928	C	A	NA	NA	0.529645	0.0289235	0.00415641	4.49987e-13	0.6	-0.0177	0.0685	0.7962	NA	48.4245	C	A	FALSE	FALSE	FALSE	jOip5N	1	234737528	457	218335	alcoholic_acute_pancreatitis_R5	TRUE	reported	218792	234873275	1	NA	Phospholipids in medium VLDL || id:met-d-M_VLDL_PL	TRUE	reported	igd	3	TRUE
met-d-S_LDL_CE	rs10096633	T	C	NA	NA	0.123912	-0.0493592	0.00626262	7.50067e-16	0.09717	-0.1965	0.113	0.08209	NA	62.1189	T	C	FALSE	FALSE	FALSE	jOip5N	8	19973410	457	218335	alcoholic_acute_pancreatitis_R5	TRUE	reported	218792	19830921	8	NA	Cholesteryl esters in small LDL || id:met-d-S_LDL_CE	TRUE	reported	igd	3	TRUE
met-d-S_LDL_CE	rs10504255	A	G	NA	NA	0.662963	-0.0266283	0.00438695	8.99912e-11	0.6229	0.0864	0.0689	0.2104	NA	36.8436	A	G	FALSE	FALSE	FALSE	jOip5N	8	58485902	457	218335	alcoholic_acute_pancreatitis_R5	TRUE	reported	218792	59398461	8	NA	Cholesteryl esters in small LDL || id:met-d-S_LDL_CE	TRUE	reported	igd	3	TRUE
met-d-S_LDL_CE	rs1081105	C	A	NA	NA	0.027622	0.170725	0.0126157	8.9002e-43	0.02122	0.1798	0.2363	0.4468	NA	183.135	C	A	FALSE	FALSE	FALSE	jOip5N	19	44909698	457	218335	alcoholic_acute_pancreatitis_R5	TRUE	reported	218792	45412955	19	NA	Cholesteryl esters in small LDL || id:met-d-S_LDL_CE	TRUE	reported	igd	3	TRUE
met-d-S_LDL_CE	rs111278137	A	G	NA	NA	0.021615	-0.117134	0.014682	5.40008e-15	0.01054	-0.1272	0.3478	0.7145	NA	63.6496	A	G	FALSE	FALSE	FALSE	jOip5N	19	44711810	457	218335	alcoholic_acute_pancreatitis_R5	TRUE	reported	218792	45215081	19	NA	Cholesteryl esters in small LDL || id:met-d-S_LDL_CE	TRUE	reported	igd	3	TRUE
met-d-S_LDL_CE	rs11206517	G	T	NA	NA	0.033009	0.0862343	0.0115658	4.70002e-14	0.04484	-0.1168	0.1612	0.4685	NA	55.5915	G	T	FALSE	FALSE	FALSE	jOip5N	1	55060755	457	218335	alcoholic_acute_pancreatitis_R5	TRUE	reported	218792	55526428	1	NA	Cholesteryl esters in small LDL || id:met-d-S_LDL_CE	TRUE	reported	igd	3	TRUE
met-d-S_LDL_CE	rs112875651	A	G	NA	NA	0.392383	-0.0713707	0.00429067	1.59993e-65	0.3872	-0.0958	0.0688	0.164	NA	276.688	A	G	FALSE	FALSE	FALSE	jOip5N	8	125494452	457	218335	alcoholic_acute_pancreatitis_R5	TRUE	reported	218792	126506694	8	NA	Cholesteryl esters in small LDL || id:met-d-S_LDL_CE	TRUE	reported	igd	3	TRUE
met-d-S_LDL_CE	rs11591147	T	G	NA	NA	0.017458	-0.283365	0.0157426	1.99986e-76	0.03609	0.1042	0.1779	0.5582	NA	323.996	T	G	FALSE	FALSE	FALSE	jOip5N	1	55039974	457	218335	alcoholic_acute_pancreatitis_R5	TRUE	reported	218792	55505647	1	NA	Cholesteryl esters in small LDL || id:met-d-S_LDL_CE	TRUE	reported	igd	3	TRUE
met-d-S_LDL_CE	rs11621792	T	C	NA	NA	0.453802	0.0267243	0.00417262	1.9002e-11	0.3685	0.0092	0.0693	0.8943	NA	41.0199	T	C	FALSE	FALSE	FALSE	jOip5N	14	24402720	457	218335	alcoholic_acute_pancreatitis_R5	TRUE	reported	218792	24871926	14	NA	Cholesteryl esters in small LDL || id:met-d-S_LDL_CE	TRUE	reported	igd	3	TRUE
met-d-S_LDL_CE	rs11753995	A	G	NA	NA	0.171032	0.0363396	0.00548999	3.69999e-12	0.141	0.0143	0.0961	0.8816	NA	43.8144	A	G	FALSE	FALSE	FALSE	jOip5N	6	160154334	457	218335	alcoholic_acute_pancreatitis_R5	TRUE	reported	218792	160575366	6	NA	Cholesteryl esters in small LDL || id:met-d-S_LDL_CE	TRUE	reported	igd	3	TRUE
met-d-S_LDL_CE	rs11755689	G	A	NA	NA	0.334126	0.0435378	0.00451617	1.9002e-20	0.3872	0.0503	0.0796	0.5276	NA	92.9378	G	A	FALSE	FALSE	FALSE	jOip5N	6	32618599	457	218335	alcoholic_acute_pancreatitis_R5	TRUE	reported	218792	32586376	6	NA	Cholesteryl esters in small LDL || id:met-d-S_LDL_CE	TRUE	reported	igd	3	TRUE
met-d-S_LDL_CE	rs12151108	A	G	NA	NA	0.119677	-0.140602	0.0063493	3.49945e-110	0.102	-0.0164	0.1111	0.8827	NA	490.378	A	G	FALSE	FALSE	FALSE	jOip5N	19	11086585	457	218335	alcoholic_acute_pancreatitis_R5	TRUE	reported	218792	11197261	19	NA	Cholesteryl esters in small LDL || id:met-d-S_LDL_CE	TRUE	reported	igd	3	TRUE
met-d-S_LDL_CE	rs12208357	T	C	NA	NA	0.069998	0.0664499	0.00812444	8.49963e-17	0.05704	-0.0301	0.1439	0.8343	NA	66.8963	T	C	FALSE	FALSE	FALSE	jOip5N	6	160122116	457	218335	alcoholic_acute_pancreatitis_R5	TRUE	reported	218792	160543148	6	NA	Cholesteryl esters in small LDL || id:met-d-S_LDL_CE	TRUE	reported	igd	3	TRUE
met-d-S_LDL_CE	rs12740374	T	G	NA	NA	0.221059	-0.112303	0.00497078	9.2045e-115	0.2145	-0.0898	0.0814	0.2701	NA	510.427	T	G	FALSE	FALSE	FALSE	jOip5N	1	109274968	457	218335	alcoholic_acute_pancreatitis_R5	TRUE	reported	218792	109817590	1	NA	Cholesteryl esters in small LDL || id:met-d-S_LDL_CE	TRUE	reported	igd	3	TRUE
met-d-S_LDL_CE	rs12916	C	T	NA	NA	0.400342	0.0540222	0.00421801	3.90032e-38	0.4537	-0.0582	0.0671	0.3856	NA	164.032	C	T	FALSE	FALSE	FALSE	jOip5N	5	75360714	457	218335	alcoholic_acute_pancreatitis_R5	TRUE	reported	218792	74656539	5	NA	Cholesteryl esters in small LDL || id:met-d-S_LDL_CE	TRUE	reported	igd	3	TRUE
met-d-S_LDL_CE	rs13108218	G	A	NA	NA	0.615355	-0.0308155	0.00427746	3.90032e-13	0.6772	-0.0482	0.0719	0.5029	NA	51.8999	G	A	FALSE	FALSE	FALSE	jOip5N	4	3442204	457	218335	alcoholic_acute_pancreatitis_R5	TRUE	reported	218792	3443931	4	NA	Cholesteryl esters in small LDL || id:met-d-S_LDL_CE	TRUE	reported	igd	3	TRUE
met-d-S_LDL_CE	rs1500188	G	A	NA	NA	0.450398	-0.022191	0.00416101	4.20001e-08	0.4868	-0.0479	0.067	0.4743	NA	28.4417	G	A	FALSE	FALSE	FALSE	jOip5N	5	123492259	457	218335	alcoholic_acute_pancreatitis_R5	TRUE	reported	218792	122827953	5	NA	Cholesteryl esters in small LDL || id:met-d-S_LDL_CE	TRUE	reported	igd	3	TRUE
met-d-S_LDL_CE	rs173539	T	C	NA	NA	0.331301	-0.0420871	0.004383	1.9002e-21	0.2837	-0.0511	0.0748	0.4948	NA	92.2051	T	C	FALSE	FALSE	FALSE	jOip5N	16	56954132	457	218335	alcoholic_acute_pancreatitis_R5	TRUE	reported	218792	56988044	16	NA	Cholesteryl esters in small LDL || id:met-d-S_LDL_CE	TRUE	reported	igd	3	TRUE
met-d-S_LDL_CE	rs186696265	T	C	NA	NA	0.014352	-0.18589	0.0174302	2.39994e-26	0.01664	-0.3743	0.2651	0.158	NA	113.738	T	C	FALSE	FALSE	FALSE	jOip5N	6	160690668	457	218335	alcoholic_acute_pancreatitis_R5	TRUE	reported	218792	161111700	6	NA	Cholesteryl esters in small LDL || id:met-d-S_LDL_CE	TRUE	reported	igd	3	TRUE
met-d-S_LDL_CE	rs2478237	G	A	NA	NA	0.403653	-0.0216858	0.00421753	2.30001e-08	0.4067	-0.1393	0.0682	0.04113	NA	26.4384	G	A	FALSE	FALSE	FALSE	jOip5N	10	93044976	457	218335	alcoholic_acute_pancreatitis_R5	TRUE	reported	218792	94804733	10	NA	Cholesteryl esters in small LDL || id:met-d-S_LDL_CE	TRUE	reported	igd	3	TRUE
met-d-S_LDL_CE	rs2495477	G	A	NA	NA	0.393807	-0.0294085	0.00431458	2.39994e-12	0.4358	-0.1496	0.0673	0.02627	NA	46.4589	G	A	FALSE	FALSE	FALSE	jOip5N	1	55052794	457	218335	alcoholic_acute_pancreatitis_R5	TRUE	reported	218792	55518467	1	NA	Cholesteryl esters in small LDL || id:met-d-S_LDL_CE	TRUE	reported	igd	3	TRUE
met-d-S_LDL_CE	rs2738447	C	A	NA	NA	0.59317	0.0310153	0.0042072	4.10015e-13	0.6067	-0.0568	0.0685	0.4071	NA	54.3458	C	A	FALSE	FALSE	FALSE	jOip5N	19	11116804	457	218335	alcoholic_acute_pancreatitis_R5	TRUE	reported	218792	11227480	19	NA	Cholesteryl esters in small LDL || id:met-d-S_LDL_CE	TRUE	reported	igd	3	TRUE
met-d-S_LDL_CE	rs2740488	C	A	NA	NA	0.265313	-0.0282023	0.00469157	8.30004e-09	0.197	-0.0062	0.0851	0.9421	NA	36.1354	C	A	FALSE	FALSE	FALSE	jOip5N	9	104899461	457	218335	alcoholic_acute_pancreatitis_R5	TRUE	reported	218792	107661742	9	NA	Cholesteryl esters in small LDL || id:met-d-S_LDL_CE	TRUE	reported	igd	3	TRUE
met-d-S_LDL_CE	rs28377109	A	C	NA	NA	0.116083	0.0465873	0.00645344	2.70023e-11	0.1254	-0.2169	0.1868	0.2456	NA	52.1138	A	C	FALSE	FALSE	FALSE	jOip5N	6	32466939	457	218335	alcoholic_acute_pancreatitis_R5	TRUE	reported	218792	32434716	6	NA	Cholesteryl esters in small LDL || id:met-d-S_LDL_CE	TRUE	reported	igd	3	TRUE
met-d-S_LDL_CE	rs28807203	C	A	NA	NA	0.049209	-0.113491	0.00957949	1.9002e-32	0.06364	-0.1069	0.1365	0.4334	NA	140.358	C	A	FALSE	FALSE	FALSE	jOip5N	19	44670679	457	218335	alcoholic_acute_pancreatitis_R5	TRUE	reported	218792	45173951	19	NA	Cholesteryl esters in small LDL || id:met-d-S_LDL_CE	TRUE	reported	igd	3	TRUE
met-d-S_LDL_CE	rs4299376	T	G	NA	NA	0.676279	-0.0443004	0.00442493	5.79963e-24	0.7832	0.0853	0.0817	0.2964	NA	100.231	T	G	FALSE	FALSE	FALSE	jOip5N	2	43845437	457	218335	alcoholic_acute_pancreatitis_R5	TRUE	reported	218792	44072576	2	NA	Cholesteryl esters in small LDL || id:met-d-S_LDL_CE	TRUE	reported	igd	3	TRUE
met-d-S_LDL_CE	rs4665972	C	T	NA	NA	0.604608	-0.0566891	0.00424933	2.39994e-41	0.6233	0.076	0.069	0.2703	NA	177.975	C	T	FALSE	FALSE	FALSE	jOip5N	2	27375230	457	218335	alcoholic_acute_pancreatitis_R5	TRUE	reported	218792	27598097	2	NA	Cholesteryl esters in small LDL || id:met-d-S_LDL_CE	TRUE	reported	igd	3	TRUE
met-d-S_LDL_CE	rs4704834	G	A	NA	NA	0.644037	0.0435798	0.00430986	3.80014e-24	0.6721	-0.0392	0.0716	0.5834	NA	102.245	G	A	FALSE	FALSE	FALSE	jOip5N	5	157016055	457	218335	alcoholic_acute_pancreatitis_R5	TRUE	reported	218792	156443066	5	NA	Cholesteryl esters in small LDL || id:met-d-S_LDL_CE	TRUE	reported	igd	3	TRUE
met-d-S_LDL_CE	rs553427	T	C	NA	NA	0.517038	0.0311146	0.00413228	7.19946e-15	0.5599	-0.0422	0.0674	0.531	NA	56.6955	T	C	FALSE	FALSE	FALSE	jOip5N	1	234717013	457	218335	alcoholic_acute_pancreatitis_R5	TRUE	reported	218792	234852760	1	NA	Cholesteryl esters in small LDL || id:met-d-S_LDL_CE	TRUE	reported	igd	3	TRUE
met-d-S_LDL_CE	rs55714927	T	C	NA	NA	0.191001	-0.0360905	0.00525481	1.9002e-12	0.2644	0.0116	0.0767	0.8794	NA	47.1706	T	C	FALSE	FALSE	FALSE	jOip5N	17	7176997	457	218335	alcoholic_acute_pancreatitis_R5	TRUE	reported	218792	7080316	17	NA	Cholesteryl esters in small LDL || id:met-d-S_LDL_CE	TRUE	reported	igd	3	TRUE
met-d-S_LDL_CE	rs55747707	A	G	NA	NA	0.203628	-0.0381751	0.00514614	2.49977e-13	0.18	0.01	0.0877	0.9094	NA	55.0297	A	G	FALSE	FALSE	FALSE	jOip5N	7	73623036	457	218335	alcoholic_acute_pancreatitis_R5	TRUE	reported	218792	73037366	7	NA	Cholesteryl esters in small LDL || id:met-d-S_LDL_CE	TRUE	reported	igd	3	TRUE
met-d-S_LDL_CE	rs56325564	A	G	NA	NA	0.482712	0.0315708	0.00416337	4.70002e-15	0.459	-0.015	0.0672	0.8239	NA	57.5018	A	G	FALSE	FALSE	FALSE	jOip5N	17	47689405	457	218335	alcoholic_acute_pancreatitis_R5	TRUE	reported	218792	45766771	17	NA	Cholesteryl esters in small LDL || id:met-d-S_LDL_CE	TRUE	reported	igd	3	TRUE
met-d-S_LDL_CE	rs58542926	T	C	NA	NA	0.074402	-0.120238	0.00786375	1.59993e-52	0.06423	-0.01	0.1389	0.9428	NA	233.789	T	C	FALSE	FALSE	FALSE	jOip5N	19	19268740	457	218335	alcoholic_acute_pancreatitis_R5	TRUE	reported	218792	19379549	19	NA	Cholesteryl esters in small LDL || id:met-d-S_LDL_CE	TRUE	reported	igd	3	TRUE
met-d-S_LDL_CE	rs6016505	T	C	NA	NA	0.549535	0.0255574	0.00413813	5.19996e-11	0.5818	-0.1037	0.0676	0.1254	NA	38.1439	T	C	FALSE	FALSE	FALSE	jOip5N	20	41049649	457	218335	alcoholic_acute_pancreatitis_R5	TRUE	reported	218792	39678289	20	NA	Cholesteryl esters in small LDL || id:met-d-S_LDL_CE	TRUE	reported	igd	3	TRUE
met-d-S_LDL_CE	rs6073958	C	T	NA	NA	0.198725	0.0474724	0.00518528	4.49987e-20	0.176	0.1393	0.0878	0.1125	NA	83.8181	C	T	FALSE	FALSE	FALSE	jOip5N	20	45923216	457	218335	alcoholic_acute_pancreatitis_R5	TRUE	reported	218792	44551855	20	NA	Cholesteryl esters in small LDL || id:met-d-S_LDL_CE	TRUE	reported	igd	3	TRUE
met-d-S_LDL_CE	rs6601299	C	T	NA	NA	0.899273	0.0520933	0.00687225	1.9002e-14	0.844	-0.0529	0.0994	0.5947	NA	57.46	C	T	FALSE	FALSE	FALSE	jOip5N	8	9327181	457	218335	alcoholic_acute_pancreatitis_R5	TRUE	reported	218792	9184691	8	NA	Cholesteryl esters in small LDL || id:met-d-S_LDL_CE	TRUE	reported	igd	3	TRUE
met-d-S_LDL_CE	rs6602911	T	C	NA	NA	0.360032	0.0256833	0.00430268	1.89998e-09	0.3624	-0.0722	0.0704	0.3051	NA	35.6306	T	C	FALSE	FALSE	FALSE	jOip5N	13	113844399	457	218335	alcoholic_acute_pancreatitis_R5	TRUE	reported	218792	114547372	13	NA	Cholesteryl esters in small LDL || id:met-d-S_LDL_CE	TRUE	reported	igd	3	TRUE
met-d-S_LDL_CE	rs6920309	T	C	NA	NA	0.456844	-0.0233323	0.00416013	3.29997e-08	0.4708	-0.0207	0.0676	0.7592	NA	31.4558	T	C	FALSE	FALSE	FALSE	jOip5N	6	16134016	457	218335	alcoholic_acute_pancreatitis_R5	TRUE	reported	218792	16134247	6	NA	Cholesteryl esters in small LDL || id:met-d-S_LDL_CE	TRUE	reported	igd	3	TRUE
met-d-S_LDL_CE	rs693	A	G	NA	NA	0.520903	0.0824504	0.00413326	9.79941e-93	0.4215	0.0372	0.068	0.5838	NA	397.924	A	G	FALSE	FALSE	FALSE	jOip5N	2	21009323	457	218335	alcoholic_acute_pancreatitis_R5	TRUE	reported	218792	21232195	2	NA	Cholesteryl esters in small LDL || id:met-d-S_LDL_CE	TRUE	reported	igd	3	TRUE
met-d-S_LDL_CE	rs7707394	A	G	NA	NA	0.357078	0.033437	0.00430481	1.50003e-14	0.3729	-0.0449	0.0692	0.5163	NA	60.3318	A	G	FALSE	FALSE	FALSE	jOip5N	5	75177114	457	218335	alcoholic_acute_pancreatitis_R5	TRUE	reported	218792	74472939	5	NA	Cholesteryl esters in small LDL || id:met-d-S_LDL_CE	TRUE	reported	igd	3	TRUE
met-d-S_LDL_CE	rs77542162	G	A	NA	NA	0.022667	0.109079	0.0138965	8.00018e-15	0.006739	-0.0853	0.4518	0.8503	NA	61.6129	G	A	FALSE	FALSE	FALSE	jOip5N	17	69085137	457	218335	alcoholic_acute_pancreatitis_R5	TRUE	reported	218792	67081278	17	NA	Cholesteryl esters in small LDL || id:met-d-S_LDL_CE	TRUE	reported	igd	3	TRUE
met-d-S_LDL_CE	rs8103315	A	C	NA	NA	0.135789	0.0485993	0.00619754	2.80027e-16	0.1871	-0.1096	0.086	0.2026	NA	61.4924	A	C	FALSE	FALSE	FALSE	jOip5N	19	44750911	457	218335	alcoholic_acute_pancreatitis_R5	TRUE	reported	218792	45254168	19	NA	Cholesteryl esters in small LDL || id:met-d-S_LDL_CE	TRUE	reported	igd	3	TRUE
met-d-XS_VLDL_TG_pct	rs10455872	G	A	NA	NA	0.07899	-0.105378	0.00727288	5.60015e-50	0.04575	-0.3193	0.1637	0.05114	NA	209.936	G	A	FALSE	FALSE	FALSE	jOip5N	6	160589086	457	218335	alcoholic_acute_pancreatitis_R5	TRUE	reported	218792	161010118	6	NA	Triglycerides to total lipids ratio in very small VLDL || id:met-d-XS_VLDL_TG_pct	TRUE	reported	igd	3	TRUE
met-d-XS_VLDL_TG_pct	rs10750766	A	C	NA	NA	0.70979	0.034162	0.00432147	1.9002e-16	0.7379	-0.1475	0.0763	0.05324	NA	62.4919	A	C	FALSE	FALSE	FALSE	jOip5N	11	65706327	457	218335	alcoholic_acute_pancreatitis_R5	TRUE	reported	218792	65473798	11	NA	Triglycerides to total lipids ratio in very small VLDL || id:met-d-XS_VLDL_TG_pct	TRUE	reported	igd	3	TRUE
met-d-XS_VLDL_TG_pct	rs1077835	G	A	NA	NA	0.219721	0.0584937	0.00474878	1e-35	0.2576	0.1356	0.0763	0.07546	NA	151.724	G	A	FALSE	FALSE	FALSE	jOip5N	15	58431227	457	218335	alcoholic_acute_pancreatitis_R5	TRUE	reported	218792	58723426	15	NA	Triglycerides to total lipids ratio in very small VLDL || id:met-d-XS_VLDL_TG_pct	TRUE	reported	igd	3	TRUE
met-d-XS_VLDL_TG_pct	rs10786114	T	C	NA	NA	0.875672	-0.0355558	0.00595132	4.60002e-09	0.8578	-0.0021	0.0953	0.9827	NA	35.6939	T	C	FALSE	FALSE	FALSE	jOip5N	10	93549265	457	218335	alcoholic_acute_pancreatitis_R5	TRUE	reported	218792	95309022	10	NA	Triglycerides to total lipids ratio in very small VLDL || id:met-d-XS_VLDL_TG_pct	TRUE	reported	igd	3	TRUE
met-d-XS_VLDL_TG_pct	rs11122450	G	T	NA	NA	0.611466	-0.0444415	0.00402261	1.10002e-29	0.5639	-0.051	0.0676	0.4509	NA	122.057	G	T	FALSE	FALSE	FALSE	jOip5N	1	230166065	457	218335	alcoholic_acute_pancreatitis_R5	TRUE	reported	218792	230301811	1	NA	Triglycerides to total lipids ratio in very small VLDL || id:met-d-XS_VLDL_TG_pct	TRUE	reported	igd	3	TRUE
met-d-XS_VLDL_TG_pct	rs11231721	A	G	NA	NA	0.058841	0.0624218	0.00834948	2.99985e-13	0.09476	0.0884	0.114	0.4384	NA	55.8925	A	G	FALSE	FALSE	FALSE	jOip5N	11	64190363	457	218335	alcoholic_acute_pancreatitis_R5	TRUE	reported	218792	63957835	11	NA	Triglycerides to total lipids ratio in very small VLDL || id:met-d-XS_VLDL_TG_pct	TRUE	reported	igd	3	TRUE
met-d-XS_VLDL_TG_pct	rs11429307	G	GT	NA	NA	0.808481	-0.0486359	0.00500424	5.70033e-23	0.8648	0.021	0.0974	0.8293	NA	94.4578	G	GT	FALSE	FALSE	FALSE	jOip5N	5	56561198	457	218335	alcoholic_acute_pancreatitis_R5	TRUE	reported	218792	55857025	5	NA	Triglycerides to total lipids ratio in very small VLDL || id:met-d-XS_VLDL_TG_pct	TRUE	reported	igd	3	TRUE
met-d-XS_VLDL_TG_pct	rs114536010	T	C	NA	NA	0.026	-0.0654934	0.0123502	2.5e-09	0.02249	0.2725	0.2295	0.2351	NA	28.1221	T	C	FALSE	FALSE	FALSE	jOip5N	19	44897468	457	218335	alcoholic_acute_pancreatitis_R5	TRUE	reported	218792	45400725	19	NA	Triglycerides to total lipids ratio in very small VLDL || id:met-d-XS_VLDL_TG_pct	TRUE	reported	igd	3	TRUE
met-d-XS_VLDL_TG_pct	rs11591147	T	G	NA	NA	0.017458	0.254171	0.0149434	1e-66	0.03609	0.1042	0.1779	0.5582	NA	289.303	T	G	FALSE	FALSE	FALSE	jOip5N	1	55039974	457	218335	alcoholic_acute_pancreatitis_R5	TRUE	reported	218792	55505647	1	NA	Triglycerides to total lipids ratio in very small VLDL || id:met-d-XS_VLDL_TG_pct	TRUE	reported	igd	3	TRUE
met-d-XS_VLDL_TG_pct	rs11644601	C	T	NA	NA	0.296692	-0.0337614	0.0043129	6.09958e-17	0.2862	-0.1424	0.0741	0.0547	NA	61.2777	C	T	FALSE	FALSE	FALSE	jOip5N	16	15078261	457	218335	alcoholic_acute_pancreatitis_R5	TRUE	reported	218792	15172118	16	NA	Triglycerides to total lipids ratio in very small VLDL || id:met-d-XS_VLDL_TG_pct	TRUE	reported	igd	3	TRUE
met-d-XS_VLDL_TG_pct	rs117733303	G	A	NA	NA	0.0185	-0.146307	0.0145545	2.39994e-24	0.0113	-0.4222	0.3199	0.1869	NA	101.05	G	A	FALSE	FALSE	FALSE	jOip5N	6	160501838	457	218335	alcoholic_acute_pancreatitis_R5	TRUE	reported	218792	160922870	6	NA	Triglycerides to total lipids ratio in very small VLDL || id:met-d-XS_VLDL_TG_pct	TRUE	reported	igd	3	TRUE
met-d-XS_VLDL_TG_pct	rs12212146	C	T	NA	NA	0.074301	0.0589129	0.00768257	1.80011e-15	0.0626	0.4388	0.141	0.001862	NA	58.8041	C	T	FALSE	FALSE	FALSE	jOip5N	6	160704422	457	218335	alcoholic_acute_pancreatitis_R5	TRUE	reported	218792	161125454	6	NA	Triglycerides to total lipids ratio in very small VLDL || id:met-d-XS_VLDL_TG_pct	TRUE	reported	igd	3	TRUE
met-d-XS_VLDL_TG_pct	rs1260326	C	T	NA	NA	0.603982	-0.092527	0.00400799	2.69774e-122	0.6493	0.0547	0.0701	0.4355	NA	532.947	C	T	FALSE	FALSE	FALSE	jOip5N	2	27508073	457	218335	alcoholic_acute_pancreatitis_R5	TRUE	reported	218792	27730940	2	NA	Triglycerides to total lipids ratio in very small VLDL || id:met-d-XS_VLDL_TG_pct	TRUE	reported	igd	3	TRUE
met-d-XS_VLDL_TG_pct	rs12740374	T	G	NA	NA	0.221059	0.0481177	0.00471844	1.20005e-24	0.2145	-0.0898	0.0814	0.2701	NA	103.995	T	G	FALSE	FALSE	FALSE	jOip5N	1	109274968	457	218335	alcoholic_acute_pancreatitis_R5	TRUE	reported	218792	109817590	1	NA	Triglycerides to total lipids ratio in very small VLDL || id:met-d-XS_VLDL_TG_pct	TRUE	reported	igd	3	TRUE
met-d-XS_VLDL_TG_pct	rs13107325	T	C	NA	NA	0.074284	0.0471779	0.00748184	1.89998e-10	0.01413	0.4179	0.2846	0.142	NA	39.7613	T	C	FALSE	FALSE	FALSE	jOip5N	4	102267552	457	218335	alcoholic_acute_pancreatitis_R5	TRUE	reported	218792	103188709	4	NA	Triglycerides to total lipids ratio in very small VLDL || id:met-d-XS_VLDL_TG_pct	TRUE	reported	igd	3	TRUE
met-d-XS_VLDL_TG_pct	rs13108218	G	A	NA	NA	0.615355	-0.0287474	0.00406246	7.39946e-14	0.6772	-0.0482	0.0719	0.5029	NA	50.0748	G	A	FALSE	FALSE	FALSE	jOip5N	4	3442204	457	218335	alcoholic_acute_pancreatitis_R5	TRUE	reported	218792	3443931	4	NA	Triglycerides to total lipids ratio in very small VLDL || id:met-d-XS_VLDL_TG_pct	TRUE	reported	igd	3	TRUE
met-d-XS_VLDL_TG_pct	rs13282367	G	T	NA	NA	0.179299	0.0276661	0.00510258	9.09997e-09	0.2179	-0.1437	0.0805	0.07436	NA	29.3979	G	T	FALSE	FALSE	FALSE	jOip5N	8	18387476	457	218335	alcoholic_acute_pancreatitis_R5	TRUE	reported	218792	18244986	8	NA	Triglycerides to total lipids ratio in very small VLDL || id:met-d-XS_VLDL_TG_pct	TRUE	reported	igd	3	TRUE
met-d-XS_VLDL_TG_pct	rs174537	T	G	NA	NA	0.343113	0.0980146	0.00412312	1.90108e-130	0.4135	0.0004	0.0679	0.9955	NA	565.106	T	G	FALSE	FALSE	FALSE	jOip5N	11	61785208	457	218335	alcoholic_acute_pancreatitis_R5	TRUE	reported	218792	61552680	11	NA	Triglycerides to total lipids ratio in very small VLDL || id:met-d-XS_VLDL_TG_pct	TRUE	reported	igd	3	TRUE
met-d-XS_VLDL_TG_pct	rs17875609	T	C	NA	NA	0.023905	0.0718304	0.0132396	3.69999e-08	0.01146	0.2368	0.3341	0.4784	NA	29.4352	T	C	FALSE	FALSE	FALSE	jOip5N	19	45316886	457	218335	alcoholic_acute_pancreatitis_R5	TRUE	reported	218792	45820144	19	NA	Triglycerides to total lipids ratio in very small VLDL || id:met-d-XS_VLDL_TG_pct	TRUE	reported	igd	3	TRUE
met-d-XS_VLDL_TG_pct	rs1801689	C	A	NA	NA	0.030531	-0.0772541	0.0114133	2.09991e-12	0.00968	-0.3682	0.3593	0.3054	NA	45.8164	C	A	FALSE	FALSE	FALSE	jOip5N	17	66214462	457	218335	alcoholic_acute_pancreatitis_R5	TRUE	reported	218792	64210580	17	NA	Triglycerides to total lipids ratio in very small VLDL || id:met-d-XS_VLDL_TG_pct	TRUE	reported	igd	3	TRUE
met-d-XS_VLDL_TG_pct	rs183130	T	C	NA	NA	0.324042	0.0300393	0.00419708	1.29987e-12	0.2796	-0.0438	0.0748	0.5577	NA	51.2254	T	C	FALSE	FALSE	FALSE	jOip5N	16	56957451	457	218335	alcoholic_acute_pancreatitis_R5	TRUE	reported	218792	56991363	16	NA	Triglycerides to total lipids ratio in very small VLDL || id:met-d-XS_VLDL_TG_pct	TRUE	reported	igd	3	TRUE
met-d-XS_VLDL_TG_pct	rs190543502	C	T	NA	NA	0.024112	0.177512	0.0128985	2.09991e-44	0.004857	-0.0309	0.5004	0.9508	NA	189.399	C	T	FALSE	FALSE	FALSE	jOip5N	15	43464986	457	218335	alcoholic_acute_pancreatitis_R5	TRUE	reported	218792	43757184	15	NA	Triglycerides to total lipids ratio in very small VLDL || id:met-d-XS_VLDL_TG_pct	TRUE	reported	igd	3	TRUE
met-d-XS_VLDL_TG_pct	rs2043085	C	T	NA	NA	0.61268	-0.045578	0.00402852	4.30031e-31	0.5793	0.0955	0.0677	0.158	NA	128.003	C	T	FALSE	FALSE	FALSE	jOip5N	15	58388755	457	218335	alcoholic_acute_pancreatitis_R5	TRUE	reported	218792	58680954	15	NA	Triglycerides to total lipids ratio in very small VLDL || id:met-d-XS_VLDL_TG_pct	TRUE	reported	igd	3	TRUE
met-d-XS_VLDL_TG_pct	rs2523764	G	A	NA	NA	0.334565	-0.0315195	0.00414484	9.30037e-15	0.2442	0.1129	0.0799	0.1575	NA	57.8287	G	A	FALSE	FALSE	FALSE	jOip5N	6	29849840	457	218335	alcoholic_acute_pancreatitis_R5	TRUE	reported	218792	29817617	6	NA	Triglycerides to total lipids ratio in very small VLDL || id:met-d-XS_VLDL_TG_pct	TRUE	reported	igd	3	TRUE
met-d-XS_VLDL_TG_pct	rs2618566	T	G	NA	NA	0.660287	0.026084	0.00414695	7.29962e-11	0.6772	-0.0196	0.0718	0.7851	NA	39.5631	T	G	FALSE	FALSE	FALSE	jOip5N	20	17864040	457	218335	alcoholic_acute_pancreatitis_R5	TRUE	reported	218792	17844684	20	NA	Triglycerides to total lipids ratio in very small VLDL || id:met-d-XS_VLDL_TG_pct	TRUE	reported	igd	3	TRUE
met-d-XS_VLDL_TG_pct	rs2642438	G	A	NA	NA	0.703836	-0.0381157	0.0042955	3.40017e-20	0.716	-0.0787	0.0741	0.2881	NA	78.7373	G	A	FALSE	FALSE	FALSE	jOip5N	1	220796686	457	218335	alcoholic_acute_pancreatitis_R5	TRUE	reported	218792	220970028	1	NA	Triglycerides to total lipids ratio in very small VLDL || id:met-d-XS_VLDL_TG_pct	TRUE	reported	igd	3	TRUE
met-d-XS_VLDL_TG_pct	rs2678379	G	A	NA	NA	0.793824	0.0645387	0.00483407	8.49963e-42	0.7337	-0.0003	0.0755	0.9968	NA	178.244	G	A	FALSE	FALSE	FALSE	jOip5N	2	21003688	457	218335	alcoholic_acute_pancreatitis_R5	TRUE	reported	218792	21226560	2	NA	Triglycerides to total lipids ratio in very small VLDL || id:met-d-XS_VLDL_TG_pct	TRUE	reported	igd	3	TRUE
met-d-XS_VLDL_TG_pct	rs28639492	C	T	NA	NA	0.210282	-0.0271395	0.0048185	1.5e-08	0.1893	0.0156	0.0852	0.855	NA	31.7234	C	T	FALSE	FALSE	FALSE	jOip5N	12	122717179	457	218335	alcoholic_acute_pancreatitis_R5	TRUE	reported	218792	123201726	12	NA	Triglycerides to total lipids ratio in very small VLDL || id:met-d-XS_VLDL_TG_pct	TRUE	reported	igd	3	TRUE
met-d-XS_VLDL_TG_pct	rs28752510	A	G	NA	NA	0.45744	0.0387634	0.00394934	1.50003e-23	0.4336	-0.0856	0.0689	0.2142	NA	96.3373	A	G	FALSE	FALSE	FALSE	jOip5N	6	32611849	457	218335	alcoholic_acute_pancreatitis_R5	TRUE	reported	218792	32579626	6	NA	Triglycerides to total lipids ratio in very small VLDL || id:met-d-XS_VLDL_TG_pct	TRUE	reported	igd	3	TRUE
met-d-XS_VLDL_TG_pct	rs28807203	C	A	NA	NA	0.049209	0.109991	0.00909091	1.29987e-33	0.06364	-0.1069	0.1365	0.4334	NA	146.386	C	A	FALSE	FALSE	FALSE	jOip5N	19	44670679	457	218335	alcoholic_acute_pancreatitis_R5	TRUE	reported	218792	45173951	19	NA	Triglycerides to total lipids ratio in very small VLDL || id:met-d-XS_VLDL_TG_pct	TRUE	reported	igd	3	TRUE
met-d-XS_VLDL_TG_pct	rs2925979	C	T	NA	NA	0.69893	-0.036902	0.00427805	3.90032e-18	0.6776	0.0091	0.0714	0.8988	NA	74.406	C	T	FALSE	FALSE	FALSE	jOip5N	16	81501185	457	218335	alcoholic_acute_pancreatitis_R5	TRUE	reported	218792	81534790	16	NA	Triglycerides to total lipids ratio in very small VLDL || id:met-d-XS_VLDL_TG_pct	TRUE	reported	igd	3	TRUE
met-d-XS_VLDL_TG_pct	rs2927468	G	A	NA	NA	0.523267	-0.0424383	0.00396852	1.29987e-28	0.5243	-0.0235	0.0672	0.7267	NA	114.356	G	A	FALSE	FALSE	FALSE	jOip5N	19	44854682	457	218335	alcoholic_acute_pancreatitis_R5	TRUE	reported	218792	45357939	19	NA	Triglycerides to total lipids ratio in very small VLDL || id:met-d-XS_VLDL_TG_pct	TRUE	reported	igd	3	TRUE
met-d-XS_VLDL_TG_pct	rs2954038	A	C	NA	NA	0.698665	-0.0517177	0.00427366	1.29987e-35	0.7409	-0.0684	0.0761	0.3684	NA	146.446	A	C	FALSE	FALSE	FALSE	jOip5N	8	125495147	457	218335	alcoholic_acute_pancreatitis_R5	TRUE	reported	218792	126507389	8	NA	Triglycerides to total lipids ratio in very small VLDL || id:met-d-XS_VLDL_TG_pct	TRUE	reported	igd	3	TRUE
met-d-XS_VLDL_TG_pct	rs2972143	G	A	NA	NA	0.645875	0.0464322	0.00409206	1e-29	0.6389	0.0723	0.0696	0.2989	NA	128.752	G	A	FALSE	FALSE	FALSE	jOip5N	2	226251649	457	218335	alcoholic_acute_pancreatitis_R5	TRUE	reported	218792	227116365	2	NA	Triglycerides to total lipids ratio in very small VLDL || id:met-d-XS_VLDL_TG_pct	TRUE	reported	igd	3	TRUE
met-d-XS_VLDL_TG_pct	rs35163364	T	C	NA	NA	0.432064	-0.0252478	0.00397401	3.2e-10	0.317	0.0206	0.0723	0.7753	NA	40.3635	T	C	FALSE	FALSE	FALSE	jOip5N	7	129092732	457	218335	alcoholic_acute_pancreatitis_R5	TRUE	reported	218792	128732786	7	NA	Triglycerides to total lipids ratio in very small VLDL || id:met-d-XS_VLDL_TG_pct	TRUE	reported	igd	3	TRUE
met-d-XS_VLDL_TG_pct	rs386397	G	A	NA	NA	0.688294	0.0236539	0.00422575	4.60002e-08	0.6959	-0.0384	0.0726	0.5967	NA	31.3327	G	A	FALSE	FALSE	FALSE	jOip5N	2	21228955	457	218335	alcoholic_acute_pancreatitis_R5	TRUE	reported	218792	21451827	2	NA	Triglycerides to total lipids ratio in very small VLDL || id:met-d-XS_VLDL_TG_pct	TRUE	reported	igd	3	TRUE
met-d-XS_VLDL_TG_pct	rs4299376	T	G	NA	NA	0.676279	0.0371534	0.00420045	1.39991e-20	0.7832	0.0853	0.0817	0.2964	NA	78.2358	T	G	FALSE	FALSE	FALSE	jOip5N	2	43845437	457	218335	alcoholic_acute_pancreatitis_R5	TRUE	reported	218792	44072576	2	NA	Triglycerides to total lipids ratio in very small VLDL || id:met-d-XS_VLDL_TG_pct	TRUE	reported	igd	3	TRUE
met-d-XS_VLDL_TG_pct	rs4722551	C	T	NA	NA	0.158088	-0.0452424	0.00537196	2.39994e-18	0.2155	0.141	0.0814	0.08308	NA	70.9293	C	T	FALSE	FALSE	FALSE	jOip5N	7	25952206	457	218335	alcoholic_acute_pancreatitis_R5	TRUE	reported	218792	25991826	7	NA	Triglycerides to total lipids ratio in very small VLDL || id:met-d-XS_VLDL_TG_pct	TRUE	reported	igd	3	TRUE
met-d-XS_VLDL_TG_pct	rs472495	T	G	NA	NA	0.649117	-0.028394	0.00410502	9.20026e-12	0.5766	0.1444	0.0677	0.03297	NA	47.8435	T	G	FALSE	FALSE	FALSE	jOip5N	1	55055640	457	218335	alcoholic_acute_pancreatitis_R5	TRUE	reported	218792	55521313	1	NA	Triglycerides to total lipids ratio in very small VLDL || id:met-d-XS_VLDL_TG_pct	TRUE	reported	igd	3	TRUE
met-d-XS_VLDL_TG_pct	rs4814176	C	T	NA	NA	0.608183	-0.0294477	0.00403195	2.39994e-13	0.6581	-0.0696	0.0705	0.3236	NA	53.3424	C	T	FALSE	FALSE	FALSE	jOip5N	20	12978750	457	218335	alcoholic_acute_pancreatitis_R5	TRUE	reported	218792	12959398	20	NA	Triglycerides to total lipids ratio in very small VLDL || id:met-d-XS_VLDL_TG_pct	TRUE	reported	igd	3	TRUE
met-d-XS_VLDL_TG_pct	rs632057	G	T	NA	NA	0.627779	-0.0258805	0.00405867	4.20001e-10	0.5714	-0.0684	0.0676	0.3119	NA	40.661	G	T	FALSE	FALSE	FALSE	jOip5N	6	139512875	457	218335	alcoholic_acute_pancreatitis_R5	TRUE	reported	218792	139834012	6	NA	Triglycerides to total lipids ratio in very small VLDL || id:met-d-XS_VLDL_TG_pct	TRUE	reported	igd	3	TRUE
met-d-XS_VLDL_TG_pct	rs653178	T	C	NA	NA	0.51605	-0.025326	0.00393209	2.09991e-11	0.584	-0.059	0.0679	0.3848	NA	41.4845	T	C	FALSE	FALSE	FALSE	jOip5N	12	111569952	457	218335	alcoholic_acute_pancreatitis_R5	TRUE	reported	218792	112007756	12	NA	Triglycerides to total lipids ratio in very small VLDL || id:met-d-XS_VLDL_TG_pct	TRUE	reported	igd	3	TRUE
met-d-XS_VLDL_TG_pct	rs6764884	T	G	NA	NA	0.143355	0.0325086	0.00563263	4.09996e-09	0.1326	-0.0336	0.0987	0.7331	NA	33.31	T	G	FALSE	FALSE	FALSE	jOip5N	3	172535888	457	218335	alcoholic_acute_pancreatitis_R5	TRUE	reported	218792	172253678	3	NA	Triglycerides to total lipids ratio in very small VLDL || id:met-d-XS_VLDL_TG_pct	TRUE	reported	igd	3	TRUE
met-d-XS_VLDL_TG_pct	rs6905288	A	G	NA	NA	0.568549	0.0316235	0.00395172	2.80027e-16	0.5672	0.051	0.0678	0.4517	NA	64.0394	A	G	FALSE	FALSE	FALSE	jOip5N	6	43791136	457	218335	alcoholic_acute_pancreatitis_R5	TRUE	reported	218792	43758873	6	NA	Triglycerides to total lipids ratio in very small VLDL || id:met-d-XS_VLDL_TG_pct	TRUE	reported	igd	3	TRUE
met-d-XS_VLDL_TG_pct	rs72555385	G	A	NA	NA	0.04931	0.0689577	0.00910808	1e-14	0.02292	-0.1057	0.2296	0.6454	NA	57.3207	G	A	FALSE	FALSE	FALSE	jOip5N	7	73709143	457	218335	alcoholic_acute_pancreatitis_R5	TRUE	reported	218792	73123473	7	NA	Triglycerides to total lipids ratio in very small VLDL || id:met-d-XS_VLDL_TG_pct	TRUE	reported	igd	3	TRUE
met-d-XS_VLDL_TG_pct	rs72647336	A	G	NA	NA	0.056912	0.0624906	0.00913166	2.09991e-11	0.0384	-0.135	0.1776	0.4473	NA	46.8306	A	G	FALSE	FALSE	FALSE	jOip5N	8	125432813	457	218335	alcoholic_acute_pancreatitis_R5	TRUE	reported	218792	126445055	8	NA	Triglycerides to total lipids ratio in very small VLDL || id:met-d-XS_VLDL_TG_pct	TRUE	reported	igd	3	TRUE
met-d-XS_VLDL_TG_pct	rs72836561	T	C	NA	NA	0.031483	0.12639	0.0112432	3.69999e-30	0.03216	0.2966	0.1912	0.1208	NA	126.37	T	C	FALSE	FALSE	FALSE	jOip5N	17	43848758	457	218335	alcoholic_acute_pancreatitis_R5	TRUE	reported	218792	41926126	17	NA	Triglycerides to total lipids ratio in very small VLDL || id:met-d-XS_VLDL_TG_pct	TRUE	reported	igd	3	TRUE
met-d-XS_VLDL_TG_pct	rs72896994	A	C	NA	NA	0.095799	-0.0367143	0.006665	7.10003e-09	0.057	-0.013	0.1474	0.9295	NA	30.3438	A	C	FALSE	FALSE	FALSE	jOip5N	1	50425445	457	218335	alcoholic_acute_pancreatitis_R5	TRUE	reported	218792	50891117	1	NA	Triglycerides to total lipids ratio in very small VLDL || id:met-d-XS_VLDL_TG_pct	TRUE	reported	igd	3	TRUE
met-d-XS_VLDL_TG_pct	rs72959041	A	G	NA	NA	0.04962	0.0515573	0.00917421	8.99995e-09	0.06482	0.2329	0.1361	0.08706	NA	31.5822	A	G	FALSE	FALSE	FALSE	jOip5N	6	127133748	457	218335	alcoholic_acute_pancreatitis_R5	TRUE	reported	218792	127454893	6	NA	Triglycerides to total lipids ratio in very small VLDL || id:met-d-XS_VLDL_TG_pct	TRUE	reported	igd	3	TRUE
met-d-XS_VLDL_TG_pct	rs73015021	G	A	NA	NA	0.120658	0.108642	0.00600375	5.50047e-77	0.09927	-0.0166	0.1134	0.8835	NA	327.454	G	A	FALSE	FALSE	FALSE	jOip5N	19	11082239	457	218335	alcoholic_acute_pancreatitis_R5	TRUE	reported	218792	11192915	19	NA	Triglycerides to total lipids ratio in very small VLDL || id:met-d-XS_VLDL_TG_pct	TRUE	reported	igd	3	TRUE
met-d-XS_VLDL_TG_pct	rs7359336	A	G	NA	NA	0.587599	0.0219708	0.00400295	1.89998e-08	0.569	0.0603	0.0675	0.3713	NA	30.1253	A	G	FALSE	FALSE	FALSE	jOip5N	16	69699557	457	218335	alcoholic_acute_pancreatitis_R5	TRUE	reported	218792	69733460	16	NA	Triglycerides to total lipids ratio in very small VLDL || id:met-d-XS_VLDL_TG_pct	TRUE	reported	igd	3	TRUE
met-d-XS_VLDL_TG_pct	rs7679	C	T	NA	NA	0.186404	0.108132	0.00505173	4.10204e-108	0.1483	0.1526	0.0942	0.1051	NA	458.172	C	T	FALSE	FALSE	FALSE	jOip5N	20	45947863	457	218335	alcoholic_acute_pancreatitis_R5	TRUE	reported	218792	44576502	20	NA	Triglycerides to total lipids ratio in very small VLDL || id:met-d-XS_VLDL_TG_pct	TRUE	reported	igd	3	TRUE
met-d-XS_VLDL_TG_pct	rs7707394	A	G	NA	NA	0.357078	-0.0351523	0.00409111	1.59993e-17	0.3729	-0.0449	0.0692	0.5163	NA	73.8287	A	G	FALSE	FALSE	FALSE	jOip5N	5	75177114	457	218335	alcoholic_acute_pancreatitis_R5	TRUE	reported	218792	74472939	5	NA	Triglycerides to total lipids ratio in very small VLDL || id:met-d-XS_VLDL_TG_pct	TRUE	reported	igd	3	TRUE
met-d-XS_VLDL_TG_pct	rs7733436	T	C	NA	NA	0.381473	-0.0448176	0.00403989	1.9002e-28	0.4432	-0.0879	0.0673	0.1912	NA	123.072	T	C	FALSE	FALSE	FALSE	jOip5N	5	75370667	457	218335	alcoholic_acute_pancreatitis_R5	TRUE	reported	218792	74666492	5	NA	Triglycerides to total lipids ratio in very small VLDL || id:met-d-XS_VLDL_TG_pct	TRUE	reported	igd	3	TRUE
met-d-XS_VLDL_TG_pct	rs77542162	G	A	NA	NA	0.022667	-0.129995	0.0132044	6.00067e-24	0.006739	-0.0853	0.4518	0.8503	NA	96.9206	G	A	FALSE	FALSE	FALSE	jOip5N	17	69085137	457	218335	alcoholic_acute_pancreatitis_R5	TRUE	reported	218792	67081278	17	NA	Triglycerides to total lipids ratio in very small VLDL || id:met-d-XS_VLDL_TG_pct	TRUE	reported	igd	3	TRUE
met-d-XS_VLDL_TG_pct	rs78058190	A	G	NA	NA	0.0501	0.0785354	0.0101538	1.80011e-16	0.0823	0.0996	0.123	0.4181	NA	59.8238	A	G	FALSE	FALSE	FALSE	jOip5N	2	218835276	457	218335	alcoholic_acute_pancreatitis_R5	TRUE	reported	218792	219699999	2	NA	Triglycerides to total lipids ratio in very small VLDL || id:met-d-XS_VLDL_TG_pct	TRUE	reported	igd	3	TRUE
met-d-XS_VLDL_TG_pct	rs8103315	A	C	NA	NA	0.135789	-0.0528432	0.00588145	2.39994e-18	0.1871	-0.1096	0.086	0.2026	NA	80.7253	A	C	FALSE	FALSE	FALSE	jOip5N	19	44750911	457	218335	alcoholic_acute_pancreatitis_R5	TRUE	reported	218792	45254168	19	NA	Triglycerides to total lipids ratio in very small VLDL || id:met-d-XS_VLDL_TG_pct	TRUE	reported	igd	3	TRUE
met-d-XS_VLDL_TG_pct	rs9677933	T	C	NA	NA	0.158673	-0.0307855	0.00536572	2.69998e-08	0.1551	-0.0304	0.093	0.7435	NA	32.9182	T	C	FALSE	FALSE	FALSE	jOip5N	2	120579704	457	218335	alcoholic_acute_pancreatitis_R5	TRUE	reported	218792	121337280	2	NA	Triglycerides to total lipids ratio in very small VLDL || id:met-d-XS_VLDL_TG_pct	TRUE	reported	igd	3	TRUE
met-d-M_HDL_FC	rs10184004	T	C	NA	NA	0.4061	0.0231609	0.00382712	2.69998e-10	0.3577	0.09	0.0699	0.1978	NA	36.6241	T	C	FALSE	FALSE	FALSE	jOip5N	2	164651879	457	218335	alcoholic_acute_pancreatitis_R5	TRUE	reported	218792	165508389	2	NA	Free cholesterol in medium HDL || id:met-d-M_HDL_FC	TRUE	reported	igd	3	TRUE
met-d-M_HDL_FC	rs11057692	G	A	NA	NA	0.236262	-0.0227444	0.00447155	4.90004e-08	0.3089	-0.1234	0.0727	0.08975	NA	25.8722	G	A	FALSE	FALSE	FALSE	jOip5N	12	124586481	457	218335	alcoholic_acute_pancreatitis_R5	TRUE	reported	218792	125071027	12	NA	Free cholesterol in medium HDL || id:met-d-M_HDL_FC	TRUE	reported	igd	3	TRUE
met-d-M_HDL_FC	rs112001035	A	G	NA	NA	0.059725	-0.0526432	0.00808479	2e-10	0.08066	0.0963	0.1223	0.4311	NA	42.3982	A	G	FALSE	FALSE	FALSE	jOip5N	17	68827664	457	218335	alcoholic_acute_pancreatitis_R5	TRUE	reported	218792	66823805	17	NA	Free cholesterol in medium HDL || id:met-d-M_HDL_FC	TRUE	reported	igd	3	TRUE
met-d-M_HDL_FC	rs112495680	G	A	NA	NA	0.133419	-0.0357031	0.00555165	8.49963e-11	0.1348	0.0521	0.0995	0.6009	NA	41.3588	G	A	FALSE	FALSE	FALSE	jOip5N	6	34255321	457	218335	alcoholic_acute_pancreatitis_R5	TRUE	reported	218792	34223098	6	NA	Free cholesterol in medium HDL || id:met-d-M_HDL_FC	TRUE	reported	igd	3	TRUE
met-d-M_HDL_FC	rs116843064	A	G	NA	NA	0.019852	0.167066	0.0134865	7.00003e-37	0.02744	-0.0324	0.2068	0.8753	NA	153.454	A	G	FALSE	FALSE	FALSE	jOip5N	19	8364439	457	218335	alcoholic_acute_pancreatitis_R5	TRUE	reported	218792	8429323	19	NA	Free cholesterol in medium HDL || id:met-d-M_HDL_FC	TRUE	reported	igd	3	TRUE
met-d-M_HDL_FC	rs11751347	T	C	NA	NA	0.102256	-0.0362237	0.00624074	2.39999e-09	0.08746	0.2944	0.1197	0.01391	NA	33.691	T	C	FALSE	FALSE	FALSE	jOip5N	6	160671406	457	218335	alcoholic_acute_pancreatitis_R5	TRUE	reported	218792	161092438	6	NA	Free cholesterol in medium HDL || id:met-d-M_HDL_FC	TRUE	reported	igd	3	TRUE
met-d-M_HDL_FC	rs11789603	T	C	NA	NA	0.108813	0.0551466	0.00605176	5.00035e-19	0.07536	-0.0176	0.1296	0.8919	NA	83.0375	T	C	FALSE	FALSE	FALSE	jOip5N	9	104884738	457	218335	alcoholic_acute_pancreatitis_R5	TRUE	reported	218792	107647019	9	NA	Free cholesterol in medium HDL || id:met-d-M_HDL_FC	TRUE	reported	igd	3	TRUE
met-d-M_HDL_FC	rs1260326	C	T	NA	NA	0.603982	-0.032275	0.00384172	1.99986e-16	0.6493	0.0547	0.0701	0.4355	NA	70.5799	C	T	FALSE	FALSE	FALSE	jOip5N	2	27508073	457	218335	alcoholic_acute_pancreatitis_R5	TRUE	reported	218792	27730940	2	NA	Free cholesterol in medium HDL || id:met-d-M_HDL_FC	TRUE	reported	igd	3	TRUE
met-d-M_HDL_FC	rs12721046	A	G	NA	NA	0.157693	-0.0489283	0.00516802	1.10002e-21	0.2493	-0.0207	0.0773	0.7887	NA	89.6338	A	G	FALSE	FALSE	FALSE	jOip5N	19	44917997	457	218335	alcoholic_acute_pancreatitis_R5	TRUE	reported	218792	45421254	19	NA	Free cholesterol in medium HDL || id:met-d-M_HDL_FC	TRUE	reported	igd	3	TRUE
met-d-M_HDL_FC	rs13107325	T	C	NA	NA	0.074284	-0.0701645	0.00716557	5.70033e-24	0.01413	0.4179	0.2846	0.142	NA	95.8812	T	C	FALSE	FALSE	FALSE	jOip5N	4	102267552	457	218335	alcoholic_acute_pancreatitis_R5	TRUE	reported	218792	103188709	4	NA	Free cholesterol in medium HDL || id:met-d-M_HDL_FC	TRUE	reported	igd	3	TRUE
met-d-M_HDL_FC	rs139915535	G	A	NA	NA	0.018003	-0.126954	0.0141765	9.70063e-21	0.002715	-0.6066	0.6661	0.3625	NA	80.1964	G	A	FALSE	FALSE	FALSE	jOip5N	8	19908722	457	218335	alcoholic_acute_pancreatitis_R5	TRUE	reported	218792	19766233	8	NA	Free cholesterol in medium HDL || id:met-d-M_HDL_FC	TRUE	reported	igd	3	TRUE
met-d-M_HDL_FC	rs15285	T	C	NA	NA	0.286536	0.0876401	0.00415777	1.80011e-100	0.2583	0.0087	0.0763	0.9094	NA	444.309	T	C	FALSE	FALSE	FALSE	jOip5N	8	19967156	457	218335	alcoholic_acute_pancreatitis_R5	TRUE	reported	218792	19824667	8	NA	Free cholesterol in medium HDL || id:met-d-M_HDL_FC	TRUE	reported	igd	3	TRUE
met-d-M_HDL_FC	rs174574	C	A	NA	NA	0.649404	0.0521278	0.00393133	5.50047e-43	0.5857	0.0128	0.0679	0.851	NA	175.817	C	A	FALSE	FALSE	FALSE	jOip5N	11	61832870	457	218335	alcoholic_acute_pancreatitis_R5	TRUE	reported	218792	61600342	11	NA	Free cholesterol in medium HDL || id:met-d-M_HDL_FC	TRUE	reported	igd	3	TRUE
met-d-M_HDL_FC	rs17696736	G	A	NA	NA	0.430239	-0.0188936	0.00379962	2.69998e-08	0.3989	0.0571	0.0683	0.403	NA	24.7257	G	A	FALSE	FALSE	FALSE	jOip5N	12	112049014	457	218335	alcoholic_acute_pancreatitis_R5	TRUE	reported	218792	112486818	12	NA	Free cholesterol in medium HDL || id:met-d-M_HDL_FC	TRUE	reported	igd	3	TRUE
met-d-M_HDL_FC	rs1800961	T	C	NA	NA	0.030197	-0.118993	0.0109802	4.19952e-27	0.04537	-0.1496	0.1597	0.349	NA	117.442	T	C	FALSE	FALSE	FALSE	jOip5N	20	44413724	457	218335	alcoholic_acute_pancreatitis_R5	TRUE	reported	218792	43042364	20	NA	Free cholesterol in medium HDL || id:met-d-M_HDL_FC	TRUE	reported	igd	3	TRUE
met-d-M_HDL_FC	rs193084249	G	A	NA	NA	0.023362	-0.0973152	0.0127009	1.99986e-14	0.03879	0.0958	0.173	0.5797	NA	58.7073	G	A	FALSE	FALSE	FALSE	jOip5N	1	26661155	457	218335	alcoholic_acute_pancreatitis_R5	TRUE	reported	218792	26987646	1	NA	Free cholesterol in medium HDL || id:met-d-M_HDL_FC	TRUE	reported	igd	3	TRUE
met-d-M_HDL_FC	rs2043085	C	T	NA	NA	0.61268	-0.11197	0.00385424	7.29458e-191	0.5793	0.0955	0.0677	0.158	NA	843.968	C	T	FALSE	FALSE	FALSE	jOip5N	15	58388755	457	218335	alcoholic_acute_pancreatitis_R5	TRUE	reported	218792	58680954	15	NA	Free cholesterol in medium HDL || id:met-d-M_HDL_FC	TRUE	reported	igd	3	TRUE
met-d-M_HDL_FC	rs2066714	C	T	NA	NA	0.128934	0.0317102	0.00558854	3.40001e-09	0.09439	-0.0212	0.1141	0.8527	NA	32.1959	C	T	FALSE	FALSE	FALSE	jOip5N	9	104824472	457	218335	alcoholic_acute_pancreatitis_R5	TRUE	reported	218792	107586753	9	NA	Free cholesterol in medium HDL || id:met-d-M_HDL_FC	TRUE	reported	igd	3	TRUE
met-d-M_HDL_FC	rs2070895	A	G	NA	NA	0.218687	0.121926	0.00454447	1.90108e-165	0.2582	0.1328	0.0762	0.08138	NA	719.824	A	G	FALSE	FALSE	FALSE	jOip5N	15	58431740	457	218335	alcoholic_acute_pancreatitis_R5	TRUE	reported	218792	58723939	15	NA	Free cholesterol in medium HDL || id:met-d-M_HDL_FC	TRUE	reported	igd	3	TRUE
met-d-M_HDL_FC	rs2176040	G	A	NA	NA	0.646743	-0.0302586	0.00392271	1.99986e-16	0.6389	0.0747	0.0696	0.2828	NA	59.5011	G	A	FALSE	FALSE	FALSE	jOip5N	2	226228086	457	218335	alcoholic_acute_pancreatitis_R5	TRUE	reported	218792	227092802	2	NA	Free cholesterol in medium HDL || id:met-d-M_HDL_FC	TRUE	reported	igd	3	TRUE
met-d-M_HDL_FC	rs2229357	A	G	NA	NA	0.240928	0.0232484	0.00438241	4e-08	0.233	-0.1424	0.0795	0.07321	NA	28.1423	A	G	FALSE	FALSE	FALSE	jOip5N	12	57449928	457	218335	alcoholic_acute_pancreatitis_R5	TRUE	reported	218792	57843711	12	NA	Free cholesterol in medium HDL || id:met-d-M_HDL_FC	TRUE	reported	igd	3	TRUE
met-d-M_HDL_FC	rs2236252	T	C	NA	NA	0.167034	-0.028771	0.00503312	3.69999e-09	0.1473	-0.0898	0.0944	0.3415	NA	32.6765	T	C	FALSE	FALSE	FALSE	jOip5N	20	17616886	457	218335	alcoholic_acute_pancreatitis_R5	TRUE	reported	218792	17597531	20	NA	Free cholesterol in medium HDL || id:met-d-M_HDL_FC	TRUE	reported	igd	3	TRUE
met-d-M_HDL_FC	rs2245221	A	G	NA	NA	0.558967	0.0333713	0.0038128	1.29987e-17	0.6517	0.0358	0.071	0.6146	NA	76.6052	A	G	FALSE	FALSE	FALSE	jOip5N	8	115612652	457	218335	alcoholic_acute_pancreatitis_R5	TRUE	reported	218792	116624879	8	NA	Free cholesterol in medium HDL || id:met-d-M_HDL_FC	TRUE	reported	igd	3	TRUE
met-d-M_HDL_FC	rs2298428	T	C	NA	NA	0.182554	-0.040189	0.00486911	2.70023e-17	0.2896	0.062	0.0735	0.3987	NA	68.1264	T	C	FALSE	FALSE	FALSE	jOip5N	22	21628603	457	218335	alcoholic_acute_pancreatitis_R5	TRUE	reported	218792	21982892	22	NA	Free cholesterol in medium HDL || id:met-d-M_HDL_FC	TRUE	reported	igd	3	TRUE
met-d-M_HDL_FC	rs2494748	T	C	NA	NA	0.616244	-0.0197507	0.00387231	4e-08	0.6079	-0.0747	0.0688	0.2775	NA	26.0151	T	C	FALSE	FALSE	FALSE	jOip5N	14	104792555	457	218335	alcoholic_acute_pancreatitis_R5	TRUE	reported	218792	105258892	14	NA	Free cholesterol in medium HDL || id:met-d-M_HDL_FC	TRUE	reported	igd	3	TRUE
met-d-M_HDL_FC	rs2642438	G	A	NA	NA	0.703836	0.0370849	0.00411661	1.59993e-20	0.716	-0.0787	0.0741	0.2881	NA	81.1549	G	A	FALSE	FALSE	FALSE	jOip5N	1	220796686	457	218335	alcoholic_acute_pancreatitis_R5	TRUE	reported	218792	220970028	1	NA	Free cholesterol in medium HDL || id:met-d-M_HDL_FC	TRUE	reported	igd	3	TRUE
met-d-M_HDL_FC	rs267738	G	T	NA	NA	0.219647	0.0336979	0.00453583	8.4004e-15	0.1922	0.1125	0.0855	0.1881	NA	55.194	G	T	FALSE	FALSE	FALSE	jOip5N	1	150968149	457	218335	alcoholic_acute_pancreatitis_R5	TRUE	reported	218792	150940625	1	NA	Free cholesterol in medium HDL || id:met-d-M_HDL_FC	TRUE	reported	igd	3	TRUE
met-d-M_HDL_FC	rs2740488	C	A	NA	NA	0.265313	-0.0432875	0.00426927	4.19952e-25	0.197	-0.0062	0.0851	0.9421	NA	102.806	C	A	FALSE	FALSE	FALSE	jOip5N	9	104899461	457	218335	alcoholic_acute_pancreatitis_R5	TRUE	reported	218792	107661742	9	NA	Free cholesterol in medium HDL || id:met-d-M_HDL_FC	TRUE	reported	igd	3	TRUE
met-d-M_HDL_FC	rs2792735	A	G	NA	NA	0.720334	-0.0414039	0.00418655	2.90001e-24	0.6683	-0.0215	0.0708	0.7609	NA	97.807	A	G	FALSE	FALSE	FALSE	jOip5N	10	112162067	457	218335	alcoholic_acute_pancreatitis_R5	TRUE	reported	218792	113921825	10	NA	Free cholesterol in medium HDL || id:met-d-M_HDL_FC	TRUE	reported	igd	3	TRUE
met-d-M_HDL_FC	rs28818616	C	T	NA	NA	0.349772	-0.0210986	0.00396373	4.30002e-08	0.2626	0.1635	0.0764	0.03235	NA	28.3334	C	T	FALSE	FALSE	FALSE	jOip5N	3	15551054	457	218335	alcoholic_acute_pancreatitis_R5	TRUE	reported	218792	15592561	3	NA	Free cholesterol in medium HDL || id:met-d-M_HDL_FC	TRUE	reported	igd	3	TRUE
met-d-M_HDL_FC	rs2925979	C	T	NA	NA	0.69893	0.0307529	0.00408445	1.9002e-15	0.6776	0.0091	0.0714	0.8988	NA	56.6898	C	T	FALSE	FALSE	FALSE	jOip5N	16	81501185	457	218335	alcoholic_acute_pancreatitis_R5	TRUE	reported	218792	81534790	16	NA	Free cholesterol in medium HDL || id:met-d-M_HDL_FC	TRUE	reported	igd	3	TRUE
met-d-M_HDL_FC	rs34663616	A	C	NA	NA	0.13765	0.0366718	0.00556935	1.69981e-11	0.1436	0.1222	0.0955	0.2006	NA	43.3566	A	C	FALSE	FALSE	FALSE	jOip5N	15	58277131	457	218335	alcoholic_acute_pancreatitis_R5	TRUE	reported	218792	58569330	15	NA	Free cholesterol in medium HDL || id:met-d-M_HDL_FC	TRUE	reported	igd	3	TRUE
met-d-M_HDL_FC	rs34707604	C	T	NA	NA	0.258517	0.0252809	0.0045385	3.09999e-09	0.2628	0.0111	0.0772	0.8854	NA	31.0285	C	T	FALSE	FALSE	FALSE	jOip5N	4	68625738	457	218335	alcoholic_acute_pancreatitis_R5	TRUE	reported	218792	69491456	4	NA	Free cholesterol in medium HDL || id:met-d-M_HDL_FC	TRUE	reported	igd	3	TRUE
met-d-M_HDL_FC	rs34955778	C	T	NA	NA	0.419986	-0.020765	0.00380255	3.79997e-08	0.4399	0.0024	0.0675	0.9712	NA	29.8204	C	T	FALSE	FALSE	FALSE	jOip5N	16	15045737	457	218335	alcoholic_acute_pancreatitis_R5	TRUE	reported	218792	15139594	16	NA	Free cholesterol in medium HDL || id:met-d-M_HDL_FC	TRUE	reported	igd	3	TRUE
met-d-M_HDL_FC	rs35135293	T	C	NA	NA	0.516746	-0.0275305	0.00377727	9.60064e-14	0.5882	-0.0735	0.0682	0.2809	NA	53.1217	T	C	FALSE	FALSE	FALSE	jOip5N	2	20163905	457	218335	alcoholic_acute_pancreatitis_R5	TRUE	reported	218792	20363666	2	NA	Free cholesterol in medium HDL || id:met-d-M_HDL_FC	TRUE	reported	igd	3	TRUE
met-d-M_HDL_FC	rs35184771	T	G	NA	NA	0.352775	-0.0365938	0.00392392	1.69981e-20	0.358	-0.0204	0.0727	0.7791	NA	86.9711	T	G	FALSE	FALSE	FALSE	jOip5N	11	47453637	457	218335	alcoholic_acute_pancreatitis_R5	TRUE	reported	218792	47475189	11	NA	Free cholesterol in medium HDL || id:met-d-M_HDL_FC	TRUE	reported	igd	3	TRUE
met-d-M_HDL_FC	rs3735687	G	A	NA	NA	0.42282	-0.0242715	0.00382112	9.59997e-10	0.4119	0.1284	0.0679	0.05854	NA	40.3471	G	A	FALSE	FALSE	FALSE	jOip5N	7	1026661	457	218335	alcoholic_acute_pancreatitis_R5	TRUE	reported	218792	1066297	7	NA	Free cholesterol in medium HDL || id:met-d-M_HDL_FC	TRUE	reported	igd	3	TRUE
met-d-M_HDL_FC	rs3764261	A	C	NA	NA	0.324423	0.182245	0.00400481	1e-200	0.2794	-0.0485	0.0747	0.5165	NA	2070.84	A	C	FALSE	FALSE	FALSE	jOip5N	16	56959412	457	218335	alcoholic_acute_pancreatitis_R5	TRUE	reported	218792	56993324	16	NA	Free cholesterol in medium HDL || id:met-d-M_HDL_FC	TRUE	reported	igd	3	TRUE
met-d-M_HDL_FC	rs3768321	T	G	NA	NA	0.19653	-0.0389319	0.00473756	1.10002e-17	0.1647	0.0387	0.0905	0.6687	NA	67.5308	T	G	FALSE	FALSE	FALSE	jOip5N	1	39570256	457	218335	alcoholic_acute_pancreatitis_R5	TRUE	reported	218792	40035928	1	NA	Free cholesterol in medium HDL || id:met-d-M_HDL_FC	TRUE	reported	igd	3	TRUE
met-d-M_HDL_FC	rs41272663	A	C	NA	NA	0.264008	0.0247416	0.00426147	6.59994e-09	0.2697	0.0096	0.0754	0.8986	NA	33.7083	A	C	FALSE	FALSE	FALSE	jOip5N	2	210437903	457	218335	alcoholic_acute_pancreatitis_R5	TRUE	reported	218792	211302627	2	NA	Free cholesterol in medium HDL || id:met-d-M_HDL_FC	TRUE	reported	igd	3	TRUE
met-d-M_HDL_FC	rs4240624	A	G	NA	NA	0.909226	0.098838	0.00654551	2.99985e-52	0.8572	-0.0523	0.1026	0.6099	NA	228.014	A	G	FALSE	FALSE	FALSE	jOip5N	8	9326721	457	218335	alcoholic_acute_pancreatitis_R5	TRUE	reported	218792	9184231	8	NA	Free cholesterol in medium HDL || id:met-d-M_HDL_FC	TRUE	reported	igd	3	TRUE
met-d-M_HDL_FC	rs4846921	A	G	NA	NA	0.613228	0.049431	0.00385589	5.79963e-39	0.5608	-0.0443	0.0675	0.5119	NA	164.342	A	G	FALSE	FALSE	FALSE	jOip5N	1	230168606	457	218335	alcoholic_acute_pancreatitis_R5	TRUE	reported	218792	230304352	1	NA	Free cholesterol in medium HDL || id:met-d-M_HDL_FC	TRUE	reported	igd	3	TRUE
met-d-M_HDL_FC	rs4969141	T	C	NA	NA	0.489523	0.0210906	0.00377128	1.6e-08	0.6197	-0.0835	0.069	0.226	NA	31.2752	T	C	FALSE	FALSE	FALSE	jOip5N	17	78395572	457	218335	alcoholic_acute_pancreatitis_R5	TRUE	reported	218792	76391653	17	NA	Free cholesterol in medium HDL || id:met-d-M_HDL_FC	TRUE	reported	igd	3	TRUE
met-d-M_HDL_FC	rs5167	G	T	NA	NA	0.352265	0.0480265	0.00393123	8.10028e-35	0.4146	-0.0467	0.0683	0.4944	NA	149.247	G	T	FALSE	FALSE	FALSE	jOip5N	19	44945208	457	218335	alcoholic_acute_pancreatitis_R5	TRUE	reported	218792	45448465	19	NA	Free cholesterol in medium HDL || id:met-d-M_HDL_FC	TRUE	reported	igd	3	TRUE
met-d-M_HDL_FC	rs583104	T	G	NA	NA	0.773381	-0.0296471	0.00448356	1.10002e-11	0.781	0.0817	0.0808	0.3123	NA	43.7239	T	G	FALSE	FALSE	FALSE	jOip5N	1	109278685	457	218335	alcoholic_acute_pancreatitis_R5	TRUE	reported	218792	109821307	1	NA	Free cholesterol in medium HDL || id:met-d-M_HDL_FC	TRUE	reported	igd	3	TRUE
met-d-M_HDL_FC	rs60847460	T	C	NA	NA	0.143326	-0.0380029	0.00538458	3.10027e-12	0.1286	-0.0776	0.1007	0.4412	NA	49.8115	T	C	FALSE	FALSE	FALSE	jOip5N	10	112224000	457	218335	alcoholic_acute_pancreatitis_R5	TRUE	reported	218792	113983758	10	NA	Free cholesterol in medium HDL || id:met-d-M_HDL_FC	TRUE	reported	igd	3	TRUE
met-d-M_HDL_FC	rs61805076	C	T	NA	NA	0.334061	-0.027654	0.00398011	1.20005e-12	0.2877	-0.0471	0.0739	0.5244	NA	48.2754	C	T	FALSE	FALSE	FALSE	jOip5N	1	182185855	457	218335	alcoholic_acute_pancreatitis_R5	TRUE	reported	218792	182154990	1	NA	Free cholesterol in medium HDL || id:met-d-M_HDL_FC	TRUE	reported	igd	3	TRUE
met-d-M_HDL_FC	rs61941676	A	C	NA	NA	0.127214	-0.0565221	0.00578067	5.19996e-23	0.1449	-0.1563	0.0962	0.1043	NA	95.6049	A	C	FALSE	FALSE	FALSE	jOip5N	12	124840252	457	218335	alcoholic_acute_pancreatitis_R5	TRUE	reported	218792	125324798	12	NA	Free cholesterol in medium HDL || id:met-d-M_HDL_FC	TRUE	reported	igd	3	TRUE
met-d-M_HDL_FC	rs62101704	A	G	NA	NA	0.013683	-0.0900264	0.0164706	1.2e-08	0.01103	-0.1283	0.3361	0.7026	NA	29.8759	A	G	FALSE	FALSE	FALSE	jOip5N	18	49607880	457	218335	alcoholic_acute_pancreatitis_R5	TRUE	reported	218792	47134250	18	NA	Free cholesterol in medium HDL || id:met-d-M_HDL_FC	TRUE	reported	igd	3	TRUE
met-d-M_HDL_FC	rs638714	T	G	NA	NA	0.345931	-0.0394597	0.00396415	5.30029e-24	0.2643	-0.0291	0.0763	0.7032	NA	99.0849	T	G	FALSE	FALSE	FALSE	jOip5N	1	62440818	457	218335	alcoholic_acute_pancreatitis_R5	TRUE	reported	218792	62906489	1	NA	Free cholesterol in medium HDL || id:met-d-M_HDL_FC	TRUE	reported	igd	3	TRUE
met-d-M_HDL_FC	rs6509173	G	A	NA	NA	0.79372	-0.0264362	0.00467901	3.2e-08	0.8852	0.0556	0.1073	0.6044	NA	31.922	G	A	FALSE	FALSE	FALSE	jOip5N	19	44827742	457	218335	alcoholic_acute_pancreatitis_R5	TRUE	reported	218792	45330999	19	NA	Free cholesterol in medium HDL || id:met-d-M_HDL_FC	TRUE	reported	igd	3	TRUE
met-d-M_HDL_FC	rs6606717	C	A	NA	NA	0.523163	0.0301506	0.0037551	3.19963e-16	0.4982	0.0119	0.0672	0.8597	NA	64.4687	C	A	FALSE	FALSE	FALSE	jOip5N	12	109435422	457	218335	alcoholic_acute_pancreatitis_R5	TRUE	reported	218792	109873227	12	NA	Free cholesterol in medium HDL || id:met-d-M_HDL_FC	TRUE	reported	igd	3	TRUE
met-d-M_HDL_FC	rs676210	A	G	NA	NA	0.205765	0.0646441	0.00463487	2.49977e-43	0.2662	0.0008	0.0755	0.9914	NA	194.528	A	G	FALSE	FALSE	FALSE	jOip5N	2	21008652	457	218335	alcoholic_acute_pancreatitis_R5	TRUE	reported	218792	21231524	2	NA	Free cholesterol in medium HDL || id:met-d-M_HDL_FC	TRUE	reported	igd	3	TRUE
met-d-M_HDL_FC	rs686030	A	C	NA	NA	0.859547	0.0438967	0.00541371	1.80011e-16	0.8814	-0.0169	0.1049	0.8723	NA	65.7467	A	C	FALSE	FALSE	FALSE	jOip5N	9	15304784	457	218335	alcoholic_acute_pancreatitis_R5	TRUE	reported	218792	15304782	9	NA	Free cholesterol in medium HDL || id:met-d-M_HDL_FC	TRUE	reported	igd	3	TRUE
met-d-M_HDL_FC	rs7241918	T	G	NA	NA	0.822907	0.0907755	0.00493548	8.9002e-78	0.8291	0.1076	0.0895	0.2294	NA	338.282	T	G	FALSE	FALSE	FALSE	jOip5N	18	49634583	457	218335	alcoholic_acute_pancreatitis_R5	TRUE	reported	218792	47160953	18	NA	Free cholesterol in medium HDL || id:met-d-M_HDL_FC	TRUE	reported	igd	3	TRUE
met-d-M_HDL_FC	rs72836561	T	C	NA	NA	0.031483	-0.13571	0.0107649	5.60015e-38	0.03216	0.2966	0.1912	0.1208	NA	158.929	T	C	FALSE	FALSE	FALSE	jOip5N	17	43848758	457	218335	alcoholic_acute_pancreatitis_R5	TRUE	reported	218792	41926126	17	NA	Free cholesterol in medium HDL || id:met-d-M_HDL_FC	TRUE	reported	igd	3	TRUE
met-d-M_HDL_FC	rs737337	C	T	NA	NA	0.076791	-0.068951	0.00705632	1.10002e-22	0.0905	-0.0291	0.1167	0.8033	NA	95.4827	C	T	FALSE	FALSE	FALSE	jOip5N	19	11236817	457	218335	alcoholic_acute_pancreatitis_R5	TRUE	reported	218792	11347493	19	NA	Free cholesterol in medium HDL || id:met-d-M_HDL_FC	TRUE	reported	igd	3	TRUE
met-d-M_HDL_FC	rs75911530	A	G	NA	NA	0.032886	-0.144847	0.011057	1.69981e-41	0.01083	0.2039	0.3411	0.5499	NA	171.611	A	G	FALSE	FALSE	FALSE	jOip5N	16	57015225	457	218335	alcoholic_acute_pancreatitis_R5	TRUE	reported	218792	57049137	16	NA	Free cholesterol in medium HDL || id:met-d-M_HDL_FC	TRUE	reported	igd	3	TRUE
met-d-M_HDL_FC	rs77960347	G	A	NA	NA	0.013239	0.305424	0.0164137	1.80011e-79	0.007284	-0.195	0.408	0.6327	NA	346.253	G	A	FALSE	FALSE	FALSE	jOip5N	18	49583585	457	218335	alcoholic_acute_pancreatitis_R5	TRUE	reported	218792	47109955	18	NA	Free cholesterol in medium HDL || id:met-d-M_HDL_FC	TRUE	reported	igd	3	TRUE
met-d-M_HDL_FC	rs7810507	A	G	NA	NA	0.281086	-0.0233104	0.00417795	1.5e-08	0.2865	0.0036	0.0734	0.9613	NA	31.1296	A	G	FALSE	FALSE	FALSE	jOip5N	7	130752717	457	218335	alcoholic_acute_pancreatitis_R5	TRUE	reported	218792	130437476	7	NA	Free cholesterol in medium HDL || id:met-d-M_HDL_FC	TRUE	reported	igd	3	TRUE
met-d-M_HDL_FC	rs7956099	C	T	NA	NA	0.474977	-0.0222869	0.00378229	1.5e-09	0.6594	-0.019	0.071	0.7886	NA	34.7208	C	T	FALSE	FALSE	FALSE	jOip5N	12	103162331	457	218335	alcoholic_acute_pancreatitis_R5	TRUE	reported	218792	103556109	12	NA	Free cholesterol in medium HDL || id:met-d-M_HDL_FC	TRUE	reported	igd	3	TRUE
met-d-M_HDL_FC	rs7959043	G	A	NA	NA	0.408435	0.0201927	0.00382695	4.70002e-08	0.397	-0.1488	0.0685	0.02989	NA	27.8409	G	A	FALSE	FALSE	FALSE	jOip5N	12	123851931	457	218335	alcoholic_acute_pancreatitis_R5	TRUE	reported	218792	124336478	12	NA	Free cholesterol in medium HDL || id:met-d-M_HDL_FC	TRUE	reported	igd	3	TRUE
met-d-M_HDL_FC	rs8058512	T	C	NA	NA	0.72404	-0.0249567	0.00420859	3.69999e-09	0.6772	-0.0428	0.0719	0.5515	NA	35.1642	T	C	FALSE	FALSE	FALSE	jOip5N	16	57117884	457	218335	alcoholic_acute_pancreatitis_R5	TRUE	reported	218792	57151796	16	NA	Free cholesterol in medium HDL || id:met-d-M_HDL_FC	TRUE	reported	igd	3	TRUE
met-d-M_HDL_FC	rs838876	G	A	NA	NA	0.681444	-0.0384947	0.00409005	1.50003e-23	0.5815	0.045	0.0681	0.5082	NA	88.5818	G	A	FALSE	FALSE	FALSE	jOip5N	12	124775342	457	218335	alcoholic_acute_pancreatitis_R5	TRUE	reported	218792	125259888	12	NA	Free cholesterol in medium HDL || id:met-d-M_HDL_FC	TRUE	reported	igd	3	TRUE
met-d-M_HDL_FC	rs904770	C	T	NA	NA	0.889385	-0.0325079	0.00598363	4.09996e-08	0.9382	0.0277	0.139	0.8419	NA	29.5154	C	T	FALSE	FALSE	FALSE	jOip5N	16	56668088	457	218335	alcoholic_acute_pancreatitis_R5	TRUE	reported	218792	56702000	16	NA	Free cholesterol in medium HDL || id:met-d-M_HDL_FC	TRUE	reported	igd	3	TRUE
met-d-M_HDL_FC	rs9471972	A	G	NA	NA	0.53618	0.0228314	0.00376818	2.69998e-09	0.4458	-0.0376	0.0678	0.5787	NA	36.7115	A	G	FALSE	FALSE	FALSE	jOip5N	6	42947283	457	218335	alcoholic_acute_pancreatitis_R5	TRUE	reported	218792	42915021	6	NA	Free cholesterol in medium HDL || id:met-d-M_HDL_FC	TRUE	reported	igd	3	TRUE
met-d-M_HDL_FC	rs9491697	G	A	NA	NA	0.463611	-0.0224968	0.00378582	2.39999e-09	0.4457	0.1595	0.0676	0.01819	NA	35.3119	G	A	FALSE	FALSE	FALSE	jOip5N	6	127134977	457	218335	alcoholic_acute_pancreatitis_R5	TRUE	reported	218792	127456122	6	NA	Free cholesterol in medium HDL || id:met-d-M_HDL_FC	TRUE	reported	igd	3	TRUE
met-d-M_HDL_FC	rs967645	T	C	NA	NA	0.516501	-0.0268452	0.00375832	6.29941e-12	0.4447	-0.2111	0.0675	0.001771	NA	51.0206	T	C	FALSE	FALSE	FALSE	jOip5N	17	28386951	457	218335	alcoholic_acute_pancreatitis_R5	TRUE	reported	218792	26713970	17	NA	Free cholesterol in medium HDL || id:met-d-M_HDL_FC	TRUE	reported	igd	3	TRUE
met-d-M_HDL_FC	rs9687846	A	G	NA	NA	0.201407	-0.0260705	0.00468109	1.2e-08	0.135	-0.0751	0.0975	0.4412	NA	31.0174	A	G	FALSE	FALSE	FALSE	jOip5N	5	56566067	457	218335	alcoholic_acute_pancreatitis_R5	TRUE	reported	218792	55861894	5	NA	Free cholesterol in medium HDL || id:met-d-M_HDL_FC	TRUE	reported	igd	3	TRUE
met-d-M_LDL_PL_pct	rs10162642	A	G	NA	NA	0.21011	0.0623479	0.00509173	1.50003e-34	0.1444	-0.0493	0.0959	0.6074	NA	149.938	A	G	FALSE	FALSE	FALSE	jOip5N	15	58284964	457	218335	alcoholic_acute_pancreatitis_R5	TRUE	reported	218792	58577163	15	NA	Phospholipids to total lipids ratio in medium LDL || id:met-d-M_LDL_PL_pct	TRUE	reported	igd	3	TRUE
met-d-M_LDL_PL_pct	rs102275	C	T	NA	NA	0.349784	0.046813	0.00431581	1.80011e-28	0.416	0.0045	0.0679	0.9471	NA	117.654	C	T	FALSE	FALSE	FALSE	jOip5N	11	61790331	457	218335	alcoholic_acute_pancreatitis_R5	TRUE	reported	218792	61557803	11	NA	Phospholipids to total lipids ratio in medium LDL || id:met-d-M_LDL_PL_pct	TRUE	reported	igd	3	TRUE
met-d-M_LDL_PL_pct	rs1031275	C	T	NA	NA	0.764117	-0.0275486	0.00489758	2.39999e-08	0.8017	-0.0653	0.0843	0.4386	NA	31.64	C	T	FALSE	FALSE	FALSE	jOip5N	7	17527040	457	218335	alcoholic_acute_pancreatitis_R5	TRUE	reported	218792	17566664	7	NA	Phospholipids to total lipids ratio in medium LDL || id:met-d-M_LDL_PL_pct	TRUE	reported	igd	3	TRUE
met-d-M_LDL_PL_pct	rs10642257	A	AAGGCC	NA	NA	0.839854	-0.0370514	0.00564335	5.19996e-12	0.7823	-0.1397	0.0811	0.08502	NA	43.1058	A	AAGGCC	FALSE	FALSE	FALSE	jOip5N	7	25952703	457	218335	alcoholic_acute_pancreatitis_R5	TRUE	reported	218792	25992323	7	NA	Phospholipids to total lipids ratio in medium LDL || id:met-d-M_LDL_PL_pct	TRUE	reported	igd	3	TRUE
met-d-M_LDL_PL_pct	rs116843064	A	G	NA	NA	0.019852	0.153167	0.0147935	1.10002e-25	0.02744	-0.0324	0.2068	0.8753	NA	107.198	A	G	FALSE	FALSE	FALSE	jOip5N	19	8364439	457	218335	alcoholic_acute_pancreatitis_R5	TRUE	reported	218792	8429323	19	NA	Phospholipids to total lipids ratio in medium LDL || id:met-d-M_LDL_PL_pct	TRUE	reported	igd	3	TRUE
met-d-M_LDL_PL_pct	rs1260326	C	T	NA	NA	0.603982	0.0601805	0.00421839	2.90001e-47	0.6493	0.0547	0.0701	0.4355	NA	203.525	C	T	FALSE	FALSE	FALSE	jOip5N	2	27508073	457	218335	alcoholic_acute_pancreatitis_R5	TRUE	reported	218792	27730940	2	NA	Phospholipids to total lipids ratio in medium LDL || id:met-d-M_LDL_PL_pct	TRUE	reported	igd	3	TRUE
met-d-M_LDL_PL_pct	rs13389219	T	C	NA	NA	0.392528	0.0255202	0.00422778	1.79999e-09	0.3477	0.0988	0.0705	0.161	NA	36.4371	T	C	FALSE	FALSE	FALSE	jOip5N	2	164672366	457	218335	alcoholic_acute_pancreatitis_R5	TRUE	reported	218792	165528876	2	NA	Phospholipids to total lipids ratio in medium LDL || id:met-d-M_LDL_PL_pct	TRUE	reported	igd	3	TRUE
met-d-M_LDL_PL_pct	rs138799654	A	G	NA	NA	0.018511	0.10076	0.0161627	7.59976e-11	0.05393	0.349	0.1478	0.01818	NA	38.8641	A	G	FALSE	FALSE	FALSE	jOip5N	6	160382145	457	218335	alcoholic_acute_pancreatitis_R5	TRUE	reported	218792	160803177	6	NA	Phospholipids to total lipids ratio in medium LDL || id:met-d-M_LDL_PL_pct	TRUE	reported	igd	3	TRUE
met-d-M_LDL_PL_pct	rs141469619	G	A	NA	NA	0.010141	-0.157011	0.0218053	3.19963e-14	0.004062	1.497	0.5681	0.008413	NA	51.8485	G	A	FALSE	FALSE	FALSE	jOip5N	11	116843577	457	218335	alcoholic_acute_pancreatitis_R5	TRUE	reported	218792	116714293	11	NA	Phospholipids to total lipids ratio in medium LDL || id:met-d-M_LDL_PL_pct	TRUE	reported	igd	3	TRUE
met-d-M_LDL_PL_pct	rs147711004	A	G	NA	NA	0.036035	0.129203	0.0113153	1.20005e-30	0.04232	-0.2699	0.1667	0.1054	NA	130.381	A	G	FALSE	FALSE	FALSE	jOip5N	19	44834661	457	218335	alcoholic_acute_pancreatitis_R5	TRUE	reported	218792	45337918	19	NA	Phospholipids to total lipids ratio in medium LDL || id:met-d-M_LDL_PL_pct	TRUE	reported	igd	3	TRUE
met-d-M_LDL_PL_pct	rs149615216	T	C	NA	NA	0.010796	-0.16941	0.0200233	6.90081e-19	0.004916	-0.2376	0.5153	0.6448	NA	71.5825	T	C	FALSE	FALSE	FALSE	jOip5N	18	49579658	457	218335	alcoholic_acute_pancreatitis_R5	TRUE	reported	218792	47106028	18	NA	Phospholipids to total lipids ratio in medium LDL || id:met-d-M_LDL_PL_pct	TRUE	reported	igd	3	TRUE
met-d-M_LDL_PL_pct	rs1540037	G	A	NA	NA	0.778317	-0.0470224	0.00508492	1.29987e-19	0.7627	0.1125	0.0786	0.152	NA	85.5148	G	A	FALSE	FALSE	FALSE	jOip5N	18	49656294	457	218335	alcoholic_acute_pancreatitis_R5	TRUE	reported	218792	47182664	18	NA	Phospholipids to total lipids ratio in medium LDL || id:met-d-M_LDL_PL_pct	TRUE	reported	igd	3	TRUE
met-d-M_LDL_PL_pct	rs1801689	C	A	NA	NA	0.030531	0.070249	0.0119954	1.7e-09	0.00968	-0.3682	0.3593	0.3054	NA	34.2966	C	A	FALSE	FALSE	FALSE	jOip5N	17	66214462	457	218335	alcoholic_acute_pancreatitis_R5	TRUE	reported	218792	64210580	17	NA	Phospholipids to total lipids ratio in medium LDL || id:met-d-M_LDL_PL_pct	TRUE	reported	igd	3	TRUE
met-d-M_LDL_PL_pct	rs1883025	T	C	NA	NA	0.254436	0.0325696	0.0047371	2.90001e-12	0.1945	-0.0047	0.0855	0.9561	NA	47.2715	T	C	FALSE	FALSE	FALSE	jOip5N	9	104902020	457	218335	alcoholic_acute_pancreatitis_R5	TRUE	reported	218792	107664301	9	NA	Phospholipids to total lipids ratio in medium LDL || id:met-d-M_LDL_PL_pct	TRUE	reported	igd	3	TRUE
met-d-M_LDL_PL_pct	rs2282137	A	G	NA	NA	0.015937	0.184398	0.0165381	3.10027e-29	0.009159	-0.4496	0.3425	0.1893	NA	124.32	A	G	FALSE	FALSE	FALSE	jOip5N	6	160047148	457	218335	alcoholic_acute_pancreatitis_R5	TRUE	reported	218792	160468180	6	NA	Phospholipids to total lipids ratio in medium LDL || id:met-d-M_LDL_PL_pct	TRUE	reported	igd	3	TRUE
met-d-M_LDL_PL_pct	rs2518136	C	T	NA	NA	0.500938	-0.02547	0.0041353	1.6e-09	0.5117	-0.0536	0.0669	0.4226	NA	37.9353	C	T	FALSE	FALSE	FALSE	jOip5N	3	186620038	457	218335	alcoholic_acute_pancreatitis_R5	TRUE	reported	218792	186337827	3	NA	Phospholipids to total lipids ratio in medium LDL || id:met-d-M_LDL_PL_pct	TRUE	reported	igd	3	TRUE
met-d-M_LDL_PL_pct	rs261290	C	T	NA	NA	0.654642	0.117425	0.00434769	2.09894e-160	0.6183	0.0894	0.0688	0.1941	NA	729.464	C	T	FALSE	FALSE	FALSE	jOip5N	15	58386521	457	218335	alcoholic_acute_pancreatitis_R5	TRUE	reported	218792	58678720	15	NA	Phospholipids to total lipids ratio in medium LDL || id:met-d-M_LDL_PL_pct	TRUE	reported	igd	3	TRUE
met-d-M_LDL_PL_pct	rs2678379	G	A	NA	NA	0.793824	-0.108554	0.00508783	5.10505e-105	0.7337	-0.0003	0.0755	0.9968	NA	455.225	G	A	FALSE	FALSE	FALSE	jOip5N	2	21003688	457	218335	alcoholic_acute_pancreatitis_R5	TRUE	reported	218792	21226560	2	NA	Phospholipids to total lipids ratio in medium LDL || id:met-d-M_LDL_PL_pct	TRUE	reported	igd	3	TRUE
met-d-M_LDL_PL_pct	rs28383314	C	T	NA	NA	0.62295	-0.0297397	0.00425757	1.29987e-12	0.6898	-0.0506	0.0793	0.5236	NA	48.7921	C	T	FALSE	FALSE	FALSE	jOip5N	6	32619436	457	218335	alcoholic_acute_pancreatitis_R5	TRUE	reported	218792	32587213	6	NA	Phospholipids to total lipids ratio in medium LDL || id:met-d-M_LDL_PL_pct	TRUE	reported	igd	3	TRUE
met-d-M_LDL_PL_pct	rs28807203	C	A	NA	NA	0.049209	-0.0734328	0.00957949	3.29989e-14	0.06364	-0.1069	0.1365	0.4334	NA	58.7618	C	A	FALSE	FALSE	FALSE	jOip5N	19	44670679	457	218335	alcoholic_acute_pancreatitis_R5	TRUE	reported	218792	45173951	19	NA	Phospholipids to total lipids ratio in medium LDL || id:met-d-M_LDL_PL_pct	TRUE	reported	igd	3	TRUE
met-d-M_LDL_PL_pct	rs2921064	T	C	NA	NA	0.46217	0.0260147	0.00417053	9.20005e-10	0.4706	-0.0926	0.101	0.3595	NA	38.9095	T	C	FALSE	FALSE	FALSE	jOip5N	8	8459127	457	218335	alcoholic_acute_pancreatitis_R5	TRUE	reported	218792	8316637	8	NA	Phospholipids to total lipids ratio in medium LDL || id:met-d-M_LDL_PL_pct	TRUE	reported	igd	3	TRUE
met-d-M_LDL_PL_pct	rs34060476	G	A	NA	NA	0.134803	0.0667658	0.00604774	6.09958e-28	0.1316	-0.0911	0.0996	0.3604	NA	121.877	G	A	FALSE	FALSE	FALSE	jOip5N	7	73623626	457	218335	alcoholic_acute_pancreatitis_R5	TRUE	reported	218792	73037956	7	NA	Phospholipids to total lipids ratio in medium LDL || id:met-d-M_LDL_PL_pct	TRUE	reported	igd	3	TRUE
met-d-M_LDL_PL_pct	rs34417180	A	C	NA	NA	0.166849	0.0343069	0.00552203	1.40001e-10	0.1677	-0.0726	0.0902	0.4211	NA	38.5981	A	C	FALSE	FALSE	FALSE	jOip5N	16	72185857	457	218335	alcoholic_acute_pancreatitis_R5	TRUE	reported	218792	72219756	16	NA	Phospholipids to total lipids ratio in medium LDL || id:met-d-M_LDL_PL_pct	TRUE	reported	igd	3	TRUE
met-d-M_LDL_PL_pct	rs4704834	G	A	NA	NA	0.644037	-0.022915	0.00430544	4.39997e-08	0.6721	-0.0392	0.0716	0.5834	NA	28.3273	G	A	FALSE	FALSE	FALSE	jOip5N	5	157016055	457	218335	alcoholic_acute_pancreatitis_R5	TRUE	reported	218792	156443066	5	NA	Phospholipids to total lipids ratio in medium LDL || id:met-d-M_LDL_PL_pct	TRUE	reported	igd	3	TRUE
met-d-M_LDL_PL_pct	rs473224	G	T	NA	NA	0.853922	0.101995	0.0059151	2.09991e-67	0.8565	-0.0532	0.0951	0.5758	NA	297.326	G	T	FALSE	FALSE	FALSE	jOip5N	15	58445142	457	218335	alcoholic_acute_pancreatitis_R5	TRUE	reported	218792	58737341	15	NA	Phospholipids to total lipids ratio in medium LDL || id:met-d-M_LDL_PL_pct	TRUE	reported	igd	3	TRUE
met-d-M_LDL_PL_pct	rs56393506	T	C	NA	NA	0.171199	0.103468	0.00558659	8.49963e-80	0.1856	-0.0776	0.087	0.3728	NA	343.019	T	C	FALSE	FALSE	FALSE	jOip5N	6	160668275	457	218335	alcoholic_acute_pancreatitis_R5	TRUE	reported	218792	161089307	6	NA	Phospholipids to total lipids ratio in medium LDL || id:met-d-M_LDL_PL_pct	TRUE	reported	igd	3	TRUE
met-d-M_LDL_PL_pct	rs603424	A	G	NA	NA	0.173834	-0.0311664	0.00542945	3.2e-08	0.1167	-0.0934	0.1047	0.3727	NA	32.9505	A	G	FALSE	FALSE	FALSE	jOip5N	10	100315722	457	218335	alcoholic_acute_pancreatitis_R5	TRUE	reported	218792	102075479	10	NA	Phospholipids to total lipids ratio in medium LDL || id:met-d-M_LDL_PL_pct	TRUE	reported	igd	3	TRUE
met-d-M_LDL_PL_pct	rs6073958	C	T	NA	NA	0.198725	0.0554578	0.00517883	2.60016e-26	0.176	0.1393	0.0878	0.1125	NA	114.673	C	T	FALSE	FALSE	FALSE	jOip5N	20	45923216	457	218335	alcoholic_acute_pancreatitis_R5	TRUE	reported	218792	44551855	20	NA	Phospholipids to total lipids ratio in medium LDL || id:met-d-M_LDL_PL_pct	TRUE	reported	igd	3	TRUE
met-d-M_LDL_PL_pct	rs6420185	A	G	NA	NA	0.387822	-0.0227529	0.00423241	3.29997e-08	0.545	-0.0693	0.0675	0.3041	NA	28.9	A	G	FALSE	FALSE	FALSE	jOip5N	8	143220901	457	218335	alcoholic_acute_pancreatitis_R5	TRUE	reported	218792	144303071	8	NA	Phospholipids to total lipids ratio in medium LDL || id:met-d-M_LDL_PL_pct	TRUE	reported	igd	3	TRUE
met-d-M_LDL_PL_pct	rs684773	C	A	NA	NA	0.767067	-0.029806	0.00488279	1.2e-10	0.8482	0.0182	0.094	0.8467	NA	37.2624	C	A	FALSE	FALSE	FALSE	jOip5N	3	136237463	457	218335	alcoholic_acute_pancreatitis_R5	TRUE	reported	218792	135956305	3	NA	Phospholipids to total lipids ratio in medium LDL || id:met-d-M_LDL_PL_pct	TRUE	reported	igd	3	TRUE
met-d-M_LDL_PL_pct	rs7412	T	C	NA	NA	0.080658	-0.321766	0.00760459	1e-200	0.05351	-0.0019	0.1505	0.9902	NA	1790.31	T	C	FALSE	FALSE	FALSE	jOip5N	19	44908822	457	218335	alcoholic_acute_pancreatitis_R5	TRUE	reported	218792	45412079	19	NA	Phospholipids to total lipids ratio in medium LDL || id:met-d-M_LDL_PL_pct	TRUE	reported	igd	3	TRUE
met-d-LDL_L	rs102275	C	T	NA	NA	0.349784	-0.0462954	0.00430419	2.19989e-28	0.416	0.0045	0.0679	0.9471	NA	115.689	C	T	FALSE	FALSE	FALSE	jOip5N	11	61790331	457	218335	alcoholic_acute_pancreatitis_R5	TRUE	reported	218792	61557803	11	NA	Total lipids in LDL || id:met-d-LDL_L	TRUE	reported	igd	3	TRUE
met-d-LDL_L	rs10504255	A	G	NA	NA	0.662963	-0.0240874	0.00437066	3.2e-09	0.6229	0.0864	0.0689	0.2104	NA	30.3729	A	G	FALSE	FALSE	FALSE	jOip5N	8	58485902	457	218335	alcoholic_acute_pancreatitis_R5	TRUE	reported	218792	59398461	8	NA	Total lipids in LDL || id:met-d-LDL_L	TRUE	reported	igd	3	TRUE
met-d-LDL_L	rs1081105	C	A	NA	NA	0.027622	0.168969	0.0125583	1.39991e-42	0.02122	0.1798	0.2363	0.4468	NA	181.031	C	A	FALSE	FALSE	FALSE	jOip5N	19	44909698	457	218335	alcoholic_acute_pancreatitis_R5	TRUE	reported	218792	45412955	19	NA	Total lipids in LDL || id:met-d-LDL_L	TRUE	reported	igd	3	TRUE
met-d-LDL_L	rs11127048	A	G	NA	NA	0.61412	-0.0450885	0.0042931	5.79963e-26	0.6262	0.0443	0.0694	0.5226	NA	110.304	A	G	FALSE	FALSE	FALSE	jOip5N	2	27529596	457	218335	alcoholic_acute_pancreatitis_R5	TRUE	reported	218792	27752463	2	NA	Total lipids in LDL || id:met-d-LDL_L	TRUE	reported	igd	3	TRUE
met-d-LDL_L	rs111278137	A	G	NA	NA	0.021615	-0.135725	0.0146152	3.50026e-20	0.01054	-0.1272	0.3478	0.7145	NA	86.2403	A	G	FALSE	FALSE	FALSE	jOip5N	19	44711810	457	218335	alcoholic_acute_pancreatitis_R5	TRUE	reported	218792	45215081	19	NA	Total lipids in LDL || id:met-d-LDL_L	TRUE	reported	igd	3	TRUE
met-d-LDL_L	rs11206517	G	T	NA	NA	0.033009	0.0938524	0.0115207	1.69981e-16	0.04484	-0.1168	0.1612	0.4685	NA	66.3641	G	T	FALSE	FALSE	FALSE	jOip5N	1	55060755	457	218335	alcoholic_acute_pancreatitis_R5	TRUE	reported	218792	55526428	1	NA	Total lipids in LDL || id:met-d-LDL_L	TRUE	reported	igd	3	TRUE
met-d-LDL_L	rs112875651	A	G	NA	NA	0.392383	-0.0601838	0.00427474	6.4003e-48	0.3872	-0.0958	0.0688	0.164	NA	198.216	A	G	FALSE	FALSE	FALSE	jOip5N	8	125494452	457	218335	alcoholic_acute_pancreatitis_R5	TRUE	reported	218792	126506694	8	NA	Total lipids in LDL || id:met-d-LDL_L	TRUE	reported	igd	3	TRUE
met-d-LDL_L	rs11591147	T	G	NA	NA	0.017458	-0.303807	0.0156813	5.50047e-87	0.03609	0.1042	0.1779	0.5582	NA	375.346	T	G	FALSE	FALSE	FALSE	jOip5N	1	55039974	457	218335	alcoholic_acute_pancreatitis_R5	TRUE	reported	218792	55505647	1	NA	Total lipids in LDL || id:met-d-LDL_L	TRUE	reported	igd	3	TRUE
met-d-LDL_L	rs11621792	T	C	NA	NA	0.453802	0.0283105	0.0041566	9.20026e-13	0.3685	0.0092	0.0693	0.8943	NA	46.3894	T	C	FALSE	FALSE	FALSE	jOip5N	14	24402720	457	218335	alcoholic_acute_pancreatitis_R5	TRUE	reported	218792	24871926	14	NA	Total lipids in LDL || id:met-d-LDL_L	TRUE	reported	igd	3	TRUE
met-d-LDL_L	rs11755689	G	A	NA	NA	0.334126	0.0374436	0.00449985	1.39991e-15	0.3872	0.0503	0.0796	0.5276	NA	69.2403	G	A	FALSE	FALSE	FALSE	jOip5N	6	32618599	457	218335	alcoholic_acute_pancreatitis_R5	TRUE	reported	218792	32586376	6	NA	Total lipids in LDL || id:met-d-LDL_L	TRUE	reported	igd	3	TRUE
met-d-LDL_L	rs12151108	A	G	NA	NA	0.119677	-0.146186	0.0063204	6.09537e-120	0.102	-0.0164	0.1111	0.8827	NA	534.961	A	G	FALSE	FALSE	FALSE	jOip5N	19	11086585	457	218335	alcoholic_acute_pancreatitis_R5	TRUE	reported	218792	11197261	19	NA	Total lipids in LDL || id:met-d-LDL_L	TRUE	reported	igd	3	TRUE
met-d-LDL_L	rs12740374	T	G	NA	NA	0.221059	-0.117622	0.00495141	9.09913e-127	0.2145	-0.0898	0.0814	0.2701	NA	564.312	T	G	FALSE	FALSE	FALSE	jOip5N	1	109274968	457	218335	alcoholic_acute_pancreatitis_R5	TRUE	reported	218792	109817590	1	NA	Total lipids in LDL || id:met-d-LDL_L	TRUE	reported	igd	3	TRUE
met-d-LDL_L	rs13108218	G	A	NA	NA	0.615355	-0.0251444	0.00426117	2.69998e-09	0.6772	-0.0482	0.0719	0.5029	NA	34.8197	G	A	FALSE	FALSE	FALSE	jOip5N	4	3442204	457	218335	alcoholic_acute_pancreatitis_R5	TRUE	reported	218792	3443931	4	NA	Total lipids in LDL || id:met-d-LDL_L	TRUE	reported	igd	3	TRUE
met-d-LDL_L	rs140798831	C	T	NA	NA	0.656802	-0.030133	0.00434627	1.59993e-12	0.6715	-0.0618	0.0713	0.3858	NA	48.0675	C	T	FALSE	FALSE	FALSE	jOip5N	2	20950011	457	218335	alcoholic_acute_pancreatitis_R5	TRUE	reported	218792	21149771	2	NA	Total lipids in LDL || id:met-d-LDL_L	TRUE	reported	igd	3	TRUE
met-d-LDL_L	rs1499279	G	T	NA	NA	0.04162	-0.0675341	0.0103446	3.2e-10	0.02978	-0.2751	0.1976	0.164	NA	42.6205	G	T	FALSE	FALSE	FALSE	jOip5N	5	52810444	457	218335	alcoholic_acute_pancreatitis_R5	TRUE	reported	218792	52106278	5	NA	Total lipids in LDL || id:met-d-LDL_L	TRUE	reported	igd	3	TRUE
met-d-LDL_L	rs1500188	G	A	NA	NA	0.450398	-0.0238014	0.0041453	3.50002e-09	0.4868	-0.0479	0.067	0.4743	NA	32.968	G	A	FALSE	FALSE	FALSE	jOip5N	5	123492259	457	218335	alcoholic_acute_pancreatitis_R5	TRUE	reported	218792	122827953	5	NA	Total lipids in LDL || id:met-d-LDL_L	TRUE	reported	igd	3	TRUE
met-d-LDL_L	rs1805776	C	T	NA	NA	0.226038	0.0282698	0.00493991	1.40001e-08	0.284	0.0472	0.0743	0.525	NA	32.7497	C	T	FALSE	FALSE	FALSE	jOip5N	12	8931779	457	218335	alcoholic_acute_pancreatitis_R5	TRUE	reported	218792	9084375	12	NA	Total lipids in LDL || id:met-d-LDL_L	TRUE	reported	igd	3	TRUE
met-d-LDL_L	rs2495477	G	A	NA	NA	0.393807	-0.0321397	0.00429777	3.19963e-14	0.4358	-0.1496	0.0673	0.02627	NA	55.9239	G	A	FALSE	FALSE	FALSE	jOip5N	1	55052794	457	218335	alcoholic_acute_pancreatitis_R5	TRUE	reported	218792	55518467	1	NA	Total lipids in LDL || id:met-d-LDL_L	TRUE	reported	igd	3	TRUE
met-d-LDL_L	rs261290	C	T	NA	NA	0.654642	-0.0335925	0.00433917	1.9002e-15	0.6183	0.0894	0.0688	0.1941	NA	59.9337	C	T	FALSE	FALSE	FALSE	jOip5N	15	58386521	457	218335	alcoholic_acute_pancreatitis_R5	TRUE	reported	218792	58678720	15	NA	Total lipids in LDL || id:met-d-LDL_L	TRUE	reported	igd	3	TRUE
met-d-LDL_L	rs2618566	T	G	NA	NA	0.660287	-0.023143	0.00434642	7.29995e-09	0.6772	-0.0196	0.0718	0.7851	NA	28.3515	T	G	FALSE	FALSE	FALSE	jOip5N	20	17864040	457	218335	alcoholic_acute_pancreatitis_R5	TRUE	reported	218792	17844684	20	NA	Total lipids in LDL || id:met-d-LDL_L	TRUE	reported	igd	3	TRUE
met-d-LDL_L	rs2738447	C	A	NA	NA	0.59317	0.0304666	0.00418806	4.79954e-13	0.6067	-0.0568	0.0685	0.4071	NA	52.9203	C	A	FALSE	FALSE	FALSE	jOip5N	19	11116804	457	218335	alcoholic_acute_pancreatitis_R5	TRUE	reported	218792	11227480	19	NA	Total lipids in LDL || id:met-d-LDL_L	TRUE	reported	igd	3	TRUE
met-d-LDL_L	rs2740488	C	A	NA	NA	0.265313	-0.0328761	0.00467342	7.59976e-12	0.197	-0.0062	0.0851	0.9421	NA	49.487	C	A	FALSE	FALSE	FALSE	jOip5N	9	104899461	457	218335	alcoholic_acute_pancreatitis_R5	TRUE	reported	218792	107661742	9	NA	Total lipids in LDL || id:met-d-LDL_L	TRUE	reported	igd	3	TRUE
met-d-LDL_L	rs28807203	C	A	NA	NA	0.049209	-0.131474	0.0095359	8.4004e-44	0.06364	-0.1069	0.1365	0.4334	NA	190.089	C	A	FALSE	FALSE	FALSE	jOip5N	19	44670679	457	218335	alcoholic_acute_pancreatitis_R5	TRUE	reported	218792	45173951	19	NA	Total lipids in LDL || id:met-d-LDL_L	TRUE	reported	igd	3	TRUE
met-d-LDL_L	rs3777411	T	C	NA	NA	0.150744	-0.0427103	0.00575387	9.70063e-14	0.1275	0.0149	0.0997	0.8814	NA	55.0992	T	C	FALSE	FALSE	FALSE	jOip5N	6	160055913	457	218335	alcoholic_acute_pancreatitis_R5	TRUE	reported	218792	160476945	6	NA	Total lipids in LDL || id:met-d-LDL_L	TRUE	reported	igd	3	TRUE
met-d-LDL_L	rs3846662	G	A	NA	NA	0.424112	0.0539815	0.00416671	2.09991e-39	0.4691	-0.0752	0.067	0.2614	NA	167.843	G	A	FALSE	FALSE	FALSE	jOip5N	5	75355259	457	218335	alcoholic_acute_pancreatitis_R5	TRUE	reported	218792	74651084	5	NA	Total lipids in LDL || id:met-d-LDL_L	TRUE	reported	igd	3	TRUE
met-d-LDL_L	rs4299376	T	G	NA	NA	0.676279	-0.045848	0.00440798	2.09991e-26	0.7832	0.0853	0.0817	0.2964	NA	108.184	T	G	FALSE	FALSE	FALSE	jOip5N	2	43845437	457	218335	alcoholic_acute_pancreatitis_R5	TRUE	reported	218792	44072576	2	NA	Total lipids in LDL || id:met-d-LDL_L	TRUE	reported	igd	3	TRUE
met-d-LDL_L	rs4810479	T	C	NA	NA	0.750222	-0.0348836	0.00475454	6.20012e-13	0.7469	-0.1489	0.0767	0.05219	NA	53.8301	T	C	FALSE	FALSE	FALSE	jOip5N	20	45916409	457	218335	alcoholic_acute_pancreatitis_R5	TRUE	reported	218792	44545048	20	NA	Total lipids in LDL || id:met-d-LDL_L	TRUE	reported	igd	3	TRUE
met-d-LDL_L	rs525028	A	G	NA	NA	0.708552	-0.0390399	0.00455	1.39991e-18	0.6285	-0.0419	0.0695	0.5463	NA	73.6198	A	G	FALSE	FALSE	FALSE	jOip5N	11	116834800	457	218335	alcoholic_acute_pancreatitis_R5	TRUE	reported	218792	116705516	11	NA	Total lipids in LDL || id:met-d-LDL_L	TRUE	reported	igd	3	TRUE
met-d-LDL_L	rs553427	T	C	NA	NA	0.517038	0.0328703	0.00411618	3.50026e-16	0.5599	-0.0422	0.0674	0.531	NA	63.7703	T	C	FALSE	FALSE	FALSE	jOip5N	1	234717013	457	218335	alcoholic_acute_pancreatitis_R5	TRUE	reported	218792	234852760	1	NA	Total lipids in LDL || id:met-d-LDL_L	TRUE	reported	igd	3	TRUE
met-d-LDL_L	rs55714927	T	C	NA	NA	0.191001	-0.0373152	0.00523458	1.59993e-13	0.2644	0.0116	0.0767	0.8794	NA	50.8169	T	C	FALSE	FALSE	FALSE	jOip5N	17	7176997	457	218335	alcoholic_acute_pancreatitis_R5	TRUE	reported	218792	7080316	17	NA	Total lipids in LDL || id:met-d-LDL_L	TRUE	reported	igd	3	TRUE
met-d-LDL_L	rs562338	G	A	NA	NA	0.819635	0.108365	0.00534338	3.29989e-95	0.8131	-0.069	0.0854	0.4191	NA	411.288	G	A	FALSE	FALSE	FALSE	jOip5N	2	21065449	457	218335	alcoholic_acute_pancreatitis_R5	TRUE	reported	218792	21288321	2	NA	Total lipids in LDL || id:met-d-LDL_L	TRUE	reported	igd	3	TRUE
met-d-LDL_L	rs56325564	A	G	NA	NA	0.482712	0.0333928	0.00414734	6.79986e-17	0.459	-0.015	0.0672	0.8239	NA	64.8286	A	G	FALSE	FALSE	FALSE	jOip5N	17	47689405	457	218335	alcoholic_acute_pancreatitis_R5	TRUE	reported	218792	45766771	17	NA	Total lipids in LDL || id:met-d-LDL_L	TRUE	reported	igd	3	TRUE
met-d-LDL_L	rs58542926	T	C	NA	NA	0.074402	-0.104228	0.00782797	1.10002e-40	0.06423	-0.01	0.1389	0.9428	NA	177.284	T	C	FALSE	FALSE	FALSE	jOip5N	19	19268740	457	218335	alcoholic_acute_pancreatitis_R5	TRUE	reported	218792	19379549	19	NA	Total lipids in LDL || id:met-d-LDL_L	TRUE	reported	igd	3	TRUE
met-d-LDL_L	rs59379014	T	C	NA	NA	0.072862	0.0642217	0.00790976	7.89951e-16	0.0813	0.0418	0.1227	0.7334	NA	65.923	T	C	FALSE	FALSE	FALSE	jOip5N	11	126358105	457	218335	alcoholic_acute_pancreatitis_R5	TRUE	reported	218792	126228000	11	NA	Total lipids in LDL || id:met-d-LDL_L	TRUE	reported	igd	3	TRUE
met-d-LDL_L	rs6601299	C	T	NA	NA	0.899273	0.0586789	0.00684675	2.60016e-18	0.844	-0.0529	0.0994	0.5947	NA	73.4505	C	T	FALSE	FALSE	FALSE	jOip5N	8	9327181	457	218335	alcoholic_acute_pancreatitis_R5	TRUE	reported	218792	9184691	8	NA	Total lipids in LDL || id:met-d-LDL_L	TRUE	reported	igd	3	TRUE
met-d-LDL_L	rs6882345	A	G	NA	NA	0.632845	0.0368508	0.0042644	4.70002e-18	0.6671	-0.061	0.0713	0.3919	NA	74.6755	A	G	FALSE	FALSE	FALSE	jOip5N	5	156970662	457	218335	alcoholic_acute_pancreatitis_R5	TRUE	reported	218792	156397673	5	NA	Total lipids in LDL || id:met-d-LDL_L	TRUE	reported	igd	3	TRUE
met-d-LDL_L	rs7707394	A	G	NA	NA	0.357078	0.0365311	0.00428856	1.59993e-17	0.3729	-0.0449	0.0692	0.5163	NA	72.5609	A	G	FALSE	FALSE	FALSE	jOip5N	5	75177114	457	218335	alcoholic_acute_pancreatitis_R5	TRUE	reported	218792	74472939	5	NA	Total lipids in LDL || id:met-d-LDL_L	TRUE	reported	igd	3	TRUE
met-d-LDL_L	rs77542162	G	A	NA	NA	0.022667	0.119903	0.013843	5.90065e-18	0.006739	-0.0853	0.4518	0.8503	NA	75.0239	G	A	FALSE	FALSE	FALSE	jOip5N	17	69085137	457	218335	alcoholic_acute_pancreatitis_R5	TRUE	reported	218792	67081278	17	NA	Total lipids in LDL || id:met-d-LDL_L	TRUE	reported	igd	3	TRUE
met-d-LDL_L	rs79220007	C	T	NA	NA	0.076081	-0.0584058	0.00776267	3.19963e-14	0.03713	0.6562	0.1851	0.000392	NA	56.6096	C	T	FALSE	FALSE	FALSE	jOip5N	6	26098246	457	218335	alcoholic_acute_pancreatitis_R5	TRUE	reported	218792	26098474	6	NA	Total lipids in LDL || id:met-d-LDL_L	TRUE	reported	igd	3	TRUE
met-d-LDL_L	rs8103315	A	C	NA	NA	0.135789	0.0579917	0.00616934	6.20012e-22	0.1871	-0.1096	0.086	0.2026	NA	88.3597	A	C	FALSE	FALSE	FALSE	jOip5N	19	44750911	457	218335	alcoholic_acute_pancreatitis_R5	TRUE	reported	218792	45254168	19	NA	Total lipids in LDL || id:met-d-LDL_L	TRUE	reported	igd	3	TRUE
met-d-SFA	rs1002687	A	G	NA	NA	0.644748	0.0822227	0.00427545	1.39991e-84	0.7143	0.0494	0.0743	0.5056	NA	369.845	A	G	FALSE	FALSE	FALSE	jOip5N	1	62498066	457	218335	alcoholic_acute_pancreatitis_R5	TRUE	reported	218792	62963737	1	NA	Saturated fatty acids || id:met-d-SFA	TRUE	reported	igd	3	TRUE
met-d-SFA	rs102275	C	T	NA	NA	0.349755	-0.032731	0.00427946	7.8001e-15	0.416	0.0045	0.0679	0.9471	NA	58.4979	C	T	FALSE	FALSE	FALSE	jOip5N	11	61790331	457	218335	alcoholic_acute_pancreatitis_R5	TRUE	reported	218792	61557803	11	NA	Saturated fatty acids || id:met-d-SFA	TRUE	reported	igd	3	TRUE
met-d-SFA	rs10455872	G	A	NA	NA	0.078988	-0.135858	0.00758241	5.30029e-73	0.04575	-0.3193	0.1637	0.05114	NA	321.038	G	A	FALSE	FALSE	FALSE	jOip5N	6	160589086	457	218335	alcoholic_acute_pancreatitis_R5	TRUE	reported	218792	161010118	6	NA	Saturated fatty acids || id:met-d-SFA	TRUE	reported	igd	3	TRUE
met-d-SFA	rs10504255	A	G	NA	NA	0.662987	-0.028235	0.00434191	1.2e-10	0.6229	0.0864	0.0689	0.2104	NA	42.2877	A	G	FALSE	FALSE	FALSE	jOip5N	8	58485902	457	218335	alcoholic_acute_pancreatitis_R5	TRUE	reported	218792	59398461	8	NA	Saturated fatty acids || id:met-d-SFA	TRUE	reported	igd	3	TRUE
met-d-SFA	rs10810374	C	A	NA	NA	0.24862	0.0257936	0.00476717	3.89996e-08	0.271	-0.0469	0.0758	0.5363	NA	29.2754	C	A	FALSE	FALSE	FALSE	jOip5N	9	15306294	457	218335	alcoholic_acute_pancreatitis_R5	TRUE	reported	218792	15306292	9	NA	Saturated fatty acids || id:met-d-SFA	TRUE	reported	igd	3	TRUE
met-d-SFA	rs10884966	A	G	NA	NA	0.345686	-0.0241254	0.00430359	1.89998e-08	0.3614	0.0073	0.0696	0.9166	NA	31.4259	A	G	FALSE	FALSE	FALSE	jOip5N	10	110425838	457	218335	alcoholic_acute_pancreatitis_R5	TRUE	reported	218792	112185596	10	NA	Saturated fatty acids || id:met-d-SFA	TRUE	reported	igd	3	TRUE
met-d-SFA	rs11076175	G	A	NA	NA	0.178885	-0.0395606	0.00535883	2.29985e-13	0.1725	-0.0782	0.0891	0.3803	NA	54.4987	G	A	FALSE	FALSE	FALSE	jOip5N	16	56972466	457	218335	alcoholic_acute_pancreatitis_R5	TRUE	reported	218792	57006378	16	NA	Saturated fatty acids || id:met-d-SFA	TRUE	reported	igd	3	TRUE
met-d-SFA	rs1128249	T	G	NA	NA	0.392034	-0.029496	0.00419136	6.4998e-13	0.3479	0.0983	0.0704	0.1627	NA	49.5241	T	G	FALSE	FALSE	FALSE	jOip5N	2	164672114	457	218335	alcoholic_acute_pancreatitis_R5	TRUE	reported	218792	165528624	2	NA	Saturated fatty acids || id:met-d-SFA	TRUE	reported	igd	3	TRUE
met-d-SFA	rs11429307	G	GT	NA	NA	0.808497	-0.0335009	0.00521537	1.29999e-10	0.8648	0.021	0.0974	0.8293	NA	41.2613	G	GT	FALSE	FALSE	FALSE	jOip5N	5	56561198	457	218335	alcoholic_acute_pancreatitis_R5	TRUE	reported	218792	55857025	5	NA	Saturated fatty acids || id:met-d-SFA	TRUE	reported	igd	3	TRUE
met-d-SFA	rs11620783	T	C	NA	NA	0.431555	0.0218835	0.00415462	3.59998e-08	0.3575	0.0213	0.0699	0.7611	NA	27.7441	T	C	FALSE	FALSE	FALSE	jOip5N	14	24402324	457	218335	alcoholic_acute_pancreatitis_R5	TRUE	reported	218792	24871530	14	NA	Saturated fatty acids || id:met-d-SFA	TRUE	reported	igd	3	TRUE
met-d-SFA	rs117488242	G	A	NA	NA	0.131681	-0.0401499	0.00634095	1.5e-10	0.141	0.0805	0.0972	0.4078	NA	40.0922	G	A	FALSE	FALSE	FALSE	jOip5N	10	5219869	457	218335	alcoholic_acute_pancreatitis_R5	TRUE	reported	218792	5261832	10	NA	Saturated fatty acids || id:met-d-SFA	TRUE	reported	igd	3	TRUE
met-d-SFA	rs117733303	G	A	NA	NA	0.018513	-0.242563	0.0151692	1.29987e-57	0.0113	-0.4222	0.3199	0.1869	NA	255.696	G	A	FALSE	FALSE	FALSE	jOip5N	6	160501838	457	218335	alcoholic_acute_pancreatitis_R5	TRUE	reported	218792	160922870	6	NA	Saturated fatty acids || id:met-d-SFA	TRUE	reported	igd	3	TRUE
met-d-SFA	rs11789603	T	C	NA	NA	0.108831	0.0425819	0.00658623	2.19989e-11	0.07536	-0.0176	0.1296	0.8919	NA	41.8	T	C	FALSE	FALSE	FALSE	jOip5N	9	104884738	457	218335	alcoholic_acute_pancreatitis_R5	TRUE	reported	218792	107647019	9	NA	Saturated fatty acids || id:met-d-SFA	TRUE	reported	igd	3	TRUE
met-d-SFA	rs11895352	T	C	NA	NA	0.475398	-0.0260664	0.0041059	1.09999e-10	0.5813	-0.1029	0.068	0.1299	NA	40.3037	T	C	FALSE	FALSE	FALSE	jOip5N	2	20167374	457	218335	alcoholic_acute_pancreatitis_R5	TRUE	reported	218792	20367135	2	NA	Saturated fatty acids || id:met-d-SFA	TRUE	reported	igd	3	TRUE
met-d-SFA	rs12151108	A	G	NA	NA	0.119663	-0.0588191	0.00630154	5.40008e-21	0.102	-0.0164	0.1111	0.8827	NA	87.1251	A	G	FALSE	FALSE	FALSE	jOip5N	19	11086585	457	218335	alcoholic_acute_pancreatitis_R5	TRUE	reported	218792	11197261	19	NA	Saturated fatty acids || id:met-d-SFA	TRUE	reported	igd	3	TRUE
met-d-SFA	rs12263369	T	C	NA	NA	0.591563	0.0252274	0.0041658	8.4004e-11	0.5838	0.1472	0.0679	0.03014	NA	36.6731	T	C	FALSE	FALSE	FALSE	jOip5N	10	93063586	457	218335	alcoholic_acute_pancreatitis_R5	TRUE	reported	218792	94823343	10	NA	Saturated fatty acids || id:met-d-SFA	TRUE	reported	igd	3	TRUE
met-d-SFA	rs1260326	C	T	NA	NA	0.60401	-0.105845	0.00418118	8.4918e-143	0.6493	0.0547	0.0701	0.4355	NA	640.83	C	T	FALSE	FALSE	FALSE	jOip5N	2	27508073	457	218335	alcoholic_acute_pancreatitis_R5	TRUE	reported	218792	27730940	2	NA	Saturated fatty acids || id:met-d-SFA	TRUE	reported	igd	3	TRUE
met-d-SFA	rs12740374	T	G	NA	NA	0.221071	-0.0320708	0.00492429	4.10015e-11	0.2145	-0.0898	0.0814	0.2701	NA	42.4163	T	G	FALSE	FALSE	FALSE	jOip5N	1	109274968	457	218335	alcoholic_acute_pancreatitis_R5	TRUE	reported	218792	109817590	1	NA	Saturated fatty acids || id:met-d-SFA	TRUE	reported	igd	3	TRUE
met-d-SFA	rs13108218	G	A	NA	NA	0.615417	-0.0274688	0.0042362	2.09991e-11	0.6772	-0.0482	0.0719	0.5029	NA	42.0462	G	A	FALSE	FALSE	FALSE	jOip5N	4	3442204	457	218335	alcoholic_acute_pancreatitis_R5	TRUE	reported	218792	3443931	4	NA	Saturated fatty acids || id:met-d-SFA	TRUE	reported	igd	3	TRUE
met-d-SFA	rs139315015	G	A	NA	NA	0.105288	-0.082064	0.00665807	3.69999e-36	0.08965	-0.2096	0.1174	0.07407	NA	151.918	G	A	FALSE	FALSE	FALSE	jOip5N	8	20035786	457	218335	alcoholic_acute_pancreatitis_R5	TRUE	reported	218792	19893297	8	NA	Saturated fatty acids || id:met-d-SFA	TRUE	reported	igd	3	TRUE
met-d-SFA	rs139974673	C	T	NA	NA	0.025918	0.0937267	0.0128987	1.39991e-13	0.005226	0.1538	0.4879	0.7526	NA	52.8001	C	T	FALSE	FALSE	FALSE	jOip5N	15	43735687	457	218335	alcoholic_acute_pancreatitis_R5	TRUE	reported	218792	44027885	15	NA	Saturated fatty acids || id:met-d-SFA	TRUE	reported	igd	3	TRUE
met-d-SFA	rs141469619	G	A	NA	NA	0.01014	0.16013	0.0216223	2.29985e-15	0.004062	1.497	0.5681	0.008413	NA	54.8456	G	A	FALSE	FALSE	FALSE	jOip5N	11	116843577	457	218335	alcoholic_acute_pancreatitis_R5	TRUE	reported	218792	116714293	11	NA	Saturated fatty acids || id:met-d-SFA	TRUE	reported	igd	3	TRUE
met-d-SFA	rs1890896	C	T	NA	NA	0.527475	-0.0217743	0.00410364	4.39997e-08	0.4073	0.0016	0.0683	0.9813	NA	28.1546	C	T	FALSE	FALSE	FALSE	jOip5N	10	91882000	457	218335	alcoholic_acute_pancreatitis_R5	TRUE	reported	218792	93641757	10	NA	Saturated fatty acids || id:met-d-SFA	TRUE	reported	igd	3	TRUE
met-d-SFA	rs2000999	A	G	NA	NA	0.188593	0.0287218	0.00522617	2.39999e-08	0.1941	0.0603	0.0846	0.4756	NA	30.2034	A	G	FALSE	FALSE	FALSE	jOip5N	16	72074194	457	218335	alcoholic_acute_pancreatitis_R5	TRUE	reported	218792	72108093	16	NA	Saturated fatty acids || id:met-d-SFA	TRUE	reported	igd	3	TRUE
met-d-SFA	rs2126259	C	T	NA	NA	0.899169	0.0581705	0.00679587	1.80011e-17	0.8441	-0.0534	0.0995	0.5912	NA	73.2682	C	T	FALSE	FALSE	FALSE	jOip5N	8	9327636	457	218335	alcoholic_acute_pancreatitis_R5	TRUE	reported	218792	9185146	8	NA	Saturated fatty acids || id:met-d-SFA	TRUE	reported	igd	3	TRUE
met-d-SFA	rs261290	C	T	NA	NA	0.654653	-0.101359	0.00431238	5.10505e-123	0.6183	0.0894	0.0688	0.1941	NA	552.447	C	T	FALSE	FALSE	FALSE	jOip5N	15	58386521	457	218335	alcoholic_acute_pancreatitis_R5	TRUE	reported	218792	58678720	15	NA	Saturated fatty acids || id:met-d-SFA	TRUE	reported	igd	3	TRUE
met-d-SFA	rs2740488	C	A	NA	NA	0.265321	-0.0369738	0.0046467	7.59976e-15	0.197	-0.0062	0.0851	0.9421	NA	63.3139	C	A	FALSE	FALSE	FALSE	jOip5N	9	104899461	457	218335	alcoholic_acute_pancreatitis_R5	TRUE	reported	218792	107661742	9	NA	Saturated fatty acids || id:met-d-SFA	TRUE	reported	igd	3	TRUE
met-d-SFA	rs28383314	C	T	NA	NA	0.622939	0.0391406	0.00421979	6.4003e-20	0.6898	-0.0506	0.0793	0.5236	NA	86.0346	C	T	FALSE	FALSE	FALSE	jOip5N	6	32619436	457	218335	alcoholic_acute_pancreatitis_R5	TRUE	reported	218792	32587213	6	NA	Saturated fatty acids || id:met-d-SFA	TRUE	reported	igd	3	TRUE
met-d-SFA	rs4564803	T	G	NA	NA	0.228167	-0.0492916	0.00486505	1.69981e-25	0.2778	-0.0165	0.0746	0.8251	NA	102.653	T	G	FALSE	FALSE	FALSE	jOip5N	2	20982630	457	218335	alcoholic_acute_pancreatitis_R5	TRUE	reported	218792	21205502	2	NA	Saturated fatty acids || id:met-d-SFA	TRUE	reported	igd	3	TRUE
met-d-SFA	rs4704834	G	A	NA	NA	0.644056	0.0382379	0.00426854	4.90004e-20	0.6721	-0.0392	0.0716	0.5834	NA	80.2471	G	A	FALSE	FALSE	FALSE	jOip5N	5	157016055	457	218335	alcoholic_acute_pancreatitis_R5	TRUE	reported	218792	156443066	5	NA	Saturated fatty acids || id:met-d-SFA	TRUE	reported	igd	3	TRUE
met-d-SFA	rs56322906	A	G	NA	NA	0.035157	-0.0869586	0.0111252	1.39991e-14	0.06343	-0.0307	0.1361	0.8213	NA	61.0955	A	G	FALSE	FALSE	FALSE	jOip5N	19	11235479	457	218335	alcoholic_acute_pancreatitis_R5	TRUE	reported	218792	11346155	19	NA	Saturated fatty acids || id:met-d-SFA	TRUE	reported	igd	3	TRUE
met-d-SFA	rs58542926	T	C	NA	NA	0.074383	-0.116939	0.00780476	3.69999e-52	0.06423	-0.01	0.1389	0.9428	NA	224.491	T	C	FALSE	FALSE	FALSE	jOip5N	19	19268740	457	218335	alcoholic_acute_pancreatitis_R5	TRUE	reported	218792	19379549	19	NA	Saturated fatty acids || id:met-d-SFA	TRUE	reported	igd	3	TRUE
met-d-SFA	rs60960031	A	G	NA	NA	0.40286	-0.0249701	0.00417732	7.79992e-10	0.4138	0.0397	0.0681	0.56	NA	35.731	A	G	FALSE	FALSE	FALSE	jOip5N	2	21307787	457	218335	alcoholic_acute_pancreatitis_R5	TRUE	reported	218792	21530659	2	NA	Saturated fatty acids || id:met-d-SFA	TRUE	reported	igd	3	TRUE
met-d-SFA	rs632057	G	T	NA	NA	0.627775	-0.0287854	0.0042315	7.19946e-11	0.5714	-0.0684	0.0676	0.3119	NA	46.276	G	T	FALSE	FALSE	FALSE	jOip5N	6	139512875	457	218335	alcoholic_acute_pancreatitis_R5	TRUE	reported	218792	139834012	6	NA	Saturated fatty acids || id:met-d-SFA	TRUE	reported	igd	3	TRUE
met-d-SFA	rs633695	G	A	NA	NA	0.292348	0.0726336	0.00451479	7.50067e-58	0.3054	0.0017	0.0725	0.9814	NA	258.821	G	A	FALSE	FALSE	FALSE	jOip5N	15	58433640	457	218335	alcoholic_acute_pancreatitis_R5	TRUE	reported	218792	58725839	15	NA	Saturated fatty acids || id:met-d-SFA	TRUE	reported	igd	3	TRUE
met-d-SFA	rs6602911	T	C	NA	NA	0.360079	0.0259862	0.00426141	1.89998e-09	0.3624	-0.0722	0.0704	0.3051	NA	37.186	T	C	FALSE	FALSE	FALSE	jOip5N	13	113844399	457	218335	alcoholic_acute_pancreatitis_R5	TRUE	reported	218792	114547372	13	NA	Saturated fatty acids || id:met-d-SFA	TRUE	reported	igd	3	TRUE
met-d-SFA	rs6847980	T	G	NA	NA	0.376336	0.0262768	0.00422146	2.80001e-10	0.3063	-0.0201	0.0731	0.7831	NA	38.7454	T	G	FALSE	FALSE	FALSE	jOip5N	4	87259479	457	218335	alcoholic_acute_pancreatitis_R5	TRUE	reported	218792	88180631	4	NA	Saturated fatty acids || id:met-d-SFA	TRUE	reported	igd	3	TRUE
met-d-SFA	rs739320	C	T	NA	NA	0.606665	-0.0306084	0.00428547	2.70023e-12	0.6731	0.1189	0.0715	0.09646	NA	51.0134	C	T	FALSE	FALSE	FALSE	jOip5N	19	48758111	457	218335	alcoholic_acute_pancreatitis_R5	TRUE	reported	218792	49261368	19	NA	Saturated fatty acids || id:met-d-SFA	TRUE	reported	igd	3	TRUE
met-d-SFA	rs7551124	T	C	NA	NA	0.875389	0.037708	0.00617819	6.1e-10	0.886	-0.0439	0.1047	0.6747	NA	37.2516	T	C	FALSE	FALSE	FALSE	jOip5N	1	23459267	457	218335	alcoholic_acute_pancreatitis_R5	TRUE	reported	218792	23785760	1	NA	Saturated fatty acids || id:met-d-SFA	TRUE	reported	igd	3	TRUE
met-d-SFA	rs77960347	G	A	NA	NA	0.013239	0.200754	0.017878	1.10002e-30	0.007284	-0.195	0.408	0.6327	NA	126.093	G	A	FALSE	FALSE	FALSE	jOip5N	18	49583585	457	218335	alcoholic_acute_pancreatitis_R5	TRUE	reported	218792	47109955	18	NA	Saturated fatty acids || id:met-d-SFA	TRUE	reported	igd	3	TRUE
met-d-SFA	rs7979473	G	A	NA	NA	0.612971	-0.0290957	0.00423757	1.20005e-11	0.581	-0.1114	0.068	0.1014	NA	47.1437	G	A	FALSE	FALSE	FALSE	jOip5N	12	120982457	457	218335	alcoholic_acute_pancreatitis_R5	TRUE	reported	218792	121420260	12	NA	Saturated fatty acids || id:met-d-SFA	TRUE	reported	igd	3	TRUE
met-d-SFA	rs918106	T	C	NA	NA	0.523252	0.0267869	0.00409256	5.10035e-12	0.4741	0.022	0.067	0.7431	NA	42.8405	T	C	FALSE	FALSE	FALSE	jOip5N	12	109466513	457	218335	alcoholic_acute_pancreatitis_R5	TRUE	reported	218792	109904318	12	NA	Saturated fatty acids || id:met-d-SFA	TRUE	reported	igd	3	TRUE
met-d-PUFA	rs1002687	A	G	NA	NA	0.644748	0.0959946	0.00420718	1.99986e-120	0.7143	0.0494	0.0743	0.5056	NA	520.609	A	G	FALSE	FALSE	FALSE	jOip5N	1	62498066	457	218335	alcoholic_acute_pancreatitis_R5	TRUE	reported	218792	62963737	1	NA	Polyunsaturated fatty acids || id:met-d-PUFA	TRUE	reported	igd	3	TRUE
met-d-PUFA	rs10096633	T	C	NA	NA	0.123905	-0.0339303	0.00610477	3.09999e-08	0.09717	-0.1965	0.113	0.08209	NA	30.8913	T	C	FALSE	FALSE	FALSE	jOip5N	8	19973410	457	218335	alcoholic_acute_pancreatitis_R5	TRUE	reported	218792	19830921	8	NA	Polyunsaturated fatty acids || id:met-d-PUFA	TRUE	reported	igd	3	TRUE
met-d-PUFA	rs102275	C	T	NA	NA	0.349755	-0.0974089	0.00421144	3.1989e-125	0.416	0.0045	0.0679	0.9471	NA	534.978	C	T	FALSE	FALSE	FALSE	jOip5N	11	61790331	457	218335	alcoholic_acute_pancreatitis_R5	TRUE	reported	218792	61557803	11	NA	Polyunsaturated fatty acids || id:met-d-PUFA	TRUE	reported	igd	3	TRUE
met-d-PUFA	rs112875651	A	G	NA	NA	0.392346	-0.07727	0.00418284	4.60045e-78	0.3872	-0.0958	0.0688	0.164	NA	341.255	A	G	FALSE	FALSE	FALSE	jOip5N	8	125494452	457	218335	alcoholic_acute_pancreatitis_R5	TRUE	reported	218792	126506694	8	NA	Polyunsaturated fatty acids || id:met-d-PUFA	TRUE	reported	igd	3	TRUE
met-d-PUFA	rs114863007	A	G	NA	NA	0.094543	-0.0480587	0.00692094	4.10015e-13	0.1503	-0.1263	0.0956	0.1863	NA	48.2185	A	G	FALSE	FALSE	FALSE	jOip5N	6	34761381	457	218335	alcoholic_acute_pancreatitis_R5	TRUE	reported	218792	34729158	6	NA	Polyunsaturated fatty acids || id:met-d-PUFA	TRUE	reported	igd	3	TRUE
met-d-PUFA	rs115413710	C	T	NA	NA	0.044303	0.0604013	0.0097982	8.10028e-12	0.06499	0.1338	0.1367	0.3275	NA	38.0014	C	T	FALSE	FALSE	FALSE	jOip5N	6	31213042	457	218335	alcoholic_acute_pancreatitis_R5	TRUE	reported	218792	31180819	6	NA	Polyunsaturated fatty acids || id:met-d-PUFA	TRUE	reported	igd	3	TRUE
met-d-PUFA	rs11789603	T	C	NA	NA	0.108831	0.04771	0.00648318	7.59976e-14	0.07536	-0.0176	0.1296	0.8919	NA	54.1555	T	C	FALSE	FALSE	FALSE	jOip5N	9	104884738	457	218335	alcoholic_acute_pancreatitis_R5	TRUE	reported	218792	107647019	9	NA	Polyunsaturated fatty acids || id:met-d-PUFA	TRUE	reported	igd	3	TRUE
met-d-PUFA	rs1260326	C	T	NA	NA	0.60401	-0.0762658	0.00411631	1.59993e-77	0.6493	0.0547	0.0701	0.4355	NA	343.276	C	T	FALSE	FALSE	FALSE	jOip5N	2	27508073	457	218335	alcoholic_acute_pancreatitis_R5	TRUE	reported	218792	27730940	2	NA	Polyunsaturated fatty acids || id:met-d-PUFA	TRUE	reported	igd	3	TRUE
met-d-PUFA	rs12740374	T	G	NA	NA	0.221071	-0.0589449	0.00484565	3.29989e-34	0.2145	-0.0898	0.0814	0.2701	NA	147.975	T	G	FALSE	FALSE	FALSE	jOip5N	1	109274968	457	218335	alcoholic_acute_pancreatitis_R5	TRUE	reported	218792	109817590	1	NA	Polyunsaturated fatty acids || id:met-d-PUFA	TRUE	reported	igd	3	TRUE
met-d-PUFA	rs13108218	G	A	NA	NA	0.615417	-0.0343116	0.00417075	1.59993e-17	0.6772	-0.0482	0.0719	0.5029	NA	67.679	G	A	FALSE	FALSE	FALSE	jOip5N	4	3442204	457	218335	alcoholic_acute_pancreatitis_R5	TRUE	reported	218792	3443931	4	NA	Polyunsaturated fatty acids || id:met-d-PUFA	TRUE	reported	igd	3	TRUE
met-d-PUFA	rs141469619	G	A	NA	NA	0.01014	0.125151	0.0212786	1.29999e-10	0.004062	1.497	0.5681	0.008413	NA	34.5925	G	A	FALSE	FALSE	FALSE	jOip5N	11	116843577	457	218335	alcoholic_acute_pancreatitis_R5	TRUE	reported	218792	116714293	11	NA	Polyunsaturated fatty acids || id:met-d-PUFA	TRUE	reported	igd	3	TRUE
met-d-PUFA	rs142158911	A	G	NA	NA	0.116705	-0.0922557	0.00631055	6.70039e-50	0.1024	-0.0211	0.1109	0.8489	NA	213.723	A	G	FALSE	FALSE	FALSE	jOip5N	19	11079858	457	218335	alcoholic_acute_pancreatitis_R5	TRUE	reported	218792	11190534	19	NA	Polyunsaturated fatty acids || id:met-d-PUFA	TRUE	reported	igd	3	TRUE
met-d-PUFA	rs1461729	G	A	NA	NA	0.899221	0.0858304	0.0066974	1.29987e-38	0.8441	-0.0536	0.0995	0.5903	NA	164.237	G	A	FALSE	FALSE	FALSE	jOip5N	8	9329732	457	218335	alcoholic_acute_pancreatitis_R5	TRUE	reported	218792	9187242	8	NA	Polyunsaturated fatty acids || id:met-d-PUFA	TRUE	reported	igd	3	TRUE
met-d-PUFA	rs1800961	T	C	NA	NA	0.030192	-0.0717226	0.0117677	1.6e-09	0.04537	-0.1496	0.1597	0.349	NA	37.1474	T	C	FALSE	FALSE	FALSE	jOip5N	20	44413724	457	218335	alcoholic_acute_pancreatitis_R5	TRUE	reported	218792	43042364	20	NA	Polyunsaturated fatty acids || id:met-d-PUFA	TRUE	reported	igd	3	TRUE
met-d-PUFA	rs183130	T	C	NA	NA	0.324072	0.0559719	0.00430633	7.19946e-41	0.2796	-0.0438	0.0748	0.5577	NA	168.937	T	C	FALSE	FALSE	FALSE	jOip5N	16	56957451	457	218335	alcoholic_acute_pancreatitis_R5	TRUE	reported	218792	56991363	16	NA	Polyunsaturated fatty acids || id:met-d-PUFA	TRUE	reported	igd	3	TRUE
met-d-PUFA	rs2229738	T	C	NA	NA	0.066009	-0.0410344	0.00808345	3.59998e-08	0.1551	0.0574	0.0937	0.5402	NA	25.7693	T	C	FALSE	FALSE	FALSE	jOip5N	11	68794860	457	218335	alcoholic_acute_pancreatitis_R5	TRUE	reported	218792	68562328	11	NA	Polyunsaturated fatty acids || id:met-d-PUFA	TRUE	reported	igd	3	TRUE
met-d-PUFA	rs2326077	T	C	NA	NA	0.66326	-0.0284526	0.00426919	1.59993e-11	0.6148	0.0917	0.0687	0.1817	NA	44.4174	T	C	FALSE	FALSE	FALSE	jOip5N	8	58473360	457	218335	alcoholic_acute_pancreatitis_R5	TRUE	reported	218792	59385919	8	NA	Polyunsaturated fatty acids || id:met-d-PUFA	TRUE	reported	igd	3	TRUE
met-d-PUFA	rs261290	C	T	NA	NA	0.654653	-0.112315	0.00424505	1.1995e-157	0.6183	0.0894	0.0688	0.1941	NA	700.019	C	T	FALSE	FALSE	FALSE	jOip5N	15	58386521	457	218335	alcoholic_acute_pancreatitis_R5	TRUE	reported	218792	58678720	15	NA	Polyunsaturated fatty acids || id:met-d-PUFA	TRUE	reported	igd	3	TRUE
met-d-PUFA	rs2737245	T	G	NA	NA	0.278598	-0.0285112	0.00450206	2e-10	0.3087	-0.0562	0.0725	0.4378	NA	40.1059	T	G	FALSE	FALSE	FALSE	jOip5N	8	115646356	457	218335	alcoholic_acute_pancreatitis_R5	TRUE	reported	218792	116658583	8	NA	Polyunsaturated fatty acids || id:met-d-PUFA	TRUE	reported	igd	3	TRUE
met-d-PUFA	rs2740488	C	A	NA	NA	0.265321	-0.049166	0.004574	7.19946e-27	0.197	-0.0062	0.0851	0.9421	NA	115.541	C	A	FALSE	FALSE	FALSE	jOip5N	9	104899461	457	218335	alcoholic_acute_pancreatitis_R5	TRUE	reported	218792	107661742	9	NA	Polyunsaturated fatty acids || id:met-d-PUFA	TRUE	reported	igd	3	TRUE
met-d-PUFA	rs28383314	C	T	NA	NA	0.622939	0.0403992	0.00415433	1.69981e-19	0.6898	-0.0506	0.0793	0.5236	NA	94.5679	C	T	FALSE	FALSE	FALSE	jOip5N	6	32619436	457	218335	alcoholic_acute_pancreatitis_R5	TRUE	reported	218792	32587213	6	NA	Polyunsaturated fatty acids || id:met-d-PUFA	TRUE	reported	igd	3	TRUE
met-d-PUFA	rs34955778	C	T	NA	NA	0.419966	-0.029365	0.00408638	1.29987e-12	0.4399	0.0024	0.0675	0.9712	NA	51.6396	C	T	FALSE	FALSE	FALSE	jOip5N	16	15045737	457	218335	alcoholic_acute_pancreatitis_R5	TRUE	reported	218792	15139594	16	NA	Polyunsaturated fatty acids || id:met-d-PUFA	TRUE	reported	igd	3	TRUE
met-d-PUFA	rs3770586	T	C	NA	NA	0.48397	-0.0238966	0.00404591	1e-09	0.4145	-0.0176	0.068	0.7956	NA	34.8851	T	C	FALSE	FALSE	FALSE	jOip5N	2	168972485	457	218335	alcoholic_acute_pancreatitis_R5	TRUE	reported	218792	169828995	2	NA	Polyunsaturated fatty acids || id:met-d-PUFA	TRUE	reported	igd	3	TRUE
met-d-PUFA	rs3822855	T	G	NA	NA	0.400798	0.0235759	0.00410926	6.4e-09	0.4259	-0.0636	0.0676	0.3465	NA	32.9162	T	G	FALSE	FALSE	FALSE	jOip5N	6	115995719	457	218335	alcoholic_acute_pancreatitis_R5	TRUE	reported	218792	116316882	6	NA	Polyunsaturated fatty acids || id:met-d-PUFA	TRUE	reported	igd	3	TRUE
met-d-PUFA	rs3843482	G	T	NA	NA	0.373837	0.0424902	0.00416334	2.70023e-25	0.4399	-0.0498	0.0673	0.4593	NA	104.158	G	T	FALSE	FALSE	FALSE	jOip5N	5	75343434	457	218335	alcoholic_acute_pancreatitis_R5	TRUE	reported	218792	74639259	5	NA	Polyunsaturated fatty acids || id:met-d-PUFA	TRUE	reported	igd	3	TRUE
met-d-PUFA	rs4299376	T	G	NA	NA	0.676279	-0.0315084	0.00431374	7.29962e-14	0.7832	0.0853	0.0817	0.2964	NA	53.3513	T	G	FALSE	FALSE	FALSE	jOip5N	2	43845437	457	218335	alcoholic_acute_pancreatitis_R5	TRUE	reported	218792	44072576	2	NA	Polyunsaturated fatty acids || id:met-d-PUFA	TRUE	reported	igd	3	TRUE
met-d-PUFA	rs4561509	A	G	NA	NA	0.502276	0.0239181	0.00404085	7.59994e-10	0.4674	-0.0014	0.067	0.9832	NA	35.0355	A	G	FALSE	FALSE	FALSE	jOip5N	17	47704433	457	218335	alcoholic_acute_pancreatitis_R5	TRUE	reported	218792	45781799	17	NA	Polyunsaturated fatty acids || id:met-d-PUFA	TRUE	reported	igd	3	TRUE
met-d-PUFA	rs534417	G	A	NA	NA	0.875005	0.0385998	0.00607001	1.09999e-10	0.886	-0.0439	0.1047	0.6748	NA	40.4382	G	A	FALSE	FALSE	FALSE	jOip5N	1	23458472	457	218335	alcoholic_acute_pancreatitis_R5	TRUE	reported	218792	23784965	1	NA	Polyunsaturated fatty acids || id:met-d-PUFA	TRUE	reported	igd	3	TRUE
met-d-PUFA	rs55747707	A	G	NA	NA	0.203615	-0.0611785	0.00501785	5.90065e-34	0.18	0.01	0.0877	0.9094	NA	148.649	A	G	FALSE	FALSE	FALSE	jOip5N	7	73623036	457	218335	alcoholic_acute_pancreatitis_R5	TRUE	reported	218792	73037366	7	NA	Polyunsaturated fatty acids || id:met-d-PUFA	TRUE	reported	igd	3	TRUE
met-d-PUFA	rs56322906	A	G	NA	NA	0.035157	-0.104445	0.0109466	2.19989e-21	0.06343	-0.0307	0.1361	0.8213	NA	91.0368	A	G	FALSE	FALSE	FALSE	jOip5N	19	11235479	457	218335	alcoholic_acute_pancreatitis_R5	TRUE	reported	218792	11346155	19	NA	Polyunsaturated fatty acids || id:met-d-PUFA	TRUE	reported	igd	3	TRUE
met-d-PUFA	rs58542926	T	C	NA	NA	0.074383	-0.152376	0.00767948	1.50003e-91	0.06423	-0.01	0.1389	0.9428	NA	393.704	T	C	FALSE	FALSE	FALSE	jOip5N	19	19268740	457	218335	alcoholic_acute_pancreatitis_R5	TRUE	reported	218792	19379549	19	NA	Polyunsaturated fatty acids || id:met-d-PUFA	TRUE	reported	igd	3	TRUE
met-d-PUFA	rs59774409	T	C	NA	NA	0.083062	0.0427981	0.00727468	4.39997e-09	0.04489	-0.6091	0.1712	0.0003741	NA	34.6116	T	C	FALSE	FALSE	FALSE	jOip5N	19	49513491	457	218335	alcoholic_acute_pancreatitis_R5	TRUE	reported	218792	50016748	19	NA	Polyunsaturated fatty acids || id:met-d-PUFA	TRUE	reported	igd	3	TRUE
met-d-PUFA	rs633695	G	A	NA	NA	0.292348	0.0838432	0.0044443	1.10002e-79	0.3054	0.0017	0.0725	0.9814	NA	355.901	G	A	FALSE	FALSE	FALSE	jOip5N	15	58433640	457	218335	alcoholic_acute_pancreatitis_R5	TRUE	reported	218792	58725839	15	NA	Polyunsaturated fatty acids || id:met-d-PUFA	TRUE	reported	igd	3	TRUE
met-d-PUFA	rs6547409	T	C	NA	NA	0.051258	-0.084643	0.00923521	4.30031e-22	0.07699	0.1036	0.1251	0.4076	NA	84.0018	T	C	FALSE	FALSE	FALSE	jOip5N	2	20967337	457	218335	alcoholic_acute_pancreatitis_R5	TRUE	reported	218792	21190209	2	NA	Polyunsaturated fatty acids || id:met-d-PUFA	TRUE	reported	igd	3	TRUE
met-d-PUFA	rs6602911	T	C	NA	NA	0.360079	0.0279094	0.00419569	5.79963e-11	0.3624	-0.0722	0.0704	0.3051	NA	44.2481	T	C	FALSE	FALSE	FALSE	jOip5N	13	113844399	457	218335	alcoholic_acute_pancreatitis_R5	TRUE	reported	218792	114547372	13	NA	Polyunsaturated fatty acids || id:met-d-PUFA	TRUE	reported	igd	3	TRUE
met-d-PUFA	rs672889	G	T	NA	NA	0.860091	0.0748648	0.00579704	7.29962e-41	0.8535	-0.0102	0.0941	0.9134	NA	166.78	G	T	FALSE	FALSE	FALSE	jOip5N	2	21096144	457	218335	alcoholic_acute_pancreatitis_R5	TRUE	reported	218792	21319016	2	NA	Polyunsaturated fatty acids || id:met-d-PUFA	TRUE	reported	igd	3	TRUE
met-d-PUFA	rs6882345	A	G	NA	NA	0.632863	0.0456949	0.0041739	3.59998e-29	0.6671	-0.061	0.0713	0.3919	NA	119.854	A	G	FALSE	FALSE	FALSE	jOip5N	5	156970662	457	218335	alcoholic_acute_pancreatitis_R5	TRUE	reported	218792	156397673	5	NA	Polyunsaturated fatty acids || id:met-d-PUFA	TRUE	reported	igd	3	TRUE
met-d-PUFA	rs6938647	C	A	NA	NA	0.782336	-0.0475077	0.00494185	3.29989e-23	0.8099	-0.0807	0.0864	0.3506	NA	92.4164	C	A	FALSE	FALSE	FALSE	jOip5N	6	160565883	457	218335	alcoholic_acute_pancreatitis_R5	TRUE	reported	218792	160986915	6	NA	Polyunsaturated fatty acids || id:met-d-PUFA	TRUE	reported	igd	3	TRUE
met-d-PUFA	rs72997616	A	C	NA	NA	0.094064	-0.0647308	0.00693225	8.4004e-21	0.1052	0.0934	0.1094	0.3932	NA	87.1914	A	C	FALSE	FALSE	FALSE	jOip5N	11	75763150	457	218335	alcoholic_acute_pancreatitis_R5	TRUE	reported	218792	75474195	11	NA	Polyunsaturated fatty acids || id:met-d-PUFA	TRUE	reported	igd	3	TRUE
met-d-PUFA	rs73013176	C	T	NA	NA	0.011277	-0.102018	0.0193941	2.90001e-08	0.004516	-0.2317	0.5175	0.6544	NA	27.6703	C	T	FALSE	FALSE	FALSE	jOip5N	19	11036850	457	218335	alcoholic_acute_pancreatitis_R5	TRUE	reported	218792	11147526	19	NA	Polyunsaturated fatty acids || id:met-d-PUFA	TRUE	reported	igd	3	TRUE
met-d-PUFA	rs75406471	A	G	NA	NA	0.154684	-0.0352293	0.00558407	4.20001e-10	0.141	0.0805	0.0972	0.4078	NA	39.8021	A	G	FALSE	FALSE	FALSE	jOip5N	10	5215684	457	218335	alcoholic_acute_pancreatitis_R5	TRUE	reported	218792	5257647	10	NA	Polyunsaturated fatty acids || id:met-d-PUFA	TRUE	reported	igd	3	TRUE
met-d-PUFA	rs7707394	A	G	NA	NA	0.357106	0.0265334	0.0041973	1.5e-10	0.3729	-0.0449	0.0692	0.5163	NA	39.9619	A	G	FALSE	FALSE	FALSE	jOip5N	5	75177114	457	218335	alcoholic_acute_pancreatitis_R5	TRUE	reported	218792	74472939	5	NA	Polyunsaturated fatty acids || id:met-d-PUFA	TRUE	reported	igd	3	TRUE
met-d-PUFA	rs77960347	G	A	NA	NA	0.013239	0.276962	0.017596	5.70033e-58	0.007284	-0.195	0.408	0.6327	NA	247.749	G	A	FALSE	FALSE	FALSE	jOip5N	18	49583585	457	218335	alcoholic_acute_pancreatitis_R5	TRUE	reported	218792	47109955	18	NA	Polyunsaturated fatty acids || id:met-d-PUFA	TRUE	reported	igd	3	TRUE
met-d-PUFA	rs7970695	A	G	NA	NA	0.620549	-0.032523	0.00415946	1.99986e-15	0.584	-0.0923	0.0681	0.1752	NA	61.1374	A	G	FALSE	FALSE	FALSE	jOip5N	12	120985573	457	218335	alcoholic_acute_pancreatitis_R5	TRUE	reported	218792	121423376	12	NA	Polyunsaturated fatty acids || id:met-d-PUFA	TRUE	reported	igd	3	TRUE
met-d-PUFA	rs870526	T	C	NA	NA	0.521426	-0.0321934	0.00403392	2.80027e-16	0.61	-0.0884	0.0687	0.1981	NA	63.6912	T	C	FALSE	FALSE	FALSE	jOip5N	2	20169801	457	218335	alcoholic_acute_pancreatitis_R5	TRUE	reported	218792	20369562	2	NA	Polyunsaturated fatty acids || id:met-d-PUFA	TRUE	reported	igd	3	TRUE
met-d-PUFA	rs9295128	T	G	NA	NA	0.016833	-0.203104	0.0159328	2.90001e-39	0.01146	-0.437	0.3153	0.1657	NA	162.5	T	G	FALSE	FALSE	FALSE	jOip5N	6	160330499	457	218335	alcoholic_acute_pancreatitis_R5	TRUE	reported	218792	160751531	6	NA	Polyunsaturated fatty acids || id:met-d-PUFA	TRUE	reported	igd	3	TRUE
met-d-PUFA	rs9304381	T	C	NA	NA	0.818434	0.0738115	0.00523016	3.80014e-46	0.8232	0.1373	0.0886	0.1214	NA	199.167	T	C	FALSE	FALSE	FALSE	jOip5N	18	49631864	457	218335	alcoholic_acute_pancreatitis_R5	TRUE	reported	218792	47158234	18	NA	Polyunsaturated fatty acids || id:met-d-PUFA	TRUE	reported	igd	3	TRUE
met-d-Total_PL	rs1002687	A	G	NA	NA	0.644777	0.0727986	0.00410774	6.70039e-73	0.7143	0.0494	0.0743	0.5056	NA	314.08	A	G	FALSE	FALSE	FALSE	jOip5N	1	62498066	457	218335	alcoholic_acute_pancreatitis_R5	TRUE	reported	218792	62963737	1	NA	Total phospholipids in lipoprotein particles || id:met-d-Total_PL	TRUE	reported	igd	3	TRUE
met-d-Total_PL	rs10162642	A	G	NA	NA	0.21011	-0.0599852	0.00485067	6.4003e-37	0.1444	-0.0493	0.0959	0.6074	NA	152.927	A	G	FALSE	FALSE	FALSE	jOip5N	15	58284964	457	218335	alcoholic_acute_pancreatitis_R5	TRUE	reported	218792	58577163	15	NA	Total phospholipids in lipoprotein particles || id:met-d-Total_PL	TRUE	reported	igd	3	TRUE
met-d-Total_PL	rs102275	C	T	NA	NA	0.349784	-0.0520779	0.00411205	7.19946e-39	0.416	0.0045	0.0679	0.9471	NA	160.395	C	T	FALSE	FALSE	FALSE	jOip5N	11	61790331	457	218335	alcoholic_acute_pancreatitis_R5	TRUE	reported	218792	61557803	11	NA	Total phospholipids in lipoprotein particles || id:met-d-Total_PL	TRUE	reported	igd	3	TRUE
met-d-Total_PL	rs1057558	C	T	NA	NA	0.220311	-0.0317823	0.00474778	3.19963e-12	0.2622	0.1305	0.0755	0.08397	NA	44.8115	C	T	FALSE	FALSE	FALSE	jOip5N	7	1022730	457	218335	alcoholic_acute_pancreatitis_R5	TRUE	reported	218792	1062366	7	NA	Total phospholipids in lipoprotein particles || id:met-d-Total_PL	TRUE	reported	igd	3	TRUE
met-d-Total_PL	rs10773112	T	C	NA	NA	0.720433	0.0262047	0.00438138	2.80001e-09	0.7483	0.0374	0.0781	0.6326	NA	35.7714	T	C	FALSE	FALSE	FALSE	jOip5N	12	124853983	457	218335	alcoholic_acute_pancreatitis_R5	TRUE	reported	218792	125338529	12	NA	Total phospholipids in lipoprotein particles || id:met-d-Total_PL	TRUE	reported	igd	3	TRUE
met-d-Total_PL	rs11065991	T	C	NA	NA	0.41585	-0.0252445	0.00399661	1.2e-10	0.3827	0.0752	0.0689	0.2748	NA	39.8979	T	C	FALSE	FALSE	FALSE	jOip5N	12	111645358	457	218335	alcoholic_acute_pancreatitis_R5	TRUE	reported	218792	112083162	12	NA	Total phospholipids in lipoprotein particles || id:met-d-Total_PL	TRUE	reported	igd	3	TRUE
met-d-Total_PL	rs112875651	A	G	NA	NA	0.392383	-0.0604592	0.00408306	2.29985e-50	0.3872	-0.0958	0.0688	0.164	NA	219.257	A	G	FALSE	FALSE	FALSE	jOip5N	8	125494452	457	218335	alcoholic_acute_pancreatitis_R5	TRUE	reported	218792	126506694	8	NA	Total phospholipids in lipoprotein particles || id:met-d-Total_PL	TRUE	reported	igd	3	TRUE
met-d-Total_PL	rs11620783	T	C	NA	NA	0.431547	0.0222923	0.00399266	6.90001e-09	0.3575	0.0213	0.0699	0.7611	NA	31.1735	T	C	FALSE	FALSE	FALSE	jOip5N	14	24402324	457	218335	alcoholic_acute_pancreatitis_R5	TRUE	reported	218792	24871530	14	NA	Total phospholipids in lipoprotein particles || id:met-d-Total_PL	TRUE	reported	igd	3	TRUE
met-d-Total_PL	rs117488242	G	A	NA	NA	0.131665	-0.0377189	0.00609416	6.80002e-10	0.141	0.0805	0.0972	0.4078	NA	38.3081	G	A	FALSE	FALSE	FALSE	jOip5N	10	5219869	457	218335	alcoholic_acute_pancreatitis_R5	TRUE	reported	218792	5261832	10	NA	Total phospholipids in lipoprotein particles || id:met-d-Total_PL	TRUE	reported	igd	3	TRUE
met-d-Total_PL	rs11789603	T	C	NA	NA	0.108813	0.0503894	0.00632951	2.39994e-15	0.07536	-0.0176	0.1296	0.8919	NA	63.378	T	C	FALSE	FALSE	FALSE	jOip5N	9	104884738	457	218335	alcoholic_acute_pancreatitis_R5	TRUE	reported	218792	107647019	9	NA	Total phospholipids in lipoprotein particles || id:met-d-Total_PL	TRUE	reported	igd	3	TRUE
met-d-Total_PL	rs11895352	T	C	NA	NA	0.475363	-0.0333912	0.00394648	9.30037e-18	0.5813	-0.1029	0.068	0.1299	NA	71.5887	T	C	FALSE	FALSE	FALSE	jOip5N	2	20167374	457	218335	alcoholic_acute_pancreatitis_R5	TRUE	reported	218792	20367135	2	NA	Total phospholipids in lipoprotein particles || id:met-d-Total_PL	TRUE	reported	igd	3	TRUE
met-d-Total_PL	rs12067569	A	G	NA	NA	0.028129	0.0614196	0.0119845	4.09996e-08	0.03507	-0.1209	0.1816	0.5056	NA	26.2648	A	G	FALSE	FALSE	FALSE	jOip5N	1	55062956	457	218335	alcoholic_acute_pancreatitis_R5	TRUE	reported	218792	55528629	1	NA	Total phospholipids in lipoprotein particles || id:met-d-Total_PL	TRUE	reported	igd	3	TRUE
met-d-Total_PL	rs12208357	T	C	NA	NA	0.069998	0.0413319	0.00773452	3.09999e-08	0.05704	-0.0301	0.1439	0.8343	NA	28.5564	T	C	FALSE	FALSE	FALSE	jOip5N	6	160122116	457	218335	alcoholic_acute_pancreatitis_R5	TRUE	reported	218792	160543148	6	NA	Total phospholipids in lipoprotein particles || id:met-d-Total_PL	TRUE	reported	igd	3	TRUE
met-d-Total_PL	rs12423765	T	G	NA	NA	0.112417	0.0335795	0.00631253	4.20001e-08	0.1514	0.0783	0.0939	0.4041	NA	28.2971	T	G	FALSE	FALSE	FALSE	jOip5N	12	8984682	457	218335	alcoholic_acute_pancreatitis_R5	TRUE	reported	218792	9137278	12	NA	Total phospholipids in lipoprotein particles || id:met-d-Total_PL	TRUE	reported	igd	3	TRUE
[truncated: 10,499 more rows]

## Sheet: SNP_AP_alcohol_FinnGen R5
id.exposure	SNP	effect_allele.exposure	other_allele.exposure	chr	pos	eaf.exposure	beta.exposure	se.exposure	pval.exposure	eaf.outcome	beta.outcome	se.outcome	pval.outcome	R2	appF	effect_allele.outcome	other_allele.outcome	remove	palindromic	ambiguous	id.outcome	chr.outcome	pos.outcome	ncase.outcome	ncontrol.outcome	outcome	mr_keep.outcome	pval_origin.outcome	samplesize.outcome	pos.exposure	chr.exposure	samplesize.exposure	exposure	mr_keep.exposure	pval_origin.exposure	data_source.exposure	action	mr_keep
[truncated: 11,754 more rows]

[truncated: 2 more sheets: SNP_CP_FinnGen R5, SNP_CP_alcohol_FinnGen R5]
