# Supplementary material for: Mendelian randomization in blood metabolites identifies triglycerides and fatty acids saturation level as associated traits linked to pancreatitis risk
Source: Front Nutr. 2022 Oct 10;9:1021942. doi: 10.3389/fnut.2022.1021942 (PMC9589364; doi:10.3389/fnut.2022.1021942)
Supplement: Supplementary file 12 [file Table_5.xlsx]

## Sheet: pleio_metc_vs_ap_R5
id.exposure	id.outcome	outcome	exposure	egger_intercept	se	pval
met-c-919	jOip5N	acute_pancreatitis_R5	Phenylalanine || id:met-c-919	-0.0197238	0.0579439	0.79113
met-c-931	jOip5N	acute_pancreatitis_R5	Phospholipids in small VLDL || id:met-c-931	0.0015717	0.0315532	0.961254
met-c-917	jOip5N	acute_pancreatitis_R5	Other polyunsaturated fatty acids than 18:2 || id:met-c-917	0.0289184	0.0213529	0.212647
met-c-955	jOip5N	acute_pancreatitis_R5	Phospholipids in very small VLDL || id:met-c-955	0.0358918	0.0311755	0.267637
met-c-954	jOip5N	acute_pancreatitis_R5	Concentration of very small VLDL particles || id:met-c-954	0.0323585	0.0230727	0.181134
met-c-915	jOip5N	acute_pancreatitis_R5	Triglycerides in medium VLDL || id:met-c-915	-0.00838944	0.0388543	0.835207
met-c-890	jOip5N	acute_pancreatitis_R5	Concentration of large VLDL particles || id:met-c-890	-0.024448	0.0400511	0.568261
met-c-866	jOip5N	acute_pancreatitis_R5	Histidine || id:met-c-866	0.0504045	0.107584	0.685518
met-c-870	jOip5N	acute_pancreatitis_R5	Concentration of IDL particles || id:met-c-870	0.0418424	0.0329002	0.224167
met-c-951	jOip5N	acute_pancreatitis_R5	Phospholipids in very large VLDL || id:met-c-951	-0.0257702	0.0489041	0.620759
met-c-947	jOip5N	acute_pancreatitis_R5	Phospholipids in very large HDL || id:met-c-947	-0.0220809	0.0223678	0.344774
met-c-862	jOip5N	acute_pancreatitis_R5	Glycoproteins || id:met-c-862	0.0147226	0.0179871	0.436766
met-c-886	jOip5N	acute_pancreatitis_R5	Total cholesterol in large VLDL || id:met-c-886	0.00183775	0.0565136	0.975317
met-c-935	jOip5N	acute_pancreatitis_R5	Sphingomyelins || id:met-c-935	0.0501385	0.0233062	0.0749721
met-c-916	jOip5N	acute_pancreatitis_R5	Mono-unsaturated fatty acids || id:met-c-916	-0.0227391	0.0861502	0.808914
met-c-869	jOip5N	acute_pancreatitis_R5	Total lipids in IDL || id:met-c-869	0.0300785	0.0262261	0.268288
met-c-860	jOip5N	acute_pancreatitis_R5	Glutamine || id:met-c-860	0.0341373	0.029618	0.332588
met-c-882	jOip5N	acute_pancreatitis_R5	Free cholesterol in large LDL || id:met-c-882	0.00250145	0.0248296	0.921087
met-c-928	jOip5N	acute_pancreatitis_R5	Free cholesterol in small VLDL || id:met-c-928	-0.00166458	0.0304023	0.957318
met-c-863	jOip5N	acute_pancreatitis_R5	Glycoprotein acetyls || id:met-c-863	-0.0319231	0.0445934	0.513639
met-c-908	jOip5N	acute_pancreatitis_R5	Phospholipids in medium LDL || id:met-c-908	0.00291023	0.0272698	0.916426
met-c-850	jOip5N	acute_pancreatitis_R5	Creatinine || id:met-c-850	0.127632	0.0927084	0.302461
met-c-900	jOip5N	acute_pancreatitis_R5	Free cholesterol in medium HDL || id:met-c-900	-0.0240938	0.0433668	0.634349
met-c-902	jOip5N	acute_pancreatitis_R5	Concentration of medium HDL particles || id:met-c-902	-0.154564	0.344022	0.731181
met-c-876	jOip5N	acute_pancreatitis_R5	Free cholesterol in large HDL || id:met-c-876	0.0222252	0.0309818	0.491349
met-c-925	jOip5N	acute_pancreatitis_R5	Total lipids in small LDL || id:met-c-925	-0.00363863	0.0257605	0.889437
met-c-884	jOip5N	acute_pancreatitis_R5	Concentration of large LDL particles || id:met-c-884	0.0105202	0.0226821	0.648052
met-c-859	jOip5N	acute_pancreatitis_R5	Glucose || id:met-c-859	0.100438	0.0752487	0.409342
met-c-864	jOip5N	acute_pancreatitis_R5	Total cholesterol in HDL || id:met-c-864	-0.0458633	0.045788	0.345845
met-c-910	jOip5N	acute_pancreatitis_R5	Cholesterol esters in medium VLDL || id:met-c-910	-0.00657381	0.0313199	0.838426
met-c-923	jOip5N	acute_pancreatitis_R5	Triglycerides in small HDL || id:met-c-923	0.00469681	0.0360383	0.899973
met-c-878	jOip5N	acute_pancreatitis_R5	Concentration of large HDL particles || id:met-c-878	0.00455964	0.0529499	0.934719
met-c-959	jOip5N	acute_pancreatitis_R5	Phospholipids in chylomicrons and largest VLDL particles || id:met-c-959	-0.0978252	0.0583758	0.192374
met-c-858	jOip5N	acute_pancreatitis_R5	Free cholesterol || id:met-c-858	0.0660102	0.020663	0.00770932
met-c-957	jOip5N	acute_pancreatitis_R5	Total lipids in chylomicrons and largest VLDL particles || id:met-c-957	-0.0597093	0.0854924	0.52339
met-c-932	jOip5N	acute_pancreatitis_R5	Triglycerides in small VLDL || id:met-c-932	-0.013201	0.032871	0.696426
met-c-892	jOip5N	acute_pancreatitis_R5	Triglycerides in large VLDL || id:met-c-892	-0.0528748	0.0508314	0.338336
met-c-945	jOip5N	acute_pancreatitis_R5	Total lipids in very large HDL || id:met-c-945	-0.030491	0.0284848	0.31229
met-c-905	jOip5N	acute_pancreatitis_R5	Cholesterol esters in medium LDL || id:met-c-905	0.00428108	0.0236233	0.858218
met-c-946	jOip5N	acute_pancreatitis_R5	Concentration of very large HDL particles || id:met-c-946	-0.0138344	0.0276198	0.629939
met-c-918	jOip5N	acute_pancreatitis_R5	Phosphatidylcholine and other cholines || id:met-c-918	0.074403	0.0593958	0.336942
met-c-883	jOip5N	acute_pancreatitis_R5	Total lipids in large LDL || id:met-c-883	0.0104617	0.0223956	0.645718
met-c-929	jOip5N	acute_pancreatitis_R5	Total lipids in small VLDL || id:met-c-929	0.00695864	0.0322466	0.833486
met-c-956	jOip5N	acute_pancreatitis_R5	Triglycerides in very small VLDL || id:met-c-956	0.033509	0.0263136	0.223598
met-c-913	jOip5N	acute_pancreatitis_R5	Concentration of medium VLDL particles || id:met-c-913	0.00414038	0.0312644	0.89727
met-c-926	jOip5N	acute_pancreatitis_R5	Concentration of small LDL particles || id:met-c-926	-0.0127967	0.0321248	0.697372
met-c-888	jOip5N	acute_pancreatitis_R5	Free cholesterol in large VLDL || id:met-c-888	-0.0336334	0.0483324	0.512545
met-c-950	jOip5N	acute_pancreatitis_R5	Concentration of very large VLDL particles || id:met-c-950	-0.0322692	0.0862648	0.733225
met-c-875	jOip5N	acute_pancreatitis_R5	Cholesterol esters in large HDL || id:met-c-875	-0.0250712	0.0459835	0.602531
met-c-865	jOip5N	acute_pancreatitis_R5	Mean diameter for HDL particles || id:met-c-865	-0.0217974	0.0385952	0.592702
met-c-845	jOip5N	acute_pancreatitis_R5	Ratio of bisallylic groups to total fatty acids || id:met-c-845	0.0198058	0.0268033	0.500961
met-c-840	jOip5N	acute_pancreatitis_R5	Alanine || id:met-c-840	-0.0394685	0.0549296	0.512166
met-c-914	jOip5N	acute_pancreatitis_R5	Phospholipids in medium VLDL || id:met-c-914	0.0180126	0.0289355	0.547538
met-c-921	jOip5N	acute_pancreatitis_R5	Total lipids in small HDL || id:met-c-921	-0.055811	0.065587	0.43365
met-c-938	jOip5N	acute_pancreatitis_R5	Tyrosine || id:met-c-938	0.0661547	0.0740763	0.535924
met-c-903	jOip5N	acute_pancreatitis_R5	Phospholipids in medium HDL || id:met-c-903	0.0254732	0.0546148	0.672699
met-c-891	jOip5N	acute_pancreatitis_R5	Phospholipids in large VLDL || id:met-c-891	-0.0224051	0.0620718	0.736389
met-c-874	jOip5N	acute_pancreatitis_R5	Total cholesterol in large HDL || id:met-c-874	-0.0152778	0.0375406	0.693541
met-c-887	jOip5N	acute_pancreatitis_R5	Cholesterol esters in large VLDL || id:met-c-887	-0.032497	0.0310438	0.329981
met-c-843	jOip5N	acute_pancreatitis_R5	Apolipoprotein B || id:met-c-843	0.0118846	0.0285928	0.683551
met-c-952	jOip5N	acute_pancreatitis_R5	Triglycerides in very large VLDL || id:met-c-952	-0.0209104	0.0430309	0.647557
met-c-879	jOip5N	acute_pancreatitis_R5	Phospholipids in large HDL || id:met-c-879	-0.00328737	0.0512259	0.951318
met-c-942	jOip5N	acute_pancreatitis_R5	Total cholesterol in very large HDL || id:met-c-942	-0.0229834	0.0327049	0.496814
met-c-943	jOip5N	acute_pancreatitis_R5	Cholesterol esters in very large HDL || id:met-c-943	-0.0238072	0.0320765	0.473515
met-c-867	jOip5N	acute_pancreatitis_R5	Total cholesterol in IDL || id:met-c-867	0.0231686	0.0258201	0.383729
met-c-912	jOip5N	acute_pancreatitis_R5	Total lipids in medium VLDL || id:met-c-912	-0.0327348	0.0315825	0.330287
met-c-953	jOip5N	acute_pancreatitis_R5	Total lipids in very small VLDL || id:met-c-953	0.0285433	0.0215655	0.205467
met-c-881	jOip5N	acute_pancreatitis_R5	Cholesterol esters in large VLDL || id:met-c-881	0.00754955	0.022651	0.742558
met-c-857	jOip5N	acute_pancreatitis_R5	Omega-7, omega-9 and saturated fatty acids || id:met-c-857	0.0336263	0.0707813	0.66718
met-c-872	jOip5N	acute_pancreatitis_R5	Triglycerides in IDL || id:met-c-872	0.0165286	0.0198961	0.418343
met-c-847	jOip5N	acute_pancreatitis_R5	Average number of methylene groups per double bond || id:met-c-847	-0.00215191	0.0400191	0.960497
met-c-909	jOip5N	acute_pancreatitis_R5	Total cholesterol in medium VLDL || id:met-c-909	0.00648388	0.0313743	0.840049
met-c-880	jOip5N	acute_pancreatitis_R5	Total cholesterol in large LDL || id:met-c-880	0.0167007	0.0231813	0.480507
met-c-893	jOip5N	acute_pancreatitis_R5	18:2, linoleic acid (LA) || id:met-c-893	0.0457972	0.035229	0.222771
met-c-907	jOip5N	acute_pancreatitis_R5	Concentration of medium LDL particles || id:met-c-907	-0.000809146	0.0240491	0.97353
met-c-924	jOip5N	acute_pancreatitis_R5	Total cholesterol in small LDL || id:met-c-924	0.00365842	0.0194056	0.853617
met-c-922	jOip5N	acute_pancreatitis_R5	Concentration of small HDL particles || id:met-c-922	-0.10668	0.0520308	0.132723
met-c-906	jOip5N	acute_pancreatitis_R5	Total lipids in medium LDL || id:met-c-906	-0.00065528	0.023745	0.978288
met-c-941	jOip5N	acute_pancreatitis_R5	Mean diameter for VLDL particles || id:met-c-941	-0.164178	0.0521039	0.0117193
met-c-897	jOip5N	acute_pancreatitis_R5	Leucine || id:met-c-897	-0.132807	0.287239	0.724292
met-c-927	jOip5N	acute_pancreatitis_R5	Total cholesterol in small VLDL || id:met-c-927	0.0189024	0.0237109	0.439651
met-c-901	jOip5N	acute_pancreatitis_R5	Total lipids in medium HDL || id:met-c-901	-0.028013	0.259302	0.93149
met-c-889	jOip5N	acute_pancreatitis_R5	Total lipids in large VLDL || id:met-c-889	-0.0912778	0.0603707	0.190949
met-c-898	jOip5N	acute_pancreatitis_R5	Total cholesterol in medium HDL || id:met-c-898	-0.00755379	0.0467997	0.882031
met-c-949	jOip5N	acute_pancreatitis_R5	Total lipids in very large VLDL || id:met-c-949	-0.0416412	0.0791654	0.635293
met-c-899	jOip5N	acute_pancreatitis_R5	Cholesterol esters in medium HDL || id:met-c-899	0.038472	0.0643921	0.592288
met-c-842	jOip5N	acute_pancreatitis_R5	Apolipoprotein A-I || id:met-c-842	-0.0740636	0.0515878	0.201107
met-c-894	jOip5N	acute_pancreatitis_R5	Lactate || id:met-c-894	NA	NA	NA
met-c-856	jOip5N	acute_pancreatitis_R5	Omega-6 fatty acids || id:met-c-856	0.0442643	0.0390817	0.29018
met-c-895	jOip5N	acute_pancreatitis_R5	Total cholesterol in LDL || id:met-c-895	0.0140631	0.0227643	0.54406
met-c-960	jOip5N	acute_pancreatitis_R5	Triglycerides in chylomicrons and largest VLDL particles || id:met-c-960	-0.0728571	0.057715	0.262495
met-c-930	jOip5N	acute_pancreatitis_R5	Concentration of small VLDL particles || id:met-c-930	0.0103194	0.0318539	0.751545
met-c-920	jOip5N	acute_pancreatitis_R5	Pyruvate || id:met-c-920	NA	NA	NA
met-c-877	jOip5N	acute_pancreatitis_R5	Total lipids in large HDL || id:met-c-877	0.0072946	0.0545224	0.898786
met-c-937	jOip5N	acute_pancreatitis_R5	Total phosphoglycerides || id:met-c-937	-0.0388289	0.0488349	0.462608
met-c-868	jOip5N	acute_pancreatitis_R5	Free cholesterol in IDL || id:met-c-868	0.0306427	0.026842	0.274215
met-c-852	jOip5N	acute_pancreatitis_R5	22:6, docosahexaenoic acid || id:met-c-852	0.0792056	0.127357	0.597445
met-c-853	jOip5N	acute_pancreatitis_R5	Free cholesterol to esterified cholesterol ratio || id:met-c-853	0.0382824	0.0210955	0.0946269
met-c-896	jOip5N	acute_pancreatitis_R5	Mean diameter for LDL particles || id:met-c-896	-0.0322448	0.0527488	0.563435
met-c-940	jOip5N	acute_pancreatitis_R5	Valine || id:met-c-940	0.112618	0.187564	0.655761
met-c-933	jOip5N	acute_pancreatitis_R5	Serum total cholesterol || id:met-c-933	0.00780047	0.0211513	0.716359
met-c-849	jOip5N	acute_pancreatitis_R5	Citrate || id:met-c-849	-0.108578	0.100344	0.392339
met-c-855	jOip5N	acute_pancreatitis_R5	Omega-3 fatty acids || id:met-c-855	0.100318	0.0801055	0.299193
met-c-958	jOip5N	acute_pancreatitis_R5	Concentration of chylomicrons and largest VLDL particles || id:met-c-958	-0.194825	0.0969778	0.138121
met-c-848	jOip5N	acute_pancreatitis_R5	Average number of methylene groups in a fatty acid chain || id:met-c-848	0.00903433	0.0877926	0.927427
met-c-936	jOip5N	acute_pancreatitis_R5	Total fatty acids || id:met-c-936	0.00350073	0.0571359	0.952647
met-c-944	jOip5N	acute_pancreatitis_R5	Free cholesterol in very large HDL || id:met-c-944	-0.0177567	0.0242572	0.482783
met-c-871	jOip5N	acute_pancreatitis_R5	Phospholipids in IDL || id:met-c-871	0.0306944	0.0240348	0.218741
met-c-851	jOip5N	acute_pancreatitis_R5	Average number of double bonds in a fatty acid chain || id:met-c-851	-0.0333471	0.0382246	0.447196
met-c-885	jOip5N	acute_pancreatitis_R5	Phospholipids in large LDL || id:met-c-885	0.0194178	0.0258514	0.462281
met-c-934	jOip5N	acute_pancreatitis_R5	Serum total triglycerides || id:met-c-934	0.00278038	0.0412901	0.947965
met-c-948	jOip5N	acute_pancreatitis_R5	Triglycerides in very large HDL || id:met-c-948	-0.0250609	0.0166498	0.158138
met-c-841	jOip5N	acute_pancreatitis_R5	Albumin || id:met-c-841	NA	NA	NA
met-c-911	jOip5N	acute_pancreatitis_R5	Free cholesterol in medium VLDL || id:met-c-911	-0.00235781	0.0339889	0.946635
met-c-844	jOip5N	acute_pancreatitis_R5	Ratio of bisallylic groups to double bonds || id:met-c-844	-0.0327689	0.0311622	0.403311
met-c-904	jOip5N	acute_pancreatitis_R5	Total cholesterol in medium LDL || id:met-c-904	-0.00250057	0.0236252	0.916877

## Sheet: pleio_metc_vs_alcoholic_ap_R5
id.exposure	id.outcome	outcome	exposure	egger_intercept	se	pval
met-c-919	jOip5N	alcoholic_acute_pancreatitis_R5	Phenylalanine || id:met-c-919	-0.0418923	0.120029	0.786223
met-c-931	jOip5N	alcoholic_acute_pancreatitis_R5	Phospholipids in small VLDL || id:met-c-931	0.00207971	0.0795633	0.979661
met-c-917	jOip5N	alcoholic_acute_pancreatitis_R5	Other polyunsaturated fatty acids than 18:2 || id:met-c-917	-0.0236015	0.0508328	0.654809
met-c-955	jOip5N	alcoholic_acute_pancreatitis_R5	Phospholipids in very small VLDL || id:met-c-955	0.0846588	0.0440049	0.0735614
met-c-954	jOip5N	alcoholic_acute_pancreatitis_R5	Concentration of very small VLDL particles || id:met-c-954	0.122939	0.0581643	0.0517085
met-c-915	jOip5N	alcoholic_acute_pancreatitis_R5	Triglycerides in medium VLDL || id:met-c-915	-0.0113412	0.0969506	0.910162
met-c-890	jOip5N	alcoholic_acute_pancreatitis_R5	Concentration of large VLDL particles || id:met-c-890	0.00827016	0.114975	0.945446
met-c-866	jOip5N	alcoholic_acute_pancreatitis_R5	Histidine || id:met-c-866	-0.0545364	0.191228	0.80232
met-c-870	jOip5N	alcoholic_acute_pancreatitis_R5	Concentration of IDL particles || id:met-c-870	0.0622073	0.0427046	0.167263
met-c-951	jOip5N	alcoholic_acute_pancreatitis_R5	Phospholipids in very large VLDL || id:met-c-951	-0.111262	0.130848	0.433968
met-c-947	jOip5N	alcoholic_acute_pancreatitis_R5	Phospholipids in very large HDL || id:met-c-947	0.00248981	0.0499379	0.961129
met-c-862	jOip5N	alcoholic_acute_pancreatitis_R5	Glycoproteins || id:met-c-862	-0.0392197	0.0561534	0.504696
met-c-886	jOip5N	alcoholic_acute_pancreatitis_R5	Total cholesterol in large VLDL || id:met-c-886	-0.0732365	0.143263	0.630975
met-c-935	jOip5N	alcoholic_acute_pancreatitis_R5	Sphingomyelins || id:met-c-935	0.0277196	0.0587167	0.653541
met-c-916	jOip5N	alcoholic_acute_pancreatitis_R5	Mono-unsaturated fatty acids || id:met-c-916	-0.374017	0.172722	0.118966
met-c-869	jOip5N	alcoholic_acute_pancreatitis_R5	Total lipids in IDL || id:met-c-869	0.0292308	0.0393982	0.468881
met-c-860	jOip5N	alcoholic_acute_pancreatitis_R5	Glutamine || id:met-c-860	-0.0822324	0.116127	0.529927
met-c-882	jOip5N	alcoholic_acute_pancreatitis_R5	Free cholesterol in large LDL || id:met-c-882	0.0603873	0.0357974	0.112298
met-c-928	jOip5N	alcoholic_acute_pancreatitis_R5	Free cholesterol in small VLDL || id:met-c-928	0.0373465	0.0766228	0.635538
met-c-863	jOip5N	alcoholic_acute_pancreatitis_R5	Glycoprotein acetyls || id:met-c-863	-0.0437839	0.112481	0.71692
met-c-908	jOip5N	alcoholic_acute_pancreatitis_R5	Phospholipids in medium LDL || id:met-c-908	0.0432853	0.0427854	0.327731
met-c-850	jOip5N	alcoholic_acute_pancreatitis_R5	Creatinine || id:met-c-850	0.136876	0.233478	0.617061
met-c-900	jOip5N	alcoholic_acute_pancreatitis_R5	Free cholesterol in medium HDL || id:met-c-900	0.0671151	0.109462	0.602222
met-c-902	jOip5N	alcoholic_acute_pancreatitis_R5	Concentration of medium HDL particles || id:met-c-902	0.0961963	0.515077	0.882458
met-c-876	jOip5N	alcoholic_acute_pancreatitis_R5	Free cholesterol in large HDL || id:met-c-876	0.00431715	0.0624602	0.946407
met-c-925	jOip5N	alcoholic_acute_pancreatitis_R5	Total lipids in small LDL || id:met-c-925	0.0400337	0.0393981	0.324686
met-c-884	jOip5N	alcoholic_acute_pancreatitis_R5	Concentration of large LDL particles || id:met-c-884	0.0654468	0.0338976	0.0685785
met-c-859	jOip5N	alcoholic_acute_pancreatitis_R5	Glucose || id:met-c-859	0.177317	0.189965	0.521916
met-c-864	jOip5N	alcoholic_acute_pancreatitis_R5	Total cholesterol in HDL || id:met-c-864	0.00284269	0.0737548	0.9702
met-c-910	jOip5N	alcoholic_acute_pancreatitis_R5	Cholesterol esters in medium VLDL || id:met-c-910	-0.0101209	0.0791325	0.901042
met-c-923	jOip5N	alcoholic_acute_pancreatitis_R5	Triglycerides in small HDL || id:met-c-923	0.00271928	0.0908322	0.976953
met-c-878	jOip5N	alcoholic_acute_pancreatitis_R5	Concentration of large HDL particles || id:met-c-878	-0.0564988	0.132085	0.686633
met-c-959	jOip5N	alcoholic_acute_pancreatitis_R5	Phospholipids in chylomicrons and largest VLDL particles || id:met-c-959	-0.267458	0.149406	0.171365
met-c-858	jOip5N	alcoholic_acute_pancreatitis_R5	Free cholesterol || id:met-c-858	0.0332263	0.0520857	0.535511
met-c-957	jOip5N	alcoholic_acute_pancreatitis_R5	Total lipids in chylomicrons and largest VLDL particles || id:met-c-957	-0.090182	0.217202	0.699301
met-c-932	jOip5N	alcoholic_acute_pancreatitis_R5	Triglycerides in small VLDL || id:met-c-932	0.0180944	0.0831209	0.83205
met-c-892	jOip5N	alcoholic_acute_pancreatitis_R5	Triglycerides in large VLDL || id:met-c-892	-0.261703	0.129057	0.0889338
met-c-945	jOip5N	alcoholic_acute_pancreatitis_R5	Total lipids in very large HDL || id:met-c-945	-0.00114051	0.0627673	0.985899
met-c-905	jOip5N	alcoholic_acute_pancreatitis_R5	Cholesterol esters in medium LDL || id:met-c-905	0.0361727	0.0376337	0.349197
met-c-946	jOip5N	alcoholic_acute_pancreatitis_R5	Concentration of very large HDL particles || id:met-c-946	0.0395436	0.0573274	0.509839
met-c-918	jOip5N	alcoholic_acute_pancreatitis_R5	Phosphatidylcholine and other cholines || id:met-c-918	-0.0638655	0.244536	0.818396
met-c-883	jOip5N	alcoholic_acute_pancreatitis_R5	Total lipids in large LDL || id:met-c-883	0.0647205	0.0335484	0.0687825
met-c-929	jOip5N	alcoholic_acute_pancreatitis_R5	Total lipids in small VLDL || id:met-c-929	-0.0321016	0.0814013	0.701593
met-c-956	jOip5N	alcoholic_acute_pancreatitis_R5	Triglycerides in very small VLDL || id:met-c-956	-0.0191168	0.0663632	0.777519
met-c-913	jOip5N	alcoholic_acute_pancreatitis_R5	Concentration of medium VLDL particles || id:met-c-913	0.0373223	0.0763925	0.635689
met-c-926	jOip5N	alcoholic_acute_pancreatitis_R5	Concentration of small LDL particles || id:met-c-926	0.0817682	0.0458672	0.0999272
met-c-888	jOip5N	alcoholic_acute_pancreatitis_R5	Free cholesterol in large VLDL || id:met-c-888	-0.140552	0.122759	0.29584
met-c-950	jOip5N	alcoholic_acute_pancreatitis_R5	Concentration of very large VLDL particles || id:met-c-950	-0.159782	0.218543	0.517632
met-c-875	jOip5N	alcoholic_acute_pancreatitis_R5	Cholesterol esters in large HDL || id:met-c-875	-0.0204185	0.0700322	0.779075
met-c-865	jOip5N	alcoholic_acute_pancreatitis_R5	Mean diameter for HDL particles || id:met-c-865	-0.0517965	0.0841344	0.560744
met-c-845	jOip5N	alcoholic_acute_pancreatitis_R5	Ratio of bisallylic groups to total fatty acids || id:met-c-845	-0.01759	0.0740359	0.823874
met-c-840	jOip5N	alcoholic_acute_pancreatitis_R5	Alanine || id:met-c-840	0.041589	0.138539	0.778981
met-c-914	jOip5N	alcoholic_acute_pancreatitis_R5	Phospholipids in medium VLDL || id:met-c-914	-0.0305997	0.0732079	0.684793
met-c-921	jOip5N	alcoholic_acute_pancreatitis_R5	Total lipids in small HDL || id:met-c-921	-0.0545109	0.0885589	0.565138
met-c-938	jOip5N	alcoholic_acute_pancreatitis_R5	Tyrosine || id:met-c-938	-0.00542104	0.187593	0.981608
met-c-903	jOip5N	alcoholic_acute_pancreatitis_R5	Phospholipids in medium HDL || id:met-c-903	0.192723	0.131126	0.237971
met-c-891	jOip5N	alcoholic_acute_pancreatitis_R5	Phospholipids in large VLDL || id:met-c-891	-0.115646	0.157389	0.503227
met-c-874	jOip5N	alcoholic_acute_pancreatitis_R5	Total cholesterol in large HDL || id:met-c-874	0.00911917	0.0610136	0.884485
met-c-887	jOip5N	alcoholic_acute_pancreatitis_R5	Cholesterol esters in large VLDL || id:met-c-887	-0.00442572	0.0785325	0.956634
met-c-843	jOip5N	alcoholic_acute_pancreatitis_R5	Apolipoprotein B || id:met-c-843	0.092371	0.0402104	0.0364214
met-c-952	jOip5N	alcoholic_acute_pancreatitis_R5	Triglycerides in very large VLDL || id:met-c-952	-0.124024	0.139467	0.414591
met-c-879	jOip5N	alcoholic_acute_pancreatitis_R5	Phospholipids in large HDL || id:met-c-879	-0.068679	0.128279	0.615329
met-c-942	jOip5N	alcoholic_acute_pancreatitis_R5	Total cholesterol in very large HDL || id:met-c-942	0.0392337	0.0661911	0.565345
met-c-943	jOip5N	alcoholic_acute_pancreatitis_R5	Cholesterol esters in very large HDL || id:met-c-943	0.0311798	0.0685219	0.657935
met-c-867	jOip5N	alcoholic_acute_pancreatitis_R5	Total cholesterol in IDL || id:met-c-867	0.0273907	0.0402356	0.506398
met-c-912	jOip5N	alcoholic_acute_pancreatitis_R5	Total lipids in medium VLDL || id:met-c-912	-0.0202416	0.0798679	0.806321
met-c-953	jOip5N	alcoholic_acute_pancreatitis_R5	Total lipids in very small VLDL || id:met-c-953	0.112759	0.0544233	0.0559307
met-c-881	jOip5N	alcoholic_acute_pancreatitis_R5	Cholesterol esters in large VLDL || id:met-c-881	0.0577415	0.0334324	0.10037
met-c-857	jOip5N	alcoholic_acute_pancreatitis_R5	Omega-7, omega-9 and saturated fatty acids || id:met-c-857	-0.262432	0.14567	0.169415
met-c-872	jOip5N	alcoholic_acute_pancreatitis_R5	Triglycerides in IDL || id:met-c-872	0.0791387	0.0501518	0.134134
met-c-847	jOip5N	alcoholic_acute_pancreatitis_R5	Average number of methylene groups per double bond || id:met-c-847	-0.01214	0.0744653	0.880859
met-c-909	jOip5N	alcoholic_acute_pancreatitis_R5	Total cholesterol in medium VLDL || id:met-c-909	-0.0765706	0.0793177	0.355106
met-c-880	jOip5N	alcoholic_acute_pancreatitis_R5	Total cholesterol in large LDL || id:met-c-880	0.0532899	0.0347782	0.14284
met-c-893	jOip5N	alcoholic_acute_pancreatitis_R5	18:2, linoleic acid (LA) || id:met-c-893	-0.0229545	0.0624124	0.720697
met-c-907	jOip5N	alcoholic_acute_pancreatitis_R5	Concentration of medium LDL particles || id:met-c-907	0.046074	0.0378955	0.23976
met-c-924	jOip5N	alcoholic_acute_pancreatitis_R5	Total cholesterol in small LDL || id:met-c-924	0.0587997	0.048959	0.252922
met-c-922	jOip5N	alcoholic_acute_pancreatitis_R5	Concentration of small HDL particles || id:met-c-922	-0.0979654	0.101948	0.407473
met-c-906	jOip5N	alcoholic_acute_pancreatitis_R5	Total lipids in medium LDL || id:met-c-906	0.0453061	0.0375096	0.242735
met-c-941	jOip5N	alcoholic_acute_pancreatitis_R5	Mean diameter for VLDL particles || id:met-c-941	-0.153012	0.12562	0.25417
met-c-897	jOip5N	alcoholic_acute_pancreatitis_R5	Leucine || id:met-c-897	0.0448667	0.301001	0.9058
met-c-927	jOip5N	alcoholic_acute_pancreatitis_R5	Total cholesterol in small VLDL || id:met-c-927	0.104732	0.0596447	0.102615
met-c-901	jOip5N	alcoholic_acute_pancreatitis_R5	Total lipids in medium HDL || id:met-c-901	0.158055	0.315175	0.704078
met-c-889	jOip5N	alcoholic_acute_pancreatitis_R5	Total lipids in large VLDL || id:met-c-889	-0.25571	0.153334	0.156257
met-c-898	jOip5N	alcoholic_acute_pancreatitis_R5	Total cholesterol in medium HDL || id:met-c-898	0.0904772	0.0913677	0.395052
met-c-949	jOip5N	alcoholic_acute_pancreatitis_R5	Total lipids in very large VLDL || id:met-c-949	-0.0572532	0.204148	0.797361
met-c-899	jOip5N	alcoholic_acute_pancreatitis_R5	Cholesterol esters in medium HDL || id:met-c-899	0.0906142	0.109448	0.468429
met-c-842	jOip5N	alcoholic_acute_pancreatitis_R5	Apolipoprotein A-I || id:met-c-842	-0.00606045	0.0873109	0.946917
met-c-894	jOip5N	alcoholic_acute_pancreatitis_R5	Lactate || id:met-c-894	NA	NA	NA
met-c-856	jOip5N	alcoholic_acute_pancreatitis_R5	Omega-6 fatty acids || id:met-c-856	-0.0698874	0.071217	0.355172
met-c-895	jOip5N	alcoholic_acute_pancreatitis_R5	Total cholesterol in LDL || id:met-c-895	0.0121973	0.0357055	0.736394
met-c-960	jOip5N	alcoholic_acute_pancreatitis_R5	Triglycerides in chylomicrons and largest VLDL particles || id:met-c-960	-0.186877	0.161569	0.299674
met-c-930	jOip5N	alcoholic_acute_pancreatitis_R5	Concentration of small VLDL particles || id:met-c-930	-0.0549557	0.0804574	0.507554
met-c-920	jOip5N	alcoholic_acute_pancreatitis_R5	Pyruvate || id:met-c-920	NA	NA	NA
met-c-877	jOip5N	alcoholic_acute_pancreatitis_R5	Total lipids in large HDL || id:met-c-877	-0.0485275	0.136091	0.73596
met-c-937	jOip5N	alcoholic_acute_pancreatitis_R5	Total phosphoglycerides || id:met-c-937	-0.00941995	0.15075	0.952596
met-c-868	jOip5N	alcoholic_acute_pancreatitis_R5	Free cholesterol in IDL || id:met-c-868	0.0624098	0.0360564	0.10712
met-c-852	jOip5N	alcoholic_acute_pancreatitis_R5	22:6, docosahexaenoic acid || id:met-c-852	0.0273436	0.163113	0.882288
met-c-853	jOip5N	alcoholic_acute_pancreatitis_R5	Free cholesterol to esterified cholesterol ratio || id:met-c-853	0.0237303	0.0419178	0.581748
met-c-896	jOip5N	alcoholic_acute_pancreatitis_R5	Mean diameter for LDL particles || id:met-c-896	0.110357	0.0709743	0.17097
met-c-940	jOip5N	alcoholic_acute_pancreatitis_R5	Valine || id:met-c-940	0.128225	0.352558	0.77793
met-c-933	jOip5N	alcoholic_acute_pancreatitis_R5	Serum total cholesterol || id:met-c-933	0.0513034	0.033633	0.143637
met-c-849	jOip5N	alcoholic_acute_pancreatitis_R5	Citrate || id:met-c-849	0.0547918	0.342342	0.887545
met-c-855	jOip5N	alcoholic_acute_pancreatitis_R5	Omega-3 fatty acids || id:met-c-855	0.0842851	0.136303	0.58011
met-c-958	jOip5N	alcoholic_acute_pancreatitis_R5	Concentration of chylomicrons and largest VLDL particles || id:met-c-958	-0.0603116	0.203228	0.786004
met-c-848	jOip5N	alcoholic_acute_pancreatitis_R5	Average number of methylene groups in a fatty acid chain || id:met-c-848	-0.100733	0.135785	0.535466
met-c-936	jOip5N	alcoholic_acute_pancreatitis_R5	Total fatty acids || id:met-c-936	-0.0629391	0.108866	0.579079
met-c-944	jOip5N	alcoholic_acute_pancreatitis_R5	Free cholesterol in very large HDL || id:met-c-944	-0.00416742	0.061938	0.947827
met-c-871	jOip5N	alcoholic_acute_pancreatitis_R5	Phospholipids in IDL || id:met-c-871	0.0629512	0.0350215	0.0900419
met-c-851	jOip5N	alcoholic_acute_pancreatitis_R5	Average number of double bonds in a fatty acid chain || id:met-c-851	-0.082791	0.0738122	0.343695
met-c-885	jOip5N	alcoholic_acute_pancreatitis_R5	Phospholipids in large LDL || id:met-c-885	0.0547694	0.0383346	0.170208
met-c-934	jOip5N	alcoholic_acute_pancreatitis_R5	Serum total triglycerides || id:met-c-934	0.0898578	0.104109	0.413203
met-c-948	jOip5N	alcoholic_acute_pancreatitis_R5	Triglycerides in very large HDL || id:met-c-948	0.00772094	0.0439101	0.863356
met-c-841	jOip5N	alcoholic_acute_pancreatitis_R5	Albumin || id:met-c-841	NA	NA	NA
met-c-911	jOip5N	alcoholic_acute_pancreatitis_R5	Free cholesterol in medium VLDL || id:met-c-911	-0.0382361	0.0859659	0.669905
met-c-844	jOip5N	alcoholic_acute_pancreatitis_R5	Ratio of bisallylic groups to double bonds || id:met-c-844	-0.109499	0.0786446	0.298429
met-c-904	jOip5N	alcoholic_acute_pancreatitis_R5	Total cholesterol in medium LDL || id:met-c-904	0.0296349	0.0359303	0.420289

## Sheet: pleio_metc_vs_cp_R5
id.exposure	id.outcome	outcome	exposure	egger_intercept	se	pval
met-c-919	jOip5N	chronic_pancreatitis_R5	Phenylalanine || id:met-c-919	0.00988006	0.153957	0.959201
met-c-931	jOip5N	chronic_pancreatitis_R5	Phospholipids in small VLDL || id:met-c-931	0.0390771	0.0413586	0.367011
met-c-917	jOip5N	chronic_pancreatitis_R5	Other polyunsaturated fatty acids than 18:2 || id:met-c-917	0.0273303	0.0283955	0.363991
met-c-955	jOip5N	chronic_pancreatitis_R5	Phospholipids in very small VLDL || id:met-c-955	0.0581071	0.0260937	0.0416982
met-c-954	jOip5N	chronic_pancreatitis_R5	Concentration of very small VLDL particles || id:met-c-954	0.0490789	0.0302424	0.125446
met-c-915	jOip5N	chronic_pancreatitis_R5	Triglycerides in medium VLDL || id:met-c-915	0.0414864	0.0501878	0.435718
met-c-890	jOip5N	chronic_pancreatitis_R5	Concentration of large VLDL particles || id:met-c-890	-0.00089459	0.0526191	0.987093
met-c-866	jOip5N	chronic_pancreatitis_R5	Histidine || id:met-c-866	0.0430658	0.173618	0.82724
met-c-870	jOip5N	chronic_pancreatitis_R5	Concentration of IDL particles || id:met-c-870	0.0604457	0.0268916	0.0412282
met-c-951	jOip5N	chronic_pancreatitis_R5	Phospholipids in very large VLDL || id:met-c-951	0.0163948	0.0643256	0.808973
met-c-947	jOip5N	chronic_pancreatitis_R5	Phospholipids in very large HDL || id:met-c-947	-0.0555227	0.0271205	0.065283
met-c-862	jOip5N	chronic_pancreatitis_R5	Glycoproteins || id:met-c-862	0.0107522	0.0275359	0.706374
met-c-886	jOip5N	chronic_pancreatitis_R5	Total cholesterol in large VLDL || id:met-c-886	0.0454594	0.0742297	0.567041
met-c-935	jOip5N	chronic_pancreatitis_R5	Sphingomyelins || id:met-c-935	0.0612513	0.0305375	0.0916904
met-c-916	jOip5N	chronic_pancreatitis_R5	Mono-unsaturated fatty acids || id:met-c-916	-0.00770208	0.0865736	0.934716
met-c-869	jOip5N	chronic_pancreatitis_R5	Total lipids in IDL || id:met-c-869	0.0377067	0.0231954	0.123565
met-c-860	jOip5N	chronic_pancreatitis_R5	Glutamine || id:met-c-860	-0.0272271	0.0378253	0.523651
met-c-882	jOip5N	chronic_pancreatitis_R5	Free cholesterol in large LDL || id:met-c-882	0.0206074	0.0264884	0.448679
met-c-928	jOip5N	chronic_pancreatitis_R5	Free cholesterol in small VLDL || id:met-c-928	0.039984	0.039834	0.337062
met-c-863	jOip5N	chronic_pancreatitis_R5	Glycoprotein acetyls || id:met-c-863	0.0758314	0.058457	0.264318
met-c-908	jOip5N	chronic_pancreatitis_R5	Phospholipids in medium LDL || id:met-c-908	0.032275	0.0269439	0.249557
met-c-850	jOip5N	chronic_pancreatitis_R5	Creatinine || id:met-c-850	0.136482	0.121479	0.377967
met-c-900	jOip5N	chronic_pancreatitis_R5	Free cholesterol in medium HDL || id:met-c-900	-0.00774048	0.0580468	0.906124
met-c-902	jOip5N	chronic_pancreatitis_R5	Concentration of medium HDL particles || id:met-c-902	-0.0684804	0.23904	0.822378
met-c-876	jOip5N	chronic_pancreatitis_R5	Free cholesterol in large HDL || id:met-c-876	-0.02445	0.0324822	0.470848
met-c-925	jOip5N	chronic_pancreatitis_R5	Total lipids in small LDL || id:met-c-925	0.0394423	0.0240492	0.1205
met-c-884	jOip5N	chronic_pancreatitis_R5	Concentration of large LDL particles || id:met-c-884	0.0166554	0.0223719	0.465697
met-c-859	jOip5N	chronic_pancreatitis_R5	Glucose || id:met-c-859	-0.0537538	0.098765	0.682693
met-c-864	jOip5N	chronic_pancreatitis_R5	Total cholesterol in HDL || id:met-c-864	-0.0599178	0.045294	0.222442
met-c-910	jOip5N	chronic_pancreatitis_R5	Cholesterol esters in medium VLDL || id:met-c-910	0.0193472	0.0410669	0.648769
met-c-923	jOip5N	chronic_pancreatitis_R5	Triglycerides in small HDL || id:met-c-923	0.055189	0.0472191	0.280747
met-c-878	jOip5N	chronic_pancreatitis_R5	Concentration of large HDL particles || id:met-c-878	-0.00832258	0.0516098	0.878202
met-c-959	jOip5N	chronic_pancreatitis_R5	Phospholipids in chylomicrons and largest VLDL particles || id:met-c-959	-0.0413549	0.0770004	0.628495
met-c-858	jOip5N	chronic_pancreatitis_R5	Free cholesterol || id:met-c-858	0.067569	0.0270802	0.0281652
met-c-957	jOip5N	chronic_pancreatitis_R5	Total lipids in chylomicrons and largest VLDL particles || id:met-c-957	-0.0230273	0.112446	0.847738
met-c-932	jOip5N	chronic_pancreatitis_R5	Triglycerides in small VLDL || id:met-c-932	0.0403494	0.0431255	0.371509
met-c-892	jOip5N	chronic_pancreatitis_R5	Triglycerides in large VLDL || id:met-c-892	-0.0074439	0.0667565	0.91485
met-c-945	jOip5N	chronic_pancreatitis_R5	Total lipids in very large HDL || id:met-c-945	-0.068096	0.0353348	0.0860624
met-c-905	jOip5N	chronic_pancreatitis_R5	Cholesterol esters in medium LDL || id:met-c-905	0.00852669	0.0226138	0.71054
met-c-946	jOip5N	chronic_pancreatitis_R5	Concentration of very large HDL particles || id:met-c-946	-0.0319724	0.0310689	0.333548
met-c-918	jOip5N	chronic_pancreatitis_R5	Phosphatidylcholine and other cholines || id:met-c-918	0.0774153	0.0851064	0.459035
met-c-883	jOip5N	chronic_pancreatitis_R5	Total lipids in large LDL || id:met-c-883	0.0164348	0.0221053	0.466288
met-c-929	jOip5N	chronic_pancreatitis_R5	Total lipids in small VLDL || id:met-c-929	0.035026	0.0422675	0.426625
met-c-956	jOip5N	chronic_pancreatitis_R5	Triglycerides in very small VLDL || id:met-c-956	0.0212377	0.0345033	0.548083
met-c-913	jOip5N	chronic_pancreatitis_R5	Concentration of medium VLDL particles || id:met-c-913	0.0399606	0.0396443	0.337231
met-c-926	jOip5N	chronic_pancreatitis_R5	Concentration of small LDL particles || id:met-c-926	0.0654431	0.02494	0.0222193
met-c-888	jOip5N	chronic_pancreatitis_R5	Free cholesterol in large VLDL || id:met-c-888	0.0453993	0.0635657	0.501923
met-c-950	jOip5N	chronic_pancreatitis_R5	Concentration of very large VLDL particles || id:met-c-950	0.0457327	0.113326	0.713586
met-c-875	jOip5N	chronic_pancreatitis_R5	Cholesterol esters in large HDL || id:met-c-875	-0.0945048	0.0364474	0.0357928
met-c-865	jOip5N	chronic_pancreatitis_R5	Mean diameter for HDL particles || id:met-c-865	-0.0570408	0.0372102	0.176183
met-c-845	jOip5N	chronic_pancreatitis_R5	Ratio of bisallylic groups to total fatty acids || id:met-c-845	-0.0341126	0.0465159	0.504006
met-c-840	jOip5N	chronic_pancreatitis_R5	Alanine || id:met-c-840	0.057642	0.0721353	0.469003
met-c-914	jOip5N	chronic_pancreatitis_R5	Phospholipids in medium VLDL || id:met-c-914	0.000363611	0.037968	0.992547
met-c-921	jOip5N	chronic_pancreatitis_R5	Total lipids in small HDL || id:met-c-921	0.0607072	0.0460434	0.244506
met-c-938	jOip5N	chronic_pancreatitis_R5	Tyrosine || id:met-c-938	0.0168507	0.0973247	0.890858
met-c-903	jOip5N	chronic_pancreatitis_R5	Phospholipids in medium HDL || id:met-c-903	-0.0195734	0.0672018	0.789827
met-c-891	jOip5N	chronic_pancreatitis_R5	Phospholipids in large VLDL || id:met-c-891	0.0176306	0.0814974	0.839313
met-c-874	jOip5N	chronic_pancreatitis_R5	Total cholesterol in large HDL || id:met-c-874	-0.0671944	0.0317337	0.0632995
met-c-887	jOip5N	chronic_pancreatitis_R5	Cholesterol esters in large VLDL || id:met-c-887	0.0431784	0.0407056	0.324025
met-c-843	jOip5N	chronic_pancreatitis_R5	Apolipoprotein B || id:met-c-843	0.0601816	0.02697	0.0413351
met-c-952	jOip5N	chronic_pancreatitis_R5	Triglycerides in very large VLDL || id:met-c-952	0.0164898	0.0565928	0.782464
met-c-879	jOip5N	chronic_pancreatitis_R5	Phospholipids in large HDL || id:met-c-879	-0.00481247	0.0504055	0.927646
met-c-942	jOip5N	chronic_pancreatitis_R5	Total cholesterol in very large HDL || id:met-c-942	-0.0376417	0.0345105	0.298707
met-c-943	jOip5N	chronic_pancreatitis_R5	Cholesterol esters in very large HDL || id:met-c-943	-0.0202969	0.0381929	0.605685
met-c-867	jOip5N	chronic_pancreatitis_R5	Total cholesterol in IDL || id:met-c-867	0.0323279	0.0241777	0.201117
met-c-912	jOip5N	chronic_pancreatitis_R5	Total lipids in medium VLDL || id:met-c-912	0.0353959	0.0414113	0.417555
met-c-953	jOip5N	chronic_pancreatitis_R5	Total lipids in very small VLDL || id:met-c-953	0.0496555	0.0282703	0.0993999
met-c-881	jOip5N	chronic_pancreatitis_R5	Cholesterol esters in large VLDL || id:met-c-881	0.0162557	0.0220077	0.469154
met-c-857	jOip5N	chronic_pancreatitis_R5	Omega-7, omega-9 and saturated fatty acids || id:met-c-857	-0.11502	0.07355	0.215808
met-c-872	jOip5N	chronic_pancreatitis_R5	Triglycerides in IDL || id:met-c-872	0.0261645	0.0260892	0.330842
met-c-847	jOip5N	chronic_pancreatitis_R5	Average number of methylene groups per double bond || id:met-c-847	0.0287293	0.0574353	0.651321
met-c-909	jOip5N	chronic_pancreatitis_R5	Total cholesterol in medium VLDL || id:met-c-909	0.0118803	0.0411517	0.778182
met-c-880	jOip5N	chronic_pancreatitis_R5	Total cholesterol in large LDL || id:met-c-880	0.0256951	0.0243707	0.305673
met-c-893	jOip5N	chronic_pancreatitis_R5	18:2, linoleic acid (LA) || id:met-c-893	0.0477703	0.0425328	0.287619
met-c-907	jOip5N	chronic_pancreatitis_R5	Concentration of medium LDL particles || id:met-c-907	0.0109357	0.0224578	0.632175
met-c-924	jOip5N	chronic_pancreatitis_R5	Total cholesterol in small LDL || id:met-c-924	0.0770276	0.0254371	0.0105024
met-c-922	jOip5N	chronic_pancreatitis_R5	Concentration of small HDL particles || id:met-c-922	0.0460389	0.0530104	0.449028
met-c-906	jOip5N	chronic_pancreatitis_R5	Total lipids in medium LDL || id:met-c-906	0.0108811	0.0223064	0.631579
met-c-941	jOip5N	chronic_pancreatitis_R5	Mean diameter for VLDL particles || id:met-c-941	-0.0287135	0.0743208	0.708216
met-c-897	jOip5N	chronic_pancreatitis_R5	Leucine || id:met-c-897	0.271065	0.312309	0.544934
met-c-927	jOip5N	chronic_pancreatitis_R5	Total cholesterol in small VLDL || id:met-c-927	0.0598225	0.0310284	0.0759877
met-c-901	jOip5N	chronic_pancreatitis_R5	Total lipids in medium HDL || id:met-c-901	-0.0197883	0.163578	0.92336
met-c-889	jOip5N	chronic_pancreatitis_R5	Total lipids in large VLDL || id:met-c-889	0.00115762	0.0793748	0.988928
met-c-898	jOip5N	chronic_pancreatitis_R5	Total cholesterol in medium HDL || id:met-c-898	-0.00751749	0.047536	0.88439
met-c-949	jOip5N	chronic_pancreatitis_R5	Total lipids in very large VLDL || id:met-c-949	-0.00467721	0.104211	0.967022
met-c-899	jOip5N	chronic_pancreatitis_R5	Cholesterol esters in medium HDL || id:met-c-899	-0.036567	0.0569132	0.566274
met-c-842	jOip5N	chronic_pancreatitis_R5	Apolipoprotein A-I || id:met-c-842	-0.100991	0.0497497	0.0886651
met-c-894	jOip5N	chronic_pancreatitis_R5	Lactate || id:met-c-894	NA	NA	NA
met-c-856	jOip5N	chronic_pancreatitis_R5	Omega-6 fatty acids || id:met-c-856	0.0582964	0.0370211	0.153979
met-c-895	jOip5N	chronic_pancreatitis_R5	Total cholesterol in LDL || id:met-c-895	0.011726	0.0219372	0.599178
met-c-960	jOip5N	chronic_pancreatitis_R5	Triglycerides in chylomicrons and largest VLDL particles || id:met-c-960	-0.0385152	0.0760861	0.634236
met-c-930	jOip5N	chronic_pancreatitis_R5	Concentration of small VLDL particles || id:met-c-930	0.0199483	0.0417564	0.641426
met-c-920	jOip5N	chronic_pancreatitis_R5	Pyruvate || id:met-c-920	NA	NA	NA
met-c-877	jOip5N	chronic_pancreatitis_R5	Total lipids in large HDL || id:met-c-877	-0.00439274	0.0530401	0.937209
met-c-937	jOip5N	chronic_pancreatitis_R5	Total phosphoglycerides || id:met-c-937	0.0623423	0.0505916	0.272632
met-c-868	jOip5N	chronic_pancreatitis_R5	Free cholesterol in IDL || id:met-c-868	0.0289327	0.0255075	0.27716
met-c-852	jOip5N	chronic_pancreatitis_R5	22:6, docosahexaenoic acid || id:met-c-852	0.0569167	0.142549	0.728289
met-c-853	jOip5N	chronic_pancreatitis_R5	Free cholesterol to esterified cholesterol ratio || id:met-c-853	0.0347533	0.0283685	0.244052
met-c-896	jOip5N	chronic_pancreatitis_R5	Mean diameter for LDL particles || id:met-c-896	-0.0951104	0.0393691	0.0521556
met-c-940	jOip5N	chronic_pancreatitis_R5	Valine || id:met-c-940	-0.0843135	0.204042	0.750542
met-c-933	jOip5N	chronic_pancreatitis_R5	Serum total cholesterol || id:met-c-933	0.0369998	0.0210452	0.0948269
met-c-849	jOip5N	chronic_pancreatitis_R5	Citrate || id:met-c-849	-0.22934	0.131958	0.224346
met-c-855	jOip5N	chronic_pancreatitis_R5	Omega-3 fatty acids || id:met-c-855	0.193975	0.0787565	0.0906281
met-c-958	jOip5N	chronic_pancreatitis_R5	Concentration of chylomicrons and largest VLDL particles || id:met-c-958	-0.0825753	0.105413	0.490573
met-c-848	jOip5N	chronic_pancreatitis_R5	Average number of methylene groups in a fatty acid chain || id:met-c-848	-0.0522774	0.070572	0.535999
met-c-936	jOip5N	chronic_pancreatitis_R5	Total fatty acids || id:met-c-936	-0.00555876	0.0566666	0.924269
met-c-944	jOip5N	chronic_pancreatitis_R5	Free cholesterol in very large HDL || id:met-c-944	-0.0508073	0.0318173	0.144765
met-c-871	jOip5N	chronic_pancreatitis_R5	Phospholipids in IDL || id:met-c-871	0.0321578	0.0232836	0.185124
met-c-851	jOip5N	chronic_pancreatitis_R5	Average number of double bonds in a fatty acid chain || id:met-c-851	-0.0359814	0.0642337	0.614475
met-c-885	jOip5N	chronic_pancreatitis_R5	Phospholipids in large LDL || id:met-c-885	0.0313627	0.0253341	0.231634
met-c-934	jOip5N	chronic_pancreatitis_R5	Serum total triglycerides || id:met-c-934	0.0247386	0.0541317	0.659819
met-c-948	jOip5N	chronic_pancreatitis_R5	Triglycerides in very large HDL || id:met-c-948	-0.0143346	0.0302385	0.643972
met-c-841	jOip5N	chronic_pancreatitis_R5	Albumin || id:met-c-841	NA	NA	NA
met-c-911	jOip5N	chronic_pancreatitis_R5	Free cholesterol in medium VLDL || id:met-c-911	-0.00620918	0.0446075	0.893215
met-c-844	jOip5N	chronic_pancreatitis_R5	Ratio of bisallylic groups to double bonds || id:met-c-844	-0.0352312	0.0598209	0.615557
met-c-904	jOip5N	chronic_pancreatitis_R5	Total cholesterol in medium LDL || id:met-c-904	0.0141885	0.0211946	0.511713

## Sheet: pleio_metc_vs_alcoholic_cp_R5
id.exposure	id.outcome	outcome	exposure	egger_intercept	se	pval
met-c-919	jOip5N	alcoholic_chronic_pancreatitis_R5	Phenylalanine || id:met-c-919	-0.0397277	0.10996	0.779284
met-c-931	jOip5N	alcoholic_chronic_pancreatitis_R5	Phospholipids in small VLDL || id:met-c-931	0.148784	0.0549707	0.022062
met-c-917	jOip5N	alcoholic_chronic_pancreatitis_R5	Other polyunsaturated fatty acids than 18:2 || id:met-c-917	0.010994	0.0314047	0.735319
met-c-955	jOip5N	alcoholic_chronic_pancreatitis_R5	Phospholipids in very small VLDL || id:met-c-955	0.108292	0.0290602	0.00202626
met-c-954	jOip5N	alcoholic_chronic_pancreatitis_R5	Concentration of very small VLDL particles || id:met-c-954	0.0979369	0.0401828	0.0277248
met-c-915	jOip5N	alcoholic_chronic_pancreatitis_R5	Triglycerides in medium VLDL || id:met-c-915	-0.0262133	0.0670925	0.707635
met-c-890	jOip5N	alcoholic_chronic_pancreatitis_R5	Concentration of large VLDL particles || id:met-c-890	0.101223	0.0702347	0.209087
met-c-866	jOip5N	alcoholic_chronic_pancreatitis_R5	Histidine || id:met-c-866	0.0240148	0.185192	0.908689
met-c-870	jOip5N	alcoholic_chronic_pancreatitis_R5	Concentration of IDL particles || id:met-c-870	0.0929658	0.0295652	0.00717055
met-c-951	jOip5N	alcoholic_chronic_pancreatitis_R5	Phospholipids in very large VLDL || id:met-c-951	0.0100597	0.0860525	0.911488
met-c-947	jOip5N	alcoholic_chronic_pancreatitis_R5	Phospholipids in very large HDL || id:met-c-947	-0.0111643	0.0345619	0.752735
met-c-862	jOip5N	alcoholic_chronic_pancreatitis_R5	Glycoproteins || id:met-c-862	0.0122604	0.0411381	0.773273
met-c-886	jOip5N	alcoholic_chronic_pancreatitis_R5	Total cholesterol in large VLDL || id:met-c-886	0.0601175	0.0991575	0.570797
met-c-935	jOip5N	alcoholic_chronic_pancreatitis_R5	Sphingomyelins || id:met-c-935	0.0392605	0.0554194	0.505259
met-c-916	jOip5N	alcoholic_chronic_pancreatitis_R5	Mono-unsaturated fatty acids || id:met-c-916	-0.108601	0.11509	0.414982
met-c-869	jOip5N	alcoholic_chronic_pancreatitis_R5	Total lipids in IDL || id:met-c-869	0.0578548	0.0270399	0.0481449
met-c-860	jOip5N	alcoholic_chronic_pancreatitis_R5	Glutamine || id:met-c-860	-0.0561198	0.0504124	0.346784
met-c-882	jOip5N	alcoholic_chronic_pancreatitis_R5	Free cholesterol in large LDL || id:met-c-882	0.0394895	0.0314885	0.229001
met-c-928	jOip5N	alcoholic_chronic_pancreatitis_R5	Free cholesterol in small VLDL || id:met-c-928	0.138721	0.0529328	0.023799
met-c-863	jOip5N	alcoholic_chronic_pancreatitis_R5	Glycoprotein acetyls || id:met-c-863	0.0388723	0.0777226	0.643239
met-c-908	jOip5N	alcoholic_chronic_pancreatitis_R5	Phospholipids in medium LDL || id:met-c-908	0.0528139	0.0319272	0.118857
met-c-850	jOip5N	alcoholic_chronic_pancreatitis_R5	Creatinine || id:met-c-850	0.130565	0.161573	0.503878
met-c-900	jOip5N	alcoholic_chronic_pancreatitis_R5	Free cholesterol in medium HDL || id:met-c-900	-0.00587041	0.0758125	0.945328
met-c-902	jOip5N	alcoholic_chronic_pancreatitis_R5	Concentration of medium HDL particles || id:met-c-902	0.180775	0.317116	0.670159
met-c-876	jOip5N	alcoholic_chronic_pancreatitis_R5	Free cholesterol in large HDL || id:met-c-876	-0.0200366	0.0433192	0.654677
met-c-925	jOip5N	alcoholic_chronic_pancreatitis_R5	Total lipids in small LDL || id:met-c-925	0.0833644	0.032093	0.0194358
met-c-884	jOip5N	alcoholic_chronic_pancreatitis_R5	Concentration of large LDL particles || id:met-c-884	0.0408902	0.0280362	0.161042
met-c-859	jOip5N	alcoholic_chronic_pancreatitis_R5	Glucose || id:met-c-859	-0.0341409	0.13156	0.838358
met-c-864	jOip5N	alcoholic_chronic_pancreatitis_R5	Total cholesterol in HDL || id:met-c-864	-0.0196925	0.051033	0.709646
met-c-910	jOip5N	alcoholic_chronic_pancreatitis_R5	Cholesterol esters in medium VLDL || id:met-c-910	0.101924	0.0598009	0.122503
met-c-923	jOip5N	alcoholic_chronic_pancreatitis_R5	Triglycerides in small HDL || id:met-c-923	0.0293765	0.0627874	0.654093
met-c-878	jOip5N	alcoholic_chronic_pancreatitis_R5	Concentration of large HDL particles || id:met-c-878	-0.0114029	0.0685838	0.874465
met-c-959	jOip5N	alcoholic_chronic_pancreatitis_R5	Phospholipids in chylomicrons and largest VLDL particles || id:met-c-959	-0.035728	0.10346	0.75264
met-c-858	jOip5N	alcoholic_chronic_pancreatitis_R5	Free cholesterol || id:met-c-858	0.0893262	0.0372259	0.033545
met-c-957	jOip5N	alcoholic_chronic_pancreatitis_R5	Total lipids in chylomicrons and largest VLDL particles || id:met-c-957	0.0807113	0.15846	0.637322
met-c-932	jOip5N	alcoholic_chronic_pancreatitis_R5	Triglycerides in small VLDL || id:met-c-932	0.0765217	0.0575032	0.212821
met-c-892	jOip5N	alcoholic_chronic_pancreatitis_R5	Triglycerides in large VLDL || id:met-c-892	0.0360314	0.0892901	0.700545
met-c-945	jOip5N	alcoholic_chronic_pancreatitis_R5	Total lipids in very large HDL || id:met-c-945	-0.0315596	0.0445892	0.496997
met-c-905	jOip5N	alcoholic_chronic_pancreatitis_R5	Cholesterol esters in medium LDL || id:met-c-905	0.0444736	0.0317187	0.177888
met-c-946	jOip5N	alcoholic_chronic_pancreatitis_R5	Concentration of very large HDL particles || id:met-c-946	-0.00723748	0.0407108	0.863316
met-c-918	jOip5N	alcoholic_chronic_pancreatitis_R5	Phosphatidylcholine and other cholines || id:met-c-918	0.149578	0.195761	0.524653
met-c-883	jOip5N	alcoholic_chronic_pancreatitis_R5	Total lipids in large LDL || id:met-c-883	0.0405562	0.0275751	0.157725
met-c-929	jOip5N	alcoholic_chronic_pancreatitis_R5	Total lipids in small VLDL || id:met-c-929	0.130567	0.0580107	0.0481186
met-c-956	jOip5N	alcoholic_chronic_pancreatitis_R5	Triglycerides in very small VLDL || id:met-c-956	0.0592221	0.0458783	0.217665
met-c-913	jOip5N	alcoholic_chronic_pancreatitis_R5	Concentration of medium VLDL particles || id:met-c-913	0.075427	0.0528706	0.184152
met-c-926	jOip5N	alcoholic_chronic_pancreatitis_R5	Concentration of small LDL particles || id:met-c-926	0.122206	0.0317308	0.00230452
met-c-888	jOip5N	alcoholic_chronic_pancreatitis_R5	Free cholesterol in large VLDL || id:met-c-888	0.0817525	0.0851486	0.374074
met-c-950	jOip5N	alcoholic_chronic_pancreatitis_R5	Concentration of very large VLDL particles || id:met-c-950	0.239358	0.151191	0.211547
met-c-875	jOip5N	alcoholic_chronic_pancreatitis_R5	Cholesterol esters in large HDL || id:met-c-875	-0.0861641	0.0485206	0.119019
met-c-865	jOip5N	alcoholic_chronic_pancreatitis_R5	Mean diameter for HDL particles || id:met-c-865	-0.00292864	0.0618533	0.963772
met-c-845	jOip5N	alcoholic_chronic_pancreatitis_R5	Ratio of bisallylic groups to total fatty acids || id:met-c-845	-0.00756568	0.0535809	0.894537
met-c-840	jOip5N	alcoholic_chronic_pancreatitis_R5	Alanine || id:met-c-840	0.108934	0.0955025	0.317675
met-c-914	jOip5N	alcoholic_chronic_pancreatitis_R5	Phospholipids in medium VLDL || id:met-c-914	0.0587253	0.0505714	0.272515
met-c-921	jOip5N	alcoholic_chronic_pancreatitis_R5	Total lipids in small HDL || id:met-c-921	0.0752177	0.0613257	0.274604
met-c-938	jOip5N	alcoholic_chronic_pancreatitis_R5	Tyrosine || id:met-c-938	0.164612	0.129772	0.425004
met-c-903	jOip5N	alcoholic_chronic_pancreatitis_R5	Phospholipids in medium HDL || id:met-c-903	-0.0699584	0.0904132	0.495451
met-c-891	jOip5N	alcoholic_chronic_pancreatitis_R5	Phospholipids in large VLDL || id:met-c-891	0.0830135	0.108873	0.488259
met-c-874	jOip5N	alcoholic_chronic_pancreatitis_R5	Total cholesterol in large HDL || id:met-c-874	-0.0473231	0.0423052	0.292273
met-c-887	jOip5N	alcoholic_chronic_pancreatitis_R5	Cholesterol esters in large VLDL || id:met-c-887	0.0621666	0.0542792	0.289723
met-c-843	jOip5N	alcoholic_chronic_pancreatitis_R5	Apolipoprotein B || id:met-c-843	0.0959636	0.0325692	0.0100054
met-c-952	jOip5N	alcoholic_chronic_pancreatitis_R5	Triglycerides in very large VLDL || id:met-c-952	0.026829	0.0756959	0.737474
met-c-879	jOip5N	alcoholic_chronic_pancreatitis_R5	Phospholipids in large HDL || id:met-c-879	-0.0118397	0.0669782	0.866627
met-c-942	jOip5N	alcoholic_chronic_pancreatitis_R5	Total cholesterol in very large HDL || id:met-c-942	-0.0173413	0.0462808	0.715008
met-c-943	jOip5N	alcoholic_chronic_pancreatitis_R5	Cholesterol esters in very large HDL || id:met-c-943	-0.000516283	0.0479459	0.991601
met-c-867	jOip5N	alcoholic_chronic_pancreatitis_R5	Total cholesterol in IDL || id:met-c-867	0.046054	0.0285474	0.127527
met-c-912	jOip5N	alcoholic_chronic_pancreatitis_R5	Total lipids in medium VLDL || id:met-c-912	0.0730163	0.0552534	0.222881
met-c-953	jOip5N	alcoholic_chronic_pancreatitis_R5	Total lipids in very small VLDL || id:met-c-953	0.095148	0.0375816	0.0230143
met-c-881	jOip5N	alcoholic_chronic_pancreatitis_R5	Cholesterol esters in large VLDL || id:met-c-881	0.0452053	0.0268106	0.10813
met-c-857	jOip5N	alcoholic_chronic_pancreatitis_R5	Omega-7, omega-9 and saturated fatty acids || id:met-c-857	-0.132431	0.0977354	0.268422
met-c-872	jOip5N	alcoholic_chronic_pancreatitis_R5	Triglycerides in IDL || id:met-c-872	0.0627252	0.0346846	0.0893691
met-c-847	jOip5N	alcoholic_chronic_pancreatitis_R5	Average number of methylene groups per double bond || id:met-c-847	-0.0071583	0.0835995	0.937158
met-c-909	jOip5N	alcoholic_chronic_pancreatitis_R5	Total cholesterol in medium VLDL || id:met-c-909	0.0813749	0.0548292	0.165849
met-c-880	jOip5N	alcoholic_chronic_pancreatitis_R5	Total cholesterol in large LDL || id:met-c-880	0.0536007	0.0282532	0.0739696
met-c-893	jOip5N	alcoholic_chronic_pancreatitis_R5	18:2, linoleic acid (LA) || id:met-c-893	0.0582116	0.066558	0.402308
met-c-907	jOip5N	alcoholic_chronic_pancreatitis_R5	Concentration of medium LDL particles || id:met-c-907	0.0401371	0.0325845	0.233879
met-c-924	jOip5N	alcoholic_chronic_pancreatitis_R5	Total cholesterol in small LDL || id:met-c-924	0.0995181	0.0338827	0.0124379
met-c-922	jOip5N	alcoholic_chronic_pancreatitis_R5	Concentration of small HDL particles || id:met-c-922	0.0392725	0.0705295	0.61649
met-c-906	jOip5N	alcoholic_chronic_pancreatitis_R5	Total lipids in medium LDL || id:met-c-906	0.0398284	0.0321998	0.232014
met-c-941	jOip5N	alcoholic_chronic_pancreatitis_R5	Mean diameter for VLDL particles || id:met-c-941	-0.0856951	0.0869371	0.35003
met-c-897	jOip5N	alcoholic_chronic_pancreatitis_R5	Leucine || id:met-c-897	0.189296	0.360796	0.692397
met-c-927	jOip5N	alcoholic_chronic_pancreatitis_R5	Total cholesterol in small VLDL || id:met-c-927	0.130479	0.0411736	0.00739593
met-c-901	jOip5N	alcoholic_chronic_pancreatitis_R5	Total lipids in medium HDL || id:met-c-901	0.0927179	0.217235	0.743187
met-c-889	jOip5N	alcoholic_chronic_pancreatitis_R5	Total lipids in large VLDL || id:met-c-889	0.0938526	0.109406	0.430173
met-c-898	jOip5N	alcoholic_chronic_pancreatitis_R5	Total cholesterol in medium HDL || id:met-c-898	-0.00441349	0.063268	0.948775
met-c-949	jOip5N	alcoholic_chronic_pancreatitis_R5	Total lipids in very large VLDL || id:met-c-949	0.132618	0.162121	0.473274
met-c-899	jOip5N	alcoholic_chronic_pancreatitis_R5	Cholesterol esters in medium HDL || id:met-c-899	-0.0316638	0.0757457	0.704046
met-c-842	jOip5N	alcoholic_chronic_pancreatitis_R5	Apolipoprotein A-I || id:met-c-842	-0.0431177	0.0603694	0.501911
met-c-894	jOip5N	alcoholic_chronic_pancreatitis_R5	Lactate || id:met-c-894	NA	NA	NA
met-c-856	jOip5N	alcoholic_chronic_pancreatitis_R5	Omega-6 fatty acids || id:met-c-856	0.085091	0.0565334	0.170703
met-c-895	jOip5N	alcoholic_chronic_pancreatitis_R5	Total cholesterol in LDL || id:met-c-895	0.000849394	0.0253098	0.973578
met-c-960	jOip5N	alcoholic_chronic_pancreatitis_R5	Triglycerides in chylomicrons and largest VLDL particles || id:met-c-960	0.0098586	0.102087	0.926818
met-c-930	jOip5N	alcoholic_chronic_pancreatitis_R5	Concentration of small VLDL particles || id:met-c-930	0.112785	0.0556007	0.0653029
met-c-920	jOip5N	alcoholic_chronic_pancreatitis_R5	Pyruvate || id:met-c-920	NA	NA	NA
met-c-877	jOip5N	alcoholic_chronic_pancreatitis_R5	Total lipids in large HDL || id:met-c-877	-0.00816443	0.0704871	0.912296
met-c-937	jOip5N	alcoholic_chronic_pancreatitis_R5	Total phosphoglycerides || id:met-c-937	0.110853	0.0902134	0.273826
met-c-868	jOip5N	alcoholic_chronic_pancreatitis_R5	Free cholesterol in IDL || id:met-c-868	0.05806	0.0249398	0.0366986
met-c-852	jOip5N	alcoholic_chronic_pancreatitis_R5	22:6, docosahexaenoic acid || id:met-c-852	-0.000512409	0.193056	0.998123
met-c-853	jOip5N	alcoholic_chronic_pancreatitis_R5	Free cholesterol to esterified cholesterol ratio || id:met-c-853	0.062681	0.0334279	0.0853141
met-c-896	jOip5N	alcoholic_chronic_pancreatitis_R5	Mean diameter for LDL particles || id:met-c-896	-0.100865	0.0491716	0.0860881
met-c-940	jOip5N	alcoholic_chronic_pancreatitis_R5	Valine || id:met-c-940	-0.0481114	0.566676	0.94608
met-c-933	jOip5N	alcoholic_chronic_pancreatitis_R5	Serum total cholesterol || id:met-c-933	0.0683033	0.0247515	0.0124735
met-c-849	jOip5N	alcoholic_chronic_pancreatitis_R5	Citrate || id:met-c-849	-0.256249	0.175874	0.282436
met-c-855	jOip5N	alcoholic_chronic_pancreatitis_R5	Omega-3 fatty acids || id:met-c-855	0.149873	0.104853	0.248243
met-c-958	jOip5N	alcoholic_chronic_pancreatitis_R5	Concentration of chylomicrons and largest VLDL particles || id:met-c-958	-0.163135	0.144469	0.340949
met-c-848	jOip5N	alcoholic_chronic_pancreatitis_R5	Average number of methylene groups in a fatty acid chain || id:met-c-848	-0.139798	0.138828	0.419972
met-c-936	jOip5N	alcoholic_chronic_pancreatitis_R5	Total fatty acids || id:met-c-936	0.035419	0.105732	0.746247
met-c-944	jOip5N	alcoholic_chronic_pancreatitis_R5	Free cholesterol in very large HDL || id:met-c-944	-0.00319157	0.0423624	0.941593
met-c-871	jOip5N	alcoholic_chronic_pancreatitis_R5	Phospholipids in IDL || id:met-c-871	0.0656153	0.0251759	0.0184391
met-c-851	jOip5N	alcoholic_chronic_pancreatitis_R5	Average number of double bonds in a fatty acid chain || id:met-c-851	-0.0275204	0.0992388	0.79955
met-c-885	jOip5N	alcoholic_chronic_pancreatitis_R5	Phospholipids in large LDL || id:met-c-885	0.0612569	0.0305868	0.0605041
met-c-934	jOip5N	alcoholic_chronic_pancreatitis_R5	Serum total triglycerides || id:met-c-934	0.141593	0.0719129	0.0844799
met-c-948	jOip5N	alcoholic_chronic_pancreatitis_R5	Triglycerides in very large HDL || id:met-c-948	0.0109721	0.0404526	0.790821
met-c-841	jOip5N	alcoholic_chronic_pancreatitis_R5	Albumin || id:met-c-841	NA	NA	NA
met-c-911	jOip5N	alcoholic_chronic_pancreatitis_R5	Free cholesterol in medium VLDL || id:met-c-911	0.100602	0.0593933	0.134128
met-c-844	jOip5N	alcoholic_chronic_pancreatitis_R5	Ratio of bisallylic groups to double bonds || id:met-c-844	0.00700717	0.0955029	0.948188
met-c-904	jOip5N	alcoholic_chronic_pancreatitis_R5	Total cholesterol in medium LDL || id:met-c-904	0.0540423	0.0296312	0.0848267

## Sheet: pleio_metc_vs_ap_UKBB
id.exposure	id.outcome	outcome	exposure	egger_intercept	se	pval
met-c-919	jOip5N	acute_pancreatitis	Phenylalanine || id:met-c-919	0.0277686	0.104158	0.814747
met-c-931	jOip5N	acute_pancreatitis	Phospholipids in small VLDL || id:met-c-931	-0.0582032	0.0589735	0.346951
met-c-917	jOip5N	acute_pancreatitis	Other polyunsaturated fatty acids than 18:2 || id:met-c-917	-0.0186792	0.0240705	0.457644
met-c-955	jOip5N	acute_pancreatitis	Phospholipids in very small VLDL || id:met-c-955	0.00923614	0.0383207	0.813032
met-c-954	jOip5N	acute_pancreatitis	Concentration of very small VLDL particles || id:met-c-954	0.0175793	0.0338518	0.611127
met-c-915	jOip5N	acute_pancreatitis	Triglycerides in medium VLDL || id:met-c-915	0.0227505	0.059616	0.712682
met-c-890	jOip5N	acute_pancreatitis	Concentration of large VLDL particles || id:met-c-890	-0.0772709	0.0485456	0.162554
met-c-866	jOip5N	acute_pancreatitis	Histidine || id:met-c-866	0.1661	0.211583	0.514658
met-c-870	jOip5N	acute_pancreatitis	Concentration of IDL particles || id:met-c-870	-0.0097732	0.0369325	0.795156
met-c-951	jOip5N	acute_pancreatitis	Phospholipids in very large VLDL || id:met-c-951	-0.0792177	0.0592758	0.229857
met-c-947	jOip5N	acute_pancreatitis	Phospholipids in very large HDL || id:met-c-947	0.0476484	0.0304925	0.144115
met-c-862	jOip5N	acute_pancreatitis	Glycoproteins || id:met-c-862	-0.0303668	0.0233248	0.229182
met-c-886	jOip5N	acute_pancreatitis	Total cholesterol in large VLDL || id:met-c-886	-0.0752973	0.101382	0.485706
met-c-935	jOip5N	acute_pancreatitis	Sphingomyelins || id:met-c-935	0.0200114	0.0333712	0.574871
met-c-916	jOip5N	acute_pancreatitis	Mono-unsaturated fatty acids || id:met-c-916	0.0348687	0.148656	0.836377
met-c-869	jOip5N	acute_pancreatitis	Total lipids in IDL || id:met-c-869	-0.00760003	0.029353	0.799
met-c-860	jOip5N	acute_pancreatitis	Glutamine || id:met-c-860	-0.00253743	0.0730721	0.97448
met-c-882	jOip5N	acute_pancreatitis	Free cholesterol in large LDL || id:met-c-882	0.0191707	0.0315363	0.552992
met-c-928	jOip5N	acute_pancreatitis	Free cholesterol in small VLDL || id:met-c-928	-0.0309795	0.0569529	0.597329
met-c-863	jOip5N	acute_pancreatitis	Glycoprotein acetyls || id:met-c-863	0.0504645	0.0849514	0.574184
met-c-908	jOip5N	acute_pancreatitis	Phospholipids in medium LDL || id:met-c-908	0.00863123	0.0336267	0.801161
met-c-850	jOip5N	acute_pancreatitis	Creatinine || id:met-c-850	0.0249831	0.149243	0.877705
met-c-900	jOip5N	acute_pancreatitis	Free cholesterol in medium HDL || id:met-c-900	0.0628192	0.0555705	0.375618
met-c-902	jOip5N	acute_pancreatitis	Concentration of medium HDL particles || id:met-c-902	0.297555	0.190541	0.258772
met-c-876	jOip5N	acute_pancreatitis	Free cholesterol in large HDL || id:met-c-876	0.0641351	0.0305696	0.0622856
met-c-925	jOip5N	acute_pancreatitis	Total lipids in small LDL || id:met-c-925	-0.0189648	0.0355078	0.600615
met-c-884	jOip5N	acute_pancreatitis	Concentration of large LDL particles || id:met-c-884	0.00291881	0.025937	0.91158
met-c-859	jOip5N	acute_pancreatitis	Glucose || id:met-c-859	-0.0605725	0.0959875	0.641624
met-c-864	jOip5N	acute_pancreatitis	Total cholesterol in HDL || id:met-c-864	0.0506878	0.0353438	0.18535
met-c-910	jOip5N	acute_pancreatitis	Cholesterol esters in medium VLDL || id:met-c-910	-0.041178	0.0611941	0.517909
met-c-923	jOip5N	acute_pancreatitis	Triglycerides in small HDL || id:met-c-923	-0.169523	0.0523794	0.0143235
met-c-878	jOip5N	acute_pancreatitis	Concentration of large HDL particles || id:met-c-878	0.0816446	0.0528151	0.173096
met-c-959	jOip5N	acute_pancreatitis	Phospholipids in chylomicrons and largest VLDL particles || id:met-c-959	0.04589	0.0856069	0.620342
met-c-858	jOip5N	acute_pancreatitis	Free cholesterol || id:met-c-858	0.0147275	0.0290677	0.622393
met-c-957	jOip5N	acute_pancreatitis	Total lipids in chylomicrons and largest VLDL particles || id:met-c-957	-0.0905254	0.146283	0.563126
met-c-932	jOip5N	acute_pancreatitis	Triglycerides in small VLDL || id:met-c-932	-0.0632997	0.0476982	0.211367
met-c-892	jOip5N	acute_pancreatitis	Triglycerides in large VLDL || id:met-c-892	0.00491815	0.0691653	0.946069
met-c-945	jOip5N	acute_pancreatitis	Total lipids in very large HDL || id:met-c-945	0.054675	0.0384133	0.182378
met-c-905	jOip5N	acute_pancreatitis	Cholesterol esters in medium LDL || id:met-c-905	-0.0180533	0.032253	0.582556
met-c-946	jOip5N	acute_pancreatitis	Concentration of very large HDL particles || id:met-c-946	-0.0136647	0.0299684	0.659214
met-c-918	jOip5N	acute_pancreatitis	Phosphatidylcholine and other cholines || id:met-c-918	-0.130286	0.0851282	0.223396
met-c-883	jOip5N	acute_pancreatitis	Total lipids in large LDL || id:met-c-883	0.00200676	0.0256617	0.938486
met-c-929	jOip5N	acute_pancreatitis	Total lipids in small VLDL || id:met-c-929	-0.052779	0.0542756	0.351737
met-c-956	jOip5N	acute_pancreatitis	Triglycerides in very small VLDL || id:met-c-956	-0.0147931	0.0376845	0.700563
met-c-913	jOip5N	acute_pancreatitis	Concentration of medium VLDL particles || id:met-c-913	-0.0284733	0.0444986	0.535357
met-c-926	jOip5N	acute_pancreatitis	Concentration of small LDL particles || id:met-c-926	-0.0251283	0.0415831	0.557909
met-c-888	jOip5N	acute_pancreatitis	Free cholesterol in large VLDL || id:met-c-888	0.0271397	0.0725476	0.719408
met-c-950	jOip5N	acute_pancreatitis	Concentration of very large VLDL particles || id:met-c-950	-0.0612923	0.120735	0.638405
met-c-875	jOip5N	acute_pancreatitis	Cholesterol esters in large HDL || id:met-c-875	0.0625052	0.0384145	0.142362
met-c-865	jOip5N	acute_pancreatitis	Mean diameter for HDL particles || id:met-c-865	0.0619429	0.0414073	0.178326
met-c-845	jOip5N	acute_pancreatitis	Ratio of bisallylic groups to total fatty acids || id:met-c-845	-0.00586083	0.0519923	0.915679
met-c-840	jOip5N	acute_pancreatitis	Alanine || id:met-c-840	-0.0646485	0.104924	0.571133
met-c-914	jOip5N	acute_pancreatitis	Phospholipids in medium VLDL || id:met-c-914	-0.022207	0.0428141	0.613412
met-c-921	jOip5N	acute_pancreatitis	Total lipids in small HDL || id:met-c-921	0.0104224	0.0580075	0.864464
met-c-938	jOip5N	acute_pancreatitis	Tyrosine || id:met-c-938	0.277219	0.155615	0.325637
met-c-903	jOip5N	acute_pancreatitis	Phospholipids in medium HDL || id:met-c-903	-0.0629187	0.0717419	0.445041
met-c-891	jOip5N	acute_pancreatitis	Phospholipids in large VLDL || id:met-c-891	0.0661439	0.0759893	0.417522
met-c-874	jOip5N	acute_pancreatitis	Total cholesterol in large HDL || id:met-c-874	0.0568797	0.0307456	0.0940428
met-c-887	jOip5N	acute_pancreatitis	Cholesterol esters in large VLDL || id:met-c-887	-0.07758	0.0467889	0.135886
met-c-843	jOip5N	acute_pancreatitis	Apolipoprotein B || id:met-c-843	-0.00314453	0.0339907	0.927602
met-c-952	jOip5N	acute_pancreatitis	Triglycerides in very large VLDL || id:met-c-952	-0.058308	0.0529077	0.320631
met-c-879	jOip5N	acute_pancreatitis	Phospholipids in large HDL || id:met-c-879	0.086673	0.0497857	0.132342
met-c-942	jOip5N	acute_pancreatitis	Total cholesterol in very large HDL || id:met-c-942	0.0509634	0.0355758	0.179793
met-c-943	jOip5N	acute_pancreatitis	Cholesterol esters in very large HDL || id:met-c-943	0.0337648	0.0328478	0.326061
met-c-867	jOip5N	acute_pancreatitis	Total cholesterol in IDL || id:met-c-867	-0.000268173	0.0281645	0.992528
met-c-912	jOip5N	acute_pancreatitis	Total lipids in medium VLDL || id:met-c-912	-0.037975	0.0502715	0.469317
met-c-953	jOip5N	acute_pancreatitis	Total lipids in very small VLDL || id:met-c-953	-0.0117676	0.0313681	0.712804
met-c-881	jOip5N	acute_pancreatitis	Cholesterol esters in large VLDL || id:met-c-881	-0.0016017	0.0250619	0.94971
met-c-857	jOip5N	acute_pancreatitis	Omega-7, omega-9 and saturated fatty acids || id:met-c-857	-0.00331836	0.0896776	0.972807
met-c-872	jOip5N	acute_pancreatitis	Triglycerides in IDL || id:met-c-872	0.0568189	0.0291955	0.0694169
met-c-847	jOip5N	acute_pancreatitis	Average number of methylene groups per double bond || id:met-c-847	0.0936588	0.0393104	0.0973939
met-c-909	jOip5N	acute_pancreatitis	Total cholesterol in medium VLDL || id:met-c-909	-0.0405986	0.0445315	0.379885
met-c-880	jOip5N	acute_pancreatitis	Total cholesterol in large LDL || id:met-c-880	-0.00443943	0.0285422	0.878228
met-c-893	jOip5N	acute_pancreatitis	18:2, linoleic acid (LA) || id:met-c-893	-0.0415292	0.0317955	0.220751
met-c-907	jOip5N	acute_pancreatitis	Concentration of medium LDL particles || id:met-c-907	-0.00552396	0.0334976	0.870855
met-c-924	jOip5N	acute_pancreatitis	Total cholesterol in small LDL || id:met-c-924	-0.00428594	0.0333151	0.899767
met-c-922	jOip5N	acute_pancreatitis	Concentration of small HDL particles || id:met-c-922	-0.003319	0.0814574	0.970059
met-c-906	jOip5N	acute_pancreatitis	Total lipids in medium LDL || id:met-c-906	-0.00609287	0.0330928	0.855982
met-c-941	jOip5N	acute_pancreatitis	Mean diameter for VLDL particles || id:met-c-941	-0.0682196	0.0716685	0.366022
met-c-897	jOip5N	acute_pancreatitis	Leucine || id:met-c-897	-0.2716	0.149627	0.320564
met-c-927	jOip5N	acute_pancreatitis	Total cholesterol in small VLDL || id:met-c-927	0.029805	0.0422144	0.493644
met-c-901	jOip5N	acute_pancreatitis	Total lipids in medium HDL || id:met-c-901	0.171787	0.121406	0.292702
met-c-889	jOip5N	acute_pancreatitis	Total lipids in large VLDL || id:met-c-889	-0.084287	0.070576	0.277439
met-c-898	jOip5N	acute_pancreatitis	Total cholesterol in medium HDL || id:met-c-898	0.0820266	0.0610408	0.271609
met-c-949	jOip5N	acute_pancreatitis	Total lipids in very large VLDL || id:met-c-949	-0.0626308	0.130307	0.663646
met-c-899	jOip5N	acute_pancreatitis	Cholesterol esters in medium HDL || id:met-c-899	0.123082	0.0538411	0.106345
met-c-842	jOip5N	acute_pancreatitis	Apolipoprotein A-I || id:met-c-842	0.0703875	0.042736	0.143545
met-c-894	jOip5N	acute_pancreatitis	Lactate || id:met-c-894	NA	NA	NA
met-c-856	jOip5N	acute_pancreatitis	Omega-6 fatty acids || id:met-c-856	-0.0191648	0.0376297	0.624289
met-c-895	jOip5N	acute_pancreatitis	Total cholesterol in LDL || id:met-c-895	0.0179425	0.0285027	0.536517
met-c-960	jOip5N	acute_pancreatitis	Triglycerides in chylomicrons and largest VLDL particles || id:met-c-960	0.0642055	0.0694443	0.390863
met-c-930	jOip5N	acute_pancreatitis	Concentration of small VLDL particles || id:met-c-930	-0.0552206	0.0507089	0.297552
met-c-920	jOip5N	acute_pancreatitis	Pyruvate || id:met-c-920	NA	NA	NA
met-c-877	jOip5N	acute_pancreatitis	Total lipids in large HDL || id:met-c-877	0.0854921	0.0532749	0.159674
met-c-937	jOip5N	acute_pancreatitis	Total phosphoglycerides || id:met-c-937	-0.0629172	0.0731984	0.423048
met-c-868	jOip5N	acute_pancreatitis	Free cholesterol in IDL || id:met-c-868	0.00797246	0.0289912	0.787641
met-c-852	jOip5N	acute_pancreatitis	22:6, docosahexaenoic acid || id:met-c-852	-0.0816375	0.125161	0.560753
met-c-853	jOip5N	acute_pancreatitis	Free cholesterol to esterified cholesterol ratio || id:met-c-853	0.0103319	0.0218061	0.644903
met-c-896	jOip5N	acute_pancreatitis	Mean diameter for LDL particles || id:met-c-896	0.061885	0.0481943	0.246469
met-c-940	jOip5N	acute_pancreatitis	Valine || id:met-c-940	-0.200518	0.134935	0.275606
met-c-933	jOip5N	acute_pancreatitis	Serum total cholesterol || id:met-c-933	-0.00117418	0.0261761	0.964715
met-c-849	jOip5N	acute_pancreatitis	Citrate || id:met-c-849	0.215464	0.14152	0.369971
met-c-855	jOip5N	acute_pancreatitis	Omega-3 fatty acids || id:met-c-855	-0.0991561	0.0673528	0.21495
met-c-958	jOip5N	acute_pancreatitis	Concentration of chylomicrons and largest VLDL particles || id:met-c-958	-0.0555873	0.131541	0.701057
met-c-848	jOip5N	acute_pancreatitis	Average number of methylene groups in a fatty acid chain || id:met-c-848	0.124908	0.0696759	0.214889
met-c-936	jOip5N	acute_pancreatitis	Total fatty acids || id:met-c-936	0.112138	0.0712127	0.153975
met-c-944	jOip5N	acute_pancreatitis	Free cholesterol in very large HDL || id:met-c-944	0.0740071	0.037118	0.0741463
met-c-871	jOip5N	acute_pancreatitis	Phospholipids in IDL || id:met-c-871	0.00429974	0.0291929	0.884745
met-c-851	jOip5N	acute_pancreatitis	Average number of double bonds in a fatty acid chain || id:met-c-851	-0.0836227	0.0380638	0.115505
met-c-885	jOip5N	acute_pancreatitis	Phospholipids in large LDL || id:met-c-885	-0.00756002	0.0327191	0.820198
met-c-934	jOip5N	acute_pancreatitis	Serum total triglycerides || id:met-c-934	-0.00911813	0.0761999	0.90738
met-c-948	jOip5N	acute_pancreatitis	Triglycerides in very large HDL || id:met-c-948	0.00313427	0.0229995	0.893863
met-c-841	jOip5N	acute_pancreatitis	Albumin || id:met-c-841	NA	NA	NA
met-c-911	jOip5N	acute_pancreatitis	Free cholesterol in medium VLDL || id:met-c-911	0.000951537	0.0551782	0.986618
met-c-844	jOip5N	acute_pancreatitis	Ratio of bisallylic groups to double bonds || id:met-c-844	-0.0815235	0.0409544	0.18479
met-c-904	jOip5N	acute_pancreatitis	Total cholesterol in medium LDL || id:met-c-904	-0.01032	0.0312998	0.745421

## Sheet: pleio_metc_vs_cp_UKBB
id.exposure	id.outcome	outcome	exposure	egger_intercept	se	pval
met-c-919	jOip5N	chronic_pancreatitis	Phenylalanine || id:met-c-919	0.0861345	0.24367	0.757506
met-c-931	jOip5N	chronic_pancreatitis	Phospholipids in small VLDL || id:met-c-931	0.00014263	0.10705	0.998963
met-c-917	jOip5N	chronic_pancreatitis	Other polyunsaturated fatty acids than 18:2 || id:met-c-917	0.0615731	0.0486695	0.237599
met-c-955	jOip5N	chronic_pancreatitis	Phospholipids in very small VLDL || id:met-c-955	-0.0398259	0.0509118	0.447096
met-c-954	jOip5N	chronic_pancreatitis	Concentration of very small VLDL particles || id:met-c-954	-0.121985	0.0787633	0.14228
met-c-915	jOip5N	chronic_pancreatitis	Triglycerides in medium VLDL || id:met-c-915	0.185496	0.111316	0.134197
met-c-890	jOip5N	chronic_pancreatitis	Concentration of large VLDL particles || id:met-c-890	-0.0162615	0.112993	0.890279
met-c-866	jOip5N	chronic_pancreatitis	Histidine || id:met-c-866	0.13054	0.56164	0.837825
met-c-870	jOip5N	chronic_pancreatitis	Concentration of IDL particles || id:met-c-870	-0.0240684	0.0509627	0.644008
met-c-951	jOip5N	chronic_pancreatitis	Phospholipids in very large VLDL || id:met-c-951	0.0184968	0.137876	0.897667
met-c-947	jOip5N	chronic_pancreatitis	Phospholipids in very large HDL || id:met-c-947	0.0678988	0.0642111	0.311138
met-c-862	jOip5N	chronic_pancreatitis	Glycoproteins || id:met-c-862	0.0840707	0.0545713	0.16199
met-c-886	jOip5N	chronic_pancreatitis	Total cholesterol in large VLDL || id:met-c-886	-0.0162084	0.167239	0.925948
met-c-935	jOip5N	chronic_pancreatitis	Sphingomyelins || id:met-c-935	-0.0335102	0.0776825	0.684162
met-c-916	jOip5N	chronic_pancreatitis	Mono-unsaturated fatty acids || id:met-c-916	0.427313	0.260781	0.242964
met-c-869	jOip5N	chronic_pancreatitis	Total lipids in IDL || id:met-c-869	0.000601962	0.0429167	0.988982
met-c-860	jOip5N	chronic_pancreatitis	Glutamine || id:met-c-860	0.024985	0.0935275	0.806673
met-c-882	jOip5N	chronic_pancreatitis	Free cholesterol in large LDL || id:met-c-882	-0.0159062	0.0462104	0.735802
met-c-928	jOip5N	chronic_pancreatitis	Free cholesterol in small VLDL || id:met-c-928	0.0195237	0.103754	0.854167
met-c-863	jOip5N	chronic_pancreatitis	Glycoprotein acetyls || id:met-c-863	0.071776	0.138618	0.62313
met-c-908	jOip5N	chronic_pancreatitis	Phospholipids in medium LDL || id:met-c-908	0.0149473	0.0512952	0.77502
met-c-850	jOip5N	chronic_pancreatitis	Creatinine || id:met-c-850	-0.0181448	0.499535	0.973306
met-c-900	jOip5N	chronic_pancreatitis	Free cholesterol in medium HDL || id:met-c-900	0.0448545	0.129118	0.761449
met-c-902	jOip5N	chronic_pancreatitis	Concentration of medium HDL particles || id:met-c-902	0.294843	0.44229	0.573618
met-c-876	jOip5N	chronic_pancreatitis	Free cholesterol in large HDL || id:met-c-876	-0.0159203	0.0710319	0.82717
met-c-925	jOip5N	chronic_pancreatitis	Total lipids in small LDL || id:met-c-925	-0.00964525	0.0468154	0.839368
met-c-884	jOip5N	chronic_pancreatitis	Concentration of large LDL particles || id:met-c-884	-0.0122578	0.0404212	0.764993
met-c-859	jOip5N	chronic_pancreatitis	Glucose || id:met-c-859	0.128281	0.22328	0.668016
met-c-864	jOip5N	chronic_pancreatitis	Total cholesterol in HDL || id:met-c-864	-0.0161522	0.0918381	0.864285
met-c-910	jOip5N	chronic_pancreatitis	Cholesterol esters in medium VLDL || id:met-c-910	0.00344454	0.0998319	0.973229
met-c-923	jOip5N	chronic_pancreatitis	Triglycerides in small HDL || id:met-c-923	-0.0119553	0.121448	0.924343
met-c-878	jOip5N	chronic_pancreatitis	Concentration of large HDL particles || id:met-c-878	-0.000347711	0.110527	0.997592
met-c-959	jOip5N	chronic_pancreatitis	Phospholipids in chylomicrons and largest VLDL particles || id:met-c-959	0.201828	0.126938	0.187048
met-c-858	jOip5N	chronic_pancreatitis	Free cholesterol || id:met-c-858	-0.00886761	0.0675816	0.897975
met-c-957	jOip5N	chronic_pancreatitis	Total lipids in chylomicrons and largest VLDL particles || id:met-c-957	0.168945	0.246832	0.524118
met-c-932	jOip5N	chronic_pancreatitis	Triglycerides in small VLDL || id:met-c-932	0.0995661	0.0994299	0.338167
met-c-892	jOip5N	chronic_pancreatitis	Triglycerides in large VLDL || id:met-c-892	0.208335	0.160712	0.251466
met-c-945	jOip5N	chronic_pancreatitis	Total lipids in very large HDL || id:met-c-945	0.132156	0.0721358	0.0941329
met-c-905	jOip5N	chronic_pancreatitis	Cholesterol esters in medium LDL || id:met-c-905	-0.00724191	0.0451624	0.874389
met-c-946	jOip5N	chronic_pancreatitis	Concentration of very large HDL particles || id:met-c-946	0.00989139	0.0735175	0.895933
met-c-918	jOip5N	chronic_pancreatitis	Phosphatidylcholine and other cholines || id:met-c-918	-0.0331192	0.197597	0.877552
met-c-883	jOip5N	chronic_pancreatitis	Total lipids in large LDL || id:met-c-883	-0.0120256	0.0399435	0.766635
met-c-929	jOip5N	chronic_pancreatitis	Total lipids in small VLDL || id:met-c-929	0.0624248	0.101064	0.549361
met-c-956	jOip5N	chronic_pancreatitis	Triglycerides in very small VLDL || id:met-c-956	0.100898	0.087566	0.268514
met-c-913	jOip5N	chronic_pancreatitis	Concentration of medium VLDL particles || id:met-c-913	0.0707467	0.0865021	0.430796
met-c-926	jOip5N	chronic_pancreatitis	Concentration of small LDL particles || id:met-c-926	-0.0312513	0.0548372	0.580203
met-c-888	jOip5N	chronic_pancreatitis	Free cholesterol in large VLDL || id:met-c-888	0.083694	0.119884	0.50762
met-c-950	jOip5N	chronic_pancreatitis	Concentration of very large VLDL particles || id:met-c-950	0.0341044	0.242702	0.895042
met-c-875	jOip5N	chronic_pancreatitis	Cholesterol esters in large HDL || id:met-c-875	-0.0301598	0.0820693	0.722784
met-c-865	jOip5N	chronic_pancreatitis	Mean diameter for HDL particles || id:met-c-865	0.16988	0.0865389	0.090413
met-c-845	jOip5N	chronic_pancreatitis	Ratio of bisallylic groups to total fatty acids || id:met-c-845	-0.0330106	0.0736007	0.677009
met-c-840	jOip5N	chronic_pancreatitis	Alanine || id:met-c-840	-0.155827	0.17061	0.412732
met-c-914	jOip5N	chronic_pancreatitis	Phospholipids in medium VLDL || id:met-c-914	0.129078	0.0848025	0.15389
met-c-921	jOip5N	chronic_pancreatitis	Total lipids in small HDL || id:met-c-921	-0.0202023	0.103099	0.852364
met-c-938	jOip5N	chronic_pancreatitis	Tyrosine || id:met-c-938	0.241011	0.214149	0.462472
met-c-903	jOip5N	chronic_pancreatitis	Phospholipids in medium HDL || id:met-c-903	0.0474076	0.127877	0.735471
met-c-891	jOip5N	chronic_pancreatitis	Phospholipids in large VLDL || id:met-c-891	0.126131	0.142632	0.410558
met-c-874	jOip5N	chronic_pancreatitis	Total cholesterol in large HDL || id:met-c-874	-0.0373828	0.0720861	0.61533
met-c-887	jOip5N	chronic_pancreatitis	Cholesterol esters in large VLDL || id:met-c-887	-0.0250706	0.0910618	0.790052
met-c-843	jOip5N	chronic_pancreatitis	Apolipoprotein B || id:met-c-843	-0.031876	0.0478707	0.516313
met-c-952	jOip5N	chronic_pancreatitis	Triglycerides in very large VLDL || id:met-c-952	0.0235446	0.123011	0.85574
met-c-879	jOip5N	chronic_pancreatitis	Phospholipids in large HDL || id:met-c-879	-0.00118426	0.10867	0.991658
met-c-942	jOip5N	chronic_pancreatitis	Total cholesterol in very large HDL || id:met-c-942	-0.0504071	0.074109	0.510456
met-c-943	jOip5N	chronic_pancreatitis	Cholesterol esters in very large HDL || id:met-c-943	-0.0410343	0.0836218	0.633272
met-c-867	jOip5N	chronic_pancreatitis	Total cholesterol in IDL || id:met-c-867	-0.00369558	0.0429152	0.932515
met-c-912	jOip5N	chronic_pancreatitis	Total lipids in medium VLDL || id:met-c-912	0.0782014	0.090513	0.410033
met-c-953	jOip5N	chronic_pancreatitis	Total lipids in very small VLDL || id:met-c-953	-0.0738635	0.0729813	0.327544
met-c-881	jOip5N	chronic_pancreatitis	Cholesterol esters in large VLDL || id:met-c-881	-0.018297	0.0397803	0.650772
met-c-857	jOip5N	chronic_pancreatitis	Omega-7, omega-9 and saturated fatty acids || id:met-c-857	-0.0913844	0.169427	0.627089
met-c-872	jOip5N	chronic_pancreatitis	Triglycerides in IDL || id:met-c-872	-0.0105485	0.0677937	0.878297
met-c-847	jOip5N	chronic_pancreatitis	Average number of methylene groups per double bond || id:met-c-847	0.0270223	0.0914776	0.786955
met-c-909	jOip5N	chronic_pancreatitis	Total cholesterol in medium VLDL || id:met-c-909	0.0316988	0.0963082	0.747724
met-c-880	jOip5N	chronic_pancreatitis	Total cholesterol in large LDL || id:met-c-880	-0.0111937	0.045204	0.807389
met-c-893	jOip5N	chronic_pancreatitis	18:2, linoleic acid (LA) || id:met-c-893	-0.0312908	0.0685561	0.657836
met-c-907	jOip5N	chronic_pancreatitis	Concentration of medium LDL particles || id:met-c-907	-0.00746247	0.0452134	0.870744
met-c-924	jOip5N	chronic_pancreatitis	Total cholesterol in small LDL || id:met-c-924	-0.0159298	0.0576156	0.78688
met-c-922	jOip5N	chronic_pancreatitis	Concentration of small HDL particles || id:met-c-922	-0.052061	0.11845	0.690021
met-c-906	jOip5N	chronic_pancreatitis	Total lipids in medium LDL || id:met-c-906	-0.00716068	0.0446575	0.874394
met-c-941	jOip5N	chronic_pancreatitis	Mean diameter for VLDL particles || id:met-c-941	0.171756	0.142237	0.258003
met-c-897	jOip5N	chronic_pancreatitis	Leucine || id:met-c-897	0.13601	0.445914	0.811528
met-c-927	jOip5N	chronic_pancreatitis	Total cholesterol in small VLDL || id:met-c-927	-0.0288858	0.0813635	0.728735
met-c-901	jOip5N	chronic_pancreatitis	Total lipids in medium HDL || id:met-c-901	0.259882	0.281635	0.453547
met-c-889	jOip5N	chronic_pancreatitis	Total lipids in large VLDL || id:met-c-889	0.0604146	0.164237	0.725612
met-c-898	jOip5N	chronic_pancreatitis	Total cholesterol in medium HDL || id:met-c-898	0.0658269	0.108006	0.585267
met-c-949	jOip5N	chronic_pancreatitis	Total lipids in very large VLDL || id:met-c-949	0.0784174	0.234373	0.759966
met-c-899	jOip5N	chronic_pancreatitis	Cholesterol esters in medium HDL || id:met-c-899	0.204467	0.125152	0.20082
met-c-842	jOip5N	chronic_pancreatitis	Apolipoprotein A-I || id:met-c-842	-0.0307045	0.101671	0.771428
met-c-894	jOip5N	chronic_pancreatitis	Lactate || id:met-c-894	NA	NA	NA
met-c-856	jOip5N	chronic_pancreatitis	Omega-6 fatty acids || id:met-c-856	-0.0196431	0.0797298	0.811599
met-c-895	jOip5N	chronic_pancreatitis	Total cholesterol in LDL || id:met-c-895	-0.00544953	0.0412364	0.896252
met-c-960	jOip5N	chronic_pancreatitis	Triglycerides in chylomicrons and largest VLDL particles || id:met-c-960	0.200077	0.120769	0.14866
met-c-930	jOip5N	chronic_pancreatitis	Concentration of small VLDL particles || id:met-c-930	0.0751146	0.0988612	0.462042
met-c-920	jOip5N	chronic_pancreatitis	Pyruvate || id:met-c-920	NA	NA	NA
met-c-877	jOip5N	chronic_pancreatitis	Total lipids in large HDL || id:met-c-877	0.00981251	0.112727	0.933467
met-c-937	jOip5N	chronic_pancreatitis	Total phosphoglycerides || id:met-c-937	0.0432732	0.125121	0.741259
met-c-868	jOip5N	chronic_pancreatitis	Free cholesterol in IDL || id:met-c-868	-0.0253382	0.0426729	0.56285
met-c-852	jOip5N	chronic_pancreatitis	22:6, docosahexaenoic acid || id:met-c-852	-0.0538449	0.245568	0.840513
met-c-853	jOip5N	chronic_pancreatitis	Free cholesterol to esterified cholesterol ratio || id:met-c-853	-0.00666065	0.0507492	0.89795
met-c-896	jOip5N	chronic_pancreatitis	Mean diameter for LDL particles || id:met-c-896	-0.0575963	0.0860469	0.528168
met-c-940	jOip5N	chronic_pancreatitis	Valine || id:met-c-940	-0.443724	0.313856	0.293001
met-c-933	jOip5N	chronic_pancreatitis	Serum total cholesterol || id:met-c-933	0.010795	0.0411213	0.795905
met-c-849	jOip5N	chronic_pancreatitis	Citrate || id:met-c-849	0.0483633	0.328887	0.90705
met-c-855	jOip5N	chronic_pancreatitis	Omega-3 fatty acids || id:met-c-855	0.0950118	0.156806	0.577271
met-c-958	jOip5N	chronic_pancreatitis	Concentration of chylomicrons and largest VLDL particles || id:met-c-958	0.267575	0.220521	0.311806
met-c-848	jOip5N	chronic_pancreatitis	Average number of methylene groups in a fatty acid chain || id:met-c-848	-0.0285527	0.178042	0.887323
met-c-936	jOip5N	chronic_pancreatitis	Total fatty acids || id:met-c-936	0.0328868	0.150458	0.832452
met-c-944	jOip5N	chronic_pancreatitis	Free cholesterol in very large HDL || id:met-c-944	0.115057	0.0730845	0.146496
met-c-871	jOip5N	chronic_pancreatitis	Phospholipids in IDL || id:met-c-871	-0.00136404	0.0444567	0.975902
met-c-851	jOip5N	chronic_pancreatitis	Average number of double bonds in a fatty acid chain || id:met-c-851	0.0156114	0.0886928	0.871492
met-c-885	jOip5N	chronic_pancreatitis	Phospholipids in large LDL || id:met-c-885	-0.0240156	0.0502843	0.639396
met-c-934	jOip5N	chronic_pancreatitis	Serum total triglycerides || id:met-c-934	0.0103936	0.126499	0.936315
met-c-948	jOip5N	chronic_pancreatitis	Triglycerides in very large HDL || id:met-c-948	-0.000811564	0.069648	0.990894
met-c-841	jOip5N	chronic_pancreatitis	Albumin || id:met-c-841	NA	NA	NA
met-c-911	jOip5N	chronic_pancreatitis	Free cholesterol in medium VLDL || id:met-c-911	0.0926611	0.0967316	0.363127
met-c-844	jOip5N	chronic_pancreatitis	Ratio of bisallylic groups to double bonds || id:met-c-844	-0.0284837	0.0954392	0.793513
met-c-904	jOip5N	chronic_pancreatitis	Total cholesterol in medium LDL || id:met-c-904	0.00975695	0.0426736	0.821725
