# Supplementary material for: Mendelian randomization in blood metabolites identifies triglycerides and fatty acids saturation level as associated traits linked to pancreatitis risk
Source: Front Nutr. 2022 Oct 10;9:1021942. doi: 10.3389/fnut.2022.1021942 (PMC9589364; doi:10.3389/fnut.2022.1021942)
Supplement: Supplementary file 13 [file Table_6.xlsx]

## Sheet: het_metc_vs_ap_R5
id.exposure	method	Q	Q_df	Q_pval	id.outcome	outcome	exposure
met-c-919	Inverse variance weighted	1.65276	2	0.437632	jOip5N	acute_pancreatitis_R5	Phenylalanine || id:met-c-919
met-c-931	Inverse variance weighted	7.40268	11	0.765599	jOip5N	acute_pancreatitis_R5	Phospholipids in small VLDL || id:met-c-931
met-c-917	Inverse variance weighted	17.1475	9	0.046456	jOip5N	acute_pancreatitis_R5	Other polyunsaturated fatty acids than 18:2 || id:met-c-917
met-c-955	Inverse variance weighted	57.0873	16	1.60747e-06	jOip5N	acute_pancreatitis_R5	Phospholipids in very small VLDL || id:met-c-955
met-c-954	Inverse variance weighted	14.9629	16	0.52736	jOip5N	acute_pancreatitis_R5	Concentration of very small VLDL particles || id:met-c-954
met-c-915	Inverse variance weighted	7.26922	8	0.507884	jOip5N	acute_pancreatitis_R5	Triglycerides in medium VLDL || id:met-c-915
met-c-890	Inverse variance weighted	4.94623	6	0.550728	jOip5N	acute_pancreatitis_R5	Concentration of large VLDL particles || id:met-c-890
met-c-866	Inverse variance weighted	4.43353	3	0.218297	jOip5N	acute_pancreatitis_R5	Histidine || id:met-c-866
met-c-870	Inverse variance weighted	58.9146	15	3.87196e-07	jOip5N	acute_pancreatitis_R5	Concentration of IDL particles || id:met-c-870
met-c-951	Inverse variance weighted	4.48065	6	0.611922	jOip5N	acute_pancreatitis_R5	Phospholipids in very large VLDL || id:met-c-951
met-c-947	Inverse variance weighted	15.3093	12	0.224954	jOip5N	acute_pancreatitis_R5	Phospholipids in very large HDL || id:met-c-947
met-c-862	Inverse variance weighted	8.4619	9	0.488349	jOip5N	acute_pancreatitis_R5	Glycoproteins || id:met-c-862
met-c-886	Inverse variance weighted	2.43829	6	0.87531	jOip5N	acute_pancreatitis_R5	Total cholesterol in large VLDL || id:met-c-886
met-c-935	Inverse variance weighted	8.10291	7	0.323607	jOip5N	acute_pancreatitis_R5	Sphingomyelins || id:met-c-935
met-c-916	Inverse variance weighted	5.24554	4	0.263018	jOip5N	acute_pancreatitis_R5	Mono-unsaturated fatty acids || id:met-c-916
met-c-869	Inverse variance weighted	58.4869	17	1.86344e-06	jOip5N	acute_pancreatitis_R5	Total lipids in IDL || id:met-c-869
met-c-860	Inverse variance weighted	4.56722	4	0.334651	jOip5N	acute_pancreatitis_R5	Glutamine || id:met-c-860
met-c-882	Inverse variance weighted	45.9938	16	9.75766e-05	jOip5N	acute_pancreatitis_R5	Free cholesterol in large LDL || id:met-c-882
met-c-928	Inverse variance weighted	6.9112	12	0.863426	jOip5N	acute_pancreatitis_R5	Free cholesterol in small VLDL || id:met-c-928
met-c-863	Inverse variance weighted	0.85894	5	0.973123	jOip5N	acute_pancreatitis_R5	Glycoprotein acetyls || id:met-c-863
met-c-908	Inverse variance weighted	38.761	16	0.0011774	jOip5N	acute_pancreatitis_R5	Phospholipids in medium LDL || id:met-c-908
met-c-850	Inverse variance weighted	2.58201	3	0.460651	jOip5N	acute_pancreatitis_R5	Creatinine || id:met-c-850
met-c-900	Inverse variance weighted	1.88957	3	0.59564	jOip5N	acute_pancreatitis_R5	Free cholesterol in medium HDL || id:met-c-900
met-c-902	Inverse variance weighted	4.32372	2	0.115111	jOip5N	acute_pancreatitis_R5	Concentration of medium HDL particles || id:met-c-902
met-c-876	Inverse variance weighted	14.8792	10	0.136529	jOip5N	acute_pancreatitis_R5	Free cholesterol in large HDL || id:met-c-876
met-c-925	Inverse variance weighted	43.5443	17	0.000399666	jOip5N	acute_pancreatitis_R5	Total lipids in small LDL || id:met-c-925
met-c-884	Inverse variance weighted	54.7817	20	4.42615e-05	jOip5N	acute_pancreatitis_R5	Concentration of large LDL particles || id:met-c-884
met-c-859	Inverse variance weighted	2.61598	2	0.270364	jOip5N	acute_pancreatitis_R5	Glucose || id:met-c-859
met-c-864	Inverse variance weighted	22.162	9	0.00837958	jOip5N	acute_pancreatitis_R5	Total cholesterol in HDL || id:met-c-864
met-c-910	Inverse variance weighted	6.14185	10	0.803208	jOip5N	acute_pancreatitis_R5	Cholesterol esters in medium VLDL || id:met-c-910
met-c-923	Inverse variance weighted	6.7681	8	0.561847	jOip5N	acute_pancreatitis_R5	Triglycerides in small HDL || id:met-c-923
met-c-878	Inverse variance weighted	9.06352	6	0.170037	jOip5N	acute_pancreatitis_R5	Concentration of large HDL particles || id:met-c-878
met-c-959	Inverse variance weighted	3.9495	4	0.412884	jOip5N	acute_pancreatitis_R5	Phospholipids in chylomicrons and largest VLDL particles || id:met-c-959
met-c-858	Inverse variance weighted	19.6008	13	0.105621	jOip5N	acute_pancreatitis_R5	Free cholesterol || id:met-c-858
met-c-957	Inverse variance weighted	1.60402	5	0.900763	jOip5N	acute_pancreatitis_R5	Total lipids in chylomicrons and largest VLDL particles || id:met-c-957
met-c-932	Inverse variance weighted	8.54641	11	0.663681	jOip5N	acute_pancreatitis_R5	Triglycerides in small VLDL || id:met-c-932
met-c-892	Inverse variance weighted	3.95722	7	0.784691	jOip5N	acute_pancreatitis_R5	Triglycerides in large VLDL || id:met-c-892
met-c-945	Inverse variance weighted	14.0313	10	0.17157	jOip5N	acute_pancreatitis_R5	Total lipids in very large HDL || id:met-c-945
met-c-905	Inverse variance weighted	45.1901	19	0.000644622	jOip5N	acute_pancreatitis_R5	Cholesterol esters in medium LDL || id:met-c-905
met-c-946	Inverse variance weighted	12.2636	9	0.198851	jOip5N	acute_pancreatitis_R5	Concentration of very large HDL particles || id:met-c-946
met-c-918	Inverse variance weighted	2.94443	3	0.400273	jOip5N	acute_pancreatitis_R5	Phosphatidylcholine and other cholines || id:met-c-918
met-c-883	Inverse variance weighted	54.5373	20	4.81339e-05	jOip5N	acute_pancreatitis_R5	Total lipids in large LDL || id:met-c-883
met-c-929	Inverse variance weighted	6.36437	11	0.847981	jOip5N	acute_pancreatitis_R5	Total lipids in small VLDL || id:met-c-929
met-c-956	Inverse variance weighted	10.6838	15	0.774672	jOip5N	acute_pancreatitis_R5	Triglycerides in very small VLDL || id:met-c-956
met-c-913	Inverse variance weighted	10.7258	11	0.466509	jOip5N	acute_pancreatitis_R5	Concentration of medium VLDL particles || id:met-c-913
met-c-926	Inverse variance weighted	37.8742	13	0.0003018	jOip5N	acute_pancreatitis_R5	Concentration of small LDL particles || id:met-c-926
met-c-888	Inverse variance weighted	5.1413	7	0.642724	jOip5N	acute_pancreatitis_R5	Free cholesterol in large VLDL || id:met-c-888
met-c-950	Inverse variance weighted	1.65175	4	0.799462	jOip5N	acute_pancreatitis_R5	Concentration of very large VLDL particles || id:met-c-950
met-c-875	Inverse variance weighted	19.9483	8	0.0105335	jOip5N	acute_pancreatitis_R5	Cholesterol esters in large HDL || id:met-c-875
met-c-865	Inverse variance weighted	11.691	7	0.11119	jOip5N	acute_pancreatitis_R5	Mean diameter for HDL particles || id:met-c-865
met-c-845	Inverse variance weighted	5.57436	5	0.349861	jOip5N	acute_pancreatitis_R5	Ratio of bisallylic groups to total fatty acids || id:met-c-845
met-c-840	Inverse variance weighted	3.11842	5	0.681734	jOip5N	acute_pancreatitis_R5	Alanine || id:met-c-840
met-c-914	Inverse variance weighted	6.43912	11	0.842519	jOip5N	acute_pancreatitis_R5	Phospholipids in medium VLDL || id:met-c-914
met-c-921	Inverse variance weighted	20.0226	6	0.00274385	jOip5N	acute_pancreatitis_R5	Total lipids in small HDL || id:met-c-921
met-c-938	Inverse variance weighted	0.911281	2	0.634042	jOip5N	acute_pancreatitis_R5	Tyrosine || id:met-c-938
met-c-903	Inverse variance weighted	3.72312	4	0.444772	jOip5N	acute_pancreatitis_R5	Phospholipids in medium HDL || id:met-c-903
met-c-891	Inverse variance weighted	1.4821	5	0.915127	jOip5N	acute_pancreatitis_R5	Phospholipids in large VLDL || id:met-c-891
met-c-874	Inverse variance weighted	22.0606	10	0.0147987	jOip5N	acute_pancreatitis_R5	Total cholesterol in large HDL || id:met-c-874
met-c-887	Inverse variance weighted	6.83921	8	0.554077	jOip5N	acute_pancreatitis_R5	Cholesterol esters in large VLDL || id:met-c-887
met-c-843	Inverse variance weighted	48.7282	16	3.64767e-05	jOip5N	acute_pancreatitis_R5	Apolipoprotein B || id:met-c-843
met-c-952	Inverse variance weighted	4.45187	6	0.615768	jOip5N	acute_pancreatitis_R5	Triglycerides in very large VLDL || id:met-c-952
met-c-879	Inverse variance weighted	8.89049	6	0.179831	jOip5N	acute_pancreatitis_R5	Phospholipids in large HDL || id:met-c-879
met-c-942	Inverse variance weighted	18.0336	12	0.114675	jOip5N	acute_pancreatitis_R5	Total cholesterol in very large HDL || id:met-c-942
met-c-943	Inverse variance weighted	16.2461	12	0.180222	jOip5N	acute_pancreatitis_R5	Cholesterol esters in very large HDL || id:met-c-943
met-c-867	Inverse variance weighted	50.9977	16	1.58793e-05	jOip5N	acute_pancreatitis_R5	Total cholesterol in IDL || id:met-c-867
met-c-912	Inverse variance weighted	6.83872	9	0.653906	jOip5N	acute_pancreatitis_R5	Total lipids in medium VLDL || id:met-c-912
met-c-953	Inverse variance weighted	15.3736	16	0.497462	jOip5N	acute_pancreatitis_R5	Total lipids in very small VLDL || id:met-c-953
met-c-881	Inverse variance weighted	55.8718	20	3.03899e-05	jOip5N	acute_pancreatitis_R5	Cholesterol esters in large VLDL || id:met-c-881
met-c-857	Inverse variance weighted	5.12314	4	0.274894	jOip5N	acute_pancreatitis_R5	Omega-7, omega-9 and saturated fatty acids || id:met-c-857
met-c-872	Inverse variance weighted	7.66154	17	0.973259	jOip5N	acute_pancreatitis_R5	Triglycerides in IDL || id:met-c-872
met-c-847	Inverse variance weighted	5.53921	4	0.236304	jOip5N	acute_pancreatitis_R5	Average number of methylene groups per double bond || id:met-c-847
met-c-909	Inverse variance weighted	5.38771	12	0.943761	jOip5N	acute_pancreatitis_R5	Total cholesterol in medium VLDL || id:met-c-909
met-c-880	Inverse variance weighted	52.3291	19	5.90578e-05	jOip5N	acute_pancreatitis_R5	Total cholesterol in large LDL || id:met-c-880
met-c-893	Inverse variance weighted	23.7916	11	0.013641	jOip5N	acute_pancreatitis_R5	18:2, linoleic acid (LA) || id:met-c-893
met-c-907	Inverse variance weighted	46.1702	19	0.000468866	jOip5N	acute_pancreatitis_R5	Concentration of medium LDL particles || id:met-c-907
met-c-924	Inverse variance weighted	9.29206	13	0.750545	jOip5N	acute_pancreatitis_R5	Total cholesterol in small LDL || id:met-c-924
met-c-922	Inverse variance weighted	11.9788	4	0.0175093	jOip5N	acute_pancreatitis_R5	Concentration of small HDL particles || id:met-c-922
met-c-906	Inverse variance weighted	45.9458	19	0.000504474	jOip5N	acute_pancreatitis_R5	Total lipids in medium LDL || id:met-c-906
met-c-941	Inverse variance weighted	20.8091	10	0.0224646	jOip5N	acute_pancreatitis_R5	Mean diameter for VLDL particles || id:met-c-941
met-c-897	Inverse variance weighted	7.08106	2	0.028998	jOip5N	acute_pancreatitis_R5	Leucine || id:met-c-897
met-c-927	Inverse variance weighted	6.93642	14	0.937135	jOip5N	acute_pancreatitis_R5	Total cholesterol in small VLDL || id:met-c-927
met-c-901	Inverse variance weighted	4.4124	2	0.110118	jOip5N	acute_pancreatitis_R5	Total lipids in medium HDL || id:met-c-901
met-c-889	Inverse variance weighted	4.71115	6	0.581358	jOip5N	acute_pancreatitis_R5	Total lipids in large VLDL || id:met-c-889
met-c-898	Inverse variance weighted	5.05702	4	0.281497	jOip5N	acute_pancreatitis_R5	Total cholesterol in medium HDL || id:met-c-898
met-c-949	Inverse variance weighted	1.60027	4	0.808743	jOip5N	acute_pancreatitis_R5	Total lipids in very large VLDL || id:met-c-949
met-c-899	Inverse variance weighted	7.41418	4	0.115554	jOip5N	acute_pancreatitis_R5	Cholesterol esters in medium HDL || id:met-c-899
met-c-842	Inverse variance weighted	17.979	7	0.012065	jOip5N	acute_pancreatitis_R5	Apolipoprotein A-I || id:met-c-842
met-c-894	Inverse variance weighted	0.253536	1	0.614596	jOip5N	acute_pancreatitis_R5	Lactate || id:met-c-894
met-c-856	Inverse variance weighted	17.7785	9	0.0378324	jOip5N	acute_pancreatitis_R5	Omega-6 fatty acids || id:met-c-856
met-c-895	Inverse variance weighted	52.906	20	8.38987e-05	jOip5N	acute_pancreatitis_R5	Total cholesterol in LDL || id:met-c-895
met-c-960	Inverse variance weighted	4.82448	6	0.566514	jOip5N	acute_pancreatitis_R5	Triglycerides in chylomicrons and largest VLDL particles || id:met-c-960
met-c-930	Inverse variance weighted	6.49488	13	0.926276	jOip5N	acute_pancreatitis_R5	Concentration of small VLDL particles || id:met-c-930
met-c-920	Inverse variance weighted	0.23166	1	0.630296	jOip5N	acute_pancreatitis_R5	Pyruvate || id:met-c-920
met-c-877	Inverse variance weighted	9.11816	6	0.167041	jOip5N	acute_pancreatitis_R5	Total lipids in large HDL || id:met-c-877
met-c-937	Inverse variance weighted	8.99628	6	0.173788	jOip5N	acute_pancreatitis_R5	Total phosphoglycerides || id:met-c-937
met-c-868	Inverse variance weighted	50.4459	14	5.1406e-06	jOip5N	acute_pancreatitis_R5	Free cholesterol in IDL || id:met-c-868
met-c-852	Inverse variance weighted	9.14864	3	0.0273785	jOip5N	acute_pancreatitis_R5	22:6, docosahexaenoic acid || id:met-c-852
met-c-853	Inverse variance weighted	24.6765	13	0.0254479	jOip5N	acute_pancreatitis_R5	Free cholesterol to esterified cholesterol ratio || id:met-c-853
met-c-896	Inverse variance weighted	22.3595	7	0.00220196	jOip5N	acute_pancreatitis_R5	Mean diameter for LDL particles || id:met-c-896
met-c-940	Inverse variance weighted	2.46911	2	0.290965	jOip5N	acute_pancreatitis_R5	Valine || id:met-c-940
met-c-933	Inverse variance weighted	48.1648	20	0.000403321	jOip5N	acute_pancreatitis_R5	Serum total cholesterol || id:met-c-933
met-c-849	Inverse variance weighted	2.91539	3	0.404854	jOip5N	acute_pancreatitis_R5	Citrate || id:met-c-849
met-c-855	Inverse variance weighted	11.5033	4	0.021454	jOip5N	acute_pancreatitis_R5	Omega-3 fatty acids || id:met-c-855
met-c-958	Inverse variance weighted	10.2901	4	0.0358141	jOip5N	acute_pancreatitis_R5	Concentration of chylomicrons and largest VLDL particles || id:met-c-958
met-c-848	Inverse variance weighted	5.38053	3	0.145961	jOip5N	acute_pancreatitis_R5	Average number of methylene groups in a fatty acid chain || id:met-c-848
met-c-936	Inverse variance weighted	13.9691	9	0.123428	jOip5N	acute_pancreatitis_R5	Total fatty acids || id:met-c-936
met-c-944	Inverse variance weighted	6.43256	10	0.777707	jOip5N	acute_pancreatitis_R5	Free cholesterol in very large HDL || id:met-c-944
met-c-871	Inverse variance weighted	55.837	18	9.4562e-06	jOip5N	acute_pancreatitis_R5	Phospholipids in IDL || id:met-c-871
met-c-851	Inverse variance weighted	6.52221	4	0.163396	jOip5N	acute_pancreatitis_R5	Average number of double bonds in a fatty acid chain || id:met-c-851
met-c-885	Inverse variance weighted	53.6773	19	3.69732e-05	jOip5N	acute_pancreatitis_R5	Phospholipids in large LDL || id:met-c-885
met-c-934	Inverse variance weighted	4.59953	9	0.867729	jOip5N	acute_pancreatitis_R5	Serum total triglycerides || id:met-c-934
met-c-948	Inverse variance weighted	12.5103	13	0.486305	jOip5N	acute_pancreatitis_R5	Triglycerides in very large HDL || id:met-c-948
met-c-841	Inverse variance weighted	0.167642	1	0.682216	jOip5N	acute_pancreatitis_R5	Albumin || id:met-c-841
met-c-911	Inverse variance weighted	3.95814	8	0.86088	jOip5N	acute_pancreatitis_R5	Free cholesterol in medium VLDL || id:met-c-911
met-c-844	Inverse variance weighted	1.35065	3	0.717142	jOip5N	acute_pancreatitis_R5	Ratio of bisallylic groups to double bonds || id:met-c-844
met-c-904	Inverse variance weighted	49.6076	19	0.000149664	jOip5N	acute_pancreatitis_R5	Total cholesterol in medium LDL || id:met-c-904

## Sheet: het_metc_vs_alcoholic_ap_R5
id.exposure	method	Q	Q_df	Q_pval	id.outcome	outcome	exposure
met-c-919	Inverse variance weighted	0.134851	2	0.934798	jOip5N	alcoholic_acute_pancreatitis_R5	Phenylalanine || id:met-c-919
met-c-931	Inverse variance weighted	7.72409	11	0.737786	jOip5N	alcoholic_acute_pancreatitis_R5	Phospholipids in small VLDL || id:met-c-931
met-c-917	Inverse variance weighted	12.7486	9	0.174318	jOip5N	alcoholic_acute_pancreatitis_R5	Other polyunsaturated fatty acids than 18:2 || id:met-c-917
met-c-955	Inverse variance weighted	20.4986	16	0.198598	jOip5N	alcoholic_acute_pancreatitis_R5	Phospholipids in very small VLDL || id:met-c-955
met-c-954	Inverse variance weighted	19.1054	16	0.263234	jOip5N	alcoholic_acute_pancreatitis_R5	Concentration of very small VLDL particles || id:met-c-954
met-c-915	Inverse variance weighted	5.95094	8	0.652727	jOip5N	alcoholic_acute_pancreatitis_R5	Triglycerides in medium VLDL || id:met-c-915
met-c-890	Inverse variance weighted	6.43365	6	0.376404	jOip5N	alcoholic_acute_pancreatitis_R5	Concentration of large VLDL particles || id:met-c-890
met-c-866	Inverse variance weighted	0.178067	3	0.98105	jOip5N	alcoholic_acute_pancreatitis_R5	Histidine || id:met-c-866
met-c-870	Inverse variance weighted	15.9884	15	0.382823	jOip5N	alcoholic_acute_pancreatitis_R5	Concentration of IDL particles || id:met-c-870
met-c-951	Inverse variance weighted	6.34737	6	0.385423	jOip5N	alcoholic_acute_pancreatitis_R5	Phospholipids in very large VLDL || id:met-c-951
met-c-947	Inverse variance weighted	10.5611	12	0.566862	jOip5N	alcoholic_acute_pancreatitis_R5	Phospholipids in very large HDL || id:met-c-947
met-c-862	Inverse variance weighted	12.9983	9	0.162685	jOip5N	alcoholic_acute_pancreatitis_R5	Glycoproteins || id:met-c-862
met-c-886	Inverse variance weighted	3.59288	6	0.731574	jOip5N	alcoholic_acute_pancreatitis_R5	Total cholesterol in large VLDL || id:met-c-886
met-c-935	Inverse variance weighted	6.07918	7	0.530534	jOip5N	alcoholic_acute_pancreatitis_R5	Sphingomyelins || id:met-c-935
met-c-916	Inverse variance weighted	8.25415	4	0.0826995	jOip5N	alcoholic_acute_pancreatitis_R5	Mono-unsaturated fatty acids || id:met-c-916
met-c-869	Inverse variance weighted	19.8229	17	0.28339	jOip5N	alcoholic_acute_pancreatitis_R5	Total lipids in IDL || id:met-c-869
met-c-860	Inverse variance weighted	8.89811	4	0.0636972	jOip5N	alcoholic_acute_pancreatitis_R5	Glutamine || id:met-c-860
met-c-882	Inverse variance weighted	16.648	16	0.408719	jOip5N	alcoholic_acute_pancreatitis_R5	Free cholesterol in large LDL || id:met-c-882
met-c-928	Inverse variance weighted	7.98998	12	0.785913	jOip5N	alcoholic_acute_pancreatitis_R5	Free cholesterol in small VLDL || id:met-c-928
met-c-863	Inverse variance weighted	3.80777	5	0.577411	jOip5N	alcoholic_acute_pancreatitis_R5	Glycoprotein acetyls || id:met-c-863
met-c-908	Inverse variance weighted	12.5243	16	0.707172	jOip5N	alcoholic_acute_pancreatitis_R5	Phospholipids in medium LDL || id:met-c-908
met-c-850	Inverse variance weighted	1.21597	3	0.749178	jOip5N	alcoholic_acute_pancreatitis_R5	Creatinine || id:met-c-850
met-c-900	Inverse variance weighted	1.17973	3	0.75787	jOip5N	alcoholic_acute_pancreatitis_R5	Free cholesterol in medium HDL || id:met-c-900
met-c-902	Inverse variance weighted	1.29702	2	0.522824	jOip5N	alcoholic_acute_pancreatitis_R5	Concentration of medium HDL particles || id:met-c-902
met-c-876	Inverse variance weighted	5.32717	10	0.868279	jOip5N	alcoholic_acute_pancreatitis_R5	Free cholesterol in large HDL || id:met-c-876
met-c-925	Inverse variance weighted	14.8572	17	0.605763	jOip5N	alcoholic_acute_pancreatitis_R5	Total lipids in small LDL || id:met-c-925
met-c-884	Inverse variance weighted	19.0575	20	0.518089	jOip5N	alcoholic_acute_pancreatitis_R5	Concentration of large LDL particles || id:met-c-884
met-c-859	Inverse variance weighted	1.06964	2	0.585774	jOip5N	alcoholic_acute_pancreatitis_R5	Glucose || id:met-c-859
met-c-864	Inverse variance weighted	3.61848	9	0.934685	jOip5N	alcoholic_acute_pancreatitis_R5	Total cholesterol in HDL || id:met-c-864
met-c-910	Inverse variance weighted	7.24384	10	0.702242	jOip5N	alcoholic_acute_pancreatitis_R5	Cholesterol esters in medium VLDL || id:met-c-910
met-c-923	Inverse variance weighted	4.96391	8	0.761426	jOip5N	alcoholic_acute_pancreatitis_R5	Triglycerides in small HDL || id:met-c-923
met-c-878	Inverse variance weighted	9.2204	6	0.161557	jOip5N	alcoholic_acute_pancreatitis_R5	Concentration of large HDL particles || id:met-c-878
met-c-959	Inverse variance weighted	5.76738	4	0.217207	jOip5N	alcoholic_acute_pancreatitis_R5	Phospholipids in chylomicrons and largest VLDL particles || id:met-c-959
met-c-858	Inverse variance weighted	10.7908	13	0.628336	jOip5N	alcoholic_acute_pancreatitis_R5	Free cholesterol || id:met-c-858
met-c-957	Inverse variance weighted	3.00167	5	0.699728	jOip5N	alcoholic_acute_pancreatitis_R5	Total lipids in chylomicrons and largest VLDL particles || id:met-c-957
met-c-932	Inverse variance weighted	8.51705	11	0.666374	jOip5N	alcoholic_acute_pancreatitis_R5	Triglycerides in small VLDL || id:met-c-932
met-c-892	Inverse variance weighted	9.52101	7	0.217381	jOip5N	alcoholic_acute_pancreatitis_R5	Triglycerides in large VLDL || id:met-c-892
met-c-945	Inverse variance weighted	9.47268	10	0.487907	jOip5N	alcoholic_acute_pancreatitis_R5	Total lipids in very large HDL || id:met-c-945
met-c-905	Inverse variance weighted	12.0298	19	0.884347	jOip5N	alcoholic_acute_pancreatitis_R5	Cholesterol esters in medium LDL || id:met-c-905
met-c-946	Inverse variance weighted	4.83972	9	0.848051	jOip5N	alcoholic_acute_pancreatitis_R5	Concentration of very large HDL particles || id:met-c-946
met-c-918	Inverse variance weighted	5.54155	3	0.136175	jOip5N	alcoholic_acute_pancreatitis_R5	Phosphatidylcholine and other cholines || id:met-c-918
met-c-883	Inverse variance weighted	19.0601	20	0.517925	jOip5N	alcoholic_acute_pancreatitis_R5	Total lipids in large LDL || id:met-c-883
met-c-929	Inverse variance weighted	7.93538	11	0.719081	jOip5N	alcoholic_acute_pancreatitis_R5	Total lipids in small VLDL || id:met-c-929
met-c-956	Inverse variance weighted	12.5063	15	0.640371	jOip5N	alcoholic_acute_pancreatitis_R5	Triglycerides in very small VLDL || id:met-c-956
met-c-913	Inverse variance weighted	8.44861	11	0.672643	jOip5N	alcoholic_acute_pancreatitis_R5	Concentration of medium VLDL particles || id:met-c-913
met-c-926	Inverse variance weighted	12.7317	13	0.46874	jOip5N	alcoholic_acute_pancreatitis_R5	Concentration of small LDL particles || id:met-c-926
met-c-888	Inverse variance weighted	7.19996	7	0.408361	jOip5N	alcoholic_acute_pancreatitis_R5	Free cholesterol in large VLDL || id:met-c-888
met-c-950	Inverse variance weighted	3.08865	4	0.543102	jOip5N	alcoholic_acute_pancreatitis_R5	Concentration of very large VLDL particles || id:met-c-950
met-c-875	Inverse variance weighted	5.04283	8	0.752989	jOip5N	alcoholic_acute_pancreatitis_R5	Cholesterol esters in large HDL || id:met-c-875
met-c-865	Inverse variance weighted	8.80583	7	0.266899	jOip5N	alcoholic_acute_pancreatitis_R5	Mean diameter for HDL particles || id:met-c-865
met-c-845	Inverse variance weighted	5.95165	5	0.310952	jOip5N	alcoholic_acute_pancreatitis_R5	Ratio of bisallylic groups to total fatty acids || id:met-c-845
met-c-840	Inverse variance weighted	2.46568	5	0.781655	jOip5N	alcoholic_acute_pancreatitis_R5	Alanine || id:met-c-840
met-c-914	Inverse variance weighted	9.62417	11	0.564476	jOip5N	alcoholic_acute_pancreatitis_R5	Phospholipids in medium VLDL || id:met-c-914
met-c-921	Inverse variance weighted	3.82017	6	0.700997	jOip5N	alcoholic_acute_pancreatitis_R5	Total lipids in small HDL || id:met-c-921
met-c-938	Inverse variance weighted	0.205966	2	0.902143	jOip5N	alcoholic_acute_pancreatitis_R5	Tyrosine || id:met-c-938
met-c-903	Inverse variance weighted	4.09913	4	0.392756	jOip5N	alcoholic_acute_pancreatitis_R5	Phospholipids in medium HDL || id:met-c-903
met-c-891	Inverse variance weighted	3.29334	5	0.654861	jOip5N	alcoholic_acute_pancreatitis_R5	Phospholipids in large VLDL || id:met-c-891
met-c-874	Inverse variance weighted	5.43672	10	0.860164	jOip5N	alcoholic_acute_pancreatitis_R5	Total cholesterol in large HDL || id:met-c-874
met-c-887	Inverse variance weighted	4.97465	8	0.760282	jOip5N	alcoholic_acute_pancreatitis_R5	Cholesterol esters in large VLDL || id:met-c-887
met-c-843	Inverse variance weighted	19.9446	16	0.222725	jOip5N	alcoholic_acute_pancreatitis_R5	Apolipoprotein B || id:met-c-843
met-c-952	Inverse variance weighted	9.42947	6	0.150826	jOip5N	alcoholic_acute_pancreatitis_R5	Triglycerides in very large VLDL || id:met-c-952
met-c-879	Inverse variance weighted	9.29481	6	0.157665	jOip5N	alcoholic_acute_pancreatitis_R5	Phospholipids in large HDL || id:met-c-879
met-c-942	Inverse variance weighted	6.58139	12	0.883993	jOip5N	alcoholic_acute_pancreatitis_R5	Total cholesterol in very large HDL || id:met-c-942
met-c-943	Inverse variance weighted	5.94373	12	0.918892	jOip5N	alcoholic_acute_pancreatitis_R5	Cholesterol esters in very large HDL || id:met-c-943
met-c-867	Inverse variance weighted	19.0352	16	0.266843	jOip5N	alcoholic_acute_pancreatitis_R5	Total cholesterol in IDL || id:met-c-867
met-c-912	Inverse variance weighted	5.51698	9	0.787117	jOip5N	alcoholic_acute_pancreatitis_R5	Total lipids in medium VLDL || id:met-c-912
met-c-953	Inverse variance weighted	19.3134	16	0.252746	jOip5N	alcoholic_acute_pancreatitis_R5	Total lipids in very small VLDL || id:met-c-953
met-c-881	Inverse variance weighted	17.7943	20	0.600958	jOip5N	alcoholic_acute_pancreatitis_R5	Cholesterol esters in large VLDL || id:met-c-881
met-c-857	Inverse variance weighted	6.62323	4	0.15719	jOip5N	alcoholic_acute_pancreatitis_R5	Omega-7, omega-9 and saturated fatty acids || id:met-c-857
met-c-872	Inverse variance weighted	13.0659	17	0.731761	jOip5N	alcoholic_acute_pancreatitis_R5	Triglycerides in IDL || id:met-c-872
met-c-847	Inverse variance weighted	0.446026	4	0.978538	jOip5N	alcoholic_acute_pancreatitis_R5	Average number of methylene groups per double bond || id:met-c-847
met-c-909	Inverse variance weighted	7.93939	12	0.789848	jOip5N	alcoholic_acute_pancreatitis_R5	Total cholesterol in medium VLDL || id:met-c-909
met-c-880	Inverse variance weighted	15.7423	19	0.674398	jOip5N	alcoholic_acute_pancreatitis_R5	Total cholesterol in large LDL || id:met-c-880
met-c-893	Inverse variance weighted	8.31276	11	0.685043	jOip5N	alcoholic_acute_pancreatitis_R5	18:2, linoleic acid (LA) || id:met-c-893
met-c-907	Inverse variance weighted	13.4115	19	0.816855	jOip5N	alcoholic_acute_pancreatitis_R5	Concentration of medium LDL particles || id:met-c-907
met-c-924	Inverse variance weighted	11.5211	13	0.567252	jOip5N	alcoholic_acute_pancreatitis_R5	Total cholesterol in small LDL || id:met-c-924
met-c-922	Inverse variance weighted	3.42094	4	0.490001	jOip5N	alcoholic_acute_pancreatitis_R5	Concentration of small HDL particles || id:met-c-922
met-c-906	Inverse variance weighted	13.4105	19	0.816912	jOip5N	alcoholic_acute_pancreatitis_R5	Total lipids in medium LDL || id:met-c-906
met-c-941	Inverse variance weighted	7.88729	10	0.639846	jOip5N	alcoholic_acute_pancreatitis_R5	Mean diameter for VLDL particles || id:met-c-941
met-c-897	Inverse variance weighted	0.412123	2	0.813783	jOip5N	alcoholic_acute_pancreatitis_R5	Leucine || id:met-c-897
met-c-927	Inverse variance weighted	9.0909	14	0.825184	jOip5N	alcoholic_acute_pancreatitis_R5	Total cholesterol in small VLDL || id:met-c-927
met-c-901	Inverse variance weighted	1.25661	2	0.533495	jOip5N	alcoholic_acute_pancreatitis_R5	Total lipids in medium HDL || id:met-c-901
met-c-889	Inverse variance weighted	5.74659	6	0.452168	jOip5N	alcoholic_acute_pancreatitis_R5	Total lipids in large VLDL || id:met-c-889
met-c-898	Inverse variance weighted	3.41309	4	0.491216	jOip5N	alcoholic_acute_pancreatitis_R5	Total cholesterol in medium HDL || id:met-c-898
met-c-949	Inverse variance weighted	3.16602	4	0.530437	jOip5N	alcoholic_acute_pancreatitis_R5	Total lipids in very large VLDL || id:met-c-949
met-c-899	Inverse variance weighted	1.62738	4	0.803863	jOip5N	alcoholic_acute_pancreatitis_R5	Cholesterol esters in medium HDL || id:met-c-899
met-c-842	Inverse variance weighted	2.20362	7	0.947716	jOip5N	alcoholic_acute_pancreatitis_R5	Apolipoprotein A-I || id:met-c-842
met-c-894	Inverse variance weighted	1.71509	1	0.190326	jOip5N	alcoholic_acute_pancreatitis_R5	Lactate || id:met-c-894
met-c-856	Inverse variance weighted	5.68477	9	0.771006	jOip5N	alcoholic_acute_pancreatitis_R5	Omega-6 fatty acids || id:met-c-856
met-c-895	Inverse variance weighted	20.1552	20	0.448262	jOip5N	alcoholic_acute_pancreatitis_R5	Total cholesterol in LDL || id:met-c-895
met-c-960	Inverse variance weighted	7.61003	6	0.268088	jOip5N	alcoholic_acute_pancreatitis_R5	Triglycerides in chylomicrons and largest VLDL particles || id:met-c-960
met-c-930	Inverse variance weighted	7.81351	13	0.855534	jOip5N	alcoholic_acute_pancreatitis_R5	Concentration of small VLDL particles || id:met-c-930
met-c-920	Inverse variance weighted	0.0332373	1	0.855339	jOip5N	alcoholic_acute_pancreatitis_R5	Pyruvate || id:met-c-920
met-c-877	Inverse variance weighted	9.16867	6	0.164312	jOip5N	alcoholic_acute_pancreatitis_R5	Total lipids in large HDL || id:met-c-877
met-c-937	Inverse variance weighted	12.0215	6	0.0614919	jOip5N	alcoholic_acute_pancreatitis_R5	Total phosphoglycerides || id:met-c-937
met-c-868	Inverse variance weighted	14.6918	14	0.399545	jOip5N	alcoholic_acute_pancreatitis_R5	Free cholesterol in IDL || id:met-c-868
met-c-852	Inverse variance weighted	0.18412	3	0.980111	jOip5N	alcoholic_acute_pancreatitis_R5	22:6, docosahexaenoic acid || id:met-c-852
met-c-853	Inverse variance weighted	10.0605	13	0.688983	jOip5N	alcoholic_acute_pancreatitis_R5	Free cholesterol to esterified cholesterol ratio || id:met-c-853
met-c-896	Inverse variance weighted	4.01696	7	0.777821	jOip5N	alcoholic_acute_pancreatitis_R5	Mean diameter for LDL particles || id:met-c-896
met-c-940	Inverse variance weighted	0.196539	2	0.906405	jOip5N	alcoholic_acute_pancreatitis_R5	Valine || id:met-c-940
met-c-933	Inverse variance weighted	19.7867	20	0.471344	jOip5N	alcoholic_acute_pancreatitis_R5	Serum total cholesterol || id:met-c-933
met-c-849	Inverse variance weighted	3.69882	3	0.295877	jOip5N	alcoholic_acute_pancreatitis_R5	Citrate || id:met-c-849
met-c-855	Inverse variance weighted	3.89973	4	0.419746	jOip5N	alcoholic_acute_pancreatitis_R5	Omega-3 fatty acids || id:met-c-855
met-c-958	Inverse variance weighted	2.59387	4	0.627909	jOip5N	alcoholic_acute_pancreatitis_R5	Concentration of chylomicrons and largest VLDL particles || id:met-c-958
met-c-848	Inverse variance weighted	0.771979	3	0.856157	jOip5N	alcoholic_acute_pancreatitis_R5	Average number of methylene groups in a fatty acid chain || id:met-c-848
met-c-936	Inverse variance weighted	8.26447	9	0.507729	jOip5N	alcoholic_acute_pancreatitis_R5	Total fatty acids || id:met-c-936
met-c-944	Inverse variance weighted	9.21734	10	0.511609	jOip5N	alcoholic_acute_pancreatitis_R5	Free cholesterol in very large HDL || id:met-c-944
met-c-871	Inverse variance weighted	20.0072	18	0.332416	jOip5N	alcoholic_acute_pancreatitis_R5	Phospholipids in IDL || id:met-c-871
met-c-851	Inverse variance weighted	4.31984	4	0.364447	jOip5N	alcoholic_acute_pancreatitis_R5	Average number of double bonds in a fatty acid chain || id:met-c-851
met-c-885	Inverse variance weighted	17.0596	19	0.585827	jOip5N	alcoholic_acute_pancreatitis_R5	Phospholipids in large LDL || id:met-c-885
met-c-934	Inverse variance weighted	5.73407	9	0.766211	jOip5N	alcoholic_acute_pancreatitis_R5	Serum total triglycerides || id:met-c-934
met-c-948	Inverse variance weighted	13.1318	13	0.437681	jOip5N	alcoholic_acute_pancreatitis_R5	Triglycerides in very large HDL || id:met-c-948
met-c-841	Inverse variance weighted	0.761677	1	0.382804	jOip5N	alcoholic_acute_pancreatitis_R5	Albumin || id:met-c-841
met-c-911	Inverse variance weighted	5.11681	8	0.745022	jOip5N	alcoholic_acute_pancreatitis_R5	Free cholesterol in medium VLDL || id:met-c-911
met-c-844	Inverse variance weighted	3.37814	3	0.336915	jOip5N	alcoholic_acute_pancreatitis_R5	Ratio of bisallylic groups to double bonds || id:met-c-844
met-c-904	Inverse variance weighted	12.5627	19	0.860186	jOip5N	alcoholic_acute_pancreatitis_R5	Total cholesterol in medium LDL || id:met-c-904

## Sheet: het_metc_vs_cp_R5
id.exposure	method	Q	Q_df	Q_pval	id.outcome	outcome	exposure
met-c-919	Inverse variance weighted	6.11795	2	0.0469358	jOip5N	chronic_pancreatitis_R5	Phenylalanine || id:met-c-919
met-c-931	Inverse variance weighted	5.03792	11	0.929316	jOip5N	chronic_pancreatitis_R5	Phospholipids in small VLDL || id:met-c-931
met-c-917	Inverse variance weighted	16.0054	9	0.0667691	jOip5N	chronic_pancreatitis_R5	Other polyunsaturated fatty acids than 18:2 || id:met-c-917
met-c-955	Inverse variance weighted	28.4518	16	0.0279055	jOip5N	chronic_pancreatitis_R5	Phospholipids in very small VLDL || id:met-c-955
met-c-954	Inverse variance weighted	13.5551	16	0.631819	jOip5N	chronic_pancreatitis_R5	Concentration of very small VLDL particles || id:met-c-954
met-c-915	Inverse variance weighted	4.297	8	0.829383	jOip5N	chronic_pancreatitis_R5	Triglycerides in medium VLDL || id:met-c-915
met-c-890	Inverse variance weighted	4.09304	6	0.664087	jOip5N	chronic_pancreatitis_R5	Concentration of large VLDL particles || id:met-c-890
met-c-866	Inverse variance weighted	6.25834	3	0.0996961	jOip5N	chronic_pancreatitis_R5	Histidine || id:met-c-866
met-c-870	Inverse variance weighted	27.9433	15	0.0219263	jOip5N	chronic_pancreatitis_R5	Concentration of IDL particles || id:met-c-870
met-c-951	Inverse variance weighted	2.54623	6	0.863258	jOip5N	chronic_pancreatitis_R5	Phospholipids in very large VLDL || id:met-c-951
met-c-947	Inverse variance weighted	16.587	12	0.165802	jOip5N	chronic_pancreatitis_R5	Phospholipids in very large HDL || id:met-c-947
met-c-862	Inverse variance weighted	11.0966	9	0.269146	jOip5N	chronic_pancreatitis_R5	Glycoproteins || id:met-c-862
met-c-886	Inverse variance weighted	2.96809	6	0.812841	jOip5N	chronic_pancreatitis_R5	Total cholesterol in large VLDL || id:met-c-886
met-c-935	Inverse variance weighted	9.96649	7	0.19048	jOip5N	chronic_pancreatitis_R5	Sphingomyelins || id:met-c-935
met-c-916	Inverse variance weighted	1.29574	4	0.862097	jOip5N	chronic_pancreatitis_R5	Mono-unsaturated fatty acids || id:met-c-916
met-c-869	Inverse variance weighted	28.6342	17	0.0380519	jOip5N	chronic_pancreatitis_R5	Total lipids in IDL || id:met-c-869
met-c-860	Inverse variance weighted	2.45976	4	0.651856	jOip5N	chronic_pancreatitis_R5	Glutamine || id:met-c-860
met-c-882	Inverse variance weighted	31.6006	16	0.0112663	jOip5N	chronic_pancreatitis_R5	Free cholesterol in large LDL || id:met-c-882
met-c-928	Inverse variance weighted	8.3864	12	0.754253	jOip5N	chronic_pancreatitis_R5	Free cholesterol in small VLDL || id:met-c-928
met-c-863	Inverse variance weighted	3.02249	5	0.696518	jOip5N	chronic_pancreatitis_R5	Glycoprotein acetyls || id:met-c-863
met-c-908	Inverse variance weighted	24.0919	16	0.0875168	jOip5N	chronic_pancreatitis_R5	Phospholipids in medium LDL || id:met-c-908
met-c-850	Inverse variance weighted	2.956	3	0.398459	jOip5N	chronic_pancreatitis_R5	Creatinine || id:met-c-850
met-c-900	Inverse variance weighted	2.09652	3	0.552618	jOip5N	chronic_pancreatitis_R5	Free cholesterol in medium HDL || id:met-c-900
met-c-902	Inverse variance weighted	0.701466	2	0.704172	jOip5N	chronic_pancreatitis_R5	Concentration of medium HDL particles || id:met-c-902
met-c-876	Inverse variance weighted	5.59504	10	0.848062	jOip5N	chronic_pancreatitis_R5	Free cholesterol in large HDL || id:met-c-876
met-c-925	Inverse variance weighted	25.7753	17	0.0786522	jOip5N	chronic_pancreatitis_R5	Total lipids in small LDL || id:met-c-925
met-c-884	Inverse variance weighted	31.5037	20	0.0488818	jOip5N	chronic_pancreatitis_R5	Concentration of large LDL particles || id:met-c-884
met-c-859	Inverse variance weighted	0.522428	2	0.770116	jOip5N	chronic_pancreatitis_R5	Glucose || id:met-c-859
met-c-864	Inverse variance weighted	13.6293	9	0.136136	jOip5N	chronic_pancreatitis_R5	Total cholesterol in HDL || id:met-c-864
met-c-910	Inverse variance weighted	5.14807	10	0.88107	jOip5N	chronic_pancreatitis_R5	Cholesterol esters in medium VLDL || id:met-c-910
met-c-923	Inverse variance weighted	6.09611	8	0.636467	jOip5N	chronic_pancreatitis_R5	Triglycerides in small HDL || id:met-c-923
met-c-878	Inverse variance weighted	4.22984	6	0.645604	jOip5N	chronic_pancreatitis_R5	Concentration of large HDL particles || id:met-c-878
met-c-959	Inverse variance weighted	1.64196	4	0.801232	jOip5N	chronic_pancreatitis_R5	Phospholipids in chylomicrons and largest VLDL particles || id:met-c-959
met-c-858	Inverse variance weighted	15.7906	13	0.26062	jOip5N	chronic_pancreatitis_R5	Free cholesterol || id:met-c-858
met-c-957	Inverse variance weighted	2.21969	5	0.817987	jOip5N	chronic_pancreatitis_R5	Total lipids in chylomicrons and largest VLDL particles || id:met-c-957
met-c-932	Inverse variance weighted	6.74146	11	0.819618	jOip5N	chronic_pancreatitis_R5	Triglycerides in small VLDL || id:met-c-932
met-c-892	Inverse variance weighted	5.37394	7	0.614429	jOip5N	chronic_pancreatitis_R5	Triglycerides in large VLDL || id:met-c-892
met-c-945	Inverse variance weighted	15.7044	10	0.108414	jOip5N	chronic_pancreatitis_R5	Total lipids in very large HDL || id:met-c-945
met-c-905	Inverse variance weighted	24.2278	19	0.187559	jOip5N	chronic_pancreatitis_R5	Cholesterol esters in medium LDL || id:met-c-905
met-c-946	Inverse variance weighted	9.88255	9	0.360077	jOip5N	chronic_pancreatitis_R5	Concentration of very large HDL particles || id:met-c-946
met-c-918	Inverse variance weighted	3.38493	3	0.335996	jOip5N	chronic_pancreatitis_R5	Phosphatidylcholine and other cholines || id:met-c-918
met-c-883	Inverse variance weighted	31.4	20	0.050126	jOip5N	chronic_pancreatitis_R5	Total lipids in large LDL || id:met-c-883
met-c-929	Inverse variance weighted	6.10464	11	0.866292	jOip5N	chronic_pancreatitis_R5	Total lipids in small VLDL || id:met-c-929
met-c-956	Inverse variance weighted	11.3922	15	0.724328	jOip5N	chronic_pancreatitis_R5	Triglycerides in very small VLDL || id:met-c-956
met-c-913	Inverse variance weighted	6.69493	11	0.823223	jOip5N	chronic_pancreatitis_R5	Concentration of medium VLDL particles || id:met-c-913
met-c-926	Inverse variance weighted	20.6608	13	0.0799141	jOip5N	chronic_pancreatitis_R5	Concentration of small LDL particles || id:met-c-926
met-c-888	Inverse variance weighted	4.03645	7	0.77557	jOip5N	chronic_pancreatitis_R5	Free cholesterol in large VLDL || id:met-c-888
met-c-950	Inverse variance weighted	2.36163	4	0.669572	jOip5N	chronic_pancreatitis_R5	Concentration of very large VLDL particles || id:met-c-950
met-c-875	Inverse variance weighted	12.3936	8	0.134486	jOip5N	chronic_pancreatitis_R5	Cholesterol esters in large HDL || id:met-c-875
met-c-865	Inverse variance weighted	7.96092	7	0.336052	jOip5N	chronic_pancreatitis_R5	Mean diameter for HDL particles || id:met-c-865
met-c-845	Inverse variance weighted	9.73849	5	0.0829933	jOip5N	chronic_pancreatitis_R5	Ratio of bisallylic groups to total fatty acids || id:met-c-845
met-c-840	Inverse variance weighted	4.03602	5	0.544242	jOip5N	chronic_pancreatitis_R5	Alanine || id:met-c-840
met-c-914	Inverse variance weighted	3.36814	11	0.984912	jOip5N	chronic_pancreatitis_R5	Phospholipids in medium VLDL || id:met-c-914
met-c-921	Inverse variance weighted	4.71484	6	0.580872	jOip5N	chronic_pancreatitis_R5	Total lipids in small HDL || id:met-c-921
met-c-938	Inverse variance weighted	0.136543	2	0.934007	jOip5N	chronic_pancreatitis_R5	Tyrosine || id:met-c-938
met-c-903	Inverse variance weighted	2.27333	4	0.685629	jOip5N	chronic_pancreatitis_R5	Phospholipids in medium HDL || id:met-c-903
met-c-891	Inverse variance weighted	2.15338	5	0.827541	jOip5N	chronic_pancreatitis_R5	Phospholipids in large VLDL || id:met-c-891
met-c-874	Inverse variance weighted	12.4737	10	0.254602	jOip5N	chronic_pancreatitis_R5	Total cholesterol in large HDL || id:met-c-874
met-c-887	Inverse variance weighted	5.49155	8	0.703976	jOip5N	chronic_pancreatitis_R5	Cholesterol esters in large VLDL || id:met-c-887
met-c-843	Inverse variance weighted	33.2499	16	0.00684667	jOip5N	chronic_pancreatitis_R5	Apolipoprotein B || id:met-c-843
met-c-952	Inverse variance weighted	2.27881	6	0.892355	jOip5N	chronic_pancreatitis_R5	Triglycerides in very large VLDL || id:met-c-952
met-c-879	Inverse variance weighted	4.24897	6	0.643025	jOip5N	chronic_pancreatitis_R5	Phospholipids in large HDL || id:met-c-879
met-c-942	Inverse variance weighted	12.3445	12	0.418425	jOip5N	chronic_pancreatitis_R5	Total cholesterol in very large HDL || id:met-c-942
met-c-943	Inverse variance weighted	13.0451	12	0.365771	jOip5N	chronic_pancreatitis_R5	Cholesterol esters in very large HDL || id:met-c-943
met-c-867	Inverse variance weighted	27.6082	16	0.0351984	jOip5N	chronic_pancreatitis_R5	Total cholesterol in IDL || id:met-c-867
met-c-912	Inverse variance weighted	6.48161	9	0.690916	jOip5N	chronic_pancreatitis_R5	Total lipids in medium VLDL || id:met-c-912
met-c-953	Inverse variance weighted	16.4625	16	0.421172	jOip5N	chronic_pancreatitis_R5	Total lipids in very small VLDL || id:met-c-953
met-c-881	Inverse variance weighted	31.3536	20	0.0506924	jOip5N	chronic_pancreatitis_R5	Cholesterol esters in large VLDL || id:met-c-881
met-c-857	Inverse variance weighted	3.8244	4	0.430292	jOip5N	chronic_pancreatitis_R5	Omega-7, omega-9 and saturated fatty acids || id:met-c-857
met-c-872	Inverse variance weighted	16.5522	17	0.485082	jOip5N	chronic_pancreatitis_R5	Triglycerides in IDL || id:met-c-872
met-c-847	Inverse variance weighted	7.17584	4	0.126883	jOip5N	chronic_pancreatitis_R5	Average number of methylene groups per double bond || id:met-c-847
met-c-909	Inverse variance weighted	4.00921	12	0.98327	jOip5N	chronic_pancreatitis_R5	Total cholesterol in medium VLDL || id:met-c-909
met-c-880	Inverse variance weighted	34.6984	19	0.0151811	jOip5N	chronic_pancreatitis_R5	Total cholesterol in large LDL || id:met-c-880
met-c-893	Inverse variance weighted	19.3789	11	0.0546216	jOip5N	chronic_pancreatitis_R5	18:2, linoleic acid (LA) || id:met-c-893
met-c-907	Inverse variance weighted	23.6933	19	0.20818	jOip5N	chronic_pancreatitis_R5	Concentration of medium LDL particles || id:met-c-907
met-c-924	Inverse variance weighted	14.3346	13	0.350711	jOip5N	chronic_pancreatitis_R5	Total cholesterol in small LDL || id:met-c-924
met-c-922	Inverse variance weighted	2.58448	4	0.629574	jOip5N	chronic_pancreatitis_R5	Concentration of small HDL particles || id:met-c-922
met-c-906	Inverse variance weighted	23.861	19	0.201538	jOip5N	chronic_pancreatitis_R5	Total lipids in medium LDL || id:met-c-906
met-c-941	Inverse variance weighted	11.8805	10	0.293136	jOip5N	chronic_pancreatitis_R5	Mean diameter for VLDL particles || id:met-c-941
met-c-897	Inverse variance weighted	7.01207	2	0.0300157	jOip5N	chronic_pancreatitis_R5	Leucine || id:met-c-897
met-c-927	Inverse variance weighted	10.5164	14	0.723538	jOip5N	chronic_pancreatitis_R5	Total cholesterol in small VLDL || id:met-c-927
met-c-901	Inverse variance weighted	0.647209	2	0.723536	jOip5N	chronic_pancreatitis_R5	Total lipids in medium HDL || id:met-c-901
met-c-889	Inverse variance weighted	3.57655	6	0.733759	jOip5N	chronic_pancreatitis_R5	Total lipids in large VLDL || id:met-c-889
met-c-898	Inverse variance weighted	2.86767	4	0.580209	jOip5N	chronic_pancreatitis_R5	Total cholesterol in medium HDL || id:met-c-898
met-c-949	Inverse variance weighted	1.85108	4	0.763125	jOip5N	chronic_pancreatitis_R5	Total lipids in very large VLDL || id:met-c-949
met-c-899	Inverse variance weighted	1.55762	4	0.816388	jOip5N	chronic_pancreatitis_R5	Cholesterol esters in medium HDL || id:met-c-899
met-c-842	Inverse variance weighted	12.1908	7	0.0944572	jOip5N	chronic_pancreatitis_R5	Apolipoprotein A-I || id:met-c-842
met-c-894	Inverse variance weighted	0.532383	1	0.465607	jOip5N	chronic_pancreatitis_R5	Lactate || id:met-c-894
met-c-856	Inverse variance weighted	8.98146	9	0.438987	jOip5N	chronic_pancreatitis_R5	Omega-6 fatty acids || id:met-c-856
met-c-895	Inverse variance weighted	28.373	20	0.10086	jOip5N	chronic_pancreatitis_R5	Total cholesterol in LDL || id:met-c-895
met-c-960	Inverse variance weighted	1.38202	6	0.966943	jOip5N	chronic_pancreatitis_R5	Triglycerides in chylomicrons and largest VLDL particles || id:met-c-960
met-c-930	Inverse variance weighted	7.12692	13	0.895493	jOip5N	chronic_pancreatitis_R5	Concentration of small VLDL particles || id:met-c-930
met-c-920	Inverse variance weighted	4.03526	1	0.0445589	jOip5N	chronic_pancreatitis_R5	Pyruvate || id:met-c-920
met-c-877	Inverse variance weighted	4.25679	6	0.64197	jOip5N	chronic_pancreatitis_R5	Total lipids in large HDL || id:met-c-877
met-c-937	Inverse variance weighted	3.78498	6	0.705748	jOip5N	chronic_pancreatitis_R5	Total phosphoglycerides || id:met-c-937
met-c-868	Inverse variance weighted	26.4622	14	0.0225952	jOip5N	chronic_pancreatitis_R5	Free cholesterol in IDL || id:met-c-868
met-c-852	Inverse variance weighted	6.07824	3	0.107865	jOip5N	chronic_pancreatitis_R5	22:6, docosahexaenoic acid || id:met-c-852
met-c-853	Inverse variance weighted	22.8896	13	0.0430208	jOip5N	chronic_pancreatitis_R5	Free cholesterol to esterified cholesterol ratio || id:met-c-853
met-c-896	Inverse variance weighted	13.463	7	0.0616003	jOip5N	chronic_pancreatitis_R5	Mean diameter for LDL particles || id:met-c-896
met-c-940	Inverse variance weighted	1.45387	2	0.483389	jOip5N	chronic_pancreatitis_R5	Valine || id:met-c-940
met-c-933	Inverse variance weighted	32.0033	20	0.0432631	jOip5N	chronic_pancreatitis_R5	Serum total cholesterol || id:met-c-933
met-c-849	Inverse variance weighted	3.50873	3	0.319632	jOip5N	chronic_pancreatitis_R5	Citrate || id:met-c-849
met-c-855	Inverse variance weighted	12.8908	4	0.0118221	jOip5N	chronic_pancreatitis_R5	Omega-3 fatty acids || id:met-c-855
met-c-958	Inverse variance weighted	2.5103	4	0.642793	jOip5N	chronic_pancreatitis_R5	Concentration of chylomicrons and largest VLDL particles || id:met-c-958
met-c-848	Inverse variance weighted	2.11627	3	0.548629	jOip5N	chronic_pancreatitis_R5	Average number of methylene groups in a fatty acid chain || id:met-c-848
met-c-936	Inverse variance weighted	5.65947	9	0.773456	jOip5N	chronic_pancreatitis_R5	Total fatty acids || id:met-c-936
met-c-944	Inverse variance weighted	8.91537	10	0.540153	jOip5N	chronic_pancreatitis_R5	Free cholesterol in very large HDL || id:met-c-944
met-c-871	Inverse variance weighted	30.9159	18	0.0294387	jOip5N	chronic_pancreatitis_R5	Phospholipids in IDL || id:met-c-871
met-c-851	Inverse variance weighted	9.42793	4	0.0512493	jOip5N	chronic_pancreatitis_R5	Average number of double bonds in a fatty acid chain || id:met-c-851
met-c-885	Inverse variance weighted	31.5528	19	0.0350743	jOip5N	chronic_pancreatitis_R5	Phospholipids in large LDL || id:met-c-885
met-c-934	Inverse variance weighted	5.67312	9	0.772135	jOip5N	chronic_pancreatitis_R5	Serum total triglycerides || id:met-c-934
met-c-948	Inverse variance weighted	23.4109	13	0.0370017	jOip5N	chronic_pancreatitis_R5	Triglycerides in very large HDL || id:met-c-948
met-c-841	Inverse variance weighted	0.58856	1	0.442977	jOip5N	chronic_pancreatitis_R5	Albumin || id:met-c-841
met-c-911	Inverse variance weighted	3.21505	8	0.920146	jOip5N	chronic_pancreatitis_R5	Free cholesterol in medium VLDL || id:met-c-911
met-c-844	Inverse variance weighted	5.02765	3	0.169784	jOip5N	chronic_pancreatitis_R5	Ratio of bisallylic groups to double bonds || id:met-c-844
met-c-904	Inverse variance weighted	23.769	19	0.205164	jOip5N	chronic_pancreatitis_R5	Total cholesterol in medium LDL || id:met-c-904

## Sheet: het_metc_vs_alcoholic_cp_R5
id.exposure	method	Q	Q_df	Q_pval	id.outcome	outcome	exposure
met-c-919	Inverse variance weighted	1.99279	2	0.369208	jOip5N	alcoholic_chronic_pancreatitis_R5	Phenylalanine || id:met-c-919
met-c-931	Inverse variance weighted	13.8746	11	0.240012	jOip5N	alcoholic_chronic_pancreatitis_R5	Phospholipids in small VLDL || id:met-c-931
met-c-917	Inverse variance weighted	10.0631	9	0.345405	jOip5N	alcoholic_chronic_pancreatitis_R5	Other polyunsaturated fatty acids than 18:2 || id:met-c-917
met-c-955	Inverse variance weighted	26.6971	16	0.0449753	jOip5N	alcoholic_chronic_pancreatitis_R5	Phospholipids in very small VLDL || id:met-c-955
met-c-954	Inverse variance weighted	19.8041	16	0.229174	jOip5N	alcoholic_chronic_pancreatitis_R5	Concentration of very small VLDL particles || id:met-c-954
met-c-915	Inverse variance weighted	0.854052	8	0.999013	jOip5N	alcoholic_chronic_pancreatitis_R5	Triglycerides in medium VLDL || id:met-c-915
met-c-890	Inverse variance weighted	6.70757	6	0.34874	jOip5N	alcoholic_chronic_pancreatitis_R5	Concentration of large VLDL particles || id:met-c-890
met-c-866	Inverse variance weighted	4.02866	3	0.258386	jOip5N	alcoholic_chronic_pancreatitis_R5	Histidine || id:met-c-866
met-c-870	Inverse variance weighted	23.923	15	0.0664119	jOip5N	alcoholic_chronic_pancreatitis_R5	Concentration of IDL particles || id:met-c-870
met-c-951	Inverse variance weighted	2.56563	6	0.861052	jOip5N	alcoholic_chronic_pancreatitis_R5	Phospholipids in very large VLDL || id:met-c-951
met-c-947	Inverse variance weighted	10.0986	12	0.607308	jOip5N	alcoholic_chronic_pancreatitis_R5	Phospholipids in very large HDL || id:met-c-947
met-c-862	Inverse variance weighted	13.9013	9	0.125878	jOip5N	alcoholic_chronic_pancreatitis_R5	Glycoproteins || id:met-c-862
met-c-886	Inverse variance weighted	2.49238	6	0.86932	jOip5N	alcoholic_chronic_pancreatitis_R5	Total cholesterol in large VLDL || id:met-c-886
met-c-935	Inverse variance weighted	12.1673	7	0.0951906	jOip5N	alcoholic_chronic_pancreatitis_R5	Sphingomyelins || id:met-c-935
met-c-916	Inverse variance weighted	3.05515	4	0.548639	jOip5N	alcoholic_chronic_pancreatitis_R5	Mono-unsaturated fatty acids || id:met-c-916
met-c-869	Inverse variance weighted	24.2524	17	0.112738	jOip5N	alcoholic_chronic_pancreatitis_R5	Total lipids in IDL || id:met-c-869
met-c-860	Inverse variance weighted	1.52808	4	0.821657	jOip5N	alcoholic_chronic_pancreatitis_R5	Glutamine || id:met-c-860
met-c-882	Inverse variance weighted	26.7739	16	0.0440656	jOip5N	alcoholic_chronic_pancreatitis_R5	Free cholesterol in large LDL || id:met-c-882
met-c-928	Inverse variance weighted	17.502	12	0.131668	jOip5N	alcoholic_chronic_pancreatitis_R5	Free cholesterol in small VLDL || id:met-c-928
met-c-863	Inverse variance weighted	3.37679	5	0.642107	jOip5N	alcoholic_chronic_pancreatitis_R5	Glycoprotein acetyls || id:met-c-863
met-c-908	Inverse variance weighted	20.6414	16	0.192712	jOip5N	alcoholic_chronic_pancreatitis_R5	Phospholipids in medium LDL || id:met-c-908
met-c-850	Inverse variance weighted	2.30936	3	0.510731	jOip5N	alcoholic_chronic_pancreatitis_R5	Creatinine || id:met-c-850
met-c-900	Inverse variance weighted	0.918799	3	0.820889	jOip5N	alcoholic_chronic_pancreatitis_R5	Free cholesterol in medium HDL || id:met-c-900
met-c-902	Inverse variance weighted	0.365853	2	0.832829	jOip5N	alcoholic_chronic_pancreatitis_R5	Concentration of medium HDL particles || id:met-c-902
met-c-876	Inverse variance weighted	4.93593	10	0.895417	jOip5N	alcoholic_chronic_pancreatitis_R5	Free cholesterol in large HDL || id:met-c-876
met-c-925	Inverse variance weighted	31.5352	17	0.0171769	jOip5N	alcoholic_chronic_pancreatitis_R5	Total lipids in small LDL || id:met-c-925
met-c-884	Inverse variance weighted	30.1815	20	0.0669655	jOip5N	alcoholic_chronic_pancreatitis_R5	Concentration of large LDL particles || id:met-c-884
met-c-859	Inverse variance weighted	0.206442	2	0.901928	jOip5N	alcoholic_chronic_pancreatitis_R5	Glucose || id:met-c-859
met-c-864	Inverse variance weighted	5.83146	9	0.756661	jOip5N	alcoholic_chronic_pancreatitis_R5	Total cholesterol in HDL || id:met-c-864
met-c-910	Inverse variance weighted	14.2277	10	0.162857	jOip5N	alcoholic_chronic_pancreatitis_R5	Cholesterol esters in medium VLDL || id:met-c-910
met-c-923	Inverse variance weighted	3.46769	8	0.901682	jOip5N	alcoholic_chronic_pancreatitis_R5	Triglycerides in small HDL || id:met-c-923
met-c-878	Inverse variance weighted	4.58221	6	0.598399	jOip5N	alcoholic_chronic_pancreatitis_R5	Concentration of large HDL particles || id:met-c-878
met-c-959	Inverse variance weighted	2.12027	4	0.71365	jOip5N	alcoholic_chronic_pancreatitis_R5	Phospholipids in chylomicrons and largest VLDL particles || id:met-c-959
met-c-858	Inverse variance weighted	19.023	13	0.122393	jOip5N	alcoholic_chronic_pancreatitis_R5	Free cholesterol || id:met-c-858
met-c-957	Inverse variance weighted	4.73398	5	0.449201	jOip5N	alcoholic_chronic_pancreatitis_R5	Total lipids in chylomicrons and largest VLDL particles || id:met-c-957
met-c-932	Inverse variance weighted	7.53023	11	0.754664	jOip5N	alcoholic_chronic_pancreatitis_R5	Triglycerides in small VLDL || id:met-c-932
met-c-892	Inverse variance weighted	3.27791	7	0.858159	jOip5N	alcoholic_chronic_pancreatitis_R5	Triglycerides in large VLDL || id:met-c-892
met-c-945	Inverse variance weighted	10.5458	10	0.393983	jOip5N	alcoholic_chronic_pancreatitis_R5	Total lipids in very large HDL || id:met-c-945
met-c-905	Inverse variance weighted	29.626	19	0.0567553	jOip5N	alcoholic_chronic_pancreatitis_R5	Cholesterol esters in medium LDL || id:met-c-905
met-c-946	Inverse variance weighted	8.3392	9	0.500357	jOip5N	alcoholic_chronic_pancreatitis_R5	Concentration of very large HDL particles || id:met-c-946
met-c-918	Inverse variance weighted	9.3048	3	0.0255012	jOip5N	alcoholic_chronic_pancreatitis_R5	Phosphatidylcholine and other cholines || id:met-c-918
met-c-883	Inverse variance weighted	29.8559	20	0.0722233	jOip5N	alcoholic_chronic_pancreatitis_R5	Total lipids in large LDL || id:met-c-883
met-c-929	Inverse variance weighted	16.0227	11	0.140292	jOip5N	alcoholic_chronic_pancreatitis_R5	Total lipids in small VLDL || id:met-c-929
met-c-956	Inverse variance weighted	13.9842	15	0.52673	jOip5N	alcoholic_chronic_pancreatitis_R5	Triglycerides in very small VLDL || id:met-c-956
met-c-913	Inverse variance weighted	7.79367	11	0.731658	jOip5N	alcoholic_chronic_pancreatitis_R5	Concentration of medium VLDL particles || id:met-c-913
met-c-926	Inverse variance weighted	24.0311	13	0.0308448	jOip5N	alcoholic_chronic_pancreatitis_R5	Concentration of small LDL particles || id:met-c-926
met-c-888	Inverse variance weighted	5.81885	7	0.561054	jOip5N	alcoholic_chronic_pancreatitis_R5	Free cholesterol in large VLDL || id:met-c-888
met-c-950	Inverse variance weighted	5.26265	4	0.261393	jOip5N	alcoholic_chronic_pancreatitis_R5	Concentration of very large VLDL particles || id:met-c-950
met-c-875	Inverse variance weighted	6.44496	8	0.597519	jOip5N	alcoholic_chronic_pancreatitis_R5	Cholesterol esters in large HDL || id:met-c-875
met-c-865	Inverse variance weighted	9.35262	7	0.228321	jOip5N	alcoholic_chronic_pancreatitis_R5	Mean diameter for HDL particles || id:met-c-865
met-c-845	Inverse variance weighted	6.46345	5	0.263697	jOip5N	alcoholic_chronic_pancreatitis_R5	Ratio of bisallylic groups to total fatty acids || id:met-c-845
met-c-840	Inverse variance weighted	4.96853	5	0.419733	jOip5N	alcoholic_chronic_pancreatitis_R5	Alanine || id:met-c-840
met-c-914	Inverse variance weighted	7.96845	11	0.716128	jOip5N	alcoholic_chronic_pancreatitis_R5	Phospholipids in medium VLDL || id:met-c-914
met-c-921	Inverse variance weighted	5.44691	6	0.487897	jOip5N	alcoholic_chronic_pancreatitis_R5	Total lipids in small HDL || id:met-c-921
met-c-938	Inverse variance weighted	1.63857	2	0.440746	jOip5N	alcoholic_chronic_pancreatitis_R5	Tyrosine || id:met-c-938
met-c-903	Inverse variance weighted	2.43677	4	0.655993	jOip5N	alcoholic_chronic_pancreatitis_R5	Phospholipids in medium HDL || id:met-c-903
met-c-891	Inverse variance weighted	2.55209	5	0.76863	jOip5N	alcoholic_chronic_pancreatitis_R5	Phospholipids in large VLDL || id:met-c-891
met-c-874	Inverse variance weighted	8.61304	10	0.569178	jOip5N	alcoholic_chronic_pancreatitis_R5	Total cholesterol in large HDL || id:met-c-874
met-c-887	Inverse variance weighted	4.89732	8	0.768493	jOip5N	alcoholic_chronic_pancreatitis_R5	Cholesterol esters in large VLDL || id:met-c-887
met-c-843	Inverse variance weighted	32.4668	16	0.00868909	jOip5N	alcoholic_chronic_pancreatitis_R5	Apolipoprotein B || id:met-c-843
met-c-952	Inverse variance weighted	2.74897	6	0.839629	jOip5N	alcoholic_chronic_pancreatitis_R5	Triglycerides in very large VLDL || id:met-c-952
met-c-879	Inverse variance weighted	4.58656	6	0.597822	jOip5N	alcoholic_chronic_pancreatitis_R5	Phospholipids in large HDL || id:met-c-879
met-c-942	Inverse variance weighted	8.4521	12	0.748878	jOip5N	alcoholic_chronic_pancreatitis_R5	Total cholesterol in very large HDL || id:met-c-942
met-c-943	Inverse variance weighted	9.78386	12	0.634916	jOip5N	alcoholic_chronic_pancreatitis_R5	Cholesterol esters in very large HDL || id:met-c-943
met-c-867	Inverse variance weighted	22.781	16	0.119714	jOip5N	alcoholic_chronic_pancreatitis_R5	Total cholesterol in IDL || id:met-c-867
met-c-912	Inverse variance weighted	7.34857	9	0.600878	jOip5N	alcoholic_chronic_pancreatitis_R5	Total lipids in medium VLDL || id:met-c-912
met-c-953	Inverse variance weighted	20.9963	16	0.178651	jOip5N	alcoholic_chronic_pancreatitis_R5	Total lipids in very small VLDL || id:met-c-953
met-c-881	Inverse variance weighted	29.3395	20	0.0812868	jOip5N	alcoholic_chronic_pancreatitis_R5	Cholesterol esters in large VLDL || id:met-c-881
met-c-857	Inverse variance weighted	3.88741	4	0.421458	jOip5N	alcoholic_chronic_pancreatitis_R5	Omega-7, omega-9 and saturated fatty acids || id:met-c-857
met-c-872	Inverse variance weighted	19.1436	17	0.320351	jOip5N	alcoholic_chronic_pancreatitis_R5	Triglycerides in IDL || id:met-c-872
met-c-847	Inverse variance weighted	7.94501	4	0.0936133	jOip5N	alcoholic_chronic_pancreatitis_R5	Average number of methylene groups per double bond || id:met-c-847
met-c-909	Inverse variance weighted	13.032	12	0.366722	jOip5N	alcoholic_chronic_pancreatitis_R5	Total cholesterol in medium VLDL || id:met-c-909
met-c-880	Inverse variance weighted	29.772	19	0.0547725	jOip5N	alcoholic_chronic_pancreatitis_R5	Total cholesterol in large LDL || id:met-c-880
met-c-893	Inverse variance weighted	25.5335	11	0.00761009	jOip5N	alcoholic_chronic_pancreatitis_R5	18:2, linoleic acid (LA) || id:met-c-893
met-c-907	Inverse variance weighted	30.1422	19	0.0500158	jOip5N	alcoholic_chronic_pancreatitis_R5	Concentration of medium LDL particles || id:met-c-907
met-c-924	Inverse variance weighted	17.1851	13	0.190982	jOip5N	alcoholic_chronic_pancreatitis_R5	Total cholesterol in small LDL || id:met-c-924
met-c-922	Inverse variance weighted	1.19218	4	0.879384	jOip5N	alcoholic_chronic_pancreatitis_R5	Concentration of small HDL particles || id:met-c-922
met-c-906	Inverse variance weighted	30.0593	19	0.0510482	jOip5N	alcoholic_chronic_pancreatitis_R5	Total lipids in medium LDL || id:met-c-906
met-c-941	Inverse variance weighted	7.87416	10	0.641127	jOip5N	alcoholic_chronic_pancreatitis_R5	Mean diameter for VLDL particles || id:met-c-941
met-c-897	Inverse variance weighted	3.83303	2	0.147119	jOip5N	alcoholic_chronic_pancreatitis_R5	Leucine || id:met-c-897
met-c-927	Inverse variance weighted	20.3769	14	0.118699	jOip5N	alcoholic_chronic_pancreatitis_R5	Total cholesterol in small VLDL || id:met-c-927
met-c-901	Inverse variance weighted	0.335816	2	0.845432	jOip5N	alcoholic_chronic_pancreatitis_R5	Total lipids in medium HDL || id:met-c-901
met-c-889	Inverse variance weighted	6.09453	6	0.412684	jOip5N	alcoholic_chronic_pancreatitis_R5	Total lipids in large VLDL || id:met-c-889
met-c-898	Inverse variance weighted	1.7597	4	0.779847	jOip5N	alcoholic_chronic_pancreatitis_R5	Total cholesterol in medium HDL || id:met-c-898
met-c-949	Inverse variance weighted	4.96594	4	0.29081	jOip5N	alcoholic_chronic_pancreatitis_R5	Total lipids in very large VLDL || id:met-c-949
met-c-899	Inverse variance weighted	0.53798	4	0.9697	jOip5N	alcoholic_chronic_pancreatitis_R5	Cholesterol esters in medium HDL || id:met-c-899
met-c-842	Inverse variance weighted	5.05582	7	0.653152	jOip5N	alcoholic_chronic_pancreatitis_R5	Apolipoprotein A-I || id:met-c-842
met-c-894	Inverse variance weighted	0.538168	1	0.463193	jOip5N	alcoholic_chronic_pancreatitis_R5	Lactate || id:met-c-894
met-c-856	Inverse variance weighted	13.5245	9	0.140273	jOip5N	alcoholic_chronic_pancreatitis_R5	Omega-6 fatty acids || id:met-c-856
met-c-895	Inverse variance weighted	21.0138	20	0.396318	jOip5N	alcoholic_chronic_pancreatitis_R5	Total cholesterol in LDL || id:met-c-895
met-c-960	Inverse variance weighted	2.29029	6	0.89116	jOip5N	alcoholic_chronic_pancreatitis_R5	Triglycerides in chylomicrons and largest VLDL particles || id:met-c-960
met-c-930	Inverse variance weighted	15.8246	13	0.258731	jOip5N	alcoholic_chronic_pancreatitis_R5	Concentration of small VLDL particles || id:met-c-930
met-c-920	Inverse variance weighted	4.07285	1	0.0435777	jOip5N	alcoholic_chronic_pancreatitis_R5	Pyruvate || id:met-c-920
met-c-877	Inverse variance weighted	4.55078	6	0.602576	jOip5N	alcoholic_chronic_pancreatitis_R5	Total lipids in large HDL || id:met-c-877
met-c-937	Inverse variance weighted	11.7263	6	0.06836	jOip5N	alcoholic_chronic_pancreatitis_R5	Total phosphoglycerides || id:met-c-937
met-c-868	Inverse variance weighted	17.7247	14	0.219608	jOip5N	alcoholic_chronic_pancreatitis_R5	Free cholesterol in IDL || id:met-c-868
met-c-852	Inverse variance weighted	5.89581	3	0.116791	jOip5N	alcoholic_chronic_pancreatitis_R5	22:6, docosahexaenoic acid || id:met-c-852
met-c-853	Inverse variance weighted	20.6296	13	0.0805849	jOip5N	alcoholic_chronic_pancreatitis_R5	Free cholesterol to esterified cholesterol ratio || id:met-c-853
met-c-896	Inverse variance weighted	9.9327	7	0.19242	jOip5N	alcoholic_chronic_pancreatitis_R5	Mean diameter for LDL particles || id:met-c-896
met-c-940	Inverse variance weighted	5.44463	2	0.0657224	jOip5N	alcoholic_chronic_pancreatitis_R5	Valine || id:met-c-940
met-c-933	Inverse variance weighted	30.1287	20	0.0677943	jOip5N	alcoholic_chronic_pancreatitis_R5	Serum total cholesterol || id:met-c-933
met-c-849	Inverse variance weighted	2.94371	3	0.400386	jOip5N	alcoholic_chronic_pancreatitis_R5	Citrate || id:met-c-849
met-c-855	Inverse variance weighted	7.21676	4	0.124867	jOip5N	alcoholic_chronic_pancreatitis_R5	Omega-3 fatty acids || id:met-c-855
met-c-958	Inverse variance weighted	4.48951	4	0.343793	jOip5N	alcoholic_chronic_pancreatitis_R5	Concentration of chylomicrons and largest VLDL particles || id:met-c-958
met-c-848	Inverse variance weighted	6.56119	3	0.0872802	jOip5N	alcoholic_chronic_pancreatitis_R5	Average number of methylene groups in a fatty acid chain || id:met-c-848
met-c-936	Inverse variance weighted	16.0516	9	0.0658124	jOip5N	alcoholic_chronic_pancreatitis_R5	Total fatty acids || id:met-c-936
met-c-944	Inverse variance weighted	6.91663	10	0.733292	jOip5N	alcoholic_chronic_pancreatitis_R5	Free cholesterol in very large HDL || id:met-c-944
met-c-871	Inverse variance weighted	25.6932	18	0.106983	jOip5N	alcoholic_chronic_pancreatitis_R5	Phospholipids in IDL || id:met-c-871
met-c-851	Inverse variance weighted	11.8002	4	0.0189008	jOip5N	alcoholic_chronic_pancreatitis_R5	Average number of double bonds in a fatty acid chain || id:met-c-851
met-c-885	Inverse variance weighted	29.2688	19	0.0618737	jOip5N	alcoholic_chronic_pancreatitis_R5	Phospholipids in large LDL || id:met-c-885
met-c-934	Inverse variance weighted	6.72358	9	0.665873	jOip5N	alcoholic_chronic_pancreatitis_R5	Serum total triglycerides || id:met-c-934
met-c-948	Inverse variance weighted	23.3556	13	0.0376015	jOip5N	alcoholic_chronic_pancreatitis_R5	Triglycerides in very large HDL || id:met-c-948
met-c-841	Inverse variance weighted	0.346944	1	0.555848	jOip5N	alcoholic_chronic_pancreatitis_R5	Albumin || id:met-c-841
met-c-911	Inverse variance weighted	6.8395	8	0.554045	jOip5N	alcoholic_chronic_pancreatitis_R5	Free cholesterol in medium VLDL || id:met-c-911
met-c-844	Inverse variance weighted	6.19181	3	0.102642	jOip5N	alcoholic_chronic_pancreatitis_R5	Ratio of bisallylic groups to double bonds || id:met-c-844
met-c-904	Inverse variance weighted	30.3128	19	0.0479499	jOip5N	alcoholic_chronic_pancreatitis_R5	Total cholesterol in medium LDL || id:met-c-904

## Sheet: het_metc_vs_acute_ap_UKBB
id.exposure	method	Q	Q_df	Q_pval	id.outcome	outcome	exposure
met-c-919	Inverse variance weighted	3.60144	3	0.307842	jOip5N	acute_pancreatitis	Phenylalanine || id:met-c-919
met-c-931	Inverse variance weighted	18.05	11	0.0804277	jOip5N	acute_pancreatitis	Phospholipids in small VLDL || id:met-c-931
met-c-917	Inverse variance weighted	12.7086	10	0.240423	jOip5N	acute_pancreatitis	Other polyunsaturated fatty acids than 18:2 || id:met-c-917
met-c-955	Inverse variance weighted	43.1656	15	0.000148398	jOip5N	acute_pancreatitis	Phospholipids in very small VLDL || id:met-c-955
met-c-954	Inverse variance weighted	12.7344	16	0.692066	jOip5N	acute_pancreatitis	Concentration of very small VLDL particles || id:met-c-954
met-c-915	Inverse variance weighted	12.6254	9	0.1803	jOip5N	acute_pancreatitis	Triglycerides in medium VLDL || id:met-c-915
met-c-890	Inverse variance weighted	7.92114	7	0.339599	jOip5N	acute_pancreatitis	Concentration of large VLDL particles || id:met-c-890
met-c-866	Inverse variance weighted	1.30812	3	0.727205	jOip5N	acute_pancreatitis	Histidine || id:met-c-866
met-c-870	Inverse variance weighted	40.073	15	0.000442128	jOip5N	acute_pancreatitis	Concentration of IDL particles || id:met-c-870
met-c-951	Inverse variance weighted	6.4745	7	0.48556	jOip5N	acute_pancreatitis	Phospholipids in very large VLDL || id:met-c-951
met-c-947	Inverse variance weighted	20.9078	13	0.074773	jOip5N	acute_pancreatitis	Phospholipids in very large HDL || id:met-c-947
met-c-862	Inverse variance weighted	8.91686	9	0.444984	jOip5N	acute_pancreatitis	Glycoproteins || id:met-c-862
met-c-886	Inverse variance weighted	13.1281	7	0.0690473	jOip5N	acute_pancreatitis	Total cholesterol in large VLDL || id:met-c-886
met-c-935	Inverse variance weighted	2.76089	6	0.838203	jOip5N	acute_pancreatitis	Sphingomyelins || id:met-c-935
met-c-916	Inverse variance weighted	3.59729	3	0.308362	jOip5N	acute_pancreatitis	Mono-unsaturated fatty acids || id:met-c-916
met-c-869	Inverse variance weighted	40.7511	17	0.00101289	jOip5N	acute_pancreatitis	Total lipids in IDL || id:met-c-869
met-c-860	Inverse variance weighted	12.6116	4	0.0133381	jOip5N	acute_pancreatitis	Glutamine || id:met-c-860
met-c-882	Inverse variance weighted	36.3058	15	0.00159673	jOip5N	acute_pancreatitis	Free cholesterol in large LDL || id:met-c-882
met-c-928	Inverse variance weighted	18.4405	12	0.102956	jOip5N	acute_pancreatitis	Free cholesterol in small VLDL || id:met-c-928
met-c-863	Inverse variance weighted	12.8452	7	0.0759716	jOip5N	acute_pancreatitis	Glycoprotein acetyls || id:met-c-863
met-c-908	Inverse variance weighted	32.7262	15	0.00512065	jOip5N	acute_pancreatitis	Phospholipids in medium LDL || id:met-c-908
met-c-850	Inverse variance weighted	5.13172	4	0.274047	jOip5N	acute_pancreatitis	Creatinine || id:met-c-850
met-c-900	Inverse variance weighted	2.99392	3	0.392564	jOip5N	acute_pancreatitis	Free cholesterol in medium HDL || id:met-c-900
met-c-902	Inverse variance weighted	2.53067	3	0.469774	jOip5N	acute_pancreatitis	Concentration of medium HDL particles || id:met-c-902
met-c-876	Inverse variance weighted	14.1331	11	0.225716	jOip5N	acute_pancreatitis	Free cholesterol in large HDL || id:met-c-876
met-c-925	Inverse variance weighted	50.7364	17	3.24406e-05	jOip5N	acute_pancreatitis	Total lipids in small LDL || id:met-c-925
met-c-884	Inverse variance weighted	42.4445	20	0.00241926	jOip5N	acute_pancreatitis	Concentration of large LDL particles || id:met-c-884
met-c-859	Inverse variance weighted	0.824007	2	0.662322	jOip5N	acute_pancreatitis	Glucose || id:met-c-859
met-c-864	Inverse variance weighted	9.4311	10	0.491737	jOip5N	acute_pancreatitis	Total cholesterol in HDL || id:met-c-864
met-c-910	Inverse variance weighted	19.3575	10	0.0359495	jOip5N	acute_pancreatitis	Cholesterol esters in medium VLDL || id:met-c-910
met-c-923	Inverse variance weighted	15.965	8	0.0428839	jOip5N	acute_pancreatitis	Triglycerides in small HDL || id:met-c-923
met-c-878	Inverse variance weighted	10.3257	7	0.170857	jOip5N	acute_pancreatitis	Concentration of large HDL particles || id:met-c-878
met-c-959	Inverse variance weighted	10.5152	5	0.0618859	jOip5N	acute_pancreatitis	Phospholipids in chylomicrons and largest VLDL particles || id:met-c-959
met-c-858	Inverse variance weighted	9.70807	12	0.641554	jOip5N	acute_pancreatitis	Free cholesterol || id:met-c-858
met-c-957	Inverse variance weighted	10.2835	6	0.113211	jOip5N	acute_pancreatitis	Total lipids in chylomicrons and largest VLDL particles || id:met-c-957
met-c-932	Inverse variance weighted	15.9354	12	0.194211	jOip5N	acute_pancreatitis	Triglycerides in small VLDL || id:met-c-932
met-c-892	Inverse variance weighted	3.07371	6	0.799541	jOip5N	acute_pancreatitis	Triglycerides in large VLDL || id:met-c-892
met-c-945	Inverse variance weighted	19.989	12	0.0672947	jOip5N	acute_pancreatitis	Total lipids in very large HDL || id:met-c-945
met-c-905	Inverse variance weighted	50.5882	19	0.000107323	jOip5N	acute_pancreatitis	Cholesterol esters in medium LDL || id:met-c-905
met-c-946	Inverse variance weighted	7.45101	10	0.68229	jOip5N	acute_pancreatitis	Concentration of very large HDL particles || id:met-c-946
met-c-918	Inverse variance weighted	5.35378	4	0.252884	jOip5N	acute_pancreatitis	Phosphatidylcholine and other cholines || id:met-c-918
met-c-883	Inverse variance weighted	42.5363	20	0.00235303	jOip5N	acute_pancreatitis	Total lipids in large LDL || id:met-c-883
met-c-929	Inverse variance weighted	18.7414	12	0.0949625	jOip5N	acute_pancreatitis	Total lipids in small VLDL || id:met-c-929
met-c-956	Inverse variance weighted	13.4953	15	0.564097	jOip5N	acute_pancreatitis	Triglycerides in very small VLDL || id:met-c-956
met-c-913	Inverse variance weighted	16.3821	12	0.174354	jOip5N	acute_pancreatitis	Concentration of medium VLDL particles || id:met-c-913
met-c-926	Inverse variance weighted	35.3588	12	0.000410488	jOip5N	acute_pancreatitis	Concentration of small LDL particles || id:met-c-926
met-c-888	Inverse variance weighted	14.1684	8	0.0774809	jOip5N	acute_pancreatitis	Free cholesterol in large VLDL || id:met-c-888
met-c-950	Inverse variance weighted	5.73458	5	0.332908	jOip5N	acute_pancreatitis	Concentration of very large VLDL particles || id:met-c-950
met-c-875	Inverse variance weighted	12.6063	9	0.181243	jOip5N	acute_pancreatitis	Cholesterol esters in large HDL || id:met-c-875
met-c-865	Inverse variance weighted	12.5511	8	0.128257	jOip5N	acute_pancreatitis	Mean diameter for HDL particles || id:met-c-865
met-c-845	Inverse variance weighted	10.8633	5	0.0541579	jOip5N	acute_pancreatitis	Ratio of bisallylic groups to total fatty acids || id:met-c-845
met-c-840	Inverse variance weighted	8.92186	5	0.112222	jOip5N	acute_pancreatitis	Alanine || id:met-c-840
met-c-914	Inverse variance weighted	17.0147	13	0.198632	jOip5N	acute_pancreatitis	Phospholipids in medium VLDL || id:met-c-914
met-c-921	Inverse variance weighted	8.61357	6	0.196505	jOip5N	acute_pancreatitis	Total lipids in small HDL || id:met-c-921
met-c-938	Inverse variance weighted	11.9183	2	0.00258217	jOip5N	acute_pancreatitis	Tyrosine || id:met-c-938
met-c-903	Inverse variance weighted	6.42404	4	0.16964	jOip5N	acute_pancreatitis	Phospholipids in medium HDL || id:met-c-903
met-c-891	Inverse variance weighted	10.4357	7	0.165195	jOip5N	acute_pancreatitis	Phospholipids in large VLDL || id:met-c-891
met-c-874	Inverse variance weighted	13.7852	11	0.245106	jOip5N	acute_pancreatitis	Total cholesterol in large HDL || id:met-c-874
met-c-887	Inverse variance weighted	15.4026	9	0.0804556	jOip5N	acute_pancreatitis	Cholesterol esters in large VLDL || id:met-c-887
met-c-843	Inverse variance weighted	38.3027	15	0.000813856	jOip5N	acute_pancreatitis	Apolipoprotein B || id:met-c-843
met-c-952	Inverse variance weighted	5.56886	6	0.473174	jOip5N	acute_pancreatitis	Triglycerides in very large VLDL || id:met-c-952
met-c-879	Inverse variance weighted	10.2173	7	0.176588	jOip5N	acute_pancreatitis	Phospholipids in large HDL || id:met-c-879
met-c-942	Inverse variance weighted	16.2994	12	0.177904	jOip5N	acute_pancreatitis	Total cholesterol in very large HDL || id:met-c-942
met-c-943	Inverse variance weighted	11.76	12	0.465138	jOip5N	acute_pancreatitis	Cholesterol esters in very large HDL || id:met-c-943
met-c-867	Inverse variance weighted	35.0304	16	0.00393637	jOip5N	acute_pancreatitis	Total cholesterol in IDL || id:met-c-867
met-c-912	Inverse variance weighted	16.0176	10	0.09913	jOip5N	acute_pancreatitis	Total lipids in medium VLDL || id:met-c-912
met-c-953	Inverse variance weighted	11.837	16	0.75512	jOip5N	acute_pancreatitis	Total lipids in very small VLDL || id:met-c-953
met-c-881	Inverse variance weighted	40.9005	20	0.00383632	jOip5N	acute_pancreatitis	Cholesterol esters in large VLDL || id:met-c-881
met-c-857	Inverse variance weighted	4.54812	4	0.33688	jOip5N	acute_pancreatitis	Omega-7, omega-9 and saturated fatty acids || id:met-c-857
met-c-872	Inverse variance weighted	12.8357	17	0.747113	jOip5N	acute_pancreatitis	Triglycerides in IDL || id:met-c-872
met-c-847	Inverse variance weighted	6.96554	4	0.137721	jOip5N	acute_pancreatitis	Average number of methylene groups per double bond || id:met-c-847
met-c-909	Inverse variance weighted	14.94	13	0.311114	jOip5N	acute_pancreatitis	Total cholesterol in medium VLDL || id:met-c-909
met-c-880	Inverse variance weighted	36.8095	18	0.00554822	jOip5N	acute_pancreatitis	Total cholesterol in large LDL || id:met-c-880
met-c-893	Inverse variance weighted	13.6118	11	0.255225	jOip5N	acute_pancreatitis	18:2, linoleic acid (LA) || id:met-c-893
met-c-907	Inverse variance weighted	53.6043	19	3.79274e-05	jOip5N	acute_pancreatitis	Concentration of medium LDL particles || id:met-c-907
met-c-924	Inverse variance weighted	21.7623	13	0.0591559	jOip5N	acute_pancreatitis	Total cholesterol in small LDL || id:met-c-924
met-c-922	Inverse variance weighted	7.6721	4	0.104355	jOip5N	acute_pancreatitis	Concentration of small HDL particles || id:met-c-922
met-c-906	Inverse variance weighted	53.6528	19	3.72903e-05	jOip5N	acute_pancreatitis	Total lipids in medium LDL || id:met-c-906
met-c-941	Inverse variance weighted	13.5894	10	0.192558	jOip5N	acute_pancreatitis	Mean diameter for VLDL particles || id:met-c-941
met-c-897	Inverse variance weighted	4.02418	2	0.133709	jOip5N	acute_pancreatitis	Leucine || id:met-c-897
met-c-927	Inverse variance weighted	18.1173	13	0.153115	jOip5N	acute_pancreatitis	Total cholesterol in small VLDL || id:met-c-927
met-c-901	Inverse variance weighted	2.27023	3	0.518249	jOip5N	acute_pancreatitis	Total lipids in medium HDL || id:met-c-901
met-c-889	Inverse variance weighted	4.72137	7	0.693923	jOip5N	acute_pancreatitis	Total lipids in large VLDL || id:met-c-889
met-c-898	Inverse variance weighted	8.28257	4	0.0817588	jOip5N	acute_pancreatitis	Total cholesterol in medium HDL || id:met-c-898
met-c-949	Inverse variance weighted	5.44506	4	0.244602	jOip5N	acute_pancreatitis	Total lipids in very large VLDL || id:met-c-949
met-c-899	Inverse variance weighted	8.0033	4	0.0914575	jOip5N	acute_pancreatitis	Cholesterol esters in medium HDL || id:met-c-899
met-c-842	Inverse variance weighted	7.04662	8	0.531611	jOip5N	acute_pancreatitis	Apolipoprotein A-I || id:met-c-842
met-c-894	Inverse variance weighted	3.19144	1	0.0740248	jOip5N	acute_pancreatitis	Lactate || id:met-c-894
met-c-856	Inverse variance weighted	9.95705	9	0.353973	jOip5N	acute_pancreatitis	Omega-6 fatty acids || id:met-c-856
met-c-895	Inverse variance weighted	50.2589	20	0.000203339	jOip5N	acute_pancreatitis	Total cholesterol in LDL || id:met-c-895
met-c-960	Inverse variance weighted	12.2327	7	0.0931611	jOip5N	acute_pancreatitis	Triglycerides in chylomicrons and largest VLDL particles || id:met-c-960
met-c-930	Inverse variance weighted	18.8811	13	0.126836	jOip5N	acute_pancreatitis	Concentration of small VLDL particles || id:met-c-930
met-c-920	Inverse variance weighted	7.77604	1	0.00529436	jOip5N	acute_pancreatitis	Pyruvate || id:met-c-920
met-c-877	Inverse variance weighted	10.3224	7	0.171026	jOip5N	acute_pancreatitis	Total lipids in large HDL || id:met-c-877
met-c-937	Inverse variance weighted	12.486	7	0.085668	jOip5N	acute_pancreatitis	Total phosphoglycerides || id:met-c-937
met-c-868	Inverse variance weighted	32.7197	14	0.0031614	jOip5N	acute_pancreatitis	Free cholesterol in IDL || id:met-c-868
met-c-852	Inverse variance weighted	4.82117	4	0.306144	jOip5N	acute_pancreatitis	22:6, docosahexaenoic acid || id:met-c-852
met-c-853	Inverse variance weighted	9.62989	12	0.648394	jOip5N	acute_pancreatitis	Free cholesterol to esterified cholesterol ratio || id:met-c-853
met-c-896	Inverse variance weighted	12.9922	7	0.0722981	jOip5N	acute_pancreatitis	Mean diameter for LDL particles || id:met-c-896
met-c-940	Inverse variance weighted	2.43663	3	0.486853	jOip5N	acute_pancreatitis	Valine || id:met-c-940
met-c-933	Inverse variance weighted	39.4953	19	0.00380935	jOip5N	acute_pancreatitis	Serum total cholesterol || id:met-c-933
met-c-849	Inverse variance weighted	2.35907	2	0.307421	jOip5N	acute_pancreatitis	Citrate || id:met-c-849
met-c-855	Inverse variance weighted	6.05095	5	0.301293	jOip5N	acute_pancreatitis	Omega-3 fatty acids || id:met-c-855
met-c-958	Inverse variance weighted	6.13447	4	0.189329	jOip5N	acute_pancreatitis	Concentration of chylomicrons and largest VLDL particles || id:met-c-958
met-c-848	Inverse variance weighted	3.38396	3	0.336127	jOip5N	acute_pancreatitis	Average number of methylene groups in a fatty acid chain || id:met-c-848
met-c-936	Inverse variance weighted	12.7044	9	0.176444	jOip5N	acute_pancreatitis	Total fatty acids || id:met-c-936
met-c-944	Inverse variance weighted	19.6727	11	0.0500359	jOip5N	acute_pancreatitis	Free cholesterol in very large HDL || id:met-c-944
met-c-871	Inverse variance weighted	37.4655	17	0.00290887	jOip5N	acute_pancreatitis	Phospholipids in IDL || id:met-c-871
met-c-851	Inverse variance weighted	5.89557	4	0.207084	jOip5N	acute_pancreatitis	Average number of double bonds in a fatty acid chain || id:met-c-851
met-c-885	Inverse variance weighted	36.877	17	0.00349665	jOip5N	acute_pancreatitis	Phospholipids in large LDL || id:met-c-885
met-c-934	Inverse variance weighted	17.7951	10	0.0585207	jOip5N	acute_pancreatitis	Serum total triglycerides || id:met-c-934
met-c-948	Inverse variance weighted	13.773	13	0.39002	jOip5N	acute_pancreatitis	Triglycerides in very large HDL || id:met-c-948
met-c-841	Inverse variance weighted	0.105683	1	0.745113	jOip5N	acute_pancreatitis	Albumin || id:met-c-841
met-c-911	Inverse variance weighted	15.9248	10	0.101805	jOip5N	acute_pancreatitis	Free cholesterol in medium VLDL || id:met-c-911
met-c-844	Inverse variance weighted	5.40392	3	0.1445	jOip5N	acute_pancreatitis	Ratio of bisallylic groups to double bonds || id:met-c-844
met-c-904	Inverse variance weighted	52.7771	19	5.05737e-05	jOip5N	acute_pancreatitis	Total cholesterol in medium LDL || id:met-c-904

## Sheet: het_metc_vs_cp_UKBB
id.exposure	method	Q	Q_df	Q_pval	id.outcome	outcome	exposure
met-c-919	Inverse variance weighted	3.82907	3	0.280523	jOip5N	chronic_pancreatitis	Phenylalanine || id:met-c-919
met-c-931	Inverse variance weighted	5.10175	11	0.926139	jOip5N	chronic_pancreatitis	Phospholipids in small VLDL || id:met-c-931
met-c-917	Inverse variance weighted	3.53705	10	0.965825	jOip5N	chronic_pancreatitis	Other polyunsaturated fatty acids than 18:2 || id:met-c-917
met-c-955	Inverse variance weighted	9.28107	15	0.862368	jOip5N	chronic_pancreatitis	Phospholipids in very small VLDL || id:met-c-955
met-c-954	Inverse variance weighted	11.182	16	0.798111	jOip5N	chronic_pancreatitis	Concentration of very small VLDL particles || id:met-c-954
met-c-915	Inverse variance weighted	3.97053	9	0.913341	jOip5N	chronic_pancreatitis	Triglycerides in medium VLDL || id:met-c-915
met-c-890	Inverse variance weighted	3.14103	7	0.871656	jOip5N	chronic_pancreatitis	Concentration of large VLDL particles || id:met-c-890
met-c-866	Inverse variance weighted	2.69137	3	0.441695	jOip5N	chronic_pancreatitis	Histidine || id:met-c-866
met-c-870	Inverse variance weighted	6.28874	15	0.974479	jOip5N	chronic_pancreatitis	Concentration of IDL particles || id:met-c-870
met-c-951	Inverse variance weighted	4.03707	7	0.775498	jOip5N	chronic_pancreatitis	Phospholipids in very large VLDL || id:met-c-951
met-c-947	Inverse variance weighted	15.5634	13	0.27351	jOip5N	chronic_pancreatitis	Phospholipids in very large HDL || id:met-c-947
met-c-862	Inverse variance weighted	10.496	9	0.311842	jOip5N	chronic_pancreatitis	Glycoproteins || id:met-c-862
met-c-886	Inverse variance weighted	5.10683	7	0.646929	jOip5N	chronic_pancreatitis	Total cholesterol in large VLDL || id:met-c-886
met-c-935	Inverse variance weighted	3.21312	6	0.781661	jOip5N	chronic_pancreatitis	Sphingomyelins || id:met-c-935
met-c-916	Inverse variance weighted	2.697	3	0.440738	jOip5N	chronic_pancreatitis	Mono-unsaturated fatty acids || id:met-c-916
met-c-869	Inverse variance weighted	6.93863	17	0.98433	jOip5N	chronic_pancreatitis	Total lipids in IDL || id:met-c-869
met-c-860	Inverse variance weighted	3.90529	4	0.418976	jOip5N	chronic_pancreatitis	Glutamine || id:met-c-860
met-c-882	Inverse variance weighted	12.2035	15	0.663566	jOip5N	chronic_pancreatitis	Free cholesterol in large LDL || id:met-c-882
met-c-928	Inverse variance weighted	5.60348	12	0.934738	jOip5N	chronic_pancreatitis	Free cholesterol in small VLDL || id:met-c-928
met-c-863	Inverse variance weighted	1.77213	7	0.97137	jOip5N	chronic_pancreatitis	Glycoprotein acetyls || id:met-c-863
met-c-908	Inverse variance weighted	10.7991	15	0.766705	jOip5N	chronic_pancreatitis	Phospholipids in medium LDL || id:met-c-908
met-c-850	Inverse variance weighted	10.5192	4	0.0325331	jOip5N	chronic_pancreatitis	Creatinine || id:met-c-850
met-c-900	Inverse variance weighted	0.528363	3	0.912617	jOip5N	chronic_pancreatitis	Free cholesterol in medium HDL || id:met-c-900
met-c-902	Inverse variance weighted	2.34469	3	0.504014	jOip5N	chronic_pancreatitis	Concentration of medium HDL particles || id:met-c-902
met-c-876	Inverse variance weighted	9.47437	11	0.578192	jOip5N	chronic_pancreatitis	Free cholesterol in large HDL || id:met-c-876
met-c-925	Inverse variance weighted	9.05946	17	0.938378	jOip5N	chronic_pancreatitis	Total lipids in small LDL || id:met-c-925
met-c-884	Inverse variance weighted	13.1439	20	0.871126	jOip5N	chronic_pancreatitis	Concentration of large LDL particles || id:met-c-884
met-c-859	Inverse variance weighted	0.964163	2	0.617497	jOip5N	chronic_pancreatitis	Glucose || id:met-c-859
met-c-864	Inverse variance weighted	11.2804	10	0.336093	jOip5N	chronic_pancreatitis	Total cholesterol in HDL || id:met-c-864
met-c-910	Inverse variance weighted	6.12861	10	0.804345	jOip5N	chronic_pancreatitis	Cholesterol esters in medium VLDL || id:met-c-910
met-c-923	Inverse variance weighted	5.33231	8	0.721539	jOip5N	chronic_pancreatitis	Triglycerides in small HDL || id:met-c-923
met-c-878	Inverse variance weighted	5.67362	7	0.578333	jOip5N	chronic_pancreatitis	Concentration of large HDL particles || id:met-c-878
met-c-959	Inverse variance weighted	5.53413	5	0.354218	jOip5N	chronic_pancreatitis	Phospholipids in chylomicrons and largest VLDL particles || id:met-c-959
met-c-858	Inverse variance weighted	5.0509	12	0.956257	jOip5N	chronic_pancreatitis	Free cholesterol || id:met-c-858
met-c-957	Inverse variance weighted	3.6005	6	0.730554	jOip5N	chronic_pancreatitis	Total lipids in chylomicrons and largest VLDL particles || id:met-c-957
met-c-932	Inverse variance weighted	5.37616	12	0.944221	jOip5N	chronic_pancreatitis	Triglycerides in small VLDL || id:met-c-932
met-c-892	Inverse variance weighted	4.72667	6	0.579316	jOip5N	chronic_pancreatitis	Triglycerides in large VLDL || id:met-c-892
met-c-945	Inverse variance weighted	12.9828	12	0.37029	jOip5N	chronic_pancreatitis	Total lipids in very large HDL || id:met-c-945
met-c-905	Inverse variance weighted	11.9996	19	0.885643	jOip5N	chronic_pancreatitis	Cholesterol esters in medium LDL || id:met-c-905
met-c-946	Inverse variance weighted	10.0162	10	0.439075	jOip5N	chronic_pancreatitis	Concentration of very large HDL particles || id:met-c-946
met-c-918	Inverse variance weighted	2.01831	4	0.732391	jOip5N	chronic_pancreatitis	Phosphatidylcholine and other cholines || id:met-c-918
met-c-883	Inverse variance weighted	13.1438	20	0.87113	jOip5N	chronic_pancreatitis	Total lipids in large LDL || id:met-c-883
met-c-929	Inverse variance weighted	6.57375	12	0.88445	jOip5N	chronic_pancreatitis	Total lipids in small VLDL || id:met-c-929
met-c-956	Inverse variance weighted	5.20139	15	0.99028	jOip5N	chronic_pancreatitis	Triglycerides in very small VLDL || id:met-c-956
met-c-913	Inverse variance weighted	7.38391	12	0.831236	jOip5N	chronic_pancreatitis	Concentration of medium VLDL particles || id:met-c-913
met-c-926	Inverse variance weighted	2.75841	12	0.997023	jOip5N	chronic_pancreatitis	Concentration of small LDL particles || id:met-c-926
met-c-888	Inverse variance weighted	5.41843	8	0.71206	jOip5N	chronic_pancreatitis	Free cholesterol in large VLDL || id:met-c-888
met-c-950	Inverse variance weighted	2.52167	5	0.773228	jOip5N	chronic_pancreatitis	Concentration of very large VLDL particles || id:met-c-950
met-c-875	Inverse variance weighted	7.04515	9	0.632419	jOip5N	chronic_pancreatitis	Cholesterol esters in large HDL || id:met-c-875
met-c-865	Inverse variance weighted	11.9162	8	0.154984	jOip5N	chronic_pancreatitis	Mean diameter for HDL particles || id:met-c-865
met-c-845	Inverse variance weighted	1.24791	5	0.940199	jOip5N	chronic_pancreatitis	Ratio of bisallylic groups to total fatty acids || id:met-c-845
met-c-840	Inverse variance weighted	2.83336	5	0.725659	jOip5N	chronic_pancreatitis	Alanine || id:met-c-840
met-c-914	Inverse variance weighted	7.41779	13	0.879358	jOip5N	chronic_pancreatitis	Phospholipids in medium VLDL || id:met-c-914
met-c-921	Inverse variance weighted	1.70148	6	0.945007	jOip5N	chronic_pancreatitis	Total lipids in small HDL || id:met-c-921
met-c-938	Inverse variance weighted	1.44194	2	0.48628	jOip5N	chronic_pancreatitis	Tyrosine || id:met-c-938
met-c-903	Inverse variance weighted	2.94734	4	0.566676	jOip5N	chronic_pancreatitis	Phospholipids in medium HDL || id:met-c-903
met-c-891	Inverse variance weighted	4.67294	7	0.699805	jOip5N	chronic_pancreatitis	Phospholipids in large VLDL || id:met-c-891
met-c-874	Inverse variance weighted	10.7224	11	0.466802	jOip5N	chronic_pancreatitis	Total cholesterol in large HDL || id:met-c-874
met-c-887	Inverse variance weighted	5.63356	9	0.775959	jOip5N	chronic_pancreatitis	Cholesterol esters in large VLDL || id:met-c-887
met-c-843	Inverse variance weighted	5.4688	15	0.987358	jOip5N	chronic_pancreatitis	Apolipoprotein B || id:met-c-843
met-c-952	Inverse variance weighted	3.63902	6	0.725392	jOip5N	chronic_pancreatitis	Triglycerides in very large VLDL || id:met-c-952
met-c-879	Inverse variance weighted	5.67544	7	0.578116	jOip5N	chronic_pancreatitis	Phospholipids in large HDL || id:met-c-879
met-c-942	Inverse variance weighted	11.3485	12	0.499315	jOip5N	chronic_pancreatitis	Total cholesterol in very large HDL || id:met-c-942
met-c-943	Inverse variance weighted	13.4404	12	0.337862	jOip5N	chronic_pancreatitis	Cholesterol esters in very large HDL || id:met-c-943
met-c-867	Inverse variance weighted	8.72878	16	0.924161	jOip5N	chronic_pancreatitis	Total cholesterol in IDL || id:met-c-867
met-c-912	Inverse variance weighted	4.886	10	0.898662	jOip5N	chronic_pancreatitis	Total lipids in medium VLDL || id:met-c-912
met-c-953	Inverse variance weighted	11.4895	16	0.778309	jOip5N	chronic_pancreatitis	Total lipids in very small VLDL || id:met-c-953
met-c-881	Inverse variance weighted	12.9511	20	0.87947	jOip5N	chronic_pancreatitis	Cholesterol esters in large VLDL || id:met-c-881
met-c-857	Inverse variance weighted	1.37398	4	0.848705	jOip5N	chronic_pancreatitis	Omega-7, omega-9 and saturated fatty acids || id:met-c-857
met-c-872	Inverse variance weighted	15.0329	17	0.593113	jOip5N	chronic_pancreatitis	Triglycerides in IDL || id:met-c-872
met-c-847	Inverse variance weighted	0.191028	4	0.995719	jOip5N	chronic_pancreatitis	Average number of methylene groups per double bond || id:met-c-847
met-c-909	Inverse variance weighted	7.73965	13	0.860138	jOip5N	chronic_pancreatitis	Total cholesterol in medium VLDL || id:met-c-909
met-c-880	Inverse variance weighted	12.4193	18	0.824852	jOip5N	chronic_pancreatitis	Total cholesterol in large LDL || id:met-c-880
met-c-893	Inverse variance weighted	10.1315	11	0.518601	jOip5N	chronic_pancreatitis	18:2, linoleic acid (LA) || id:met-c-893
met-c-907	Inverse variance weighted	11.9623	19	0.887229	jOip5N	chronic_pancreatitis	Concentration of medium LDL particles || id:met-c-907
met-c-924	Inverse variance weighted	6.38317	13	0.931089	jOip5N	chronic_pancreatitis	Total cholesterol in small LDL || id:met-c-924
met-c-922	Inverse variance weighted	1.45895	4	0.833887	jOip5N	chronic_pancreatitis	Concentration of small HDL particles || id:met-c-922
met-c-906	Inverse variance weighted	11.957	19	0.887453	jOip5N	chronic_pancreatitis	Total lipids in medium LDL || id:met-c-906
met-c-941	Inverse variance weighted	9.65741	10	0.471046	jOip5N	chronic_pancreatitis	Mean diameter for VLDL particles || id:met-c-941
met-c-897	Inverse variance weighted	1.79004	2	0.408599	jOip5N	chronic_pancreatitis	Leucine || id:met-c-897
met-c-927	Inverse variance weighted	5.19993	13	0.970524	jOip5N	chronic_pancreatitis	Total cholesterol in small VLDL || id:met-c-927
met-c-901	Inverse variance weighted	2.1979	3	0.532362	jOip5N	chronic_pancreatitis	Total lipids in medium HDL || id:met-c-901
met-c-889	Inverse variance weighted	2.86402	7	0.89729	jOip5N	chronic_pancreatitis	Total lipids in large VLDL || id:met-c-889
met-c-898	Inverse variance weighted	2.12559	4	0.712673	jOip5N	chronic_pancreatitis	Total cholesterol in medium HDL || id:met-c-898
met-c-949	Inverse variance weighted	2.46071	4	0.651686	jOip5N	chronic_pancreatitis	Total lipids in very large VLDL || id:met-c-949
met-c-899	Inverse variance weighted	3.96126	4	0.411274	jOip5N	chronic_pancreatitis	Cholesterol esters in medium HDL || id:met-c-899
met-c-842	Inverse variance weighted	7.42546	8	0.491499	jOip5N	chronic_pancreatitis	Apolipoprotein A-I || id:met-c-842
met-c-894	Inverse variance weighted	0.0734819	1	0.786333	jOip5N	chronic_pancreatitis	Lactate || id:met-c-894
met-c-856	Inverse variance weighted	2.85495	9	0.969769	jOip5N	chronic_pancreatitis	Omega-6 fatty acids || id:met-c-856
met-c-895	Inverse variance weighted	13.6374	20	0.848393	jOip5N	chronic_pancreatitis	Total cholesterol in LDL || id:met-c-895
met-c-960	Inverse variance weighted	5.23308	7	0.631543	jOip5N	chronic_pancreatitis	Triglycerides in chylomicrons and largest VLDL particles || id:met-c-960
met-c-930	Inverse variance weighted	7.29974	13	0.886051	jOip5N	chronic_pancreatitis	Concentration of small VLDL particles || id:met-c-930
met-c-920	Inverse variance weighted	0.207037	1	0.6491	jOip5N	chronic_pancreatitis	Pyruvate || id:met-c-920
met-c-877	Inverse variance weighted	5.63157	7	0.583365	jOip5N	chronic_pancreatitis	Total lipids in large HDL || id:met-c-877
met-c-937	Inverse variance weighted	5.68193	7	0.57734	jOip5N	chronic_pancreatitis	Total phosphoglycerides || id:met-c-937
met-c-868	Inverse variance weighted	4.14642	14	0.994519	jOip5N	chronic_pancreatitis	Free cholesterol in IDL || id:met-c-868
met-c-852	Inverse variance weighted	1.91796	4	0.750845	jOip5N	chronic_pancreatitis	22:6, docosahexaenoic acid || id:met-c-852
met-c-853	Inverse variance weighted	4.71952	12	0.966697	jOip5N	chronic_pancreatitis	Free cholesterol to esterified cholesterol ratio || id:met-c-853
met-c-896	Inverse variance weighted	3.96866	7	0.78338	jOip5N	chronic_pancreatitis	Mean diameter for LDL particles || id:met-c-896
met-c-940	Inverse variance weighted	2.06601	3	0.55882	jOip5N	chronic_pancreatitis	Valine || id:met-c-940
met-c-933	Inverse variance weighted	8.67751	19	0.97846	jOip5N	chronic_pancreatitis	Serum total cholesterol || id:met-c-933
met-c-849	Inverse variance weighted	0.312871	2	0.855187	jOip5N	chronic_pancreatitis	Citrate || id:met-c-849
met-c-855	Inverse variance weighted	2.45643	5	0.783042	jOip5N	chronic_pancreatitis	Omega-3 fatty acids || id:met-c-855
met-c-958	Inverse variance weighted	2.16691	4	0.705092	jOip5N	chronic_pancreatitis	Concentration of chylomicrons and largest VLDL particles || id:met-c-958
met-c-848	Inverse variance weighted	2.43438	3	0.487268	jOip5N	chronic_pancreatitis	Average number of methylene groups in a fatty acid chain || id:met-c-848
met-c-936	Inverse variance weighted	4.61152	9	0.866774	jOip5N	chronic_pancreatitis	Total fatty acids || id:met-c-936
met-c-944	Inverse variance weighted	12.5857	11	0.321265	jOip5N	chronic_pancreatitis	Free cholesterol in very large HDL || id:met-c-944
met-c-871	Inverse variance weighted	7.31624	17	0.979072	jOip5N	chronic_pancreatitis	Phospholipids in IDL || id:met-c-871
met-c-851	Inverse variance weighted	1.19929	4	0.878216	jOip5N	chronic_pancreatitis	Average number of double bonds in a fatty acid chain || id:met-c-851
met-c-885	Inverse variance weighted	12.2715	17	0.783424	jOip5N	chronic_pancreatitis	Phospholipids in large LDL || id:met-c-885
met-c-934	Inverse variance weighted	7.17062	10	0.709245	jOip5N	chronic_pancreatitis	Serum total triglycerides || id:met-c-934
met-c-948	Inverse variance weighted	23.33	13	0.0378823	jOip5N	chronic_pancreatitis	Triglycerides in very large HDL || id:met-c-948
met-c-841	Inverse variance weighted	0.691337	1	0.40571	jOip5N	chronic_pancreatitis	Albumin || id:met-c-841
met-c-911	Inverse variance weighted	5.07102	10	0.886384	jOip5N	chronic_pancreatitis	Free cholesterol in medium VLDL || id:met-c-911
met-c-844	Inverse variance weighted	0.16586	3	0.982903	jOip5N	chronic_pancreatitis	Ratio of bisallylic groups to double bonds || id:met-c-844
met-c-904	Inverse variance weighted	13.4643	19	0.813977	jOip5N	chronic_pancreatitis	Total cholesterol in medium LDL || id:met-c-904
