# Supplementary material for: Mendelian randomization in blood metabolites identifies triglycerides and fatty acids saturation level as associated traits linked to pancreatitis risk
Source: Front Nutr. 2022 Oct 10;9:1021942. doi: 10.3389/fnut.2022.1021942 (PMC9589364; doi:10.3389/fnut.2022.1021942)
Supplement: Supplementary file 14 [file Table_7.xlsx]

## Sheet: ivw_AP_UKBB
exposure	method	nsnp	b	se	pval	id.exposure	id.outcome	outcome	R2	nsnps	samplesize	F	meanF
Phenylalanine || id:met-c-919	Inverse variance weighted	4	0.0843454	0.268476	0.753397	met-c-919	jOip5N	acute_pancreatitis	0.00373392	4	22660	21.2272	52.9987
Phospholipids in small VLDL || id:met-c-931	Inverse variance weighted	12	-0.0776502	0.155675	0.617923	met-c-931	jOip5N	acute_pancreatitis	0.0124179	12	21551	22.5683	69.6035
Other polyunsaturated fatty acids than 18:2 || id:met-c-917	Inverse variance weighted	11	-0.110121	0.0841924	0.190886	met-c-917	jOip5N	acute_pancreatitis	0.0477816	11	13549	61.7524	135.052
Phospholipids in very small VLDL || id:met-c-955	Inverse variance weighted	16	-0.0813873	0.146546	0.578641	met-c-955	jOip5N	acute_pancreatitis	0.0188516	16	19273	23.1238	83.8141
Concentration of very small VLDL particles || id:met-c-954	Inverse variance weighted	17	0.110869	0.097701	0.256469	met-c-954	jOip5N	acute_pancreatitis	0.0209017	17	19273	24.1797	69.0702
Triglycerides in medium VLDL || id:met-c-915	Inverse variance weighted	10	-0.0488086	0.185384	0.792332	met-c-915	jOip5N	acute_pancreatitis	0.00688777	10	21241	14.7242	45.0373
Concentration of large VLDL particles || id:met-c-890	Inverse variance weighted	8	-0.209235	0.159903	0.190698	met-c-890	jOip5N	acute_pancreatitis	0.00675061	8	18960	16.1	51.468
Histidine || id:met-c-866	Inverse variance weighted	4	-0.262426	0.248526	0.291001	met-c-866	jOip5N	acute_pancreatitis	0.00424542	4	19242	20.5044	51.1954
Concentration of IDL particles || id:met-c-870	Inverse variance weighted	16	-0.128252	0.13109	0.327901	met-c-870	jOip5N	acute_pancreatitis	0.0170604	16	19273	20.8886	94.2959
Phospholipids in very large VLDL || id:met-c-951	Inverse variance weighted	8	-0.216499	0.156785	0.167319	met-c-951	jOip5N	acute_pancreatitis	0.00574764	8	21237	15.3395	51.0974
Phospholipids in very large HDL || id:met-c-947	Inverse variance weighted	14	0.00111021	0.103964	0.99148	met-c-947	jOip5N	acute_pancreatitis	0.0341493	14	19273	48.6357	116.994
Glycoproteins || id:met-c-862	Inverse variance weighted	10	-0.132375	0.0653814	0.0429017	met-c-862	jOip5N	acute_pancreatitis	0.0527082	10	18733	104.171	251.017
Total cholesterol in large VLDL || id:met-c-886	Inverse variance weighted	8	-0.0593445	0.212356	0.779893	met-c-886	jOip5N	acute_pancreatitis	0.00733155	8	21235	19.5961	56.6071
Sphingomyelins || id:met-c-935	Inverse variance weighted	7	-0.0196442	0.142481	0.890341	met-c-935	jOip5N	acute_pancreatitis	0.00641194	7	13476	12.4162	57.8709
Mono-unsaturated fatty acids || id:met-c-916	Inverse variance weighted	4	-0.303432	0.193053	0.116008	met-c-916	jOip5N	acute_pancreatitis	0.00582954	4	13535	19.834	59.4094
Total lipids in IDL || id:met-c-869	Inverse variance weighted	18	-0.122474	0.119439	0.305171	met-c-869	jOip5N	acute_pancreatitis	0.0186959	18	19273	20.3794	89.8804
Glutamine || id:met-c-860	Inverse variance weighted	5	0.18605	0.290949	0.522523	met-c-860	jOip5N	acute_pancreatitis	0.00574899	5	24460	28.2797	91.4816
Free cholesterol in large LDL || id:met-c-882	Inverse variance weighted	16	-0.0996434	0.114546	0.384357	met-c-882	jOip5N	acute_pancreatitis	0.0150705	16	21555	20.5972	109.931
Free cholesterol in small VLDL || id:met-c-928	Inverse variance weighted	13	-0.0727581	0.144324	0.61417	met-c-928	jOip5N	acute_pancreatitis	0.0123769	13	21559	20.7693	69.4677
Glycoprotein acetyls || id:met-c-863	Inverse variance weighted	8	-0.333492	0.219152	0.128075	met-c-863	jOip5N	acute_pancreatitis	0.00562661	8	19270	13.6234	59.3482
Phospholipids in medium LDL || id:met-c-908	Inverse variance weighted	16	-0.126341	0.121121	0.296901	met-c-908	jOip5N	acute_pancreatitis	0.0122489	16	21558	16.6953	90.9756
Creatinine || id:met-c-850	Inverse variance weighted	5	0.394278	0.260652	0.130365	met-c-850	jOip5N	acute_pancreatitis	0.00356194	5	24805	17.7297	47.3839
Free cholesterol in medium HDL || id:met-c-900	Inverse variance weighted	4	-0.300624	0.185698	0.105471	met-c-900	jOip5N	acute_pancreatitis	0.00603717	4	21555	32.7228	85.8342
Concentration of medium HDL particles || id:met-c-902	Inverse variance weighted	4	-0.284806	0.211352	0.177807	met-c-902	jOip5N	acute_pancreatitis	0.00401647	4	19269	19.4213	59.9178
Free cholesterol in large HDL || id:met-c-876	Inverse variance weighted	12	-0.0545639	0.107393	0.6114	met-c-876	jOip5N	acute_pancreatitis	0.0200399	12	21558	36.7157	103.782
Total lipids in small LDL || id:met-c-925	Inverse variance weighted	18	-0.128267	0.141903	0.366047	met-c-925	jOip5N	acute_pancreatitis	0.0144557	18	19273	15.6896	79.1121
Concentration of large LDL particles || id:met-c-884	Inverse variance weighted	21	-0.119054	0.105474	0.259003	met-c-884	jOip5N	acute_pancreatitis	0.0183395	21	19273	17.1261	86.7207
Glucose || id:met-c-859	Inverse variance weighted	3	-0.0150612	0.218163	0.944961	met-c-859	jOip5N	acute_pancreatitis	0.00455641	3	24676	37.6434	83.0807
Total cholesterol in HDL || id:met-c-864	Inverse variance weighted	11	-0.17353	0.108114	0.10848	met-c-864	jOip5N	acute_pancreatitis	0.0164468	11	21555	32.7489	91.0849
Cholesterol esters in medium VLDL || id:met-c-910	Inverse variance weighted	11	-0.0629775	0.173271	0.71626	met-c-910	jOip5N	acute_pancreatitis	0.0115277	11	19273	20.4204	64.7513
Triglycerides in small HDL || id:met-c-923	Inverse variance weighted	9	-0.0697622	0.208337	0.737737	met-c-923	jOip5N	acute_pancreatitis	0.00885229	9	21558	21.3836	61.492
Concentration of large HDL particles || id:met-c-878	Inverse variance weighted	8	-0.0862961	0.112834	0.444389	met-c-878	jOip5N	acute_pancreatitis	0.0258459	8	19273	63.8881	156.827
Phospholipids in chylomicrons and largest VLDL particles || id:met-c-959	Inverse variance weighted	6	-0.0604906	0.260407	0.816311	met-c-959	jOip5N	acute_pancreatitis	0.00439465	6	21542	15.8428	47.7781
Free cholesterol || id:met-c-858	Inverse variance weighted	13	-0.061174	0.089858	0.496007	met-c-858	jOip5N	acute_pancreatitis	0.0167691	13	13497	17.6888	77.1531
Total lipids in chylomicrons and largest VLDL particles || id:met-c-957	Inverse variance weighted	7	0.0139024	0.246034	0.954939	met-c-957	jOip5N	acute_pancreatitis	0.00496866	7	18960	13.5195	39.4834
Triglycerides in small VLDL || id:met-c-932	Inverse variance weighted	13	-0.00574597	0.131828	0.965234	met-c-932	jOip5N	acute_pancreatitis	0.0122036	13	21558	20.4741	63.5548
Triglycerides in large VLDL || id:met-c-892	Inverse variance weighted	7	-0.234285	0.166885	0.160357	met-c-892	jOip5N	acute_pancreatitis	0.0053575	7	21239	16.3368	51.0569
Total lipids in very large HDL || id:met-c-945	Inverse variance weighted	13	-0.012277	0.114857	0.914877	met-c-945	jOip5N	acute_pancreatitis	0.0281081	13	19273	42.8453	108.077
Cholesterol esters in medium LDL || id:met-c-905	Inverse variance weighted	20	-0.10925	0.120856	0.366009	met-c-905	jOip5N	acute_pancreatitis	0.0164965	20	19273	16.1459	86.6183
Concentration of very large HDL particles || id:met-c-946	Inverse variance weighted	11	-0.0211117	0.0938407	0.822	met-c-946	jOip5N	acute_pancreatitis	0.022138	11	19273	39.6412	106.396
Phosphatidylcholine and other cholines || id:met-c-918	Inverse variance weighted	5	-0.284358	0.149865	0.0577716	met-c-918	jOip5N	acute_pancreatitis	0.012849	5	13542	35.2377	93.1243
Total lipids in large LDL || id:met-c-883	Inverse variance weighted	21	-0.115667	0.104373	0.267771	met-c-883	jOip5N	acute_pancreatitis	0.0185225	21	19273	17.3003	88.1672
Total lipids in small VLDL || id:met-c-929	Inverse variance weighted	13	-0.0437267	0.141472	0.757259	met-c-929	jOip5N	acute_pancreatitis	0.0132456	13	19273	19.8862	65.1342
Triglycerides in very small VLDL || id:met-c-956	Inverse variance weighted	16	0.048612	0.107503	0.651131	met-c-956	jOip5N	acute_pancreatitis	0.0152771	16	19273	18.6713	59.9282
Concentration of medium VLDL particles || id:met-c-913	Inverse variance weighted	13	-0.0282519	0.143379	0.843794	met-c-913	jOip5N	acute_pancreatitis	0.0103875	13	19273	15.5503	50.5873
Concentration of small LDL particles || id:met-c-926	Inverse variance weighted	13	-0.202152	0.156021	0.195089	met-c-926	jOip5N	acute_pancreatitis	0.0112353	13	19273	16.8338	88.7209
Free cholesterol in large VLDL || id:met-c-888	Inverse variance weighted	9	-0.14028	0.195086	0.472098	met-c-888	jOip5N	acute_pancreatitis	0.00659409	9	21238	15.6565	52.1872
Concentration of very large VLDL particles || id:met-c-950	Inverse variance weighted	6	-0.184456	0.195634	0.345751	met-c-950	jOip5N	acute_pancreatitis	0.00476555	6	18960	15.1257	46.4582
Cholesterol esters in large HDL || id:met-c-875	Inverse variance weighted	10	-0.053951	0.112556	0.631706	met-c-875	jOip5N	acute_pancreatitis	0.0208969	10	19272	41.1086	114.778
Mean diameter for HDL particles || id:met-c-865	Inverse variance weighted	9	-0.0167503	0.104295	0.872404	met-c-865	jOip5N	acute_pancreatitis	0.0328657	9	19273	72.7341	176.683
Ratio of bisallylic groups to total fatty acids || id:met-c-845	Inverse variance weighted	6	-0.0482374	0.134719	0.7203	met-c-845	jOip5N	acute_pancreatitis	0.0348679	6	13171	79.2639	172.046
Alanine || id:met-c-840	Inverse variance weighted	6	-0.294326	0.255719	0.249743	met-c-840	jOip5N	acute_pancreatitis	0.00530622	6	24794	22.0378	56.9227
Phospholipids in medium VLDL || id:met-c-914	Inverse variance weighted	14	0.0231085	0.134743	0.86383	met-c-914	jOip5N	acute_pancreatitis	0.0122294	14	21240	18.7702	55.9659
Total lipids in small HDL || id:met-c-921	Inverse variance weighted	7	-0.105942	0.162006	0.51315	met-c-921	jOip5N	acute_pancreatitis	0.00874712	7	19273	24.2858	78.9876
Tyrosine || id:met-c-938	Inverse variance weighted	3	-0.536563	0.658275	0.415012	met-c-938	jOip5N	acute_pancreatitis	0.00336193	3	24923	28.0195	60.713
Phospholipids in medium HDL || id:met-c-903	Inverse variance weighted	5	-0.157159	0.226893	0.488523	met-c-903	jOip5N	acute_pancreatitis	0.00466734	5	21554	20.2087	64.4182
Phospholipids in large VLDL || id:met-c-891	Inverse variance weighted	8	-0.0566785	0.188007	0.763056	met-c-891	jOip5N	acute_pancreatitis	0.00676445	8	21239	18.0734	55.9216
Total cholesterol in large HDL || id:met-c-874	Inverse variance weighted	12	-0.0561604	0.103206	0.586332	met-c-874	jOip5N	acute_pancreatitis	0.021896	12	21557	40.1907	110.383
Cholesterol esters in large VLDL || id:met-c-887	Inverse variance weighted	10	-0.0763575	0.178282	0.668436	met-c-887	jOip5N	acute_pancreatitis	0.00824896	10	18960	15.761	52.2819
Apolipoprotein B || id:met-c-843	Inverse variance weighted	16	-0.117147	0.143521	0.414366	met-c-843	jOip5N	acute_pancreatitis	0.0120752	16	20690	15.7927	72.7496
Triglycerides in very large VLDL || id:met-c-952	Inverse variance weighted	7	-0.270326	0.166919	0.105337	met-c-952	jOip5N	acute_pancreatitis	0.00511124	7	21548	15.8088	49.7847
Phospholipids in large HDL || id:met-c-879	Inverse variance weighted	8	-0.0957015	0.117326	0.414677	met-c-879	jOip5N	acute_pancreatitis	0.0236235	8	19273	58.2619	143.269
Total cholesterol in very large HDL || id:met-c-942	Inverse variance weighted	13	-0.0712976	0.119424	0.550499	met-c-942	jOip5N	acute_pancreatitis	0.0164758	13	21540	27.7383	77.1004
Cholesterol esters in very large HDL || id:met-c-943	Inverse variance weighted	13	-0.101398	0.100869	0.31478	met-c-943	jOip5N	acute_pancreatitis	0.0167042	13	19273	25.1671	73.1751
Total cholesterol in IDL || id:met-c-867	Inverse variance weighted	17	-0.109397	0.112754	0.331934	met-c-867	jOip5N	acute_pancreatitis	0.0178868	17	19273	20.6284	95.3223
Total lipids in medium VLDL || id:met-c-912	Inverse variance weighted	11	-0.0290136	0.164449	0.859957	met-c-912	jOip5N	acute_pancreatitis	0.00948616	11	19273	16.7693	54.7447
Total lipids in very small VLDL || id:met-c-953	Inverse variance weighted	17	0.117179	0.0973498	0.22871	met-c-953	jOip5N	acute_pancreatitis	0.0215975	17	19273	25.0023	69.6589
Cholesterol esters in large VLDL || id:met-c-881	Inverse variance weighted	21	-0.120253	0.10303	0.243146	met-c-881	jOip5N	acute_pancreatitis	0.0182319	21	19273	17.0238	86.95
Omega-7, omega-9 and saturated fatty acids || id:met-c-857	Inverse variance weighted	5	-0.210949	0.170724	0.216602	met-c-857	jOip5N	acute_pancreatitis	0.00904627	5	13506	24.6479	59.8067
Triglycerides in IDL || id:met-c-872	Inverse variance weighted	18	0.154194	0.0969138	0.111599	met-c-872	jOip5N	acute_pancreatitis	0.0198199	18	19273	21.6294	67.58
Average number of methylene groups per double bond || id:met-c-847	Inverse variance weighted	5	0.12806	0.130942	0.328081	met-c-847	jOip5N	acute_pancreatitis	0.0272539	5	13531	75.7873	168.296
Total cholesterol in medium VLDL || id:met-c-909	Inverse variance weighted	14	0.0434048	0.124053	0.726421	met-c-909	jOip5N	acute_pancreatitis	0.0128615	14	21551	20.0425	61.2127
Total cholesterol in large LDL || id:met-c-880	Inverse variance weighted	19	-0.12936	0.1054	0.219697	met-c-880	jOip5N	acute_pancreatitis	0.0153302	19	21552	17.6437	96.015
18:2, linoleic acid (LA) || id:met-c-893	Inverse variance weighted	12	-0.170424	0.112706	0.130506	met-c-893	jOip5N	acute_pancreatitis	0.0158101	12	13527	18.0908	58.9374
Concentration of medium LDL particles || id:met-c-907	Inverse variance weighted	20	-0.10479	0.126896	0.40892	met-c-907	jOip5N	acute_pancreatitis	0.0162115	20	19273	15.8624	84.0398
Total cholesterol in small LDL || id:met-c-924	Inverse variance weighted	14	-0.0433823	0.110403	0.69436	met-c-924	jOip5N	acute_pancreatitis	0.0101951	14	21556	15.8482	95.2084
Concentration of small HDL particles || id:met-c-922	Inverse variance weighted	5	-0.0362728	0.207563	0.861272	met-c-922	jOip5N	acute_pancreatitis	0.0089463	5	19273	34.7849	98.0782
Total lipids in medium LDL || id:met-c-906	Inverse variance weighted	20	-0.0996885	0.125183	0.425835	met-c-906	jOip5N	acute_pancreatitis	0.0164372	20	19273	16.0869	85.7395
Mean diameter for VLDL particles || id:met-c-941	Inverse variance weighted	11	0.0185791	0.140341	0.89468	met-c-941	jOip5N	acute_pancreatitis	0.00849109	11	19273	14.9952	58.9062
Leucine || id:met-c-897	Inverse variance weighted	3	-0.138594	0.339455	0.683066	met-c-897	jOip5N	acute_pancreatitis	0.00408415	3	24725	33.7928	74.6796
Total cholesterol in small VLDL || id:met-c-927	Inverse variance weighted	14	0.0124899	0.137282	0.927508	met-c-927	jOip5N	acute_pancreatitis	0.0108858	14	21557	16.9344	64.9515
Total lipids in medium HDL || id:met-c-901	Inverse variance weighted	4	-0.289864	0.201163	0.149602	met-c-901	jOip5N	acute_pancreatitis	0.00457118	4	19269	22.1159	65.9584
Total lipids in large VLDL || id:met-c-889	Inverse variance weighted	8	-0.225212	0.155309	0.147034	met-c-889	jOip5N	acute_pancreatitis	0.00554864	8	18960	13.2174	47.9963
Total cholesterol in medium HDL || id:met-c-898	Inverse variance weighted	5	-0.164152	0.253724	0.517651	met-c-898	jOip5N	acute_pancreatitis	0.00664314	5	21558	28.8261	75.7866
Total lipids in very large VLDL || id:met-c-949	Inverse variance weighted	5	-0.163434	0.240647	0.497047	met-c-949	jOip5N	acute_pancreatitis	0.0039856	5	19273	15.4195	48.4568
Cholesterol esters in medium HDL || id:met-c-899	Inverse variance weighted	5	-0.126341	0.249531	0.612637	met-c-899	jOip5N	acute_pancreatitis	0.00632506	5	19271	24.5256	67.4141
Apolipoprotein A-I || id:met-c-842	Inverse variance weighted	9	-0.132135	0.115163	0.251229	met-c-842	jOip5N	acute_pancreatitis	0.0143259	9	20683	33.3848	84.0708
Lactate || id:met-c-894	Inverse variance weighted	2	-0.449187	0.793805	0.571485	met-c-894	jOip5N	acute_pancreatitis	0.00122802	2	24869	15.2868	31.8707
Omega-6 fatty acids || id:met-c-856	Inverse variance weighted	10	-0.29146	0.117701	0.0132762	met-c-856	jOip5N	acute_pancreatitis	0.0124243	10	13506	16.9776	58.9925
Total cholesterol in LDL || id:met-c-895	Inverse variance weighted	21	-0.0585885	0.113127	0.604527	met-c-895	jOip5N	acute_pancreatitis	0.0163578	21	21559	17.0551	91.4959
Triglycerides in chylomicrons and largest VLDL particles || id:met-c-960	Inverse variance weighted	8	-0.0286074	0.205579	0.889327	met-c-960	jOip5N	acute_pancreatitis	0.00545579	8	21540	14.7641	49.6765
Concentration of small VLDL particles || id:met-c-930	Inverse variance weighted	14	-0.045731	0.135041	0.734876	met-c-930	jOip5N	acute_pancreatitis	0.013685	14	19273	19.086	61.2916
Pyruvate || id:met-c-920	Inverse variance weighted	2	-0.137953	0.971333	0.887061	met-c-920	jOip5N	acute_pancreatitis	0.00152593	2	23561	18.0014	55.3197
Total lipids in large HDL || id:met-c-877	Inverse variance weighted	8	-0.0867326	0.113174	0.44346	met-c-877	jOip5N	acute_pancreatitis	0.025585	8	19273	63.2264	155.543
Total phosphoglycerides || id:met-c-937	Inverse variance weighted	8	-0.245511	0.166349	0.139977	met-c-937	jOip5N	acute_pancreatitis	0.0148128	8	13519	25.3913	67.5747
Free cholesterol in IDL || id:met-c-868	Inverse variance weighted	15	-0.10573	0.120039	0.378427	met-c-868	jOip5N	acute_pancreatitis	0.0165961	15	21559	24.2376	104.914
22:6, docosahexaenoic acid || id:met-c-852	Inverse variance weighted	5	-0.273076	0.197725	0.16725	met-c-852	jOip5N	acute_pancreatitis	0.00586575	5	13499	15.9227	49.9839
Free cholesterol to esterified cholesterol ratio || id:met-c-853	Inverse variance weighted	13	-0.054608	0.0875917	0.532997	met-c-853	jOip5N	acute_pancreatitis	0.0140966	13	13497	14.8294	72.6345
Mean diameter for LDL particles || id:met-c-896	Inverse variance weighted	8	0.0609196	0.174091	0.726391	met-c-896	jOip5N	acute_pancreatitis	0.0129517	8	19273	31.5969	81.9822
Valine || id:met-c-940	Inverse variance weighted	4	0.0062678	0.209608	0.976145	met-c-940	jOip5N	acute_pancreatitis	0.00554412	4	24899	34.6962	78.124
Serum total cholesterol || id:met-c-933	Inverse variance weighted	20	-0.186359	0.131248	0.155638	met-c-933	jOip5N	acute_pancreatitis	0.0139108	20	21491	15.144	64.6034
Citrate || id:met-c-849	Inverse variance weighted	3	0.237549	0.271979	0.382441	met-c-849	jOip5N	acute_pancreatitis	0.00419126	3	24767	34.7417	72.2801
Omega-3 fatty acids || id:met-c-855	Inverse variance weighted	6	-0.343771	0.16549	0.0377744	met-c-855	jOip5N	acute_pancreatitis	0.0102369	6	13544	23.335	62.0575
Concentration of chylomicrons and largest VLDL particles || id:met-c-958	Inverse variance weighted	5	-0.12649	0.248523	0.610774	met-c-958	jOip5N	acute_pancreatitis	0.003537	5	18960	13.4556	46.1892
Average number of methylene groups in a fatty acid chain || id:met-c-848	Inverse variance weighted	4	0.0989138	0.140594	0.481716	met-c-848	jOip5N	acute_pancreatitis	0.0134357	4	19017	64.7295	141.412
Total fatty acids || id:met-c-936	Inverse variance weighted	10	-0.191048	0.145791	0.190054	met-c-936	jOip5N	acute_pancreatitis	0.0145749	10	13505	19.9582	55.209
Free cholesterol in very large HDL || id:met-c-944	Inverse variance weighted	12	0.00533394	0.130019	0.967276	met-c-944	jOip5N	acute_pancreatitis	0.0228399	12	21542	41.9345	105.247
Phospholipids in IDL || id:met-c-871	Inverse variance weighted	18	-0.116998	0.117929	0.321146	met-c-871	jOip5N	acute_pancreatitis	0.0157441	18	21559	19.1418	89.1914
Average number of double bonds in a fatty acid chain || id:met-c-851	Inverse variance weighted	5	-0.118606	0.133198	0.373224	met-c-851	jOip5N	acute_pancreatitis	0.0227343	5	15725	73.1349	141.611
Phospholipids in large LDL || id:met-c-885	Inverse variance weighted	18	-0.13629	0.112107	0.224095	met-c-885	jOip5N	acute_pancreatitis	0.0141353	18	21550	17.1506	95.0624
Serum total triglycerides || id:met-c-934	Inverse variance weighted	11	-0.155766	0.169716	0.358722	met-c-934	jOip5N	acute_pancreatitis	0.0109328	11	21545	21.6381	65.7398
Triglycerides in very large HDL || id:met-c-948	Inverse variance weighted	14	-0.0143829	0.0787268	0.855039	met-c-948	jOip5N	acute_pancreatitis	0.0392985	14	21536	62.8814	152.693
Albumin || id:met-c-841	Inverse variance weighted	2	0.227512	0.365585	0.533729	met-c-841	jOip5N	acute_pancreatitis	0.00040396	2	18956	3.82968	53.5136
Free cholesterol in medium VLDL || id:met-c-911	Inverse variance weighted	11	-0.00855029	0.15947	0.95724	met-c-911	jOip5N	acute_pancreatitis	0.011183	11	21240	21.8251	62.801
Ratio of bisallylic groups to double bonds || id:met-c-844	Inverse variance weighted	4	-0.119262	0.116692	0.30677	met-c-844	jOip5N	acute_pancreatitis	0.0374034	4	13524	131.326	274.826
Total cholesterol in medium LDL || id:met-c-904	Inverse variance weighted	20	-0.109061	0.123321	0.3765	met-c-904	jOip5N	acute_pancreatitis	0.01542	20	21559	16.8658	90.0513

## Sheet: ivw_CP_UKBB
exposure	method	nsnp	b	se	pval	id.exposure	id.outcome	outcome	R2	nsnps	samplesize	F	meanF
Phenylalanine || id:met-c-919	Inverse variance weighted	4	0.326733	0.642469	0.611062	met-c-919	jOip5N	chronic_pancreatitis	0.00373392	4	22660	21.2272	52.9987
Phospholipids in small VLDL || id:met-c-931	Inverse variance weighted	12	0.35659	0.282887	0.207475	met-c-931	jOip5N	chronic_pancreatitis	0.0124179	12	21551	22.5683	69.6035
Other polyunsaturated fatty acids than 18:2 || id:met-c-917	Inverse variance weighted	11	0.0274442	0.173778	0.874514	met-c-917	jOip5N	chronic_pancreatitis	0.0477816	11	13549	61.7524	135.052
Phospholipids in very small VLDL || id:met-c-955	Inverse variance weighted	16	0.0030409	0.201015	0.98793	met-c-955	jOip5N	chronic_pancreatitis	0.0188516	16	19273	23.1238	83.8141
Concentration of very small VLDL particles || id:met-c-954	Inverse variance weighted	17	0.214022	0.227375	0.346566	met-c-954	jOip5N	chronic_pancreatitis	0.0209017	17	19273	24.1797	69.0702
Triglycerides in medium VLDL || id:met-c-915	Inverse variance weighted	10	0.86123	0.364175	0.0180359	met-c-915	jOip5N	chronic_pancreatitis	0.00688777	10	21241	14.7242	45.0373
Concentration of large VLDL particles || id:met-c-890	Inverse variance weighted	8	0.189813	0.350087	0.587688	met-c-890	jOip5N	chronic_pancreatitis	0.00675061	8	18960	16.1	51.468
Histidine || id:met-c-866	Inverse variance weighted	4	0.105602	0.57785	0.854994	met-c-866	jOip5N	chronic_pancreatitis	0.00424542	4	19242	20.5044	51.1954
Concentration of IDL particles || id:met-c-870	Inverse variance weighted	16	0.0196266	0.186657	0.916258	met-c-870	jOip5N	chronic_pancreatitis	0.0170604	16	19273	20.8886	94.2959
Phospholipids in very large VLDL || id:met-c-951	Inverse variance weighted	8	0.162563	0.364892	0.655951	met-c-951	jOip5N	chronic_pancreatitis	0.00574764	8	21237	15.3395	51.0974
Phospholipids in very large HDL || id:met-c-947	Inverse variance weighted	14	0.00204072	0.208576	0.992194	met-c-947	jOip5N	chronic_pancreatitis	0.0341493	14	19273	48.6357	116.994
Glycoproteins || id:met-c-862	Inverse variance weighted	10	-0.0922115	0.16423	0.574472	met-c-862	jOip5N	chronic_pancreatitis	0.0527082	10	18733	104.171	251.017
Total cholesterol in large VLDL || id:met-c-886	Inverse variance weighted	8	0.516992	0.361183	0.152321	met-c-886	jOip5N	chronic_pancreatitis	0.00733155	8	21235	19.5961	56.6071
Sphingomyelins || id:met-c-935	Inverse variance weighted	7	0.403285	0.331871	0.224295	met-c-935	jOip5N	chronic_pancreatitis	0.00641194	7	13476	12.4162	57.8709
Mono-unsaturated fatty acids || id:met-c-916	Inverse variance weighted	4	-0.0928273	0.410267	0.820999	met-c-916	jOip5N	chronic_pancreatitis	0.00582954	4	13535	19.834	59.4094
Total lipids in IDL || id:met-c-869	Inverse variance weighted	18	0.0434413	0.179551	0.808824	met-c-869	jOip5N	chronic_pancreatitis	0.0186959	18	19273	20.3794	89.8804
Glutamine || id:met-c-860	Inverse variance weighted	5	0.0165274	0.381282	0.965425	met-c-860	jOip5N	chronic_pancreatitis	0.00574899	5	24460	28.2797	91.4816
Free cholesterol in large LDL || id:met-c-882	Inverse variance weighted	16	-0.0189352	0.171442	0.912055	met-c-882	jOip5N	chronic_pancreatitis	0.0150705	16	21555	20.5972	109.931
Free cholesterol in small VLDL || id:met-c-928	Inverse variance weighted	13	0.347003	0.270966	0.200329	met-c-928	jOip5N	chronic_pancreatitis	0.0123769	13	21559	20.7693	69.4677
Glycoprotein acetyls || id:met-c-863	Inverse variance weighted	8	0.0656442	0.375846	0.861349	met-c-863	jOip5N	chronic_pancreatitis	0.00562661	8	19270	13.6234	59.3482
Phospholipids in medium LDL || id:met-c-908	Inverse variance weighted	16	0.010597	0.190805	0.95571	met-c-908	jOip5N	chronic_pancreatitis	0.0122489	16	21558	16.6953	90.9756
Creatinine || id:met-c-850	Inverse variance weighted	5	0.00419126	0.868623	0.99615	met-c-850	jOip5N	chronic_pancreatitis	0.00356194	5	24805	17.7297	47.3839
Free cholesterol in medium HDL || id:met-c-900	Inverse variance weighted	4	-0.579726	0.431605	0.179211	met-c-900	jOip5N	chronic_pancreatitis	0.00603717	4	21555	32.7228	85.8342
Concentration of medium HDL particles || id:met-c-902	Inverse variance weighted	4	-0.331149	0.490852	0.499904	met-c-902	jOip5N	chronic_pancreatitis	0.00401647	4	19269	19.4213	59.9178
Free cholesterol in large HDL || id:met-c-876	Inverse variance weighted	12	-0.128499	0.220372	0.559826	met-c-876	jOip5N	chronic_pancreatitis	0.0200399	12	21558	36.7157	103.782
Total lipids in small LDL || id:met-c-925	Inverse variance weighted	18	-0.0533083	0.19106	0.780235	met-c-925	jOip5N	chronic_pancreatitis	0.0144557	18	19273	15.6896	79.1121
Concentration of large LDL particles || id:met-c-884	Inverse variance weighted	21	-0.0275418	0.168519	0.870176	met-c-884	jOip5N	chronic_pancreatitis	0.0183395	21	19273	17.1261	86.7207
Glucose || id:met-c-859	Inverse variance weighted	3	0.66808	0.507544	0.188073	met-c-859	jOip5N	chronic_pancreatitis	0.00455641	3	24676	37.6434	83.0807
Total cholesterol in HDL || id:met-c-864	Inverse variance weighted	11	-0.245149	0.26704	0.358607	met-c-864	jOip5N	chronic_pancreatitis	0.0164468	11	21555	32.7489	91.0849
Cholesterol esters in medium VLDL || id:met-c-910	Inverse variance weighted	11	0.095833	0.290271	0.741286	met-c-910	jOip5N	chronic_pancreatitis	0.0115277	11	19273	20.4204	64.7513
Triglycerides in small HDL || id:met-c-923	Inverse variance weighted	9	0.533064	0.342467	0.119579	met-c-923	jOip5N	chronic_pancreatitis	0.00885229	9	21558	21.3836	61.492
Concentration of large HDL particles || id:met-c-878	Inverse variance weighted	8	-0.164045	0.215956	0.447481	met-c-878	jOip5N	chronic_pancreatitis	0.0258459	8	19273	63.8881	156.827
Phospholipids in chylomicrons and largest VLDL particles || id:met-c-959	Inverse variance weighted	6	0.326183	0.439288	0.457769	met-c-959	jOip5N	chronic_pancreatitis	0.00439465	6	21542	15.8428	47.7781
Free cholesterol || id:met-c-858	Inverse variance weighted	13	0.153669	0.208882	0.461928	met-c-858	jOip5N	chronic_pancreatitis	0.0167691	13	13497	17.6888	77.1531
Total lipids in chylomicrons and largest VLDL particles || id:met-c-957	Inverse variance weighted	7	0.57074	0.437487	0.192033	met-c-957	jOip5N	chronic_pancreatitis	0.00496866	7	18960	13.5195	39.4834
Triglycerides in small VLDL || id:met-c-932	Inverse variance weighted	13	0.558093	0.266374	0.0361577	met-c-932	jOip5N	chronic_pancreatitis	0.0122036	13	21558	20.4741	63.5548
Triglycerides in large VLDL || id:met-c-892	Inverse variance weighted	7	0.259348	0.388031	0.503898	met-c-892	jOip5N	chronic_pancreatitis	0.0053575	7	21239	16.3368	51.0569
Total lipids in very large HDL || id:met-c-945	Inverse variance weighted	13	0.107491	0.215223	0.61747	met-c-945	jOip5N	chronic_pancreatitis	0.0281081	13	19273	42.8453	108.077
Cholesterol esters in medium LDL || id:met-c-905	Inverse variance weighted	20	-0.0314257	0.17236	0.855327	met-c-905	jOip5N	chronic_pancreatitis	0.0164965	20	19273	16.1459	86.6183
Concentration of very large HDL particles || id:met-c-946	Inverse variance weighted	11	-0.00476476	0.218471	0.9826	met-c-946	jOip5N	chronic_pancreatitis	0.022138	11	19273	39.6412	106.396
Phosphatidylcholine and other cholines || id:met-c-918	Inverse variance weighted	5	-0.106828	0.301114	0.722759	met-c-918	jOip5N	chronic_pancreatitis	0.012849	5	13542	35.2377	93.1243
Total lipids in large LDL || id:met-c-883	Inverse variance weighted	21	-0.0272649	0.16659	0.869995	met-c-883	jOip5N	chronic_pancreatitis	0.0185225	21	19273	17.3003	88.1672
Total lipids in small VLDL || id:met-c-929	Inverse variance weighted	13	0.366268	0.263692	0.164832	met-c-929	jOip5N	chronic_pancreatitis	0.0132456	13	19273	19.8862	65.1342
Triglycerides in very small VLDL || id:met-c-956	Inverse variance weighted	16	0.533248	0.250131	0.033017	met-c-956	jOip5N	chronic_pancreatitis	0.0152771	16	19273	18.6713	59.9282
Concentration of medium VLDL particles || id:met-c-913	Inverse variance weighted	13	0.442602	0.285799	0.121467	met-c-913	jOip5N	chronic_pancreatitis	0.0103875	13	19273	15.5503	50.5873
Concentration of small LDL particles || id:met-c-926	Inverse variance weighted	13	-0.0541073	0.211341	0.797936	met-c-926	jOip5N	chronic_pancreatitis	0.0112353	13	19273	16.8338	88.7209
Free cholesterol in large VLDL || id:met-c-888	Inverse variance weighted	9	0.22065	0.341331	0.517995	met-c-888	jOip5N	chronic_pancreatitis	0.00659409	9	21238	15.6565	52.1872
Concentration of very large VLDL particles || id:met-c-950	Inverse variance weighted	6	0.343518	0.42556	0.419544	met-c-950	jOip5N	chronic_pancreatitis	0.00476555	6	18960	15.1257	46.4582
Cholesterol esters in large HDL || id:met-c-875	Inverse variance weighted	10	-0.0974882	0.221203	0.659417	met-c-875	jOip5N	chronic_pancreatitis	0.0208969	10	19272	41.1086	114.778
Mean diameter for HDL particles || id:met-c-865	Inverse variance weighted	9	0.0144516	0.236276	0.951229	met-c-865	jOip5N	chronic_pancreatitis	0.0328657	9	19273	72.7341	176.683
Ratio of bisallylic groups to total fatty acids || id:met-c-845	Inverse variance weighted	6	-0.387983	0.212715	0.068159	met-c-845	jOip5N	chronic_pancreatitis	0.0348679	6	13171	79.2639	172.046
Alanine || id:met-c-840	Inverse variance weighted	6	0.218976	0.44521	0.622827	met-c-840	jOip5N	chronic_pancreatitis	0.00530622	6	24794	22.0378	56.9227
Phospholipids in medium VLDL || id:met-c-914	Inverse variance weighted	14	0.714238	0.274365	0.00923464	met-c-914	jOip5N	chronic_pancreatitis	0.0122294	14	21240	18.7702	55.9659
Total lipids in small HDL || id:met-c-921	Inverse variance weighted	7	0.136062	0.314414	0.665199	met-c-921	jOip5N	chronic_pancreatitis	0.00874712	7	19273	24.2858	78.9876
Tyrosine || id:met-c-938	Inverse variance weighted	3	0.229567	0.627111	0.714312	met-c-938	jOip5N	chronic_pancreatitis	0.00336193	3	24923	28.0195	60.713
Phospholipids in medium HDL || id:met-c-903	Inverse variance weighted	5	-0.241265	0.416291	0.562212	met-c-903	jOip5N	chronic_pancreatitis	0.00466734	5	21554	20.2087	64.4182
Phospholipids in large VLDL || id:met-c-891	Inverse variance weighted	8	0.545117	0.358693	0.128578	met-c-891	jOip5N	chronic_pancreatitis	0.00676445	8	21239	18.0734	55.9216
Total cholesterol in large HDL || id:met-c-874	Inverse variance weighted	12	-0.160315	0.214433	0.454687	met-c-874	jOip5N	chronic_pancreatitis	0.021896	12	21557	40.1907	110.383
Cholesterol esters in large VLDL || id:met-c-887	Inverse variance weighted	10	0.24041	0.317389	0.448774	met-c-887	jOip5N	chronic_pancreatitis	0.00824896	10	18960	15.761	52.2819
Apolipoprotein B || id:met-c-843	Inverse variance weighted	16	-0.127565	0.209005	0.541635	met-c-843	jOip5N	chronic_pancreatitis	0.0120752	16	20690	15.7927	72.7496
Triglycerides in very large VLDL || id:met-c-952	Inverse variance weighted	7	0.0867289	0.388205	0.823216	met-c-952	jOip5N	chronic_pancreatitis	0.00511124	7	21548	15.8088	49.7847
Phospholipids in large HDL || id:met-c-879	Inverse variance weighted	8	-0.171207	0.225741	0.448197	met-c-879	jOip5N	chronic_pancreatitis	0.0236235	8	19273	58.2619	143.269
Total cholesterol in very large HDL || id:met-c-942	Inverse variance weighted	13	-0.149214	0.238449	0.531465	met-c-942	jOip5N	chronic_pancreatitis	0.0164758	13	21540	27.7383	77.1004
Cholesterol esters in very large HDL || id:met-c-943	Inverse variance weighted	13	-0.0700174	0.248379	0.778022	met-c-943	jOip5N	chronic_pancreatitis	0.0167042	13	19273	25.1671	73.1751
Total cholesterol in IDL || id:met-c-867	Inverse variance weighted	17	-0.00830906	0.17738	0.962638	met-c-867	jOip5N	chronic_pancreatitis	0.0178868	17	19273	20.6284	95.3223
Total lipids in medium VLDL || id:met-c-912	Inverse variance weighted	11	0.486111	0.302647	0.108231	met-c-912	jOip5N	chronic_pancreatitis	0.00948616	11	19273	16.7693	54.7447
Total lipids in very small VLDL || id:met-c-953	Inverse variance weighted	17	0.239473	0.226557	0.290506	met-c-953	jOip5N	chronic_pancreatitis	0.0215975	17	19273	25.0023	69.6589
Cholesterol esters in large VLDL || id:met-c-881	Inverse variance weighted	21	-0.0382802	0.167705	0.819444	met-c-881	jOip5N	chronic_pancreatitis	0.0182319	21	19273	17.0238	86.95
Omega-7, omega-9 and saturated fatty acids || id:met-c-857	Inverse variance weighted	5	0.12768	0.372711	0.731921	met-c-857	jOip5N	chronic_pancreatitis	0.00904627	5	13506	24.6479	59.8067
Triglycerides in IDL || id:met-c-872	Inverse variance weighted	18	0.236546	0.22537	0.293907	met-c-872	jOip5N	chronic_pancreatitis	0.0198199	18	19273	21.6294	67.58
Average number of methylene groups per double bond || id:met-c-847	Inverse variance weighted	5	0.382034	0.230975	0.0981262	met-c-847	jOip5N	chronic_pancreatitis	0.0272539	5	13531	75.7873	168.296
Total cholesterol in medium VLDL || id:met-c-909	Inverse variance weighted	14	0.595285	0.269661	0.027277	met-c-909	jOip5N	chronic_pancreatitis	0.0128615	14	21551	20.0425	61.2127
Total cholesterol in large LDL || id:met-c-880	Inverse variance weighted	19	-0.019759	0.171553	0.908305	met-c-880	jOip5N	chronic_pancreatitis	0.0153302	19	21552	17.6437	96.015
18:2, linoleic acid (LA) || id:met-c-893	Inverse variance weighted	12	0.0836187	0.235556	0.722601	met-c-893	jOip5N	chronic_pancreatitis	0.0158101	12	13527	18.0908	58.9374
Concentration of medium LDL particles || id:met-c-907	Inverse variance weighted	20	-0.0316471	0.175794	0.857133	met-c-907	jOip5N	chronic_pancreatitis	0.0162115	20	19273	15.8624	84.0398
Total cholesterol in small LDL || id:met-c-924	Inverse variance weighted	14	-0.0681802	0.198595	0.731364	met-c-924	jOip5N	chronic_pancreatitis	0.0101951	14	21556	15.8482	95.2084
Concentration of small HDL particles || id:met-c-922	Inverse variance weighted	5	0.213375	0.348455	0.540309	met-c-922	jOip5N	chronic_pancreatitis	0.0089463	5	19273	34.7849	98.0782
Total lipids in medium LDL || id:met-c-906	Inverse variance weighted	20	-0.0315242	0.173358	0.855704	met-c-906	jOip5N	chronic_pancreatitis	0.0164372	20	19273	16.0869	85.7395
Mean diameter for VLDL particles || id:met-c-941	Inverse variance weighted	11	0.31788	0.279991	0.256241	met-c-941	jOip5N	chronic_pancreatitis	0.00849109	11	19273	14.9952	58.9062
Leucine || id:met-c-897	Inverse variance weighted	3	0.881907	0.557313	0.113552	met-c-897	jOip5N	chronic_pancreatitis	0.00408415	3	24725	33.7928	74.6796
Total cholesterol in small VLDL || id:met-c-927	Inverse variance weighted	14	0.18063	0.270245	0.503883	met-c-927	jOip5N	chronic_pancreatitis	0.0108858	14	21557	16.9344	64.9515
Total lipids in medium HDL || id:met-c-901	Inverse variance weighted	4	-0.362555	0.467307	0.437844	met-c-901	jOip5N	chronic_pancreatitis	0.00457118	4	19269	22.1159	65.9584
Total lipids in large VLDL || id:met-c-889	Inverse variance weighted	8	0.0731944	0.361618	0.839598	met-c-889	jOip5N	chronic_pancreatitis	0.00554864	8	18960	13.2174	47.9963
Total cholesterol in medium HDL || id:met-c-898	Inverse variance weighted	5	-0.410064	0.409706	0.316889	met-c-898	jOip5N	chronic_pancreatitis	0.00664314	5	21558	28.8261	75.7866
Total lipids in very large VLDL || id:met-c-949	Inverse variance weighted	5	0.287607	0.480698	0.549633	met-c-949	jOip5N	chronic_pancreatitis	0.0039856	5	19273	15.4195	48.4568
Cholesterol esters in medium HDL || id:met-c-899	Inverse variance weighted	5	-0.147255	0.410049	0.719508	met-c-899	jOip5N	chronic_pancreatitis	0.00632506	5	19271	24.5256	67.4141
Apolipoprotein A-I || id:met-c-842	Inverse variance weighted	9	-0.0658666	0.267702	0.805648	met-c-842	jOip5N	chronic_pancreatitis	0.0143259	9	20683	33.3848	84.0708
Lactate || id:met-c-894	Inverse variance weighted	2	0.397095	1.03423	0.701013	met-c-894	jOip5N	chronic_pancreatitis	0.00122802	2	24869	15.2868	31.8707
Omega-6 fatty acids || id:met-c-856	Inverse variance weighted	10	-0.0239224	0.260226	0.926754	met-c-856	jOip5N	chronic_pancreatitis	0.0124243	10	13506	16.9776	58.9925
Total cholesterol in LDL || id:met-c-895	Inverse variance weighted	21	-0.0367234	0.166111	0.825032	met-c-895	jOip5N	chronic_pancreatitis	0.0163578	21	21559	17.0551	91.4959
Triglycerides in chylomicrons and largest VLDL particles || id:met-c-960	Inverse variance weighted	8	0.276991	0.361793	0.443911	met-c-960	jOip5N	chronic_pancreatitis	0.00545579	8	21540	14.7641	49.6765
Concentration of small VLDL particles || id:met-c-930	Inverse variance weighted	14	0.403871	0.261013	0.121786	met-c-930	jOip5N	chronic_pancreatitis	0.013685	14	19273	19.086	61.2916
Pyruvate || id:met-c-920	Inverse variance weighted	2	0.732518	0.809476	0.365503	met-c-920	jOip5N	chronic_pancreatitis	0.00152593	2	23561	18.0014	55.3197
Total lipids in large HDL || id:met-c-877	Inverse variance weighted	8	-0.170456	0.216641	0.431391	met-c-877	jOip5N	chronic_pancreatitis	0.025585	8	19273	63.2264	155.543
Total phosphoglycerides || id:met-c-937	Inverse variance weighted	8	0.151449	0.289698	0.601127	met-c-937	jOip5N	chronic_pancreatitis	0.0148128	8	13519	25.3913	67.5747
Free cholesterol in IDL || id:met-c-868	Inverse variance weighted	15	-0.00729821	0.182837	0.96816	met-c-868	jOip5N	chronic_pancreatitis	0.0165961	15	21559	24.2376	104.914
22:6, docosahexaenoic acid || id:met-c-852	Inverse variance weighted	5	-0.366915	0.419274	0.381508	met-c-852	jOip5N	chronic_pancreatitis	0.00586575	5	13499	15.9227	49.9839
Free cholesterol to esterified cholesterol ratio || id:met-c-853	Inverse variance weighted	13	0.0396372	0.203785	0.84578	met-c-853	jOip5N	chronic_pancreatitis	0.0140966	13	13497	14.8294	72.6345
Mean diameter for LDL particles || id:met-c-896	Inverse variance weighted	8	0.0917297	0.297252	0.757632	met-c-896	jOip5N	chronic_pancreatitis	0.0129517	8	19273	31.5969	81.9822
Valine || id:met-c-940	Inverse variance weighted	4	0.377742	0.487717	0.438629	met-c-940	jOip5N	chronic_pancreatitis	0.00554412	4	24899	34.6962	78.124
Serum total cholesterol || id:met-c-933	Inverse variance weighted	20	-0.000112686	0.211777	0.999575	met-c-933	jOip5N	chronic_pancreatitis	0.0139108	20	21491	15.144	64.6034
Citrate || id:met-c-849	Inverse variance weighted	3	-0.543613	0.582311	0.350539	met-c-849	jOip5N	chronic_pancreatitis	0.00419126	3	24767	34.7417	72.2801
Omega-3 fatty acids || id:met-c-855	Inverse variance weighted	6	-0.16006	0.350287	0.647715	met-c-855	jOip5N	chronic_pancreatitis	0.0102369	6	13544	23.335	62.0575
Concentration of chylomicrons and largest VLDL particles || id:met-c-958	Inverse variance weighted	5	0.356206	0.467365	0.445966	met-c-958	jOip5N	chronic_pancreatitis	0.003537	5	18960	13.4556	46.1892
Average number of methylene groups in a fatty acid chain || id:met-c-848	Inverse variance weighted	4	0.549398	0.30818	0.0746322	met-c-848	jOip5N	chronic_pancreatitis	0.0134357	4	19017	64.7295	141.412
Total fatty acids || id:met-c-936	Inverse variance weighted	10	0.22668	0.285519	0.427241	met-c-936	jOip5N	chronic_pancreatitis	0.0145749	10	13505	19.9582	55.209
Free cholesterol in very large HDL || id:met-c-944	Inverse variance weighted	12	0.0668992	0.241782	0.782016	met-c-944	jOip5N	chronic_pancreatitis	0.0228399	12	21542	41.9345	105.247
Phospholipids in IDL || id:met-c-871	Inverse variance weighted	18	0.0677324	0.184944	0.714192	met-c-871	jOip5N	chronic_pancreatitis	0.0157441	18	21559	19.1418	89.1914
Average number of double bonds in a fatty acid chain || id:met-c-851	Inverse variance weighted	5	-0.325397	0.255352	0.202555	met-c-851	jOip5N	chronic_pancreatitis	0.0227343	5	15725	73.1349	141.611
Phospholipids in large LDL || id:met-c-885	Inverse variance weighted	18	-0.0261099	0.177184	0.882848	met-c-885	jOip5N	chronic_pancreatitis	0.0141353	18	21550	17.1506	95.0624
Serum total triglycerides || id:met-c-934	Inverse variance weighted	11	0.325659	0.296231	0.271618	met-c-934	jOip5N	chronic_pancreatitis	0.0109328	11	21545	21.6381	65.7398
Triglycerides in very large HDL || id:met-c-948	Inverse variance weighted	14	0.148552	0.238253	0.532951	met-c-948	jOip5N	chronic_pancreatitis	0.0392985	14	21536	62.8814	152.693
Albumin || id:met-c-841	Inverse variance weighted	2	0.415166	0.84629	0.623729	met-c-841	jOip5N	chronic_pancreatitis	0.00040396	2	18956	3.82968	53.5136
Free cholesterol in medium VLDL || id:met-c-911	Inverse variance weighted	11	0.707579	0.294317	0.0162108	met-c-911	jOip5N	chronic_pancreatitis	0.011183	11	21240	21.8251	62.801
Ratio of bisallylic groups to double bonds || id:met-c-844	Inverse variance weighted	4	-0.152532	0.202332	0.450926	met-c-844	jOip5N	chronic_pancreatitis	0.0374034	4	13524	131.326	274.826
Total cholesterol in medium LDL || id:met-c-904	Inverse variance weighted	20	0.00626723	0.172187	0.970965	met-c-904	jOip5N	chronic_pancreatitis	0.01542	20	21559	16.8658	90.0513

## Sheet: ivw_AP_FinnGen R5
exposure	method	nsnp	b	se	pval	id.exposure	id.outcome	outcome	R2	nsnps	samplesize	F	meanF
Phenylalanine || id:met-c-919	Inverse variance weighted	3	-0.112201	0.201857	0.578318	met-c-919	jOip5N	acute_pancreatitis_R5	0.00240153	3	21467	17.2227	49.6525
Phospholipids in small VLDL || id:met-c-931	Inverse variance weighted	12	-0.0928952	0.0898608	0.301245	met-c-931	jOip5N	acute_pancreatitis_R5	0.0124179	12	21551	22.5683	69.6035
Other polyunsaturated fatty acids than 18:2 || id:met-c-917	Inverse variance weighted	10	-0.101877	0.07959	0.200538	met-c-917	jOip5N	acute_pancreatitis_R5	0.047216	10	13549	67.0887	142.622
Phospholipids in very small VLDL || id:met-c-955	Inverse variance weighted	17	-0.108483	0.123537	0.379867	met-c-955	jOip5N	acute_pancreatitis_R5	0.0190014	17	19273	21.9387	82.5111
Concentration of very small VLDL particles || id:met-c-954	Inverse variance weighted	17	0.0101237	0.0724069	0.888805	met-c-954	jOip5N	acute_pancreatitis_R5	0.0209017	17	19273	24.1797	69.0702
Triglycerides in medium VLDL || id:met-c-915	Inverse variance weighted	9	0.0329752	0.123709	0.789812	met-c-915	jOip5N	acute_pancreatitis_R5	0.00623741	9	21241	14.8064	46.092
Concentration of large VLDL particles || id:met-c-890	Inverse variance weighted	7	-0.0426456	0.133568	0.749514	met-c-890	jOip5N	acute_pancreatitis_R5	0.00610919	7	18960	16.6419	50.7572
Histidine || id:met-c-866	Inverse variance weighted	4	0.032956	0.214358	0.877813	met-c-866	jOip5N	acute_pancreatitis_R5	0.00424542	4	19242	20.5044	51.1954
Concentration of IDL particles || id:met-c-870	Inverse variance weighted	16	-0.143912	0.122082	0.238471	met-c-870	jOip5N	acute_pancreatitis_R5	0.0171417	16	19273	20.9898	96.2313
Phospholipids in very large VLDL || id:met-c-951	Inverse variance weighted	7	0.0142442	0.137134	0.917272	met-c-951	jOip5N	acute_pancreatitis_R5	0.00522838	7	21237	15.9395	51.1882
Phospholipids in very large HDL || id:met-c-947	Inverse variance weighted	13	0.0256773	0.0723116	0.722521	met-c-947	jOip5N	acute_pancreatitis_R5	0.0335929	13	19273	51.4965	122.938
Glycoproteins || id:met-c-862	Inverse variance weighted	10	-0.0976521	0.0510773	0.0558956	met-c-862	jOip5N	acute_pancreatitis_R5	0.0527082	10	18733	104.171	251.017
Total cholesterol in large VLDL || id:met-c-886	Inverse variance weighted	7	-0.0568316	0.1298	0.661503	met-c-886	jOip5N	acute_pancreatitis_R5	0.00619909	7	21235	18.9156	55.8539
Sphingomyelins || id:met-c-935	Inverse variance weighted	8	0.0382141	0.103569	0.712148	met-c-935	jOip5N	acute_pancreatitis_R5	0.00653103	8	13476	11.0664	54.4101
Mono-unsaturated fatty acids || id:met-c-916	Inverse variance weighted	5	0.0586481	0.146414	0.688742	met-c-916	jOip5N	acute_pancreatitis_R5	0.00725028	5	13535	19.7611	56.061
Total lipids in IDL || id:met-c-869	Inverse variance weighted	18	-0.147958	0.110355	0.180004	met-c-869	jOip5N	acute_pancreatitis_R5	0.0187946	18	19273	20.4891	92.0016
Glutamine || id:met-c-860	Inverse variance weighted	5	0.0626626	0.138915	0.651926	met-c-860	jOip5N	acute_pancreatitis_R5	0.00574899	5	24460	28.2797	91.4816
Free cholesterol in large LDL || id:met-c-882	Inverse variance weighted	17	-0.232015	0.0979724	0.0178766	met-c-882	jOip5N	acute_pancreatitis_R5	0.0159705	17	21555	20.5611	108.643
Free cholesterol in small VLDL || id:met-c-928	Inverse variance weighted	13	-0.109035	0.0858359	0.203988	met-c-928	jOip5N	acute_pancreatitis_R5	0.0123769	13	21559	20.7693	69.4677
Glycoprotein acetyls || id:met-c-863	Inverse variance weighted	6	-0.204625	0.125823	0.103888	met-c-863	jOip5N	acute_pancreatitis_R5	0.0043568	6	19270	14.0487	62.718
Phospholipids in medium LDL || id:met-c-908	Inverse variance weighted	17	-0.241486	0.0974138	0.0131762	met-c-908	jOip5N	acute_pancreatitis_R5	0.0124368	17	21558	15.9566	90.1753
Creatinine || id:met-c-850	Inverse variance weighted	4	-0.00711226	0.193395	0.970664	met-c-850	jOip5N	acute_pancreatitis_R5	0.00293729	4	24805	18.2648	48.5862
Free cholesterol in medium HDL || id:met-c-900	Inverse variance weighted	4	-0.00702441	0.146628	0.961791	met-c-900	jOip5N	acute_pancreatitis_R5	0.00603717	4	21555	32.7228	85.8342
Concentration of medium HDL particles || id:met-c-902	Inverse variance weighted	3	0.160445	0.274583	0.559004	met-c-902	jOip5N	acute_pancreatitis_R5	0.00340839	3	19269	21.9624	65.4238
Free cholesterol in large HDL || id:met-c-876	Inverse variance weighted	11	0.0169567	0.0925769	0.85467	met-c-876	jOip5N	acute_pancreatitis_R5	0.0195045	11	21558	38.964	109.245
Total lipids in small LDL || id:met-c-925	Inverse variance weighted	18	-0.247162	0.100838	0.0142429	met-c-925	jOip5N	acute_pancreatitis_R5	0.0145436	18	19273	15.7864	81.0071
Concentration of large LDL particles || id:met-c-884	Inverse variance weighted	21	-0.194208	0.0921766	0.0351252	met-c-884	jOip5N	acute_pancreatitis_R5	0.0184674	21	19273	17.2479	89.1146
Glucose || id:met-c-859	Inverse variance weighted	3	0.0420141	0.198389	0.832282	met-c-859	jOip5N	acute_pancreatitis_R5	0.00455641	3	24676	37.6434	83.0807
Total cholesterol in HDL || id:met-c-864	Inverse variance weighted	10	-0.0604542	0.136134	0.656986	met-c-864	jOip5N	acute_pancreatitis_R5	0.0158663	10	21555	34.7334	95.4579
Cholesterol esters in medium VLDL || id:met-c-910	Inverse variance weighted	11	-0.123583	0.0935107	0.186303	met-c-910	jOip5N	acute_pancreatitis_R5	0.0115277	11	19273	20.4204	64.7513
Triglycerides in small HDL || id:met-c-923	Inverse variance weighted	9	-0.108702	0.109947	0.322822	met-c-923	jOip5N	acute_pancreatitis_R5	0.00885229	9	21558	21.3836	61.492
Concentration of large HDL particles || id:met-c-878	Inverse variance weighted	7	0.0910597	0.090075	0.312049	met-c-878	jOip5N	acute_pancreatitis_R5	0.0250708	7	19273	70.7727	171.328
Phospholipids in chylomicrons and largest VLDL particles || id:met-c-959	Inverse variance weighted	5	-0.0258121	0.163845	0.87482	met-c-959	jOip5N	acute_pancreatitis_R5	0.00376852	5	21542	16.2932	50.3829
Free cholesterol || id:met-c-858	Inverse variance weighted	14	-0.0228745	0.0780258	0.769395	met-c-858	jOip5N	acute_pancreatitis_R5	0.0170567	14	13497	16.7106	76.8178
Total lipids in chylomicrons and largest VLDL particles || id:met-c-957	Inverse variance weighted	6	-0.164567	0.159818	0.303145	met-c-957	jOip5N	acute_pancreatitis_R5	0.00459193	6	18960	14.5721	40.5387
Triglycerides in small VLDL || id:met-c-932	Inverse variance weighted	12	-0.0289089	0.09375	0.757807	met-c-932	jOip5N	acute_pancreatitis_R5	0.0106346	12	21558	19.2987	61.5887
Triglycerides in large VLDL || id:met-c-892	Inverse variance weighted	8	-0.0305526	0.122152	0.802496	met-c-892	jOip5N	acute_pancreatitis_R5	0.00593127	8	21239	15.834	54.0267
Total lipids in very large HDL || id:met-c-945	Inverse variance weighted	11	0.02054	0.0835763	0.805865	met-c-945	jOip5N	acute_pancreatitis_R5	0.0273631	11	19273	49.2608	120.329
Cholesterol esters in medium LDL || id:met-c-905	Inverse variance weighted	20	-0.208144	0.0877428	0.0176822	met-c-905	jOip5N	acute_pancreatitis_R5	0.0166394	20	19273	16.2881	89.4556
Concentration of very large HDL particles || id:met-c-946	Inverse variance weighted	10	-0.0179437	0.0836787	0.830207	met-c-946	jOip5N	acute_pancreatitis_R5	0.0215918	10	19273	42.5079	113.137
Phosphatidylcholine and other cholines || id:met-c-918	Inverse variance weighted	4	0.193026	0.107645	0.0729463	met-c-918	jOip5N	acute_pancreatitis_R5	0.0103218	4	13542	35.2957	93.6574
Total lipids in large LDL || id:met-c-883	Inverse variance weighted	21	-0.194498	0.0911962	0.0329457	met-c-883	jOip5N	acute_pancreatitis_R5	0.0186594	21	19273	17.4306	90.737
Total lipids in small VLDL || id:met-c-929	Inverse variance weighted	12	-0.133145	0.0884728	0.132344	met-c-929	jOip5N	acute_pancreatitis_R5	0.0127572	12	19273	20.74	66.9233
Triglycerides in very small VLDL || id:met-c-956	Inverse variance weighted	16	-0.0399091	0.0806152	0.62056	met-c-956	jOip5N	acute_pancreatitis_R5	0.0152771	16	19273	18.6713	59.9282
Concentration of medium VLDL particles || id:met-c-913	Inverse variance weighted	12	0.0209957	0.101169	0.835594	met-c-913	jOip5N	acute_pancreatitis_R5	0.00963086	12	19273	15.6079	51.6111
Concentration of small LDL particles || id:met-c-926	Inverse variance weighted	14	-0.301429	0.116543	0.00969784	met-c-926	jOip5N	acute_pancreatitis_R5	0.0114752	14	19273	15.9682	87.5039
Free cholesterol in large VLDL || id:met-c-888	Inverse variance weighted	8	0.0357715	0.125949	0.776399	met-c-888	jOip5N	acute_pancreatitis_R5	0.00593186	8	21238	15.8349	54.1869
Concentration of very large VLDL particles || id:met-c-950	Inverse variance weighted	5	-0.119423	0.159244	0.453291	met-c-950	jOip5N	acute_pancreatitis_R5	0.0042751	5	18960	16.2756	47.3476
Cholesterol esters in large HDL || id:met-c-875	Inverse variance weighted	9	-0.0549546	0.119829	0.646514	met-c-875	jOip5N	acute_pancreatitis_R5	0.020216	9	19272	44.1595	122.132
Mean diameter for HDL particles || id:met-c-865	Inverse variance weighted	8	0.0773238	0.0846523	0.361018	met-c-865	jOip5N	acute_pancreatitis_R5	0.0319416	8	19273	79.4531	190.523
Ratio of bisallylic groups to total fatty acids || id:met-c-845	Inverse variance weighted	6	-0.204811	0.0723559	0.00464606	met-c-845	jOip5N	acute_pancreatitis_R5	0.0348679	6	13171	79.2639	172.046
Alanine || id:met-c-840	Inverse variance weighted	6	-0.326464	0.150499	0.0300668	met-c-840	jOip5N	acute_pancreatitis_R5	0.00530622	6	24794	22.0378	56.9227
Phospholipids in medium VLDL || id:met-c-914	Inverse variance weighted	12	-0.0770611	0.100223	0.441953	met-c-914	jOip5N	acute_pancreatitis_R5	0.0104455	12	21240	18.6723	54.8112
Total lipids in small HDL || id:met-c-921	Inverse variance weighted	7	-0.0883749	0.198349	0.65592	met-c-921	jOip5N	acute_pancreatitis_R5	0.00874712	7	19273	24.2858	78.9876
Tyrosine || id:met-c-938	Inverse variance weighted	3	-0.0879893	0.215331	0.682815	met-c-938	jOip5N	acute_pancreatitis_R5	0.00336193	3	24923	28.0195	60.713
Phospholipids in medium HDL || id:met-c-903	Inverse variance weighted	5	0.0372931	0.149621	0.803168	met-c-903	jOip5N	acute_pancreatitis_R5	0.00466734	5	21554	20.2087	64.4182
Phospholipids in large VLDL || id:met-c-891	Inverse variance weighted	6	-0.108572	0.136146	0.425179	met-c-891	jOip5N	acute_pancreatitis_R5	0.00537532	6	21239	19.1243	60.1439
Total cholesterol in large HDL || id:met-c-874	Inverse variance weighted	11	-0.0256095	0.109485	0.815055	met-c-874	jOip5N	acute_pancreatitis_R5	0.0212893	11	21557	42.6051	115.918
Cholesterol esters in large VLDL || id:met-c-887	Inverse variance weighted	9	-0.0307716	0.117755	0.793847	met-c-887	jOip5N	acute_pancreatitis_R5	0.00675905	9	18960	14.3284	49.8572
Apolipoprotein B || id:met-c-843	Inverse variance weighted	17	-0.227704	0.120669	0.0591592	met-c-843	jOip5N	acute_pancreatitis_R5	0.0122312	17	20690	15.0573	72.0738
Triglycerides in very large VLDL || id:met-c-952	Inverse variance weighted	7	0.0175645	0.137382	0.898267	met-c-952	jOip5N	acute_pancreatitis_R5	0.00494959	7	21548	15.3064	49.5196
Phospholipids in large HDL || id:met-c-879	Inverse variance weighted	7	0.100642	0.0934979	0.281747	met-c-879	jOip5N	acute_pancreatitis_R5	0.0228774	7	19273	64.436	156.129
Total cholesterol in very large HDL || id:met-c-942	Inverse variance weighted	13	-0.0340608	0.0988458	0.730406	met-c-942	jOip5N	acute_pancreatitis_R5	0.0164758	13	21540	27.7383	77.1004
Cholesterol esters in very large HDL || id:met-c-943	Inverse variance weighted	13	-0.0486169	0.0926914	0.599929	met-c-943	jOip5N	acute_pancreatitis_R5	0.0167042	13	19273	25.1671	73.1751
Total cholesterol in IDL || id:met-c-867	Inverse variance weighted	17	-0.170261	0.106042	0.108361	met-c-867	jOip5N	acute_pancreatitis_R5	0.0180178	17	19273	20.7822	98.3513
Total lipids in medium VLDL || id:met-c-912	Inverse variance weighted	10	-0.0753229	0.106187	0.478111	met-c-912	jOip5N	acute_pancreatitis_R5	0.00866372	10	19273	16.8339	56.0561
Total lipids in very small VLDL || id:met-c-953	Inverse variance weighted	17	0.0155794	0.072758	0.830449	met-c-953	jOip5N	acute_pancreatitis_R5	0.0215975	17	19273	25.0023	69.6589
Cholesterol esters in large VLDL || id:met-c-881	Inverse variance weighted	21	-0.200958	0.0929682	0.0306506	met-c-881	jOip5N	acute_pancreatitis_R5	0.0183828	21	19273	17.1674	89.8021
Omega-7, omega-9 and saturated fatty acids || id:met-c-857	Inverse variance weighted	5	0.06244	0.140275	0.656229	met-c-857	jOip5N	acute_pancreatitis_R5	0.00904627	5	13506	24.6479	59.8067
Triglycerides in IDL || id:met-c-872	Inverse variance weighted	18	-0.016692	0.0709268	0.813944	met-c-872	jOip5N	acute_pancreatitis_R5	0.0198199	18	19273	21.6294	67.58
Average number of methylene groups per double bond || id:met-c-847	Inverse variance weighted	5	0.270839	0.0888631	0.00230504	met-c-847	jOip5N	acute_pancreatitis_R5	0.0272539	5	13531	75.7873	168.296
Total cholesterol in medium VLDL || id:met-c-909	Inverse variance weighted	13	-0.0582279	0.0898597	0.516994	met-c-909	jOip5N	acute_pancreatitis_R5	0.0126972	13	21551	21.3059	63.5299
Total cholesterol in large LDL || id:met-c-880	Inverse variance weighted	20	-0.198203	0.0934351	0.0338978	met-c-880	jOip5N	acute_pancreatitis_R5	0.0163013	20	21552	17.84	95.981
18:2, linoleic acid (LA) || id:met-c-893	Inverse variance weighted	12	0.0499364	0.118723	0.674038	met-c-893	jOip5N	acute_pancreatitis_R5	0.0150305	12	13527	17.1851	58.951
Concentration of medium LDL particles || id:met-c-907	Inverse variance weighted	20	-0.214593	0.0901153	0.0172509	met-c-907	jOip5N	acute_pancreatitis_R5	0.0163337	20	19273	15.9839	86.4484
Total cholesterol in small LDL || id:met-c-924	Inverse variance weighted	14	-0.191556	0.0654411	0.00342073	met-c-924	jOip5N	acute_pancreatitis_R5	0.0103244	14	21556	16.0512	98.618
Concentration of small HDL particles || id:met-c-922	Inverse variance weighted	5	0.0423781	0.204405	0.835756	met-c-922	jOip5N	acute_pancreatitis_R5	0.0089463	5	19273	34.7849	98.0782
Total lipids in medium LDL || id:met-c-906	Inverse variance weighted	20	-0.21407	0.0889962	0.0161555	met-c-906	jOip5N	acute_pancreatitis_R5	0.016566	20	19273	16.215	88.2812
Mean diameter for VLDL particles || id:met-c-941	Inverse variance weighted	11	0.0326206	0.143743	0.820472	met-c-941	jOip5N	acute_pancreatitis_R5	0.00849109	11	19273	14.9952	58.9062
Leucine || id:met-c-897	Inverse variance weighted	3	0.205104	0.356919	0.565527	met-c-897	jOip5N	acute_pancreatitis_R5	0.00408415	3	24725	33.7928	74.6796
Total cholesterol in small VLDL || id:met-c-927	Inverse variance weighted	15	-0.132388	0.0825233	0.108659	met-c-927	jOip5N	acute_pancreatitis_R5	0.0109806	15	21557	15.9439	63.2228
Total lipids in medium HDL || id:met-c-901	Inverse variance weighted	3	0.140415	0.2588	0.587431	met-c-901	jOip5N	acute_pancreatitis_R5	0.00402604	3	19269	25.9584	74.9754
Total lipids in large VLDL || id:met-c-889	Inverse variance weighted	7	-0.0664362	0.135649	0.624299	met-c-889	jOip5N	acute_pancreatitis_R5	0.00468886	7	18960	12.7546	46.7975
Total cholesterol in medium HDL || id:met-c-898	Inverse variance weighted	5	0.0730874	0.156221	0.639895	met-c-898	jOip5N	acute_pancreatitis_R5	0.00664314	5	21558	28.8261	75.7866
Total lipids in very large VLDL || id:met-c-949	Inverse variance weighted	5	-0.12274	0.163986	0.454173	met-c-949	jOip5N	acute_pancreatitis_R5	0.0039856	5	19273	15.4195	48.4568
Cholesterol esters in medium HDL || id:met-c-899	Inverse variance weighted	5	0.200759	0.19262	0.297292	met-c-899	jOip5N	acute_pancreatitis_R5	0.00632506	5	19271	24.5256	67.4141
Apolipoprotein A-I || id:met-c-842	Inverse variance weighted	8	-0.0760509	0.151697	0.616135	met-c-842	jOip5N	acute_pancreatitis_R5	0.013477	8	20683	35.3038	87.3614
Lactate || id:met-c-894	Inverse variance weighted	2	-0.508904	0.35601	0.15287	met-c-894	jOip5N	acute_pancreatitis_R5	0.00122802	2	24869	15.2868	31.8707
Omega-6 fatty acids || id:met-c-856	Inverse variance weighted	10	0.00176566	0.120419	0.988301	met-c-856	jOip5N	acute_pancreatitis_R5	0.0115876	10	13506	15.8207	58.7094
Total cholesterol in LDL || id:met-c-895	Inverse variance weighted	21	-0.195026	0.0900428	0.0303165	met-c-895	jOip5N	acute_pancreatitis_R5	0.0165101	21	21559	17.2166	94.1806
Triglycerides in chylomicrons and largest VLDL particles || id:met-c-960	Inverse variance weighted	7	0.0336411	0.136013	0.804647	met-c-960	jOip5N	acute_pancreatitis_R5	0.00488617	7	21540	15.1037	52.2568
Concentration of small VLDL particles || id:met-c-930	Inverse variance weighted	14	-0.124947	0.0852082	0.142547	met-c-930	jOip5N	acute_pancreatitis_R5	0.013685	14	19273	19.086	61.2916
Pyruvate || id:met-c-920	Inverse variance weighted	2	-0.369851	0.25655	0.149406	met-c-920	jOip5N	acute_pancreatitis_R5	0.00152593	2	23561	18.0014	55.3197
Total lipids in large HDL || id:met-c-877	Inverse variance weighted	7	0.0897569	0.0906726	0.322223	met-c-877	jOip5N	acute_pancreatitis_R5	0.0248312	7	19273	70.0792	170.078
Total phosphoglycerides || id:met-c-937	Inverse variance weighted	7	0.0867152	0.119138	0.466701	met-c-937	jOip5N	acute_pancreatitis_R5	0.0130852	7	13519	25.5912	68.3723
Free cholesterol in IDL || id:met-c-868	Inverse variance weighted	15	-0.147804	0.11744	0.208195	met-c-868	jOip5N	acute_pancreatitis_R5	0.0167395	15	21559	24.4506	108.421
22:6, docosahexaenoic acid || id:met-c-852	Inverse variance weighted	4	-0.147322	0.250241	0.556048	met-c-852	jOip5N	acute_pancreatitis_R5	0.0055019	4	13499	18.6633	52.9881
Free cholesterol to esterified cholesterol ratio || id:met-c-853	Inverse variance weighted	14	-0.115318	0.0907666	0.203911	met-c-853	jOip5N	acute_pancreatitis_R5	0.0143343	14	13497	14.0047	71.7255
Mean diameter for LDL particles || id:met-c-896	Inverse variance weighted	8	-0.0227171	0.173508	0.895832	met-c-896	jOip5N	acute_pancreatitis_R5	0.0129517	8	19273	31.5969	81.9822
Valine || id:met-c-940	Inverse variance weighted	3	0.385108	0.193434	0.0464924	met-c-940	jOip5N	acute_pancreatitis_R5	0.00491671	3	24899	41.0021	91.2982
Serum total cholesterol || id:met-c-933	Inverse variance weighted	21	-0.213833	0.103014	0.0379158	met-c-933	jOip5N	acute_pancreatitis_R5	0.0140954	21	21491	14.6163	65.1456
Citrate || id:met-c-849	Inverse variance weighted	4	-0.148113	0.16082	0.357059	met-c-849	jOip5N	acute_pancreatitis_R5	0.00612328	4	24769	38.1428	78.1911
Omega-3 fatty acids || id:met-c-855	Inverse variance weighted	5	-0.172486	0.199309	0.386808	met-c-855	jOip5N	acute_pancreatitis_R5	0.00976595	5	13544	26.7031	64.5882
Concentration of chylomicrons and largest VLDL particles || id:met-c-958	Inverse variance weighted	5	0.181655	0.268188	0.498189	met-c-958	jOip5N	acute_pancreatitis_R5	0.003537	5	18960	13.4556	46.1892
Average number of methylene groups in a fatty acid chain || id:met-c-848	Inverse variance weighted	4	0.315309	0.130718	0.0158594	met-c-848	jOip5N	acute_pancreatitis_R5	0.0134357	4	19017	64.7295	141.412
Total fatty acids || id:met-c-936	Inverse variance weighted	10	0.0489047	0.113011	0.665202	met-c-936	jOip5N	acute_pancreatitis_R5	0.0145749	10	13505	19.9582	55.209
Free cholesterol in very large HDL || id:met-c-944	Inverse variance weighted	11	0.0657535	0.0767089	0.391345	met-c-944	jOip5N	acute_pancreatitis_R5	0.0223372	11	21542	44.7189	111.09
Phospholipids in IDL || id:met-c-871	Inverse variance weighted	19	-0.149926	0.105555	0.155504	met-c-871	jOip5N	acute_pancreatitis_R5	0.017015	19	21559	19.6226	89.31
Average number of double bonds in a fatty acid chain || id:met-c-851	Inverse variance weighted	5	-0.314398	0.106053	0.00303145	met-c-851	jOip5N	acute_pancreatitis_R5	0.0227343	5	15725	73.1349	141.611
Phospholipids in large LDL || id:met-c-885	Inverse variance weighted	20	-0.195312	0.0962633	0.0424649	met-c-885	jOip5N	acute_pancreatitis_R5	0.0153545	20	21550	16.7861	92.1708
Serum total triglycerides || id:met-c-934	Inverse variance weighted	10	-0.141607	0.098237	0.149449	met-c-934	jOip5N	acute_pancreatitis_R5	0.0100499	10	21545	21.8612	67.4126
Triglycerides in very large HDL || id:met-c-948	Inverse variance weighted	14	0.0143262	0.0570847	0.801841	met-c-948	jOip5N	acute_pancreatitis_R5	0.0392985	14	21536	62.8814	152.693
Albumin || id:met-c-841	Inverse variance weighted	2	0.145976	0.230815	0.527101	met-c-841	jOip5N	acute_pancreatitis_R5	0.00040396	2	18956	3.82968	53.5136
Free cholesterol in medium VLDL || id:met-c-911	Inverse variance weighted	9	-0.0971732	0.110846	0.380677	met-c-911	jOip5N	acute_pancreatitis_R5	0.00949732	9	21240	22.6179	63.1323
Ratio of bisallylic groups to double bonds || id:met-c-844	Inverse variance weighted	4	-0.226542	0.066335	0.000637558	met-c-844	jOip5N	acute_pancreatitis_R5	0.0374034	4	13524	131.326	274.826
Total cholesterol in medium LDL || id:met-c-904	Inverse variance weighted	20	-0.227018	0.0921113	0.0137166	met-c-904	jOip5N	acute_pancreatitis_R5	0.0155729	20	21559	17.0357	92.9005

## Sheet: ivw_AP_alcohol_FinnGen R5
exposure	method	nsnp	b	se	pval	id.exposure	id.outcome	outcome	R2	nsnps	samplesize	F	meanF
Phenylalanine || id:met-c-919	Inverse variance weighted	3	-0.210058	0.509528	0.680149	met-c-919	jOip5N	alcoholic_acute_pancreatitis_R5	0.00240153	3	21467	17.2227	49.6525
Phospholipids in small VLDL || id:met-c-931	Inverse variance weighted	12	0.206832	0.226619	0.361409	met-c-931	jOip5N	alcoholic_acute_pancreatitis_R5	0.0124179	12	21551	22.5683	69.6035
Other polyunsaturated fatty acids than 18:2 || id:met-c-917	Inverse variance weighted	10	-0.0669582	0.173055	0.698816	met-c-917	jOip5N	alcoholic_acute_pancreatitis_R5	0.047216	10	13549	67.0887	142.622
Phospholipids in very small VLDL || id:met-c-955	Inverse variance weighted	17	-0.00961469	0.186688	0.958926	met-c-955	jOip5N	alcoholic_acute_pancreatitis_R5	0.0190014	17	19273	21.9387	82.5111
Concentration of very small VLDL particles || id:met-c-954	Inverse variance weighted	17	0.201666	0.199561	0.312234	met-c-954	jOip5N	alcoholic_acute_pancreatitis_R5	0.0209017	17	19273	24.1797	69.0702
Triglycerides in medium VLDL || id:met-c-915	Inverse variance weighted	9	0.362836	0.312884	0.246191	met-c-915	jOip5N	alcoholic_acute_pancreatitis_R5	0.00623741	9	21241	14.8064	46.092
Concentration of large VLDL particles || id:met-c-890	Inverse variance weighted	7	0.570049	0.350126	0.103498	met-c-890	jOip5N	alcoholic_acute_pancreatitis_R5	0.00610919	7	18960	16.6419	50.7572
Histidine || id:met-c-866	Inverse variance weighted	4	-0.169528	0.444487	0.702905	met-c-866	jOip5N	alcoholic_acute_pancreatitis_R5	0.00424542	4	19242	20.5044	51.1954
Concentration of IDL particles || id:met-c-870	Inverse variance weighted	16	-0.0295692	0.160319	0.853669	met-c-870	jOip5N	alcoholic_acute_pancreatitis_R5	0.0171417	16	19273	20.9898	96.2313
Phospholipids in very large VLDL || id:met-c-951	Inverse variance weighted	7	0.49083	0.357461	0.169721	met-c-951	jOip5N	alcoholic_acute_pancreatitis_R5	0.00522838	7	21237	15.9395	51.1882
Phospholipids in very large HDL || id:met-c-947	Inverse variance weighted	13	-0.13424	0.161499	0.405854	met-c-947	jOip5N	alcoholic_acute_pancreatitis_R5	0.0335929	13	19273	51.4965	122.938
Glycoproteins || id:met-c-862	Inverse variance weighted	10	0.0819989	0.154594	0.595825	met-c-862	jOip5N	alcoholic_acute_pancreatitis_R5	0.0527082	10	18733	104.171	251.017
Total cholesterol in large VLDL || id:met-c-886	Inverse variance weighted	7	0.252367	0.328127	0.441826	met-c-886	jOip5N	alcoholic_acute_pancreatitis_R5	0.00619909	7	21235	18.9156	55.8539
Sphingomyelins || id:met-c-935	Inverse variance weighted	8	0.115092	0.242052	0.634441	met-c-935	jOip5N	alcoholic_acute_pancreatitis_R5	0.00653103	8	13476	11.0664	54.4101
Mono-unsaturated fatty acids || id:met-c-916	Inverse variance weighted	5	0.153875	0.463401	0.739847	met-c-916	jOip5N	alcoholic_acute_pancreatitis_R5	0.00725028	5	13535	19.7611	56.061
Total lipids in IDL || id:met-c-869	Inverse variance weighted	18	-0.0488059	0.161977	0.763175	met-c-869	jOip5N	alcoholic_acute_pancreatitis_R5	0.0187946	18	19273	20.4891	92.0016
Glutamine || id:met-c-860	Inverse variance weighted	5	-0.172878	0.489027	0.723704	met-c-860	jOip5N	alcoholic_acute_pancreatitis_R5	0.00574899	5	24460	28.2797	91.4816
Free cholesterol in large LDL || id:met-c-882	Inverse variance weighted	17	-0.0291685	0.148663	0.844449	met-c-882	jOip5N	alcoholic_acute_pancreatitis_R5	0.0159705	17	21555	20.5611	108.643
Free cholesterol in small VLDL || id:met-c-928	Inverse variance weighted	13	0.177115	0.216435	0.413168	met-c-928	jOip5N	alcoholic_acute_pancreatitis_R5	0.0123769	13	21559	20.7693	69.4677
Glycoprotein acetyls || id:met-c-863	Inverse variance weighted	6	-0.0488736	0.317115	0.877515	met-c-863	jOip5N	alcoholic_acute_pancreatitis_R5	0.0043568	6	19270	14.0487	62.718
Phospholipids in medium LDL || id:met-c-908	Inverse variance weighted	17	-0.0579338	0.157733	0.713403	met-c-908	jOip5N	alcoholic_acute_pancreatitis_R5	0.0124368	17	21558	15.9566	90.1753
Creatinine || id:met-c-850	Inverse variance weighted	4	0.0689095	0.487286	0.887542	met-c-850	jOip5N	alcoholic_acute_pancreatitis_R5	0.00293729	4	24805	18.2648	48.5862
Free cholesterol in medium HDL || id:met-c-900	Inverse variance weighted	4	-0.156223	0.371004	0.673696	met-c-900	jOip5N	alcoholic_acute_pancreatitis_R5	0.00603717	4	21555	32.7228	85.8342
Concentration of medium HDL particles || id:met-c-902	Inverse variance weighted	3	-0.139363	0.472449	0.76801	met-c-902	jOip5N	alcoholic_acute_pancreatitis_R5	0.00340839	3	19269	21.9624	65.4238
Free cholesterol in large HDL || id:met-c-876	Inverse variance weighted	11	-0.234306	0.191349	0.220764	met-c-876	jOip5N	alcoholic_acute_pancreatitis_R5	0.0195045	11	21558	38.964	109.245
Total lipids in small LDL || id:met-c-925	Inverse variance weighted	18	-0.0521316	0.158748	0.742615	met-c-925	jOip5N	alcoholic_acute_pancreatitis_R5	0.0145436	18	19273	15.7864	81.0071
Concentration of large LDL particles || id:met-c-884	Inverse variance weighted	21	0.013216	0.140412	0.925011	met-c-884	jOip5N	alcoholic_acute_pancreatitis_R5	0.0184674	21	19273	17.2479	89.1146
Glucose || id:met-c-859	Inverse variance weighted	3	-0.283645	0.4379	0.517154	met-c-859	jOip5N	alcoholic_acute_pancreatitis_R5	0.00455641	3	24676	37.6434	83.0807
Total cholesterol in HDL || id:met-c-864	Inverse variance weighted	10	-0.121553	0.218784	0.578495	met-c-864	jOip5N	alcoholic_acute_pancreatitis_R5	0.0158663	10	21555	34.7334	95.4579
Cholesterol esters in medium VLDL || id:met-c-910	Inverse variance weighted	11	0.337825	0.236035	0.152358	met-c-910	jOip5N	alcoholic_acute_pancreatitis_R5	0.0115277	11	19273	20.4204	64.7513
Triglycerides in small HDL || id:met-c-923	Inverse variance weighted	9	0.267368	0.277187	0.334757	met-c-923	jOip5N	alcoholic_acute_pancreatitis_R5	0.00885229	9	21558	21.3836	61.492
Concentration of large HDL particles || id:met-c-878	Inverse variance weighted	7	-0.148179	0.229112	0.517792	met-c-878	jOip5N	alcoholic_acute_pancreatitis_R5	0.0250708	7	19273	70.7727	171.328
Phospholipids in chylomicrons and largest VLDL particles || id:met-c-959	Inverse variance weighted	5	0.493598	0.498857	0.322439	met-c-959	jOip5N	alcoholic_acute_pancreatitis_R5	0.00376852	5	21542	16.2932	50.3829
Free cholesterol || id:met-c-858	Inverse variance weighted	14	0.00840739	0.160117	0.958124	met-c-858	jOip5N	alcoholic_acute_pancreatitis_R5	0.0170567	14	13497	16.7106	76.8178
Total lipids in chylomicrons and largest VLDL particles || id:met-c-957	Inverse variance weighted	6	0.227061	0.403959	0.574055	met-c-957	jOip5N	alcoholic_acute_pancreatitis_R5	0.00459193	6	18960	14.5721	40.5387
Triglycerides in small VLDL || id:met-c-932	Inverse variance weighted	12	0.445004	0.236947	0.0603708	met-c-932	jOip5N	alcoholic_acute_pancreatitis_R5	0.0106346	12	21558	19.2987	61.5887
Triglycerides in large VLDL || id:met-c-892	Inverse variance weighted	8	0.490217	0.360827	0.174276	met-c-892	jOip5N	alcoholic_acute_pancreatitis_R5	0.00593127	8	21239	15.834	54.0267
Total lipids in very large HDL || id:met-c-945	Inverse variance weighted	11	-0.115291	0.17803	0.517248	met-c-945	jOip5N	alcoholic_acute_pancreatitis_R5	0.0273631	11	19273	49.2608	120.329
Cholesterol esters in medium LDL || id:met-c-905	Inverse variance weighted	20	-0.0642455	0.143417	0.654179	met-c-905	jOip5N	alcoholic_acute_pancreatitis_R5	0.0166394	20	19273	16.2881	89.4556
Concentration of very large HDL particles || id:met-c-946	Inverse variance weighted	10	-0.285446	0.181152	0.115089	met-c-946	jOip5N	alcoholic_acute_pancreatitis_R5	0.0215918	10	19273	42.5079	113.137
Phosphatidylcholine and other cholines || id:met-c-918	Inverse variance weighted	4	0.0649953	0.368219	0.859891	met-c-918	jOip5N	alcoholic_acute_pancreatitis_R5	0.0103218	4	13542	35.2957	93.6574
Total lipids in large LDL || id:met-c-883	Inverse variance weighted	21	0.011072	0.139238	0.936621	met-c-883	jOip5N	alcoholic_acute_pancreatitis_R5	0.0186594	21	19273	17.4306	90.737
Total lipids in small VLDL || id:met-c-929	Inverse variance weighted	12	0.238302	0.223265	0.285813	met-c-929	jOip5N	alcoholic_acute_pancreatitis_R5	0.0127572	12	19273	20.74	66.9233
Triglycerides in very small VLDL || id:met-c-956	Inverse variance weighted	16	0.00705063	0.203552	0.972368	met-c-956	jOip5N	alcoholic_acute_pancreatitis_R5	0.0152771	16	19273	18.6713	59.9282
Concentration of medium VLDL particles || id:met-c-913	Inverse variance weighted	12	0.505902	0.255811	0.0479699	met-c-913	jOip5N	alcoholic_acute_pancreatitis_R5	0.00963086	12	19273	15.6079	51.6111
Concentration of small LDL particles || id:met-c-926	Inverse variance weighted	14	0.0285893	0.171897	0.867908	met-c-926	jOip5N	alcoholic_acute_pancreatitis_R5	0.0114752	14	19273	15.9682	87.5039
Free cholesterol in large VLDL || id:met-c-888	Inverse variance weighted	8	0.531389	0.323905	0.100887	met-c-888	jOip5N	alcoholic_acute_pancreatitis_R5	0.00593186	8	21238	15.8349	54.1869
Concentration of very large VLDL particles || id:met-c-950	Inverse variance weighted	5	0.210287	0.402376	0.601243	met-c-950	jOip5N	alcoholic_acute_pancreatitis_R5	0.0042751	5	18960	16.2756	47.3476
Cholesterol esters in large HDL || id:met-c-875	Inverse variance weighted	9	-0.253598	0.191263	0.18487	met-c-875	jOip5N	alcoholic_acute_pancreatitis_R5	0.020216	9	19272	44.1595	122.132
Mean diameter for HDL particles || id:met-c-865	Inverse variance weighted	8	-0.169607	0.185254	0.359909	met-c-865	jOip5N	alcoholic_acute_pancreatitis_R5	0.0319416	8	19273	79.4531	190.523
Ratio of bisallylic groups to total fatty acids || id:met-c-845	Inverse variance weighted	6	-0.00490248	0.188968	0.979302	met-c-845	jOip5N	alcoholic_acute_pancreatitis_R5	0.0348679	6	13171	79.2639	172.046
Alanine || id:met-c-840	Inverse variance weighted	6	-0.439756	0.379637	0.246717	met-c-840	jOip5N	alcoholic_acute_pancreatitis_R5	0.00530622	6	24794	22.0378	56.9227
Phospholipids in medium VLDL || id:met-c-914	Inverse variance weighted	12	0.398791	0.25331	0.115414	met-c-914	jOip5N	alcoholic_acute_pancreatitis_R5	0.0104455	12	21240	18.6723	54.8112
Total lipids in small HDL || id:met-c-921	Inverse variance weighted	7	0.383494	0.27441	0.162256	met-c-921	jOip5N	alcoholic_acute_pancreatitis_R5	0.00874712	7	19273	24.2858	78.9876
Tyrosine || id:met-c-938	Inverse variance weighted	3	0.470357	0.545427	0.388487	met-c-938	jOip5N	alcoholic_acute_pancreatitis_R5	0.00336193	3	24923	28.0195	60.713
Phospholipids in medium HDL || id:met-c-903	Inverse variance weighted	5	0.0183804	0.38556	0.961978	met-c-903	jOip5N	alcoholic_acute_pancreatitis_R5	0.00466734	5	21554	20.2087	64.4182
Phospholipids in large VLDL || id:met-c-891	Inverse variance weighted	6	0.149695	0.344148	0.663583	met-c-891	jOip5N	alcoholic_acute_pancreatitis_R5	0.00537532	6	21239	19.1243	60.1439
Total cholesterol in large HDL || id:met-c-874	Inverse variance weighted	11	-0.220489	0.185837	0.23544	met-c-874	jOip5N	alcoholic_acute_pancreatitis_R5	0.0212893	11	21557	42.6051	115.918
Cholesterol esters in large VLDL || id:met-c-887	Inverse variance weighted	9	0.404585	0.29787	0.174381	met-c-887	jOip5N	alcoholic_acute_pancreatitis_R5	0.00675905	9	18960	14.3284	49.8572
Apolipoprotein B || id:met-c-843	Inverse variance weighted	17	0.10464	0.194653	0.590873	met-c-843	jOip5N	alcoholic_acute_pancreatitis_R5	0.0122312	17	20690	15.0573	72.0738
Triglycerides in very large VLDL || id:met-c-952	Inverse variance weighted	7	0.665575	0.436616	0.12741	met-c-952	jOip5N	alcoholic_acute_pancreatitis_R5	0.00494959	7	21548	15.3064	49.5196
Phospholipids in large HDL || id:met-c-879	Inverse variance weighted	7	-0.146036	0.24109	0.544693	met-c-879	jOip5N	alcoholic_acute_pancreatitis_R5	0.0228774	7	19273	64.436	156.129
Total cholesterol in very large HDL || id:met-c-942	Inverse variance weighted	13	-0.220243	0.203791	0.279818	met-c-942	jOip5N	alcoholic_acute_pancreatitis_R5	0.0164758	13	21540	27.7383	77.1004
Cholesterol esters in very large HDL || id:met-c-943	Inverse variance weighted	13	-0.225627	0.201339	0.262445	met-c-943	jOip5N	alcoholic_acute_pancreatitis_R5	0.0167042	13	19273	25.1671	73.1751
Total cholesterol in IDL || id:met-c-867	Inverse variance weighted	17	-0.0439343	0.163386	0.788008	met-c-867	jOip5N	alcoholic_acute_pancreatitis_R5	0.0180178	17	19273	20.7822	98.3513
Total lipids in medium VLDL || id:met-c-912	Inverse variance weighted	10	0.364673	0.268591	0.17455	met-c-912	jOip5N	alcoholic_acute_pancreatitis_R5	0.00866372	10	19273	16.8339	56.0561
Total lipids in very small VLDL || id:met-c-953	Inverse variance weighted	17	0.208908	0.201743	0.300427	met-c-953	jOip5N	alcoholic_acute_pancreatitis_R5	0.0215975	17	19273	25.0023	69.6589
Cholesterol esters in large VLDL || id:met-c-881	Inverse variance weighted	21	-0.00178876	0.140233	0.989823	met-c-881	jOip5N	alcoholic_acute_pancreatitis_R5	0.0183828	21	19273	17.1674	89.8021
Omega-7, omega-9 and saturated fatty acids || id:met-c-857	Inverse variance weighted	5	-0.000131038	0.402261	0.99974	met-c-857	jOip5N	alcoholic_acute_pancreatitis_R5	0.00904627	5	13506	24.6479	59.8067
Triglycerides in IDL || id:met-c-872	Inverse variance weighted	18	0.00459439	0.17892	0.979514	met-c-872	jOip5N	alcoholic_acute_pancreatitis_R5	0.0198199	18	19273	21.6294	67.58
Average number of methylene groups per double bond || id:met-c-847	Inverse variance weighted	5	-0.0394799	0.190928	0.836182	met-c-847	jOip5N	alcoholic_acute_pancreatitis_R5	0.0272539	5	13531	75.7873	168.296
Total cholesterol in medium VLDL || id:met-c-909	Inverse variance weighted	13	0.306653	0.227093	0.176906	met-c-909	jOip5N	alcoholic_acute_pancreatitis_R5	0.0126972	13	21551	21.3059	63.5299
Total cholesterol in large LDL || id:met-c-880	Inverse variance weighted	20	-0.0263441	0.141909	0.852727	met-c-880	jOip5N	alcoholic_acute_pancreatitis_R5	0.0163013	20	21552	17.84	95.981
18:2, linoleic acid (LA) || id:met-c-893	Inverse variance weighted	12	-0.0495964	0.203978	0.807892	met-c-893	jOip5N	alcoholic_acute_pancreatitis_R5	0.0150305	12	13527	17.1851	58.951
Concentration of medium LDL particles || id:met-c-907	Inverse variance weighted	20	-0.0500065	0.14572	0.731473	met-c-907	jOip5N	alcoholic_acute_pancreatitis_R5	0.0163337	20	19273	15.9839	86.4484
Total cholesterol in small LDL || id:met-c-924	Inverse variance weighted	14	-0.0433571	0.165107	0.792858	met-c-924	jOip5N	alcoholic_acute_pancreatitis_R5	0.0103244	14	21556	16.0512	98.618
Concentration of small HDL particles || id:met-c-922	Inverse variance weighted	5	0.457792	0.298506	0.125125	met-c-922	jOip5N	alcoholic_acute_pancreatitis_R5	0.0089463	5	19273	34.7849	98.0782
Total lipids in medium LDL || id:met-c-906	Inverse variance weighted	20	-0.0507148	0.144275	0.725202	met-c-906	jOip5N	alcoholic_acute_pancreatitis_R5	0.016566	20	19273	16.215	88.2812
Mean diameter for VLDL particles || id:met-c-941	Inverse variance weighted	11	0.430095	0.251968	0.0878319	met-c-941	jOip5N	alcoholic_acute_pancreatitis_R5	0.00849109	11	19273	14.9952	58.9062
Leucine || id:met-c-897	Inverse variance weighted	3	-0.491603	0.480465	0.306222	met-c-897	jOip5N	alcoholic_acute_pancreatitis_R5	0.00408415	3	24725	33.7928	74.6796
Total cholesterol in small VLDL || id:met-c-927	Inverse variance weighted	15	0.0900016	0.207767	0.664881	met-c-927	jOip5N	alcoholic_acute_pancreatitis_R5	0.0109806	15	21557	15.9439	63.2228
Total lipids in medium HDL || id:met-c-901	Inverse variance weighted	3	-0.157339	0.440769	0.721118	met-c-901	jOip5N	alcoholic_acute_pancreatitis_R5	0.00402604	3	19269	25.9584	74.9754
Total lipids in large VLDL || id:met-c-889	Inverse variance weighted	7	0.406141	0.343323	0.236821	met-c-889	jOip5N	alcoholic_acute_pancreatitis_R5	0.00468886	7	18960	12.7546	46.7975
Total cholesterol in medium HDL || id:met-c-898	Inverse variance weighted	5	-0.0317844	0.351034	0.927854	met-c-898	jOip5N	alcoholic_acute_pancreatitis_R5	0.00664314	5	21558	28.8261	75.7866
Total lipids in very large VLDL || id:met-c-949	Inverse variance weighted	5	0.177612	0.414561	0.668336	met-c-949	jOip5N	alcoholic_acute_pancreatitis_R5	0.0039856	5	19273	15.4195	48.4568
Cholesterol esters in medium HDL || id:met-c-899	Inverse variance weighted	5	-0.0651522	0.357433	0.855365	met-c-899	jOip5N	alcoholic_acute_pancreatitis_R5	0.00632506	5	19271	24.5256	67.4141
Apolipoprotein A-I || id:met-c-842	Inverse variance weighted	8	-0.211912	0.23878	0.374821	met-c-842	jOip5N	alcoholic_acute_pancreatitis_R5	0.013477	8	20683	35.3038	87.3614
Lactate || id:met-c-894	Inverse variance weighted	2	0.122523	1.17673	0.917073	met-c-894	jOip5N	alcoholic_acute_pancreatitis_R5	0.00122802	2	24869	15.2868	31.8707
Omega-6 fatty acids || id:met-c-856	Inverse variance weighted	10	-0.0126339	0.215959	0.953349	met-c-856	jOip5N	alcoholic_acute_pancreatitis_R5	0.0115876	10	13506	15.8207	58.7094
Total cholesterol in LDL || id:met-c-895	Inverse variance weighted	21	-0.0945032	0.140118	0.500022	met-c-895	jOip5N	alcoholic_acute_pancreatitis_R5	0.0165101	21	21559	17.2166	94.1806
Triglycerides in chylomicrons and largest VLDL particles || id:met-c-960	Inverse variance weighted	7	0.577027	0.38845	0.137422	met-c-960	jOip5N	alcoholic_acute_pancreatitis_R5	0.00488617	7	21540	15.1037	52.2568
Concentration of small VLDL particles || id:met-c-930	Inverse variance weighted	14	0.24401	0.215083	0.256589	met-c-930	jOip5N	alcoholic_acute_pancreatitis_R5	0.013685	14	19273	19.086	61.2916
Pyruvate || id:met-c-920	Inverse variance weighted	2	-0.571474	0.646383	0.376636	met-c-920	jOip5N	alcoholic_acute_pancreatitis_R5	0.00152593	2	23561	18.0014	55.3197
Total lipids in large HDL || id:met-c-877	Inverse variance weighted	7	-0.15459	0.229306	0.500205	met-c-877	jOip5N	alcoholic_acute_pancreatitis_R5	0.0248312	7	19273	70.0792	170.078
Total phosphoglycerides || id:met-c-937	Inverse variance weighted	7	0.20481	0.346658	0.554646	met-c-937	jOip5N	alcoholic_acute_pancreatitis_R5	0.0130852	7	13519	25.5912	68.3723
Free cholesterol in IDL || id:met-c-868	Inverse variance weighted	15	0.00370669	0.15987	0.981502	met-c-868	jOip5N	alcoholic_acute_pancreatitis_R5	0.0167395	15	21559	24.4506	108.421
22:6, docosahexaenoic acid || id:met-c-852	Inverse variance weighted	4	-0.100528	0.360955	0.780625	met-c-852	jOip5N	alcoholic_acute_pancreatitis_R5	0.0055019	4	13499	18.6633	52.9881
Free cholesterol to esterified cholesterol ratio || id:met-c-853	Inverse variance weighted	14	-0.0202941	0.16622	0.902827	met-c-853	jOip5N	alcoholic_acute_pancreatitis_R5	0.0143343	14	13497	14.0047	71.7255
Mean diameter for LDL particles || id:met-c-896	Inverse variance weighted	8	-0.0918208	0.244952	0.70777	met-c-896	jOip5N	alcoholic_acute_pancreatitis_R5	0.0129517	8	19273	31.5969	81.9822
Valine || id:met-c-940	Inverse variance weighted	3	-0.801449	0.440598	0.0689108	met-c-940	jOip5N	alcoholic_acute_pancreatitis_R5	0.00491671	3	24899	41.0021	91.2982
Serum total cholesterol || id:met-c-933	Inverse variance weighted	21	-0.0647663	0.16727	0.69861	met-c-933	jOip5N	alcoholic_acute_pancreatitis_R5	0.0140954	21	21491	14.6163	65.1456
Citrate || id:met-c-849	Inverse variance weighted	4	-0.279461	0.450793	0.535302	met-c-849	jOip5N	alcoholic_acute_pancreatitis_R5	0.00612328	4	24769	38.1428	78.1911
Omega-3 fatty acids || id:met-c-855	Inverse variance weighted	5	0.0530474	0.29604	0.857789	met-c-855	jOip5N	alcoholic_acute_pancreatitis_R5	0.00976595	5	13544	26.7031	64.5882
Concentration of chylomicrons and largest VLDL particles || id:met-c-958	Inverse variance weighted	5	0.336375	0.423574	0.427117	met-c-958	jOip5N	alcoholic_acute_pancreatitis_R5	0.003537	5	18960	13.4556	46.1892
Average number of methylene groups in a fatty acid chain || id:met-c-848	Inverse variance weighted	4	-0.00919145	0.246521	0.970258	met-c-848	jOip5N	alcoholic_acute_pancreatitis_R5	0.0134357	4	19017	64.7295	141.412
Total fatty acids || id:met-c-936	Inverse variance weighted	10	-0.00210724	0.228586	0.992645	met-c-936	jOip5N	alcoholic_acute_pancreatitis_R5	0.0145749	10	13505	19.9582	55.209
Free cholesterol in very large HDL || id:met-c-944	Inverse variance weighted	11	-0.128921	0.193466	0.50517	met-c-944	jOip5N	alcoholic_acute_pancreatitis_R5	0.0223372	11	21542	44.7189	111.09
Phospholipids in IDL || id:met-c-871	Inverse variance weighted	19	-0.0350732	0.159297	0.825735	met-c-871	jOip5N	alcoholic_acute_pancreatitis_R5	0.017015	19	21559	19.6226	89.31
Average number of double bonds in a fatty acid chain || id:met-c-851	Inverse variance weighted	5	-0.0644327	0.218165	0.767734	met-c-851	jOip5N	alcoholic_acute_pancreatitis_R5	0.0227343	5	15725	73.1349	141.611
Phospholipids in large LDL || id:met-c-885	Inverse variance weighted	20	-0.0384265	0.144357	0.790093	met-c-885	jOip5N	alcoholic_acute_pancreatitis_R5	0.0153545	20	21550	16.7861	92.1708
Serum total triglycerides || id:met-c-934	Inverse variance weighted	10	0.248172	0.247708	0.316405	met-c-934	jOip5N	alcoholic_acute_pancreatitis_R5	0.0100499	10	21545	21.8612	67.4126
Triglycerides in very large HDL || id:met-c-948	Inverse variance weighted	14	0.00196124	0.144536	0.989174	met-c-948	jOip5N	alcoholic_acute_pancreatitis_R5	0.0392985	14	21536	62.8814	152.693
Albumin || id:met-c-841	Inverse variance weighted	2	-0.388609	0.578982	0.502097	met-c-841	jOip5N	alcoholic_acute_pancreatitis_R5	0.00040396	2	18956	3.82968	53.5136
Free cholesterol in medium VLDL || id:met-c-911	Inverse variance weighted	9	0.207309	0.280173	0.45934	met-c-911	jOip5N	alcoholic_acute_pancreatitis_R5	0.00949732	9	21240	22.6179	63.1323
Ratio of bisallylic groups to double bonds || id:met-c-844	Inverse variance weighted	4	-0.10096	0.177677	0.569886	met-c-844	jOip5N	alcoholic_acute_pancreatitis_R5	0.0374034	4	13524	131.326	274.826
Total cholesterol in medium LDL || id:met-c-904	Inverse variance weighted	20	-0.086026	0.143688	0.549373	met-c-904	jOip5N	alcoholic_acute_pancreatitis_R5	0.0155729	20	21559	17.0357	92.9005

## Sheet: ivw_CP_FinnGen R5
exposure	method	nsnp	b	se	pval	id.exposure	id.outcome	outcome	R2	nsnps	samplesize	F	meanF
Phenylalanine || id:met-c-919	Inverse variance weighted	3	0.136274	0.463269	0.768637	met-c-919	jOip5N	chronic_pancreatitis_R5	0.00240153	3	21467	17.2227	49.6525
Phospholipids in small VLDL || id:met-c-931	Inverse variance weighted	12	0.221539	0.117794	0.0600091	met-c-931	jOip5N	chronic_pancreatitis_R5	0.0124179	12	21551	22.5683	69.6035
Other polyunsaturated fatty acids than 18:2 || id:met-c-917	Inverse variance weighted	10	-0.195083	0.100837	0.0530354	met-c-917	jOip5N	chronic_pancreatitis_R5	0.047216	10	13549	67.0887	142.622
Phospholipids in very small VLDL || id:met-c-955	Inverse variance weighted	17	-0.0300182	0.114327	0.792887	met-c-955	jOip5N	chronic_pancreatitis_R5	0.0190014	17	19273	21.9387	82.5111
Concentration of very small VLDL particles || id:met-c-954	Inverse variance weighted	17	0.0810427	0.0949653	0.393441	met-c-954	jOip5N	chronic_pancreatitis_R5	0.0209017	17	19273	24.1797	69.0702
Triglycerides in medium VLDL || id:met-c-915	Inverse variance weighted	9	0.285921	0.162243	0.0780191	met-c-915	jOip5N	chronic_pancreatitis_R5	0.00623741	9	21241	14.8064	46.092
Concentration of large VLDL particles || id:met-c-890	Inverse variance weighted	7	0.445887	0.175346	0.0109939	met-c-890	jOip5N	chronic_pancreatitis_R5	0.00610919	7	18960	16.6419	50.7572
Histidine || id:met-c-866	Inverse variance weighted	4	0.313893	0.333747	0.346955	met-c-866	jOip5N	chronic_pancreatitis_R5	0.00424542	4	19242	20.5044	51.1954
Concentration of IDL particles || id:met-c-870	Inverse variance weighted	16	-0.0846552	0.110196	0.442353	met-c-870	jOip5N	chronic_pancreatitis_R5	0.0171417	16	19273	20.9898	96.2313
Phospholipids in very large VLDL || id:met-c-951	Inverse variance weighted	7	0.547732	0.180167	0.00236471	met-c-951	jOip5N	chronic_pancreatitis_R5	0.00522838	7	21237	15.9395	51.1882
Phospholipids in very large HDL || id:met-c-947	Inverse variance weighted	13	-0.0724275	0.0987345	0.463218	met-c-947	jOip5N	chronic_pancreatitis_R5	0.0335929	13	19273	51.4965	122.938
Glycoproteins || id:met-c-862	Inverse variance weighted	10	-0.00646811	0.0743187	0.930646	met-c-862	jOip5N	chronic_pancreatitis_R5	0.0527082	10	18733	104.171	251.017
Total cholesterol in large VLDL || id:met-c-886	Inverse variance weighted	7	0.401954	0.170265	0.018238	met-c-886	jOip5N	chronic_pancreatitis_R5	0.00619909	7	21235	18.9156	55.8539
Sphingomyelins || id:met-c-935	Inverse variance weighted	8	0.0928773	0.150245	0.536461	met-c-935	jOip5N	chronic_pancreatitis_R5	0.00653103	8	13476	11.0664	54.4101
Mono-unsaturated fatty acids || id:met-c-916	Inverse variance weighted	5	0.284592	0.167612	0.0895227	met-c-916	jOip5N	chronic_pancreatitis_R5	0.00725028	5	13535	19.7611	56.061
Total lipids in IDL || id:met-c-869	Inverse variance weighted	18	-0.0979947	0.10121	0.332928	met-c-869	jOip5N	chronic_pancreatitis_R5	0.0187946	18	19273	20.4891	92.0016
Glutamine || id:met-c-860	Inverse variance weighted	5	-0.00465186	0.170519	0.978236	met-c-860	jOip5N	chronic_pancreatitis_R5	0.00574899	5	24460	28.2797	91.4816
Free cholesterol in large LDL || id:met-c-882	Inverse variance weighted	17	-0.159644	0.106474	0.13378	met-c-882	jOip5N	chronic_pancreatitis_R5	0.0159705	17	21555	20.5611	108.643
Free cholesterol in small VLDL || id:met-c-928	Inverse variance weighted	13	0.137394	0.1125	0.221982	met-c-928	jOip5N	chronic_pancreatitis_R5	0.0123769	13	21559	20.7693	69.4677
Glycoprotein acetyls || id:met-c-863	Inverse variance weighted	6	-0.0466333	0.165024	0.777495	met-c-863	jOip5N	chronic_pancreatitis_R5	0.0043568	6	19270	14.0487	62.718
Phospholipids in medium LDL || id:met-c-908	Inverse variance weighted	17	-0.171439	0.100673	0.0885816	met-c-908	jOip5N	chronic_pancreatitis_R5	0.0124368	17	21558	15.9566	90.1753
Creatinine || id:met-c-850	Inverse variance weighted	4	-0.071529	0.253703	0.777989	met-c-850	jOip5N	chronic_pancreatitis_R5	0.00293729	4	24805	18.2648	48.5862
Free cholesterol in medium HDL || id:met-c-900	Inverse variance weighted	4	-0.257354	0.192815	0.181969	met-c-900	jOip5N	chronic_pancreatitis_R5	0.00603717	4	21555	32.7228	85.8342
Concentration of medium HDL particles || id:met-c-902	Inverse variance weighted	3	-0.305781	0.245796	0.213485	met-c-902	jOip5N	chronic_pancreatitis_R5	0.00340839	3	19269	21.9624	65.4238
Free cholesterol in large HDL || id:met-c-876	Inverse variance weighted	11	-0.0125214	0.0995667	0.899923	met-c-876	jOip5N	chronic_pancreatitis_R5	0.0195045	11	21558	38.964	109.245
Total lipids in small LDL || id:met-c-925	Inverse variance weighted	18	-0.156393	0.101664	0.123968	met-c-925	jOip5N	chronic_pancreatitis_R5	0.0145436	18	19273	15.7864	81.0071
Concentration of large LDL particles || id:met-c-884	Inverse variance weighted	21	-0.169023	0.0916372	0.0651137	met-c-884	jOip5N	chronic_pancreatitis_R5	0.0184674	21	19273	17.2479	89.1146
Glucose || id:met-c-859	Inverse variance weighted	3	0.425333	0.22767	0.0617342	met-c-859	jOip5N	chronic_pancreatitis_R5	0.00455641	3	24676	37.6434	83.0807
Total cholesterol in HDL || id:met-c-864	Inverse variance weighted	10	-0.189107	0.14014	0.177203	met-c-864	jOip5N	chronic_pancreatitis_R5	0.0158663	10	21555	34.7334	95.4579
Cholesterol esters in medium VLDL || id:met-c-910	Inverse variance weighted	11	0.251067	0.122631	0.0406258	met-c-910	jOip5N	chronic_pancreatitis_R5	0.0115277	11	19273	20.4204	64.7513
Triglycerides in small HDL || id:met-c-923	Inverse variance weighted	9	0.168212	0.144073	0.242988	met-c-923	jOip5N	chronic_pancreatitis_R5	0.00885229	9	21558	21.3836	61.492
Concentration of large HDL particles || id:met-c-878	Inverse variance weighted	7	0.0494256	0.0961284	0.607139	met-c-878	jOip5N	chronic_pancreatitis_R5	0.0250708	7	19273	70.7727	171.328
Phospholipids in chylomicrons and largest VLDL particles || id:met-c-959	Inverse variance weighted	5	0.461492	0.215299	0.0320733	met-c-959	jOip5N	chronic_pancreatitis_R5	0.00376852	5	21542	16.2932	50.3829
Free cholesterol || id:met-c-858	Inverse variance weighted	14	-0.0273719	0.0917414	0.765429	met-c-858	jOip5N	chronic_pancreatitis_R5	0.0170567	14	13497	16.7106	76.8178
Total lipids in chylomicrons and largest VLDL particles || id:met-c-957	Inverse variance weighted	6	0.450783	0.209846	0.0317006	met-c-957	jOip5N	chronic_pancreatitis_R5	0.00459193	6	18960	14.5721	40.5387
Triglycerides in small VLDL || id:met-c-932	Inverse variance weighted	12	0.178309	0.122953	0.146998	met-c-932	jOip5N	chronic_pancreatitis_R5	0.0106346	12	21558	19.2987	61.5887
Triglycerides in large VLDL || id:met-c-892	Inverse variance weighted	8	0.311225	0.16027	0.0521513	met-c-892	jOip5N	chronic_pancreatitis_R5	0.00593127	8	21239	15.834	54.0267
Total lipids in very large HDL || id:met-c-945	Inverse variance weighted	11	-0.0481306	0.116026	0.678269	met-c-945	jOip5N	chronic_pancreatitis_R5	0.0273631	11	19273	49.2608	120.329
Cholesterol esters in medium LDL || id:met-c-905	Inverse variance weighted	20	-0.188394	0.0842221	0.0252949	met-c-905	jOip5N	chronic_pancreatitis_R5	0.0166394	20	19273	16.2881	89.4556
Concentration of very large HDL particles || id:met-c-946	Inverse variance weighted	10	-0.0505459	0.0986021	0.608213	met-c-946	jOip5N	chronic_pancreatitis_R5	0.0215918	10	19273	42.5079	113.137
Phosphatidylcholine and other cholines || id:met-c-918	Inverse variance weighted	4	0.157456	0.149829	0.293303	met-c-918	jOip5N	chronic_pancreatitis_R5	0.0103218	4	13542	35.2957	93.6574
Total lipids in large LDL || id:met-c-883	Inverse variance weighted	21	-0.169218	0.0907184	0.0621378	met-c-883	jOip5N	chronic_pancreatitis_R5	0.0186594	21	19273	17.4306	90.737
Total lipids in small VLDL || id:met-c-929	Inverse variance weighted	12	0.195642	0.115998	0.0916815	met-c-929	jOip5N	chronic_pancreatitis_R5	0.0127572	12	19273	20.74	66.9233
Triglycerides in very small VLDL || id:met-c-956	Inverse variance weighted	16	0.0509475	0.105781	0.630067	met-c-956	jOip5N	chronic_pancreatitis_R5	0.0152771	16	19273	18.6713	59.9282
Concentration of medium VLDL particles || id:met-c-913	Inverse variance weighted	12	0.1826	0.132722	0.168881	met-c-913	jOip5N	chronic_pancreatitis_R5	0.00963086	12	19273	15.6079	51.6111
Concentration of small LDL particles || id:met-c-926	Inverse variance weighted	14	-0.116498	0.112727	0.301392	met-c-926	jOip5N	chronic_pancreatitis_R5	0.0114752	14	19273	15.9682	87.5039
Free cholesterol in large VLDL || id:met-c-888	Inverse variance weighted	8	0.465782	0.165507	0.00488875	met-c-888	jOip5N	chronic_pancreatitis_R5	0.00593186	8	21238	15.8349	54.1869
Concentration of very large VLDL particles || id:met-c-950	Inverse variance weighted	5	0.441177	0.20897	0.0347556	met-c-950	jOip5N	chronic_pancreatitis_R5	0.0042751	5	18960	16.2756	47.3476
Cholesterol esters in large HDL || id:met-c-875	Inverse variance weighted	9	-0.103467	0.123885	0.403614	met-c-875	jOip5N	chronic_pancreatitis_R5	0.020216	9	19272	44.1595	122.132
Mean diameter for HDL particles || id:met-c-865	Inverse variance weighted	8	0.0176452	0.0916206	0.84728	met-c-865	jOip5N	chronic_pancreatitis_R5	0.0319416	8	19273	79.4531	190.523
Ratio of bisallylic groups to total fatty acids || id:met-c-845	Inverse variance weighted	6	-0.335392	0.125517	0.00753788	met-c-845	jOip5N	chronic_pancreatitis_R5	0.0348679	6	13171	79.2639	172.046
Alanine || id:met-c-840	Inverse variance weighted	6	0.11299	0.19744	0.567134	met-c-840	jOip5N	chronic_pancreatitis_R5	0.00530622	6	24794	22.0378	56.9227
Phospholipids in medium VLDL || id:met-c-914	Inverse variance weighted	12	0.249275	0.131428	0.0578716	met-c-914	jOip5N	chronic_pancreatitis_R5	0.0104455	12	21240	18.6723	54.8112
Total lipids in small HDL || id:met-c-921	Inverse variance weighted	7	-0.0948707	0.142709	0.506188	met-c-921	jOip5N	chronic_pancreatitis_R5	0.00874712	7	19273	24.2858	78.9876
Tyrosine || id:met-c-938	Inverse variance weighted	3	-0.223135	0.28289	0.430248	met-c-938	jOip5N	chronic_pancreatitis_R5	0.00336193	3	24923	28.0195	60.713
Phospholipids in medium HDL || id:met-c-903	Inverse variance weighted	5	-0.181764	0.197157	0.356566	met-c-903	jOip5N	chronic_pancreatitis_R5	0.00466734	5	21554	20.2087	64.4182
Phospholipids in large VLDL || id:met-c-891	Inverse variance weighted	6	0.342369	0.178521	0.0551356	met-c-891	jOip5N	chronic_pancreatitis_R5	0.00537532	6	21239	19.1243	60.1439
Total cholesterol in large HDL || id:met-c-874	Inverse variance weighted	11	-0.0881746	0.108009	0.414292	met-c-874	jOip5N	chronic_pancreatitis_R5	0.0212893	11	21557	42.6051	115.918
Cholesterol esters in large VLDL || id:met-c-887	Inverse variance weighted	9	0.308013	0.154507	0.0462043	met-c-887	jOip5N	chronic_pancreatitis_R5	0.00675905	9	18960	14.3284	49.8572
Apolipoprotein B || id:met-c-843	Inverse variance weighted	17	-0.0633278	0.130646	0.627869	met-c-843	jOip5N	chronic_pancreatitis_R5	0.0122312	17	20690	15.0573	72.0738
Triglycerides in very large VLDL || id:met-c-952	Inverse variance weighted	7	0.556243	0.180431	0.00205028	met-c-952	jOip5N	chronic_pancreatitis_R5	0.00494959	7	21548	15.3064	49.5196
Phospholipids in large HDL || id:met-c-879	Inverse variance weighted	7	0.0498931	0.100751	0.620451	met-c-879	jOip5N	chronic_pancreatitis_R5	0.0228774	7	19273	64.436	156.129
Total cholesterol in very large HDL || id:met-c-942	Inverse variance weighted	13	-0.110521	0.107337	0.303166	met-c-942	jOip5N	chronic_pancreatitis_R5	0.0164758	13	21540	27.7383	77.1004
Cholesterol esters in very large HDL || id:met-c-943	Inverse variance weighted	13	-0.0386734	0.109044	0.722846	met-c-943	jOip5N	chronic_pancreatitis_R5	0.0167042	13	19273	25.1671	73.1751
Total cholesterol in IDL || id:met-c-867	Inverse variance weighted	17	-0.120729	0.102275	0.237825	met-c-867	jOip5N	chronic_pancreatitis_R5	0.0180178	17	19273	20.7822	98.3513
Total lipids in medium VLDL || id:met-c-912	Inverse variance weighted	10	0.171808	0.139285	0.217389	met-c-912	jOip5N	chronic_pancreatitis_R5	0.00866372	10	19273	16.8339	56.0561
Total lipids in very small VLDL || id:met-c-953	Inverse variance weighted	17	0.0929379	0.0968085	0.337046	met-c-953	jOip5N	chronic_pancreatitis_R5	0.0215975	17	19273	25.0023	69.6589
Cholesterol esters in large VLDL || id:met-c-881	Inverse variance weighted	21	-0.172351	0.0912964	0.0590497	met-c-881	jOip5N	chronic_pancreatitis_R5	0.0183828	21	19273	17.1674	89.8021
Omega-7, omega-9 and saturated fatty acids || id:met-c-857	Inverse variance weighted	5	0.15379	0.162471	0.343861	met-c-857	jOip5N	chronic_pancreatitis_R5	0.00904627	5	13506	24.6479	59.8067
Triglycerides in IDL || id:met-c-872	Inverse variance weighted	18	0.0247	0.0930433	0.79065	met-c-872	jOip5N	chronic_pancreatitis_R5	0.0198199	18	19273	21.6294	67.58
Average number of methylene groups per double bond || id:met-c-847	Inverse variance weighted	5	0.365005	0.132764	0.00597262	met-c-847	jOip5N	chronic_pancreatitis_R5	0.0272539	5	13531	75.7873	168.296
Total cholesterol in medium VLDL || id:met-c-909	Inverse variance weighted	13	0.25319	0.117895	0.0317459	met-c-909	jOip5N	chronic_pancreatitis_R5	0.0126972	13	21551	21.3059	63.5299
Total cholesterol in large LDL || id:met-c-880	Inverse variance weighted	20	-0.166966	0.099734	0.0941087	met-c-880	jOip5N	chronic_pancreatitis_R5	0.0163013	20	21552	17.84	95.981
18:2, linoleic acid (LA) || id:met-c-893	Inverse variance weighted	12	0.203234	0.140675	0.14854	met-c-893	jOip5N	chronic_pancreatitis_R5	0.0150305	12	13527	17.1851	58.951
Concentration of medium LDL particles || id:met-c-907	Inverse variance weighted	20	-0.187753	0.0846295	0.0265192	met-c-907	jOip5N	chronic_pancreatitis_R5	0.0163337	20	19273	15.9839	86.4484
Total cholesterol in small LDL || id:met-c-924	Inverse variance weighted	14	-0.114292	0.0901081	0.204662	met-c-924	jOip5N	chronic_pancreatitis_R5	0.0103244	14	21556	16.0512	98.618
Concentration of small HDL particles || id:met-c-922	Inverse variance weighted	5	0.00972774	0.155219	0.950029	met-c-922	jOip5N	chronic_pancreatitis_R5	0.0089463	5	19273	34.7849	98.0782
Total lipids in medium LDL || id:met-c-906	Inverse variance weighted	20	-0.185708	0.0840819	0.0271987	met-c-906	jOip5N	chronic_pancreatitis_R5	0.016566	20	19273	16.215	88.2812
Mean diameter for VLDL particles || id:met-c-941	Inverse variance weighted	11	0.139904	0.142671	0.326787	met-c-941	jOip5N	chronic_pancreatitis_R5	0.00849109	11	19273	14.9952	58.9062
Leucine || id:met-c-897	Inverse variance weighted	3	0.598858	0.466698	0.199429	met-c-897	jOip5N	chronic_pancreatitis_R5	0.00408415	3	24725	33.7928	74.6796
Total cholesterol in small VLDL || id:met-c-927	Inverse variance weighted	15	0.0347017	0.108077	0.748148	met-c-927	jOip5N	chronic_pancreatitis_R5	0.0109806	15	21557	15.9439	63.2228
Total lipids in medium HDL || id:met-c-901	Inverse variance weighted	3	-0.290196	0.229285	0.205635	met-c-901	jOip5N	chronic_pancreatitis_R5	0.00402604	3	19269	25.9584	74.9754
Total lipids in large VLDL || id:met-c-889	Inverse variance weighted	7	0.431512	0.178043	0.0153655	met-c-889	jOip5N	chronic_pancreatitis_R5	0.00468886	7	18960	12.7546	46.7975
Total cholesterol in medium HDL || id:met-c-898	Inverse variance weighted	5	-0.265701	0.182569	0.145574	met-c-898	jOip5N	chronic_pancreatitis_R5	0.00664314	5	21558	28.8261	75.7866
Total lipids in very large VLDL || id:met-c-949	Inverse variance weighted	5	0.466849	0.215276	0.0301122	met-c-949	jOip5N	chronic_pancreatitis_R5	0.0039856	5	19273	15.4195	48.4568
Cholesterol esters in medium HDL || id:met-c-899	Inverse variance weighted	5	-0.326926	0.185959	0.0787375	met-c-899	jOip5N	chronic_pancreatitis_R5	0.00632506	5	19271	24.5256	67.4141
Apolipoprotein A-I || id:met-c-842	Inverse variance weighted	8	-0.177356	0.163958	0.279379	met-c-842	jOip5N	chronic_pancreatitis_R5	0.013477	8	20683	35.3038	87.3614
Lactate || id:met-c-894	Inverse variance weighted	2	0.596702	0.466757	0.201108	met-c-894	jOip5N	chronic_pancreatitis_R5	0.00122802	2	24869	15.2868	31.8707
Omega-6 fatty acids || id:met-c-856	Inverse variance weighted	10	0.0154581	0.112335	0.890551	met-c-856	jOip5N	chronic_pancreatitis_R5	0.0115876	10	13506	15.8207	58.7094
Total cholesterol in LDL || id:met-c-895	Inverse variance weighted	21	-0.1816	0.0864606	0.0356958	met-c-895	jOip5N	chronic_pancreatitis_R5	0.0165101	21	21559	17.2166	94.1806
Triglycerides in chylomicrons and largest VLDL particles || id:met-c-960	Inverse variance weighted	7	0.508091	0.178758	0.00447834	met-c-960	jOip5N	chronic_pancreatitis_R5	0.00488617	7	21540	15.1037	52.2568
Concentration of small VLDL particles || id:met-c-930	Inverse variance weighted	14	0.17413	0.111711	0.119056	met-c-930	jOip5N	chronic_pancreatitis_R5	0.013685	14	19273	19.086	61.2916
Pyruvate || id:met-c-920	Inverse variance weighted	2	0.0453642	0.675743	0.946476	met-c-920	jOip5N	chronic_pancreatitis_R5	0.00152593	2	23561	18.0014	55.3197
Total lipids in large HDL || id:met-c-877	Inverse variance weighted	7	0.04701	0.0964806	0.626082	met-c-877	jOip5N	chronic_pancreatitis_R5	0.0248312	7	19273	70.0792	170.078
Total phosphoglycerides || id:met-c-937	Inverse variance weighted	7	0.245414	0.127498	0.0542491	met-c-937	jOip5N	chronic_pancreatitis_R5	0.0130852	7	13519	25.5912	68.3723
Free cholesterol in IDL || id:met-c-868	Inverse variance weighted	15	-0.10582	0.111525	0.3427	met-c-868	jOip5N	chronic_pancreatitis_R5	0.0167395	15	21559	24.4506	108.421
22:6, docosahexaenoic acid || id:met-c-852	Inverse variance weighted	4	-0.313721	0.267079	0.24014	met-c-852	jOip5N	chronic_pancreatitis_R5	0.0055019	4	13499	18.6633	52.9881
Free cholesterol to esterified cholesterol ratio || id:met-c-853	Inverse variance weighted	14	-0.111044	0.114611	0.332606	met-c-853	jOip5N	chronic_pancreatitis_R5	0.0143343	14	13497	14.0047	71.7255
Mean diameter for LDL particles || id:met-c-896	Inverse variance weighted	8	-0.0702457	0.176629	0.69085	met-c-896	jOip5N	chronic_pancreatitis_R5	0.0129517	8	19273	31.5969	81.9822
Valine || id:met-c-940	Inverse variance weighted	3	-0.102013	0.228699	0.655557	met-c-940	jOip5N	chronic_pancreatitis_R5	0.00491671	3	24899	41.0021	91.2982
Serum total cholesterol || id:met-c-933	Inverse variance weighted	21	-0.10394	0.110065	0.344993	met-c-933	jOip5N	chronic_pancreatitis_R5	0.0140954	21	21491	14.6163	65.1456
Citrate || id:met-c-849	Inverse variance weighted	4	0.181821	0.228379	0.425951	met-c-849	jOip5N	chronic_pancreatitis_R5	0.00612328	4	24769	38.1428	78.1911
Omega-3 fatty acids || id:met-c-855	Inverse variance weighted	5	-0.0726922	0.276295	0.792476	met-c-855	jOip5N	chronic_pancreatitis_R5	0.00976595	5	13544	26.7031	64.5882
Concentration of chylomicrons and largest VLDL particles || id:met-c-958	Inverse variance weighted	5	0.648215	0.219642	0.00316511	met-c-958	jOip5N	chronic_pancreatitis_R5	0.003537	5	18960	13.4556	46.1892
Average number of methylene groups in a fatty acid chain || id:met-c-848	Inverse variance weighted	4	0.376189	0.128002	0.0032934	met-c-848	jOip5N	chronic_pancreatitis_R5	0.0134357	4	19017	64.7295	141.412
Total fatty acids || id:met-c-936	Inverse variance weighted	10	0.170609	0.118917	0.151376	met-c-936	jOip5N	chronic_pancreatitis_R5	0.0145749	10	13505	19.9582	55.209
Free cholesterol in very large HDL || id:met-c-944	Inverse variance weighted	11	-0.00707382	0.100586	0.943934	met-c-944	jOip5N	chronic_pancreatitis_R5	0.0223372	11	21542	44.7189	111.09
Phospholipids in IDL || id:met-c-871	Inverse variance weighted	19	-0.123084	0.102972	0.231966	met-c-871	jOip5N	chronic_pancreatitis_R5	0.017015	19	21559	19.6226	89.31
Average number of double bonds in a fatty acid chain || id:met-c-851	Inverse variance weighted	5	-0.415826	0.167349	0.0129629	met-c-851	jOip5N	chronic_pancreatitis_R5	0.0227343	5	15725	73.1349	141.611
Phospholipids in large LDL || id:met-c-885	Inverse variance weighted	20	-0.152962	0.0967511	0.113881	met-c-885	jOip5N	chronic_pancreatitis_R5	0.0153545	20	21550	16.7861	92.1708
Serum total triglycerides || id:met-c-934	Inverse variance weighted	10	0.225457	0.128752	0.079929	met-c-934	jOip5N	chronic_pancreatitis_R5	0.0100499	10	21545	21.8612	67.4126
Triglycerides in very large HDL || id:met-c-948	Inverse variance weighted	14	0.0627162	0.100401	0.532196	met-c-948	jOip5N	chronic_pancreatitis_R5	0.0392985	14	21536	62.8814	152.693
Albumin || id:met-c-841	Inverse variance weighted	2	0.393239	0.302649	0.193833	met-c-841	jOip5N	chronic_pancreatitis_R5	0.00040396	2	18956	3.82968	53.5136
Free cholesterol in medium VLDL || id:met-c-911	Inverse variance weighted	9	0.268964	0.145409	0.0643553	met-c-911	jOip5N	chronic_pancreatitis_R5	0.00949732	9	21240	22.6179	63.1323
Ratio of bisallylic groups to double bonds || id:met-c-844	Inverse variance weighted	4	-0.329391	0.112686	0.00346562	met-c-844	jOip5N	chronic_pancreatitis_R5	0.0374034	4	13524	131.326	274.826
Total cholesterol in medium LDL || id:met-c-904	Inverse variance weighted	20	-0.183572	0.0835823	0.0280705	met-c-904	jOip5N	chronic_pancreatitis_R5	0.0155729	20	21559	17.0357	92.9005

## Sheet: ivw_CP_alcohol_FinnGen R5
exposure	method	nsnp	b	se	pval	id.exposure	id.outcome	outcome	R2	nsnps	samplesize	F	meanF
Phenylalanine || id:met-c-919	Inverse variance weighted	3	-0.1524	0.351667	0.66475	met-c-919	jOip5N	alcoholic_chronic_pancreatitis_R5	0.00240153	3	21467	17.2227	49.6525
Phospholipids in small VLDL || id:met-c-931	Inverse variance weighted	12	0.200609	0.176054	0.254507	met-c-931	jOip5N	alcoholic_chronic_pancreatitis_R5	0.0124179	12	21551	22.5683	69.6035
Other polyunsaturated fatty acids than 18:2 || id:met-c-917	Inverse variance weighted	10	-0.195204	0.106219	0.0660993	met-c-917	jOip5N	alcoholic_chronic_pancreatitis_R5	0.047216	10	13549	67.0887	142.622
Phospholipids in very small VLDL || id:met-c-955	Inverse variance weighted	17	-0.24373	0.147191	0.097748	met-c-955	jOip5N	alcoholic_chronic_pancreatitis_R5	0.0190014	17	19273	21.9387	82.5111
Concentration of very small VLDL particles || id:met-c-954	Inverse variance weighted	17	-0.115832	0.140485	0.409648	met-c-954	jOip5N	alcoholic_chronic_pancreatitis_R5	0.0209017	17	19273	24.1797	69.0702
Triglycerides in medium VLDL || id:met-c-915	Inverse variance weighted	9	0.386283	0.216459	0.0743338	met-c-915	jOip5N	alcoholic_chronic_pancreatitis_R5	0.00623741	9	21241	14.8064	46.092
Concentration of large VLDL particles || id:met-c-890	Inverse variance weighted	7	0.384706	0.247501	0.120098	met-c-890	jOip5N	alcoholic_chronic_pancreatitis_R5	0.00610919	7	18960	16.6419	50.7572
Histidine || id:met-c-866	Inverse variance weighted	4	0.13055	0.355253	0.713257	met-c-866	jOip5N	alcoholic_chronic_pancreatitis_R5	0.00424542	4	19242	20.5044	51.1954
Concentration of IDL particles || id:met-c-870	Inverse variance weighted	16	-0.314395	0.135521	0.0203466	met-c-870	jOip5N	alcoholic_chronic_pancreatitis_R5	0.0171417	16	19273	20.9898	96.2313
Phospholipids in very large VLDL || id:met-c-951	Inverse variance weighted	7	0.570464	0.240554	0.0177179	met-c-951	jOip5N	alcoholic_chronic_pancreatitis_R5	0.00522838	7	21237	15.9395	51.1882
Phospholipids in very large HDL || id:met-c-947	Inverse variance weighted	13	-0.149561	0.111736	0.180726	met-c-947	jOip5N	alcoholic_chronic_pancreatitis_R5	0.0335929	13	19273	51.4965	122.938
Glycoproteins || id:met-c-862	Inverse variance weighted	10	0.0163524	0.110436	0.882287	met-c-862	jOip5N	alcoholic_chronic_pancreatitis_R5	0.0527082	10	18733	104.171	251.017
Total cholesterol in large VLDL || id:met-c-886	Inverse variance weighted	7	0.407117	0.226994	0.0728912	met-c-886	jOip5N	alcoholic_chronic_pancreatitis_R5	0.00619909	7	21235	18.9156	55.8539
Sphingomyelins || id:met-c-935	Inverse variance weighted	8	-0.059846	0.219916	0.785521	met-c-935	jOip5N	alcoholic_chronic_pancreatitis_R5	0.00653103	8	13476	11.0664	54.4101
Mono-unsaturated fatty acids || id:met-c-916	Inverse variance weighted	5	0.158292	0.222992	0.477795	met-c-916	jOip5N	alcoholic_chronic_pancreatitis_R5	0.00725028	5	13535	19.7611	56.061
Total lipids in IDL || id:met-c-869	Inverse variance weighted	18	-0.328918	0.123821	0.00789816	met-c-869	jOip5N	alcoholic_chronic_pancreatitis_R5	0.0187946	18	19273	20.4891	92.0016
Glutamine || id:met-c-860	Inverse variance weighted	5	-0.183832	0.226846	0.417721	met-c-860	jOip5N	alcoholic_chronic_pancreatitis_R5	0.00574899	5	24460	28.2797	91.4816
Free cholesterol in large LDL || id:met-c-882	Inverse variance weighted	17	-0.389844	0.130368	0.00278676	met-c-882	jOip5N	alcoholic_chronic_pancreatitis_R5	0.0159705	17	21555	20.5611	108.643
Free cholesterol in small VLDL || id:met-c-928	Inverse variance weighted	13	0.0757382	0.180682	0.675084	met-c-928	jOip5N	alcoholic_chronic_pancreatitis_R5	0.0123769	13	21559	20.7693	69.4677
Glycoprotein acetyls || id:met-c-863	Inverse variance weighted	6	-0.0524881	0.21964	0.811126	met-c-863	jOip5N	alcoholic_chronic_pancreatitis_R5	0.0043568	6	19270	14.0487	62.718
Phospholipids in medium LDL || id:met-c-908	Inverse variance weighted	17	-0.408228	0.123829	0.000978229	met-c-908	jOip5N	alcoholic_chronic_pancreatitis_R5	0.0124368	17	21558	15.9566	90.1753
Creatinine || id:met-c-850	Inverse variance weighted	4	-0.17639	0.337478	0.601202	met-c-850	jOip5N	alcoholic_chronic_pancreatitis_R5	0.00293729	4	24805	18.2648	48.5862
Free cholesterol in medium HDL || id:met-c-900	Inverse variance weighted	4	-0.280342	0.256642	0.274682	met-c-900	jOip5N	alcoholic_chronic_pancreatitis_R5	0.00603717	4	21555	32.7228	85.8342
Concentration of medium HDL particles || id:met-c-902	Inverse variance weighted	3	-0.35058	0.326853	0.283453	met-c-902	jOip5N	alcoholic_chronic_pancreatitis_R5	0.00340839	3	19269	21.9624	65.4238
Free cholesterol in large HDL || id:met-c-876	Inverse variance weighted	11	-0.105091	0.132622	0.428124	met-c-876	jOip5N	alcoholic_chronic_pancreatitis_R5	0.0195045	11	21558	38.964	109.245
Total lipids in small LDL || id:met-c-925	Inverse variance weighted	18	-0.307577	0.149395	0.0395117	met-c-925	jOip5N	alcoholic_chronic_pancreatitis_R5	0.0145436	18	19273	15.7864	81.0071
Concentration of large LDL particles || id:met-c-884	Inverse variance weighted	21	-0.358205	0.119243	0.00266462	met-c-884	jOip5N	alcoholic_chronic_pancreatitis_R5	0.0184674	21	19273	17.2479	89.1146
Glucose || id:met-c-859	Inverse variance weighted	3	0.655664	0.303168	0.0305637	met-c-859	jOip5N	alcoholic_chronic_pancreatitis_R5	0.00455641	3	24676	37.6434	83.0807
Total cholesterol in HDL || id:met-c-864	Inverse variance weighted	10	-0.206122	0.151462	0.173551	met-c-864	jOip5N	alcoholic_chronic_pancreatitis_R5	0.0158663	10	21555	34.7334	95.4579
Cholesterol esters in medium VLDL || id:met-c-910	Inverse variance weighted	11	0.218308	0.194742	0.262284	met-c-910	jOip5N	alcoholic_chronic_pancreatitis_R5	0.0115277	11	19273	20.4204	64.7513
Triglycerides in small HDL || id:met-c-923	Inverse variance weighted	9	0.245709	0.191717	0.199975	met-c-923	jOip5N	alcoholic_chronic_pancreatitis_R5	0.00885229	9	21558	21.3836	61.492
Concentration of large HDL particles || id:met-c-878	Inverse variance weighted	7	-0.142871	0.127907	0.263998	met-c-878	jOip5N	alcoholic_chronic_pancreatitis_R5	0.0250708	7	19273	70.7727	171.328
Phospholipids in chylomicrons and largest VLDL particles || id:met-c-959	Inverse variance weighted	5	0.616728	0.287618	0.0320117	met-c-959	jOip5N	alcoholic_chronic_pancreatitis_R5	0.00376852	5	21542	16.2932	50.3829
Free cholesterol || id:met-c-858	Inverse variance weighted	14	-0.232294	0.133661	0.082222	met-c-858	jOip5N	alcoholic_chronic_pancreatitis_R5	0.0170567	14	13497	16.7106	76.8178
Total lipids in chylomicrons and largest VLDL particles || id:met-c-957	Inverse variance weighted	6	0.469442	0.279612	0.0931705	met-c-957	jOip5N	alcoholic_chronic_pancreatitis_R5	0.00459193	6	18960	14.5721	40.5387
Triglycerides in small VLDL || id:met-c-932	Inverse variance weighted	12	0.288424	0.163954	0.0785475	met-c-932	jOip5N	alcoholic_chronic_pancreatitis_R5	0.0106346	12	21558	19.2987	61.5887
Triglycerides in large VLDL || id:met-c-892	Inverse variance weighted	8	0.431866	0.214117	0.0436995	met-c-892	jOip5N	alcoholic_chronic_pancreatitis_R5	0.00593127	8	21239	15.834	54.0267
Total lipids in very large HDL || id:met-c-945	Inverse variance weighted	11	-0.126672	0.126532	0.316774	met-c-945	jOip5N	alcoholic_chronic_pancreatitis_R5	0.0273631	11	19273	49.2608	120.329
Cholesterol esters in medium LDL || id:met-c-905	Inverse variance weighted	20	-0.357559	0.123793	0.00387251	met-c-905	jOip5N	alcoholic_chronic_pancreatitis_R5	0.0166394	20	19273	16.2881	89.4556
Concentration of very large HDL particles || id:met-c-946	Inverse variance weighted	10	-0.173323	0.125876	0.168532	met-c-946	jOip5N	alcoholic_chronic_pancreatitis_R5	0.0215918	10	19273	42.5079	113.137
Phosphatidylcholine and other cholines || id:met-c-918	Inverse variance weighted	4	-0.121758	0.329835	0.712018	met-c-918	jOip5N	alcoholic_chronic_pancreatitis_R5	0.0103218	4	13542	35.2957	93.6574
Total lipids in large LDL || id:met-c-883	Inverse variance weighted	21	-0.359442	0.117609	0.00224139	met-c-883	jOip5N	alcoholic_chronic_pancreatitis_R5	0.0186594	21	19273	17.4306	90.737
Total lipids in small VLDL || id:met-c-929	Inverse variance weighted	12	0.166471	0.186281	0.371505	met-c-929	jOip5N	alcoholic_chronic_pancreatitis_R5	0.0127572	12	19273	20.74	66.9233
Triglycerides in very small VLDL || id:met-c-956	Inverse variance weighted	16	-0.136613	0.140813	0.331958	met-c-956	jOip5N	alcoholic_chronic_pancreatitis_R5	0.0152771	16	19273	18.6713	59.9282
Concentration of medium VLDL particles || id:met-c-913	Inverse variance weighted	12	0.332771	0.177086	0.0602238	met-c-913	jOip5N	alcoholic_chronic_pancreatitis_R5	0.00963086	12	19273	15.6079	51.6111
Concentration of small LDL particles || id:met-c-926	Inverse variance weighted	14	-0.275644	0.161495	0.0878539	met-c-926	jOip5N	alcoholic_chronic_pancreatitis_R5	0.0114752	14	19273	15.9682	87.5039
Free cholesterol in large VLDL || id:met-c-888	Inverse variance weighted	8	0.428097	0.221246	0.0529975	met-c-888	jOip5N	alcoholic_chronic_pancreatitis_R5	0.00593186	8	21238	15.8349	54.1869
Concentration of very large VLDL particles || id:met-c-950	Inverse variance weighted	5	0.382663	0.319357	0.230827	met-c-950	jOip5N	alcoholic_chronic_pancreatitis_R5	0.0042751	5	18960	16.2756	47.3476
Cholesterol esters in large HDL || id:met-c-875	Inverse variance weighted	9	-0.196137	0.132527	0.13888	met-c-875	jOip5N	alcoholic_chronic_pancreatitis_R5	0.020216	9	19272	44.1595	122.132
Mean diameter for HDL particles || id:met-c-865	Inverse variance weighted	8	-0.0713559	0.13211	0.58911	met-c-865	jOip5N	alcoholic_chronic_pancreatitis_R5	0.0319416	8	19273	79.4531	190.523
Ratio of bisallylic groups to total fatty acids || id:met-c-845	Inverse variance weighted	6	-0.286252	0.136113	0.0354618	met-c-845	jOip5N	alcoholic_chronic_pancreatitis_R5	0.0348679	6	13171	79.2639	172.046
Alanine || id:met-c-840	Inverse variance weighted	6	-0.107573	0.262236	0.68165	met-c-840	jOip5N	alcoholic_chronic_pancreatitis_R5	0.00530622	6	24794	22.0378	56.9227
Phospholipids in medium VLDL || id:met-c-914	Inverse variance weighted	12	0.267397	0.17512	0.126777	met-c-914	jOip5N	alcoholic_chronic_pancreatitis_R5	0.0104455	12	21240	18.6723	54.8112
Total lipids in small HDL || id:met-c-921	Inverse variance weighted	7	-0.242106	0.190142	0.202916	met-c-921	jOip5N	alcoholic_chronic_pancreatitis_R5	0.00874712	7	19273	24.2858	78.9876
Tyrosine || id:met-c-938	Inverse variance weighted	3	-0.0544058	0.377099	0.885284	met-c-938	jOip5N	alcoholic_chronic_pancreatitis_R5	0.00336193	3	24923	28.0195	60.713
Phospholipids in medium HDL || id:met-c-903	Inverse variance weighted	5	-0.126338	0.263222	0.63125	met-c-903	jOip5N	alcoholic_chronic_pancreatitis_R5	0.00466734	5	21554	20.2087	64.4182
Phospholipids in large VLDL || id:met-c-891	Inverse variance weighted	6	0.398134	0.238021	0.094389	met-c-891	jOip5N	alcoholic_chronic_pancreatitis_R5	0.00537532	6	21239	19.1243	60.1439
Total cholesterol in large HDL || id:met-c-874	Inverse variance weighted	11	-0.160882	0.128789	0.211594	met-c-874	jOip5N	alcoholic_chronic_pancreatitis_R5	0.0212893	11	21557	42.6051	115.918
Cholesterol esters in large VLDL || id:met-c-887	Inverse variance weighted	9	0.550414	0.206004	0.00754329	met-c-887	jOip5N	alcoholic_chronic_pancreatitis_R5	0.00675905	9	18960	14.3284	49.8572
Apolipoprotein B || id:met-c-843	Inverse variance weighted	17	-0.266075	0.171643	0.121103	met-c-843	jOip5N	alcoholic_chronic_pancreatitis_R5	0.0122312	17	20690	15.0573	72.0738
Triglycerides in very large VLDL || id:met-c-952	Inverse variance weighted	7	0.561971	0.241063	0.0197419	met-c-952	jOip5N	alcoholic_chronic_pancreatitis_R5	0.00494959	7	21548	15.3064	49.5196
Phospholipids in large HDL || id:met-c-879	Inverse variance weighted	7	-0.149487	0.134064	0.264833	met-c-879	jOip5N	alcoholic_chronic_pancreatitis_R5	0.0228774	7	19273	64.436	156.129
Total cholesterol in very large HDL || id:met-c-942	Inverse variance weighted	13	-0.166905	0.141544	0.23833	met-c-942	jOip5N	alcoholic_chronic_pancreatitis_R5	0.0164758	13	21540	27.7383	77.1004
Cholesterol esters in very large HDL || id:met-c-943	Inverse variance weighted	13	-0.0992346	0.139876	0.478048	met-c-943	jOip5N	alcoholic_chronic_pancreatitis_R5	0.0167042	13	19273	25.1671	73.1751
Total cholesterol in IDL || id:met-c-867	Inverse variance weighted	17	-0.369169	0.123538	0.00280534	met-c-867	jOip5N	alcoholic_chronic_pancreatitis_R5	0.0180178	17	19273	20.7822	98.3513
Total lipids in medium VLDL || id:met-c-912	Inverse variance weighted	10	0.276599	0.185895	0.13677	met-c-912	jOip5N	alcoholic_chronic_pancreatitis_R5	0.00866372	10	19273	16.8339	56.0561
Total lipids in very small VLDL || id:met-c-953	Inverse variance weighted	17	-0.0894352	0.145426	0.538563	met-c-953	jOip5N	alcoholic_chronic_pancreatitis_R5	0.0215975	17	19273	25.0023	69.6589
Cholesterol esters in large VLDL || id:met-c-881	Inverse variance weighted	21	-0.359182	0.117415	0.00222016	met-c-881	jOip5N	alcoholic_chronic_pancreatitis_R5	0.0183828	21	19273	17.1674	89.8021
Omega-7, omega-9 and saturated fatty acids || id:met-c-857	Inverse variance weighted	5	-0.0565618	0.216088	0.793512	met-c-857	jOip5N	alcoholic_chronic_pancreatitis_R5	0.00904627	5	13506	24.6479	59.8067
Triglycerides in IDL || id:met-c-872	Inverse variance weighted	18	-0.194064	0.131344	0.139536	met-c-872	jOip5N	alcoholic_chronic_pancreatitis_R5	0.0198199	18	19273	21.6294	67.58
Average number of methylene groups per double bond || id:met-c-847	Inverse variance weighted	5	0.3378	0.186047	0.0694206	met-c-847	jOip5N	alcoholic_chronic_pancreatitis_R5	0.0272539	5	13531	75.7873	168.296
Total cholesterol in medium VLDL || id:met-c-909	Inverse variance weighted	13	0.219787	0.163677	0.179334	met-c-909	jOip5N	alcoholic_chronic_pancreatitis_R5	0.0126972	13	21551	21.3059	63.5299
Total cholesterol in large LDL || id:met-c-880	Inverse variance weighted	20	-0.366667	0.122794	0.0028262	met-c-880	jOip5N	alcoholic_chronic_pancreatitis_R5	0.0163013	20	21552	17.84	95.981
18:2, linoleic acid (LA) || id:met-c-893	Inverse variance weighted	12	-0.00108262	0.215234	0.995987	met-c-893	jOip5N	alcoholic_chronic_pancreatitis_R5	0.0150305	12	13527	17.1851	58.951
Concentration of medium LDL particles || id:met-c-907	Inverse variance weighted	20	-0.36302	0.12687	0.00421837	met-c-907	jOip5N	alcoholic_chronic_pancreatitis_R5	0.0163337	20	19273	15.9839	86.4484
Total cholesterol in small LDL || id:met-c-924	Inverse variance weighted	14	-0.33388	0.131204	0.0109361	met-c-924	jOip5N	alcoholic_chronic_pancreatitis_R5	0.0103244	14	21556	16.0512	98.618
Concentration of small HDL particles || id:met-c-922	Inverse variance weighted	5	-0.0452803	0.206504	0.826439	met-c-922	jOip5N	alcoholic_chronic_pancreatitis_R5	0.0089463	5	19273	34.7849	98.0782
Total lipids in medium LDL || id:met-c-906	Inverse variance weighted	20	-0.361581	0.125442	0.00394594	met-c-906	jOip5N	alcoholic_chronic_pancreatitis_R5	0.016566	20	19273	16.215	88.2812
Mean diameter for VLDL particles || id:met-c-941	Inverse variance weighted	11	0.480132	0.174589	0.00595836	met-c-941	jOip5N	alcoholic_chronic_pancreatitis_R5	0.00849109	11	19273	14.9952	58.9062
Leucine || id:met-c-897	Inverse variance weighted	3	0.585879	0.459773	0.202564	met-c-897	jOip5N	alcoholic_chronic_pancreatitis_R5	0.00408415	3	24725	33.7928	74.6796
Total cholesterol in small VLDL || id:met-c-927	Inverse variance weighted	15	-0.147569	0.173101	0.393935	met-c-927	jOip5N	alcoholic_chronic_pancreatitis_R5	0.0109806	15	21557	15.9439	63.2228
Total lipids in medium HDL || id:met-c-901	Inverse variance weighted	3	-0.331312	0.304933	0.277255	met-c-901	jOip5N	alcoholic_chronic_pancreatitis_R5	0.00402604	3	19269	25.9584	74.9754
Total lipids in large VLDL || id:met-c-889	Inverse variance weighted	7	0.382609	0.239399	0.109997	met-c-889	jOip5N	alcoholic_chronic_pancreatitis_R5	0.00468886	7	18960	12.7546	46.7975
Total cholesterol in medium HDL || id:met-c-898	Inverse variance weighted	5	-0.328919	0.242841	0.175589	met-c-898	jOip5N	alcoholic_chronic_pancreatitis_R5	0.00664314	5	21558	28.8261	75.7866
Total lipids in very large VLDL || id:met-c-949	Inverse variance weighted	5	0.421085	0.31966	0.187742	met-c-949	jOip5N	alcoholic_chronic_pancreatitis_R5	0.0039856	5	19273	15.4195	48.4568
Cholesterol esters in medium HDL || id:met-c-899	Inverse variance weighted	5	-0.417896	0.247296	0.091055	met-c-899	jOip5N	alcoholic_chronic_pancreatitis_R5	0.00632506	5	19271	24.5256	67.4141
Apolipoprotein A-I || id:met-c-842	Inverse variance weighted	8	-0.28228	0.165388	0.0878645	met-c-842	jOip5N	alcoholic_chronic_pancreatitis_R5	0.013477	8	20683	35.3038	87.3614
Lactate || id:met-c-894	Inverse variance weighted	2	0.156875	0.621536	0.800733	met-c-894	jOip5N	alcoholic_chronic_pancreatitis_R5	0.00122802	2	24869	15.2868	31.8707
Omega-6 fatty acids || id:met-c-856	Inverse variance weighted	10	-0.1796	0.183172	0.32684	met-c-856	jOip5N	alcoholic_chronic_pancreatitis_R5	0.0115876	10	13506	15.8207	58.7094
Total cholesterol in LDL || id:met-c-895	Inverse variance weighted	21	-0.416762	0.0989206	2.51898e-05	met-c-895	jOip5N	alcoholic_chronic_pancreatitis_R5	0.0165101	21	21559	17.2166	94.1806
Triglycerides in chylomicrons and largest VLDL particles || id:met-c-960	Inverse variance weighted	7	0.644837	0.238782	0.00692287	met-c-960	jOip5N	alcoholic_chronic_pancreatitis_R5	0.00488617	7	21540	15.1037	52.2568
Concentration of small VLDL particles || id:met-c-930	Inverse variance weighted	14	0.18987	0.164078	0.247193	met-c-930	jOip5N	alcoholic_chronic_pancreatitis_R5	0.013685	14	19273	19.086	61.2916
Pyruvate || id:met-c-920	Inverse variance weighted	2	-0.40282	0.899613	0.654319	met-c-920	jOip5N	alcoholic_chronic_pancreatitis_R5	0.00152593	2	23561	18.0014	55.3197
Total lipids in large HDL || id:met-c-877	Inverse variance weighted	7	-0.145189	0.128375	0.258066	met-c-877	jOip5N	alcoholic_chronic_pancreatitis_R5	0.0248312	7	19273	70.0792	170.078
Total phosphoglycerides || id:met-c-937	Inverse variance weighted	7	0.00552616	0.236736	0.981377	met-c-937	jOip5N	alcoholic_chronic_pancreatitis_R5	0.0130852	7	13519	25.5912	68.3723
Free cholesterol in IDL || id:met-c-868	Inverse variance weighted	15	-0.351604	0.121376	0.0037696	met-c-868	jOip5N	alcoholic_chronic_pancreatitis_R5	0.0167395	15	21559	24.4506	108.421
22:6, docosahexaenoic acid || id:met-c-852	Inverse variance weighted	4	-0.264927	0.3494	0.448311	met-c-852	jOip5N	alcoholic_chronic_pancreatitis_R5	0.0055019	4	13499	18.6633	52.9881
Free cholesterol to esterified cholesterol ratio || id:met-c-853	Inverse variance weighted	14	-0.326397	0.14473	0.0241197	met-c-853	jOip5N	alcoholic_chronic_pancreatitis_R5	0.0143343	14	13497	14.0047	71.7255
Mean diameter for LDL particles || id:met-c-896	Inverse variance weighted	8	-0.0521581	0.20213	0.796374	met-c-896	jOip5N	alcoholic_chronic_pancreatitis_R5	0.0129517	8	19273	31.5969	81.9822
Valine || id:met-c-940	Inverse variance weighted	3	-0.285954	0.502343	0.569193	met-c-940	jOip5N	alcoholic_chronic_pancreatitis_R5	0.00491671	3	24899	41.0021	91.2982
Serum total cholesterol || id:met-c-933	Inverse variance weighted	21	-0.336879	0.141984	0.0176608	met-c-933	jOip5N	alcoholic_chronic_pancreatitis_R5	0.0140954	21	21491	14.6163	65.1456
Citrate || id:met-c-849	Inverse variance weighted	4	0.306101	0.281393	0.27668	met-c-849	jOip5N	alcoholic_chronic_pancreatitis_R5	0.00612328	4	24769	38.1428	78.1911
Omega-3 fatty acids || id:met-c-855	Inverse variance weighted	5	-0.0326916	0.274657	0.905254	met-c-855	jOip5N	alcoholic_chronic_pancreatitis_R5	0.00976595	5	13544	26.7031	64.5882
Concentration of chylomicrons and largest VLDL particles || id:met-c-958	Inverse variance weighted	5	0.86165	0.311074	0.00560696	met-c-958	jOip5N	alcoholic_chronic_pancreatitis_R5	0.003537	5	18960	13.4556	46.1892
Average number of methylene groups in a fatty acid chain || id:met-c-848	Inverse variance weighted	4	0.445744	0.251806	0.0766966	met-c-848	jOip5N	alcoholic_chronic_pancreatitis_R5	0.0134357	4	19017	64.7295	141.412
Total fatty acids || id:met-c-936	Inverse variance weighted	10	0.0226983	0.211014	0.914338	met-c-936	jOip5N	alcoholic_chronic_pancreatitis_R5	0.0145749	10	13505	19.9582	55.209
Free cholesterol in very large HDL || id:met-c-944	Inverse variance weighted	11	-0.0918097	0.133896	0.492914	met-c-944	jOip5N	alcoholic_chronic_pancreatitis_R5	0.0223372	11	21542	44.7189	111.09
Phospholipids in IDL || id:met-c-871	Inverse variance weighted	19	-0.340432	0.12478	0.00636685	met-c-871	jOip5N	alcoholic_chronic_pancreatitis_R5	0.017015	19	21559	19.6226	89.31
Average number of double bonds in a fatty acid chain || id:met-c-851	Inverse variance weighted	5	-0.408367	0.249302	0.101413	met-c-851	jOip5N	alcoholic_chronic_pancreatitis_R5	0.0227343	5	15725	73.1349	141.611
Phospholipids in large LDL || id:met-c-885	Inverse variance weighted	20	-0.368183	0.123864	0.00295404	met-c-885	jOip5N	alcoholic_chronic_pancreatitis_R5	0.0153545	20	21550	16.7861	92.1708
Serum total triglycerides || id:met-c-934	Inverse variance weighted	10	0.280457	0.171256	0.101496	met-c-934	jOip5N	alcoholic_chronic_pancreatitis_R5	0.0100499	10	21545	21.8612	67.4126
Triglycerides in very large HDL || id:met-c-948	Inverse variance weighted	14	-0.0148417	0.13332	0.91136	met-c-948	jOip5N	alcoholic_chronic_pancreatitis_R5	0.0392985	14	21536	62.8814	152.693
Albumin || id:met-c-841	Inverse variance weighted	2	0.719725	0.403164	0.0742305	met-c-841	jOip5N	alcoholic_chronic_pancreatitis_R5	0.00040396	2	18956	3.82968	53.5136
Free cholesterol in medium VLDL || id:met-c-911	Inverse variance weighted	9	0.206424	0.193762	0.286718	met-c-911	jOip5N	alcoholic_chronic_pancreatitis_R5	0.00949732	9	21240	22.6179	63.1323
Ratio of bisallylic groups to double bonds || id:met-c-844	Inverse variance weighted	4	-0.265008	0.166156	0.110727	met-c-844	jOip5N	alcoholic_chronic_pancreatitis_R5	0.0374034	4	13524	131.326	274.826
Total cholesterol in medium LDL || id:met-c-904	Inverse variance weighted	20	-0.347667	0.125461	0.00558657	met-c-904	jOip5N	alcoholic_chronic_pancreatitis_R5	0.0155729	20	21559	17.0357	92.9005

## Sheet: WM_AP_UKBB
exposure	method	nsnp	b	se	pval	id.exposure	id.outcome	outcome	R2	nsnps	samplesize	F	meanF
Phenylalanine || id:met-c-919	Weighted median	4	-0.123007	0.31398	0.69523	met-c-919	jOip5N	acute_pancreatitis	0.00373392	4	22660	21.2272	52.9987
Phospholipids in small VLDL || id:met-c-931	Weighted median	12	0.0382827	0.183666	0.834888	met-c-931	jOip5N	acute_pancreatitis	0.0124179	12	21551	22.5683	69.6035
Other polyunsaturated fatty acids than 18:2 || id:met-c-917	Weighted median	11	-0.0643763	0.0848023	0.447773	met-c-917	jOip5N	acute_pancreatitis	0.0477816	11	13549	61.7524	135.052
Phospholipids in very small VLDL || id:met-c-955	Weighted median	16	-0.0378059	0.119161	0.75104	met-c-955	jOip5N	acute_pancreatitis	0.0188516	16	19273	23.1238	83.8141
Concentration of very small VLDL particles || id:met-c-954	Weighted median	17	0.116187	0.138853	0.402724	met-c-954	jOip5N	acute_pancreatitis	0.0209017	17	19273	24.1797	69.0702
Triglycerides in medium VLDL || id:met-c-915	Weighted median	10	-0.0399893	0.216305	0.853327	met-c-915	jOip5N	acute_pancreatitis	0.00688777	10	21241	14.7242	45.0373
Concentration of large VLDL particles || id:met-c-890	Weighted median	8	-0.13332	0.208921	0.523387	met-c-890	jOip5N	acute_pancreatitis	0.00675061	8	18960	16.1	51.468
Histidine || id:met-c-866	Weighted median	4	-0.131069	0.301403	0.66366	met-c-866	jOip5N	acute_pancreatitis	0.00424542	4	19242	20.5044	51.1954
Concentration of IDL particles || id:met-c-870	Weighted median	16	-0.0760922	0.109675	0.48781	met-c-870	jOip5N	acute_pancreatitis	0.0170604	16	19273	20.8886	94.2959
Phospholipids in very large VLDL || id:met-c-951	Weighted median	8	-0.116544	0.20943	0.57788	met-c-951	jOip5N	acute_pancreatitis	0.00574764	8	21237	15.3395	51.0974
Phospholipids in very large HDL || id:met-c-947	Weighted median	14	-0.0627556	0.11596	0.588382	met-c-947	jOip5N	acute_pancreatitis	0.0341493	14	19273	48.6357	116.994
Glycoproteins || id:met-c-862	Weighted median	10	-0.0836931	0.0698214	0.230654	met-c-862	jOip5N	acute_pancreatitis	0.0527082	10	18733	104.171	251.017
Total cholesterol in large VLDL || id:met-c-886	Weighted median	8	0.0272229	0.216227	0.899811	met-c-886	jOip5N	acute_pancreatitis	0.00733155	8	21235	19.5961	56.6071
Sphingomyelins || id:met-c-935	Weighted median	7	-0.0432517	0.171021	0.800344	met-c-935	jOip5N	acute_pancreatitis	0.00641194	7	13476	12.4162	57.8709
Mono-unsaturated fatty acids || id:met-c-916	Weighted median	4	-0.415833	0.21657	0.0548467	met-c-916	jOip5N	acute_pancreatitis	0.00582954	4	13535	19.834	59.4094
Total lipids in IDL || id:met-c-869	Weighted median	18	-0.0759983	0.102756	0.459545	met-c-869	jOip5N	acute_pancreatitis	0.0186959	18	19273	20.3794	89.8804
Glutamine || id:met-c-860	Weighted median	5	0.225061	0.198177	0.256099	met-c-860	jOip5N	acute_pancreatitis	0.00574899	5	24460	28.2797	91.4816
Free cholesterol in large LDL || id:met-c-882	Weighted median	16	-0.0830065	0.0935355	0.374846	met-c-882	jOip5N	acute_pancreatitis	0.0150705	16	21555	20.5972	109.931
Free cholesterol in small VLDL || id:met-c-928	Weighted median	13	0.0798832	0.175634	0.649233	met-c-928	jOip5N	acute_pancreatitis	0.0123769	13	21559	20.7693	69.4677
Glycoprotein acetyls || id:met-c-863	Weighted median	8	-0.0621868	0.231792	0.788478	met-c-863	jOip5N	acute_pancreatitis	0.00562661	8	19270	13.6234	59.3482
Phospholipids in medium LDL || id:met-c-908	Weighted median	16	-0.0957979	0.104963	0.36141	met-c-908	jOip5N	acute_pancreatitis	0.0122489	16	21558	16.6953	90.9756
Creatinine || id:met-c-850	Weighted median	5	0.368078	0.289557	0.203666	met-c-850	jOip5N	acute_pancreatitis	0.00356194	5	24805	17.7297	47.3839
Free cholesterol in medium HDL || id:met-c-900	Weighted median	4	-0.359302	0.21244	0.0907771	met-c-900	jOip5N	acute_pancreatitis	0.00603717	4	21555	32.7228	85.8342
Concentration of medium HDL particles || id:met-c-902	Weighted median	4	-0.271638	0.259764	0.295695	met-c-902	jOip5N	acute_pancreatitis	0.00401647	4	19269	19.4213	59.9178
Free cholesterol in large HDL || id:met-c-876	Weighted median	12	-0.0260155	0.12652	0.837086	met-c-876	jOip5N	acute_pancreatitis	0.0200399	12	21558	36.7157	103.782
Total lipids in small LDL || id:met-c-925	Weighted median	18	-0.107972	0.113275	0.340494	met-c-925	jOip5N	acute_pancreatitis	0.0144557	18	19273	15.6896	79.1121
Concentration of large LDL particles || id:met-c-884	Weighted median	21	-0.0891069	0.0973572	0.360056	met-c-884	jOip5N	acute_pancreatitis	0.0183395	21	19273	17.1261	86.7207
Glucose || id:met-c-859	Weighted median	3	0.0494653	0.253412	0.845239	met-c-859	jOip5N	acute_pancreatitis	0.00455641	3	24676	37.6434	83.0807
Total cholesterol in HDL || id:met-c-864	Weighted median	11	-0.217396	0.137806	0.114668	met-c-864	jOip5N	acute_pancreatitis	0.0164468	11	21555	32.7489	91.0849
Cholesterol esters in medium VLDL || id:met-c-910	Weighted median	11	0.100631	0.196957	0.609402	met-c-910	jOip5N	acute_pancreatitis	0.0115277	11	19273	20.4204	64.7513
Triglycerides in small HDL || id:met-c-923	Weighted median	9	0.05093	0.226056	0.821748	met-c-923	jOip5N	acute_pancreatitis	0.00885229	9	21558	21.3836	61.492
Concentration of large HDL particles || id:met-c-878	Weighted median	8	-0.112799	0.121424	0.352905	met-c-878	jOip5N	acute_pancreatitis	0.0258459	8	19273	63.8881	156.827
Phospholipids in chylomicrons and largest VLDL particles || id:met-c-959	Weighted median	6	-0.107101	0.25049	0.668967	met-c-959	jOip5N	acute_pancreatitis	0.00439465	6	21542	15.8428	47.7781
Free cholesterol || id:met-c-858	Weighted median	13	-0.0496703	0.115817	0.66802	met-c-858	jOip5N	acute_pancreatitis	0.0167691	13	13497	17.6888	77.1531
Total lipids in chylomicrons and largest VLDL particles || id:met-c-957	Weighted median	7	-0.0683435	0.289888	0.81362	met-c-957	jOip5N	acute_pancreatitis	0.00496866	7	18960	13.5195	39.4834
Triglycerides in small VLDL || id:met-c-932	Weighted median	13	0.0283592	0.160922	0.860113	met-c-932	jOip5N	acute_pancreatitis	0.0122036	13	21558	20.4741	63.5548
Triglycerides in large VLDL || id:met-c-892	Weighted median	7	-0.157779	0.208393	0.448979	met-c-892	jOip5N	acute_pancreatitis	0.0053575	7	21239	16.3368	51.0569
Total lipids in very large HDL || id:met-c-945	Weighted median	13	-0.0258287	0.120713	0.830572	met-c-945	jOip5N	acute_pancreatitis	0.0281081	13	19273	42.8453	108.077
Cholesterol esters in medium LDL || id:met-c-905	Weighted median	20	-0.0921144	0.102696	0.369739	met-c-905	jOip5N	acute_pancreatitis	0.0164965	20	19273	16.1459	86.6183
Concentration of very large HDL particles || id:met-c-946	Weighted median	11	-0.0205567	0.127813	0.872224	met-c-946	jOip5N	acute_pancreatitis	0.022138	11	19273	39.6412	106.396
Phosphatidylcholine and other cholines || id:met-c-918	Weighted median	5	-0.137998	0.170075	0.41714	met-c-918	jOip5N	acute_pancreatitis	0.012849	5	13542	35.2377	93.1243
Total lipids in large LDL || id:met-c-883	Weighted median	21	-0.0863379	0.100528	0.390426	met-c-883	jOip5N	acute_pancreatitis	0.0185225	21	19273	17.3003	88.1672
Total lipids in small VLDL || id:met-c-929	Weighted median	13	0.130185	0.171266	0.447176	met-c-929	jOip5N	acute_pancreatitis	0.0132456	13	19273	19.8862	65.1342
Triglycerides in very small VLDL || id:met-c-956	Weighted median	16	0.141398	0.151252	0.349867	met-c-956	jOip5N	acute_pancreatitis	0.0152771	16	19273	18.6713	59.9282
Concentration of medium VLDL particles || id:met-c-913	Weighted median	13	-0.107928	0.177675	0.543557	met-c-913	jOip5N	acute_pancreatitis	0.0103875	13	19273	15.5503	50.5873
Concentration of small LDL particles || id:met-c-926	Weighted median	13	-0.124607	0.123026	0.311134	met-c-926	jOip5N	acute_pancreatitis	0.0112353	13	19273	16.8338	88.7209
Free cholesterol in large VLDL || id:met-c-888	Weighted median	9	-0.136913	0.197444	0.488041	met-c-888	jOip5N	acute_pancreatitis	0.00659409	9	21238	15.6565	52.1872
Concentration of very large VLDL particles || id:met-c-950	Weighted median	6	-0.257038	0.239192	0.28255	met-c-950	jOip5N	acute_pancreatitis	0.00476555	6	18960	15.1257	46.4582
Cholesterol esters in large HDL || id:met-c-875	Weighted median	10	-0.0263273	0.130061	0.839586	met-c-875	jOip5N	acute_pancreatitis	0.0208969	10	19272	41.1086	114.778
Mean diameter for HDL particles || id:met-c-865	Weighted median	9	-0.0368347	0.105559	0.727128	met-c-865	jOip5N	acute_pancreatitis	0.0328657	9	19273	72.7341	176.683
Ratio of bisallylic groups to total fatty acids || id:met-c-845	Weighted median	6	-0.0459054	0.0980573	0.639679	met-c-845	jOip5N	acute_pancreatitis	0.0348679	6	13171	79.2639	172.046
Alanine || id:met-c-840	Weighted median	6	-0.578198	0.251668	0.0215921	met-c-840	jOip5N	acute_pancreatitis	0.00530622	6	24794	22.0378	56.9227
Phospholipids in medium VLDL || id:met-c-914	Weighted median	14	0.0521522	0.181647	0.77403	met-c-914	jOip5N	acute_pancreatitis	0.0122294	14	21240	18.7702	55.9659
Total lipids in small HDL || id:met-c-921	Weighted median	7	-0.0718618	0.176521	0.683934	met-c-921	jOip5N	acute_pancreatitis	0.00874712	7	19273	24.2858	78.9876
Tyrosine || id:met-c-938	Weighted median	3	-0.634572	0.364904	0.0820331	met-c-938	jOip5N	acute_pancreatitis	0.00336193	3	24923	28.0195	60.713
Phospholipids in medium HDL || id:met-c-903	Weighted median	5	-0.488664	0.247461	0.0483013	met-c-903	jOip5N	acute_pancreatitis	0.00466734	5	21554	20.2087	64.4182
Phospholipids in large VLDL || id:met-c-891	Weighted median	8	-0.133303	0.209695	0.524973	met-c-891	jOip5N	acute_pancreatitis	0.00676445	8	21239	18.0734	55.9216
Total cholesterol in large HDL || id:met-c-874	Weighted median	12	-0.0257684	0.129751	0.842576	met-c-874	jOip5N	acute_pancreatitis	0.021896	12	21557	40.1907	110.383
Cholesterol esters in large VLDL || id:met-c-887	Weighted median	10	0.0436409	0.198018	0.825568	met-c-887	jOip5N	acute_pancreatitis	0.00824896	10	18960	15.761	52.2819
Apolipoprotein B || id:met-c-843	Weighted median	16	-0.0898179	0.127332	0.48057	met-c-843	jOip5N	acute_pancreatitis	0.0120752	16	20690	15.7927	72.7496
Triglycerides in very large VLDL || id:met-c-952	Weighted median	7	-0.125983	0.221815	0.57006	met-c-952	jOip5N	acute_pancreatitis	0.00511124	7	21548	15.8088	49.7847
Phospholipids in large HDL || id:met-c-879	Weighted median	8	-0.132609	0.130332	0.30893	met-c-879	jOip5N	acute_pancreatitis	0.0236235	8	19273	58.2619	143.269
Total cholesterol in very large HDL || id:met-c-942	Weighted median	13	-0.0275453	0.147679	0.852036	met-c-942	jOip5N	acute_pancreatitis	0.0164758	13	21540	27.7383	77.1004
Cholesterol esters in very large HDL || id:met-c-943	Weighted median	13	-0.0280125	0.146672	0.848536	met-c-943	jOip5N	acute_pancreatitis	0.0167042	13	19273	25.1671	73.1751
Total cholesterol in IDL || id:met-c-867	Weighted median	17	-0.0765949	0.103111	0.457579	met-c-867	jOip5N	acute_pancreatitis	0.0178868	17	19273	20.6284	95.3223
Total lipids in medium VLDL || id:met-c-912	Weighted median	11	-0.0116914	0.190528	0.95107	met-c-912	jOip5N	acute_pancreatitis	0.00948616	11	19273	16.7693	54.7447
Total lipids in very small VLDL || id:met-c-953	Weighted median	17	0.118166	0.134757	0.380551	met-c-953	jOip5N	acute_pancreatitis	0.0215975	17	19273	25.0023	69.6589
Cholesterol esters in large VLDL || id:met-c-881	Weighted median	21	-0.0854917	0.098003	0.383024	met-c-881	jOip5N	acute_pancreatitis	0.0182319	21	19273	17.0238	86.95
Omega-7, omega-9 and saturated fatty acids || id:met-c-857	Weighted median	5	-0.27865	0.207223	0.178726	met-c-857	jOip5N	acute_pancreatitis	0.00904627	5	13506	24.6479	59.8067
Triglycerides in IDL || id:met-c-872	Weighted median	18	0.0935977	0.130589	0.473539	met-c-872	jOip5N	acute_pancreatitis	0.0198199	18	19273	21.6294	67.58
Average number of methylene groups per double bond || id:met-c-847	Weighted median	5	0.0770816	0.105539	0.465169	met-c-847	jOip5N	acute_pancreatitis	0.0272539	5	13531	75.7873	168.296
Total cholesterol in medium VLDL || id:met-c-909	Weighted median	14	0.121547	0.170956	0.477092	met-c-909	jOip5N	acute_pancreatitis	0.0128615	14	21551	20.0425	61.2127
Total cholesterol in large LDL || id:met-c-880	Weighted median	19	-0.0868118	0.0992392	0.381697	met-c-880	jOip5N	acute_pancreatitis	0.0153302	19	21552	17.6437	96.015
18:2, linoleic acid (LA) || id:met-c-893	Weighted median	12	-0.16222	0.142418	0.254688	met-c-893	jOip5N	acute_pancreatitis	0.0158101	12	13527	18.0908	58.9374
Concentration of medium LDL particles || id:met-c-907	Weighted median	20	-0.0981163	0.100327	0.32809	met-c-907	jOip5N	acute_pancreatitis	0.0162115	20	19273	15.8624	84.0398
Total cholesterol in small LDL || id:met-c-924	Weighted median	14	-0.0969397	0.109183	0.374612	met-c-924	jOip5N	acute_pancreatitis	0.0101951	14	21556	15.8482	95.2084
Concentration of small HDL particles || id:met-c-922	Weighted median	5	0.0590675	0.18071	0.743772	met-c-922	jOip5N	acute_pancreatitis	0.0089463	5	19273	34.7849	98.0782
Total lipids in medium LDL || id:met-c-906	Weighted median	20	-0.0944207	0.105724	0.371809	met-c-906	jOip5N	acute_pancreatitis	0.0164372	20	19273	16.0869	85.7395
Mean diameter for VLDL particles || id:met-c-941	Weighted median	11	0.0355247	0.166112	0.830656	met-c-941	jOip5N	acute_pancreatitis	0.00849109	11	19273	14.9952	58.9062
Leucine || id:met-c-897	Weighted median	3	0.0352756	0.287862	0.902469	met-c-897	jOip5N	acute_pancreatitis	0.00408415	3	24725	33.7928	74.6796
Total cholesterol in small VLDL || id:met-c-927	Weighted median	14	0.075296	0.173431	0.664176	met-c-927	jOip5N	acute_pancreatitis	0.0108858	14	21557	16.9344	64.9515
Total lipids in medium HDL || id:met-c-901	Weighted median	4	-0.307628	0.223439	0.168578	met-c-901	jOip5N	acute_pancreatitis	0.00457118	4	19269	22.1159	65.9584
Total lipids in large VLDL || id:met-c-889	Weighted median	8	-0.203753	0.200259	0.30894	met-c-889	jOip5N	acute_pancreatitis	0.00554864	8	18960	13.2174	47.9963
Total cholesterol in medium HDL || id:met-c-898	Weighted median	5	-0.24831	0.204069	0.223682	met-c-898	jOip5N	acute_pancreatitis	0.00664314	5	21558	28.8261	75.7866
Total lipids in very large VLDL || id:met-c-949	Weighted median	5	-0.13662	0.287773	0.634966	met-c-949	jOip5N	acute_pancreatitis	0.0039856	5	19273	15.4195	48.4568
Cholesterol esters in medium HDL || id:met-c-899	Weighted median	5	-0.299224	0.210274	0.154731	met-c-899	jOip5N	acute_pancreatitis	0.00632506	5	19271	24.5256	67.4141
Apolipoprotein A-I || id:met-c-842	Weighted median	9	-0.17729	0.149074	0.234331	met-c-842	jOip5N	acute_pancreatitis	0.0143259	9	20683	33.3848	84.0708
Omega-6 fatty acids || id:met-c-856	Weighted median	10	-0.235385	0.156011	0.131356	met-c-856	jOip5N	acute_pancreatitis	0.0124243	10	13506	16.9776	58.9925
Total cholesterol in LDL || id:met-c-895	Weighted median	21	-0.083225	0.098507	0.398187	met-c-895	jOip5N	acute_pancreatitis	0.0163578	21	21559	17.0551	91.4959
Triglycerides in chylomicrons and largest VLDL particles || id:met-c-960	Weighted median	8	-0.110402	0.222688	0.620058	met-c-960	jOip5N	acute_pancreatitis	0.00545579	8	21540	14.7641	49.6765
Concentration of small VLDL particles || id:met-c-930	Weighted median	14	0.126153	0.166801	0.449465	met-c-930	jOip5N	acute_pancreatitis	0.013685	14	19273	19.086	61.2916
Total lipids in large HDL || id:met-c-877	Weighted median	8	-0.117618	0.119958	0.326844	met-c-877	jOip5N	acute_pancreatitis	0.025585	8	19273	63.2264	155.543
Total phosphoglycerides || id:met-c-937	Weighted median	8	-0.125736	0.16638	0.449817	met-c-937	jOip5N	acute_pancreatitis	0.0148128	8	13519	25.3913	67.5747
Free cholesterol in IDL || id:met-c-868	Weighted median	15	-0.0719037	0.104993	0.493444	met-c-868	jOip5N	acute_pancreatitis	0.0165961	15	21559	24.2376	104.914
22:6, docosahexaenoic acid || id:met-c-852	Weighted median	5	-0.0820454	0.227141	0.717943	met-c-852	jOip5N	acute_pancreatitis	0.00586575	5	13499	15.9227	49.9839
Free cholesterol to esterified cholesterol ratio || id:met-c-853	Weighted median	13	-0.066699	0.115601	0.563955	met-c-853	jOip5N	acute_pancreatitis	0.0140966	13	13497	14.8294	72.6345
Mean diameter for LDL particles || id:met-c-896	Weighted median	8	-0.133476	0.170031	0.432449	met-c-896	jOip5N	acute_pancreatitis	0.0129517	8	19273	31.5969	81.9822
Valine || id:met-c-940	Weighted median	4	0.040081	0.240652	0.867723	met-c-940	jOip5N	acute_pancreatitis	0.00554412	4	24899	34.6962	78.124
Serum total cholesterol || id:met-c-933	Weighted median	20	-0.109803	0.133756	0.411688	met-c-933	jOip5N	acute_pancreatitis	0.0139108	20	21491	15.144	64.6034
Citrate || id:met-c-849	Weighted median	3	0.206707	0.286343	0.470366	met-c-849	jOip5N	acute_pancreatitis	0.00419126	3	24767	34.7417	72.2801
Omega-3 fatty acids || id:met-c-855	Weighted median	6	-0.262553	0.198151	0.185167	met-c-855	jOip5N	acute_pancreatitis	0.0102369	6	13544	23.335	62.0575
Concentration of chylomicrons and largest VLDL particles || id:met-c-958	Weighted median	5	-0.0678721	0.288992	0.814319	met-c-958	jOip5N	acute_pancreatitis	0.003537	5	18960	13.4556	46.1892
Average number of methylene groups in a fatty acid chain || id:met-c-848	Weighted median	4	0.068616	0.14196	0.62885	met-c-848	jOip5N	acute_pancreatitis	0.0134357	4	19017	64.7295	141.412
Total fatty acids || id:met-c-936	Weighted median	10	-0.189803	0.19376	0.327295	met-c-936	jOip5N	acute_pancreatitis	0.0145749	10	13505	19.9582	55.209
Free cholesterol in very large HDL || id:met-c-944	Weighted median	12	-0.0252955	0.134819	0.851171	met-c-944	jOip5N	acute_pancreatitis	0.0228399	12	21542	41.9345	105.247
Phospholipids in IDL || id:met-c-871	Weighted median	18	-0.0745298	0.107906	0.489758	met-c-871	jOip5N	acute_pancreatitis	0.0157441	18	21559	19.1418	89.1914
Average number of double bonds in a fatty acid chain || id:met-c-851	Weighted median	5	-0.0795021	0.122401	0.516001	met-c-851	jOip5N	acute_pancreatitis	0.0227343	5	15725	73.1349	141.611
Phospholipids in large LDL || id:met-c-885	Weighted median	18	-0.0932415	0.0985305	0.343985	met-c-885	jOip5N	acute_pancreatitis	0.0141353	18	21550	17.1506	95.0624
Serum total triglycerides || id:met-c-934	Weighted median	11	-0.15485	0.193534	0.423644	met-c-934	jOip5N	acute_pancreatitis	0.0109328	11	21545	21.6381	65.7398
Triglycerides in very large HDL || id:met-c-948	Weighted median	14	-0.0206095	0.0941919	0.826803	met-c-948	jOip5N	acute_pancreatitis	0.0392985	14	21536	62.8814	152.693
Free cholesterol in medium VLDL || id:met-c-911	Weighted median	11	0.03642	0.186866	0.845472	met-c-911	jOip5N	acute_pancreatitis	0.011183	11	21240	21.8251	62.801
Ratio of bisallylic groups to double bonds || id:met-c-844	Weighted median	4	-0.102028	0.0893115	0.253293	met-c-844	jOip5N	acute_pancreatitis	0.0374034	4	13524	131.326	274.826
Total cholesterol in medium LDL || id:met-c-904	Weighted median	20	-0.0922564	0.0983148	0.34805	met-c-904	jOip5N	acute_pancreatitis	0.01542	20	21559	16.8658	90.0513

## Sheet: WM_CP_UKBB
exposure	method	nsnp	b	se	pval	id.exposure	id.outcome	outcome	R2	nsnps	samplesize	F	meanF
Phenylalanine || id:met-c-919	Weighted median	4	-0.191066	0.746899	0.798096	met-c-919	jOip5N	chronic_pancreatitis	0.00373392	4	22660	21.2272	52.9987
Phospholipids in small VLDL || id:met-c-931	Weighted median	12	0.415993	0.366788	0.256731	met-c-931	jOip5N	chronic_pancreatitis	0.0124179	12	21551	22.5683	69.6035
Other polyunsaturated fatty acids than 18:2 || id:met-c-917	Weighted median	11	-0.103247	0.197279	0.600728	met-c-917	jOip5N	chronic_pancreatitis	0.0477816	11	13549	61.7524	135.052
Phospholipids in very small VLDL || id:met-c-955	Weighted median	16	0.0836083	0.275804	0.76178	met-c-955	jOip5N	chronic_pancreatitis	0.0188516	16	19273	23.1238	83.8141
Concentration of very small VLDL particles || id:met-c-954	Weighted median	17	0.455145	0.30329	0.133435	met-c-954	jOip5N	chronic_pancreatitis	0.0209017	17	19273	24.1797	69.0702
Triglycerides in medium VLDL || id:met-c-915	Weighted median	10	0.54654	0.454046	0.228702	met-c-915	jOip5N	chronic_pancreatitis	0.00688777	10	21241	14.7242	45.0373
Concentration of large VLDL particles || id:met-c-890	Weighted median	8	0.303666	0.433686	0.483803	met-c-890	jOip5N	chronic_pancreatitis	0.00675061	8	18960	16.1	51.468
Histidine || id:met-c-866	Weighted median	4	-0.464102	0.720115	0.519262	met-c-866	jOip5N	chronic_pancreatitis	0.00424542	4	19242	20.5044	51.1954
Concentration of IDL particles || id:met-c-870	Weighted median	16	-0.0524943	0.254049	0.836299	met-c-870	jOip5N	chronic_pancreatitis	0.0170604	16	19273	20.8886	94.2959
Phospholipids in very large VLDL || id:met-c-951	Weighted median	8	0.317298	0.468433	0.498178	met-c-951	jOip5N	chronic_pancreatitis	0.00574764	8	21237	15.3395	51.0974
Phospholipids in very large HDL || id:met-c-947	Weighted median	14	0.0220692	0.264337	0.933463	met-c-947	jOip5N	chronic_pancreatitis	0.0341493	14	19273	48.6357	116.994
Glycoproteins || id:met-c-862	Weighted median	10	-0.107756	0.163061	0.508719	met-c-862	jOip5N	chronic_pancreatitis	0.0527082	10	18733	104.171	251.017
Total cholesterol in large VLDL || id:met-c-886	Weighted median	8	0.561481	0.473262	0.235461	met-c-886	jOip5N	chronic_pancreatitis	0.00733155	8	21235	19.5961	56.6071
Sphingomyelins || id:met-c-935	Weighted median	7	0.284093	0.410737	0.489147	met-c-935	jOip5N	chronic_pancreatitis	0.00641194	7	13476	12.4162	57.8709
Mono-unsaturated fatty acids || id:met-c-916	Weighted median	4	0.17515	0.479087	0.71467	met-c-916	jOip5N	chronic_pancreatitis	0.00582954	4	13535	19.834	59.4094
Total lipids in IDL || id:met-c-869	Weighted median	18	-0.0507751	0.23833	0.831292	met-c-869	jOip5N	chronic_pancreatitis	0.0186959	18	19273	20.3794	89.8804
Glutamine || id:met-c-860	Weighted median	5	-0.0803036	0.432867	0.852824	met-c-860	jOip5N	chronic_pancreatitis	0.00574899	5	24460	28.2797	91.4816
Free cholesterol in large LDL || id:met-c-882	Weighted median	16	-0.0544576	0.217123	0.801958	met-c-882	jOip5N	chronic_pancreatitis	0.0150705	16	21555	20.5972	109.931
Free cholesterol in small VLDL || id:met-c-928	Weighted median	13	0.426069	0.359619	0.236104	met-c-928	jOip5N	chronic_pancreatitis	0.0123769	13	21559	20.7693	69.4677
Glycoprotein acetyls || id:met-c-863	Weighted median	8	0.278463	0.463738	0.54819	met-c-863	jOip5N	chronic_pancreatitis	0.00562661	8	19270	13.6234	59.3482
Phospholipids in medium LDL || id:met-c-908	Weighted median	16	-0.0550817	0.245568	0.822521	met-c-908	jOip5N	chronic_pancreatitis	0.0122489	16	21558	16.6953	90.9756
Creatinine || id:met-c-850	Weighted median	5	0.515985	0.725775	0.477119	met-c-850	jOip5N	chronic_pancreatitis	0.00356194	5	24805	17.7297	47.3839
Free cholesterol in medium HDL || id:met-c-900	Weighted median	4	-0.647776	0.485066	0.181733	met-c-900	jOip5N	chronic_pancreatitis	0.00603717	4	21555	32.7228	85.8342
Concentration of medium HDL particles || id:met-c-902	Weighted median	4	-0.38521	0.572595	0.50111	met-c-902	jOip5N	chronic_pancreatitis	0.00401647	4	19269	19.4213	59.9178
Free cholesterol in large HDL || id:met-c-876	Weighted median	12	-0.282423	0.294667	0.337837	met-c-876	jOip5N	chronic_pancreatitis	0.0200399	12	21558	36.7157	103.782
Total lipids in small LDL || id:met-c-925	Weighted median	18	-0.0662166	0.256017	0.795912	met-c-925	jOip5N	chronic_pancreatitis	0.0144557	18	19273	15.6896	79.1121
Concentration of large LDL particles || id:met-c-884	Weighted median	21	-0.0566769	0.233213	0.807985	met-c-884	jOip5N	chronic_pancreatitis	0.0183395	21	19273	17.1261	86.7207
Glucose || id:met-c-859	Weighted median	3	0.569458	0.57692	0.32361	met-c-859	jOip5N	chronic_pancreatitis	0.00455641	3	24676	37.6434	83.0807
Total cholesterol in HDL || id:met-c-864	Weighted median	11	-0.18273	0.328818	0.578405	met-c-864	jOip5N	chronic_pancreatitis	0.0164468	11	21555	32.7489	91.0849
Cholesterol esters in medium VLDL || id:met-c-910	Weighted median	11	0.151481	0.369552	0.681876	met-c-910	jOip5N	chronic_pancreatitis	0.0115277	11	19273	20.4204	64.7513
Triglycerides in small HDL || id:met-c-923	Weighted median	9	0.789854	0.439577	0.0723595	met-c-923	jOip5N	chronic_pancreatitis	0.00885229	9	21558	21.3836	61.492
Concentration of large HDL particles || id:met-c-878	Weighted median	8	-0.0135808	0.285822	0.962103	met-c-878	jOip5N	chronic_pancreatitis	0.0258459	8	19273	63.8881	156.827
Phospholipids in chylomicrons and largest VLDL particles || id:met-c-959	Weighted median	6	0.286745	0.561739	0.609729	met-c-959	jOip5N	chronic_pancreatitis	0.00439465	6	21542	15.8428	47.7781
Free cholesterol || id:met-c-858	Weighted median	13	0.0603849	0.267198	0.821207	met-c-858	jOip5N	chronic_pancreatitis	0.0167691	13	13497	17.6888	77.1531
Total lipids in chylomicrons and largest VLDL particles || id:met-c-957	Weighted median	7	0.553787	0.574959	0.335459	met-c-957	jOip5N	chronic_pancreatitis	0.00496866	7	18960	13.5195	39.4834
Triglycerides in small VLDL || id:met-c-932	Weighted median	13	0.444076	0.341521	0.193502	met-c-932	jOip5N	chronic_pancreatitis	0.0122036	13	21558	20.4741	63.5548
Triglycerides in large VLDL || id:met-c-892	Weighted median	7	0.344398	0.49175	0.483707	met-c-892	jOip5N	chronic_pancreatitis	0.0053575	7	21239	16.3368	51.0569
Total lipids in very large HDL || id:met-c-945	Weighted median	13	0.0776035	0.278295	0.780357	met-c-945	jOip5N	chronic_pancreatitis	0.0281081	13	19273	42.8453	108.077
Cholesterol esters in medium LDL || id:met-c-905	Weighted median	20	-0.059486	0.229184	0.795207	met-c-905	jOip5N	chronic_pancreatitis	0.0164965	20	19273	16.1459	86.6183
Concentration of very large HDL particles || id:met-c-946	Weighted median	11	0.231657	0.303216	0.444867	met-c-946	jOip5N	chronic_pancreatitis	0.022138	11	19273	39.6412	106.396
Phosphatidylcholine and other cholines || id:met-c-918	Weighted median	5	0.0993172	0.36977	0.788244	met-c-918	jOip5N	chronic_pancreatitis	0.012849	5	13542	35.2377	93.1243
Total lipids in large LDL || id:met-c-883	Weighted median	21	-0.0557267	0.224303	0.803791	met-c-883	jOip5N	chronic_pancreatitis	0.0185225	21	19273	17.3003	88.1672
Total lipids in small VLDL || id:met-c-929	Weighted median	13	0.421354	0.347509	0.225322	met-c-929	jOip5N	chronic_pancreatitis	0.0132456	13	19273	19.8862	65.1342
Triglycerides in very small VLDL || id:met-c-956	Weighted median	16	0.64077	0.31854	0.0442634	met-c-956	jOip5N	chronic_pancreatitis	0.0152771	16	19273	18.6713	59.9282
Concentration of medium VLDL particles || id:met-c-913	Weighted median	13	0.382153	0.365732	0.29607	met-c-913	jOip5N	chronic_pancreatitis	0.0103875	13	19273	15.5503	50.5873
Concentration of small LDL particles || id:met-c-926	Weighted median	13	-0.0709445	0.283489	0.80239	met-c-926	jOip5N	chronic_pancreatitis	0.0112353	13	19273	16.8338	88.7209
Free cholesterol in large VLDL || id:met-c-888	Weighted median	9	0.237976	0.443368	0.591443	met-c-888	jOip5N	chronic_pancreatitis	0.00659409	9	21238	15.6565	52.1872
Concentration of very large VLDL particles || id:met-c-950	Weighted median	6	0.387542	0.502314	0.440403	met-c-950	jOip5N	chronic_pancreatitis	0.00476555	6	18960	15.1257	46.4582
Cholesterol esters in large HDL || id:met-c-875	Weighted median	10	-0.276117	0.293609	0.347	met-c-875	jOip5N	chronic_pancreatitis	0.0208969	10	19272	41.1086	114.778
Mean diameter for HDL particles || id:met-c-865	Weighted median	9	0.0380776	0.246998	0.877482	met-c-865	jOip5N	chronic_pancreatitis	0.0328657	9	19273	72.7341	176.683
Ratio of bisallylic groups to total fatty acids || id:met-c-845	Weighted median	6	-0.359789	0.219475	0.101148	met-c-845	jOip5N	chronic_pancreatitis	0.0348679	6	13171	79.2639	172.046
Alanine || id:met-c-840	Weighted median	6	0.346721	0.547504	0.526553	met-c-840	jOip5N	chronic_pancreatitis	0.00530622	6	24794	22.0378	56.9227
Phospholipids in medium VLDL || id:met-c-914	Weighted median	14	0.522625	0.368257	0.155844	met-c-914	jOip5N	chronic_pancreatitis	0.0122294	14	21240	18.7702	55.9659
Total lipids in small HDL || id:met-c-921	Weighted median	7	0.175162	0.376666	0.641908	met-c-921	jOip5N	chronic_pancreatitis	0.00874712	7	19273	24.2858	78.9876
Tyrosine || id:met-c-938	Weighted median	3	0.121237	0.692095	0.860943	met-c-938	jOip5N	chronic_pancreatitis	0.00336193	3	24923	28.0195	60.713
Phospholipids in medium HDL || id:met-c-903	Weighted median	5	-0.251897	0.512423	0.623016	met-c-903	jOip5N	chronic_pancreatitis	0.00466734	5	21554	20.2087	64.4182
Phospholipids in large VLDL || id:met-c-891	Weighted median	8	0.415194	0.446548	0.352482	met-c-891	jOip5N	chronic_pancreatitis	0.00676445	8	21239	18.0734	55.9216
Total cholesterol in large HDL || id:met-c-874	Weighted median	12	-0.30485	0.292637	0.297534	met-c-874	jOip5N	chronic_pancreatitis	0.021896	12	21557	40.1907	110.383
Cholesterol esters in large VLDL || id:met-c-887	Weighted median	10	0.389116	0.432858	0.368682	met-c-887	jOip5N	chronic_pancreatitis	0.00824896	10	18960	15.761	52.2819
Apolipoprotein B || id:met-c-843	Weighted median	16	-0.0791377	0.285917	0.781945	met-c-843	jOip5N	chronic_pancreatitis	0.0120752	16	20690	15.7927	72.7496
Triglycerides in very large VLDL || id:met-c-952	Weighted median	7	0.210895	0.490258	0.667071	met-c-952	jOip5N	chronic_pancreatitis	0.00511124	7	21548	15.8088	49.7847
Phospholipids in large HDL || id:met-c-879	Weighted median	8	-0.0291025	0.29022	0.920124	met-c-879	jOip5N	chronic_pancreatitis	0.0236235	8	19273	58.2619	143.269
Total cholesterol in very large HDL || id:met-c-942	Weighted median	13	0.216007	0.329851	0.512556	met-c-942	jOip5N	chronic_pancreatitis	0.0164758	13	21540	27.7383	77.1004
Cholesterol esters in very large HDL || id:met-c-943	Weighted median	13	0.223747	0.332556	0.501069	met-c-943	jOip5N	chronic_pancreatitis	0.0167042	13	19273	25.1671	73.1751
Total cholesterol in IDL || id:met-c-867	Weighted median	17	-0.0527262	0.242518	0.827887	met-c-867	jOip5N	chronic_pancreatitis	0.0178868	17	19273	20.6284	95.3223
Total lipids in medium VLDL || id:met-c-912	Weighted median	11	0.387016	0.410782	0.346119	met-c-912	jOip5N	chronic_pancreatitis	0.00948616	11	19273	16.7693	54.7447
Total lipids in very small VLDL || id:met-c-953	Weighted median	17	0.524154	0.29484	0.075444	met-c-953	jOip5N	chronic_pancreatitis	0.0215975	17	19273	25.0023	69.6589
Cholesterol esters in large VLDL || id:met-c-881	Weighted median	21	-0.0572936	0.230482	0.803684	met-c-881	jOip5N	chronic_pancreatitis	0.0182319	21	19273	17.0238	86.95
Omega-7, omega-9 and saturated fatty acids || id:met-c-857	Weighted median	5	0.269223	0.447659	0.547572	met-c-857	jOip5N	chronic_pancreatitis	0.00904627	5	13506	24.6479	59.8067
Triglycerides in IDL || id:met-c-872	Weighted median	18	0.349183	0.302578	0.24849	met-c-872	jOip5N	chronic_pancreatitis	0.0198199	18	19273	21.6294	67.58
Average number of methylene groups per double bond || id:met-c-847	Weighted median	5	0.376786	0.249958	0.131709	met-c-847	jOip5N	chronic_pancreatitis	0.0272539	5	13531	75.7873	168.296
Total cholesterol in medium VLDL || id:met-c-909	Weighted median	14	0.481651	0.346321	0.164297	met-c-909	jOip5N	chronic_pancreatitis	0.0128615	14	21551	20.0425	61.2127
Total cholesterol in large LDL || id:met-c-880	Weighted median	19	-0.0562303	0.226932	0.804301	met-c-880	jOip5N	chronic_pancreatitis	0.0153302	19	21552	17.6437	96.015
18:2, linoleic acid (LA) || id:met-c-893	Weighted median	12	-0.0236885	0.321705	0.941302	met-c-893	jOip5N	chronic_pancreatitis	0.0158101	12	13527	18.0908	58.9374
Concentration of medium LDL particles || id:met-c-907	Weighted median	20	-0.0607982	0.235661	0.796414	met-c-907	jOip5N	chronic_pancreatitis	0.0162115	20	19273	15.8624	84.0398
Total cholesterol in small LDL || id:met-c-924	Weighted median	14	-0.0640174	0.256223	0.802703	met-c-924	jOip5N	chronic_pancreatitis	0.0101951	14	21556	15.8482	95.2084
Concentration of small HDL particles || id:met-c-922	Weighted median	5	0.452207	0.420679	0.282399	met-c-922	jOip5N	chronic_pancreatitis	0.0089463	5	19273	34.7849	98.0782
Total lipids in medium LDL || id:met-c-906	Weighted median	20	-0.0595556	0.239677	0.803761	met-c-906	jOip5N	chronic_pancreatitis	0.0164372	20	19273	16.0869	85.7395
Mean diameter for VLDL particles || id:met-c-941	Weighted median	11	0.343775	0.363521	0.344311	met-c-941	jOip5N	chronic_pancreatitis	0.00849109	11	19273	14.9952	58.9062
Leucine || id:met-c-897	Weighted median	3	0.610515	0.633604	0.335267	met-c-897	jOip5N	chronic_pancreatitis	0.00408415	3	24725	33.7928	74.6796
Total cholesterol in small VLDL || id:met-c-927	Weighted median	14	0.227855	0.363229	0.530459	met-c-927	jOip5N	chronic_pancreatitis	0.0108858	14	21557	16.9344	64.9515
Total lipids in medium HDL || id:met-c-901	Weighted median	4	-0.453754	0.561699	0.419191	met-c-901	jOip5N	chronic_pancreatitis	0.00457118	4	19269	22.1159	65.9584
Total lipids in large VLDL || id:met-c-889	Weighted median	8	0.210181	0.441659	0.634153	met-c-889	jOip5N	chronic_pancreatitis	0.00554864	8	18960	13.2174	47.9963
Total cholesterol in medium HDL || id:met-c-898	Weighted median	5	-0.619809	0.456787	0.174817	met-c-898	jOip5N	chronic_pancreatitis	0.00664314	5	21558	28.8261	75.7866
Total lipids in very large VLDL || id:met-c-949	Weighted median	5	0.39961	0.593616	0.500833	met-c-949	jOip5N	chronic_pancreatitis	0.0039856	5	19273	15.4195	48.4568
Cholesterol esters in medium HDL || id:met-c-899	Weighted median	5	-0.159251	0.489451	0.744904	met-c-899	jOip5N	chronic_pancreatitis	0.00632506	5	19271	24.5256	67.4141
Apolipoprotein A-I || id:met-c-842	Weighted median	9	-0.0284388	0.352349	0.935671	met-c-842	jOip5N	chronic_pancreatitis	0.0143259	9	20683	33.3848	84.0708
Omega-6 fatty acids || id:met-c-856	Weighted median	10	0.00828734	0.330696	0.980007	met-c-856	jOip5N	chronic_pancreatitis	0.0124243	10	13506	16.9776	58.9925
Total cholesterol in LDL || id:met-c-895	Weighted median	21	-0.0560145	0.21927	0.798369	met-c-895	jOip5N	chronic_pancreatitis	0.0163578	21	21559	17.0551	91.4959
Triglycerides in chylomicrons and largest VLDL particles || id:met-c-960	Weighted median	8	0.327985	0.458278	0.474183	met-c-960	jOip5N	chronic_pancreatitis	0.00545579	8	21540	14.7641	49.6765
Concentration of small VLDL particles || id:met-c-930	Weighted median	14	0.422328	0.346666	0.223127	met-c-930	jOip5N	chronic_pancreatitis	0.013685	14	19273	19.086	61.2916
Total lipids in large HDL || id:met-c-877	Weighted median	8	-0.03797	0.275219	0.89027	met-c-877	jOip5N	chronic_pancreatitis	0.025585	8	19273	63.2264	155.543
Total phosphoglycerides || id:met-c-937	Weighted median	8	0.165187	0.373325	0.658146	met-c-937	jOip5N	chronic_pancreatitis	0.0148128	8	13519	25.3913	67.5747
Free cholesterol in IDL || id:met-c-868	Weighted median	15	-0.0540828	0.235255	0.818177	met-c-868	jOip5N	chronic_pancreatitis	0.0165961	15	21559	24.2376	104.914
22:6, docosahexaenoic acid || id:met-c-852	Weighted median	5	-0.465825	0.494293	0.345985	met-c-852	jOip5N	chronic_pancreatitis	0.00586575	5	13499	15.9227	49.9839
Free cholesterol to esterified cholesterol ratio || id:met-c-853	Weighted median	13	-0.0424682	0.270093	0.875059	met-c-853	jOip5N	chronic_pancreatitis	0.0140966	13	13497	14.8294	72.6345
Mean diameter for LDL particles || id:met-c-896	Weighted median	8	0.111299	0.367452	0.76197	met-c-896	jOip5N	chronic_pancreatitis	0.0129517	8	19273	31.5969	81.9822
Valine || id:met-c-940	Weighted median	4	0.463418	0.567905	0.414493	met-c-940	jOip5N	chronic_pancreatitis	0.00554412	4	24899	34.6962	78.124
Serum total cholesterol || id:met-c-933	Weighted median	20	-0.0607471	0.284769	0.831077	met-c-933	jOip5N	chronic_pancreatitis	0.0139108	20	21491	15.144	64.6034
Citrate || id:met-c-849	Weighted median	3	-0.618574	0.623772	0.321361	met-c-849	jOip5N	chronic_pancreatitis	0.00419126	3	24767	34.7417	72.2801
Omega-3 fatty acids || id:met-c-855	Weighted median	6	0.0182018	0.435787	0.966684	met-c-855	jOip5N	chronic_pancreatitis	0.0102369	6	13544	23.335	62.0575
Concentration of chylomicrons and largest VLDL particles || id:met-c-958	Weighted median	5	0.418695	0.582399	0.472194	met-c-958	jOip5N	chronic_pancreatitis	0.003537	5	18960	13.4556	46.1892
Average number of methylene groups in a fatty acid chain || id:met-c-848	Weighted median	4	0.461276	0.332748	0.165667	met-c-848	jOip5N	chronic_pancreatitis	0.0134357	4	19017	64.7295	141.412
Total fatty acids || id:met-c-936	Weighted median	10	0.228407	0.355876	0.520992	met-c-936	jOip5N	chronic_pancreatitis	0.0145749	10	13505	19.9582	55.209
Free cholesterol in very large HDL || id:met-c-944	Weighted median	12	0.0699477	0.304001	0.818022	met-c-944	jOip5N	chronic_pancreatitis	0.0228399	12	21542	41.9345	105.247
Phospholipids in IDL || id:met-c-871	Weighted median	18	-0.0522489	0.252752	0.836229	met-c-871	jOip5N	chronic_pancreatitis	0.0157441	18	21559	19.1418	89.1914
Average number of double bonds in a fatty acid chain || id:met-c-851	Weighted median	5	-0.371443	0.262813	0.157557	met-c-851	jOip5N	chronic_pancreatitis	0.0227343	5	15725	73.1349	141.611
Phospholipids in large LDL || id:met-c-885	Weighted median	18	-0.0542096	0.232856	0.815914	met-c-885	jOip5N	chronic_pancreatitis	0.0141353	18	21550	17.1506	95.0624
Serum total triglycerides || id:met-c-934	Weighted median	11	0.298873	0.385872	0.438613	met-c-934	jOip5N	chronic_pancreatitis	0.0109328	11	21545	21.6381	65.7398
Triglycerides in very large HDL || id:met-c-948	Weighted median	14	0.0975024	0.232476	0.674918	met-c-948	jOip5N	chronic_pancreatitis	0.0392985	14	21536	62.8814	152.693
Free cholesterol in medium VLDL || id:met-c-911	Weighted median	11	0.511889	0.39184	0.191426	met-c-911	jOip5N	chronic_pancreatitis	0.011183	11	21240	21.8251	62.801
Ratio of bisallylic groups to double bonds || id:met-c-844	Weighted median	4	-0.139628	0.205793	0.497463	met-c-844	jOip5N	chronic_pancreatitis	0.0374034	4	13524	131.326	274.826
Total cholesterol in medium LDL || id:met-c-904	Weighted median	20	-0.0573647	0.237507	0.809146	met-c-904	jOip5N	chronic_pancreatitis	0.01542	20	21559	16.8658	90.0513

## Sheet: WM_AP_FinnGen R5
exposure	method	nsnp	b	se	pval	id.exposure	id.outcome	outcome	R2	nsnps	samplesize	F	meanF
Phenylalanine || id:met-c-919	Weighted median	3	-0.082495	0.235327	0.725923	met-c-919	jOip5N	acute_pancreatitis_R5	0.00240153	3	21467	17.2227	49.6525
Phospholipids in small VLDL || id:met-c-931	Weighted median	12	-0.101893	0.116605	0.38221	met-c-931	jOip5N	acute_pancreatitis_R5	0.0124179	12	21551	22.5683	69.6035
Other polyunsaturated fatty acids than 18:2 || id:met-c-917	Weighted median	10	-0.182012	0.0677613	0.00722966	met-c-917	jOip5N	acute_pancreatitis_R5	0.047216	10	13549	67.0887	142.622
Phospholipids in very small VLDL || id:met-c-955	Weighted median	17	-0.0743058	0.0969779	0.443549	met-c-955	jOip5N	acute_pancreatitis_R5	0.0190014	17	19273	21.9387	82.5111
Concentration of very small VLDL particles || id:met-c-954	Weighted median	17	-0.0527041	0.0982251	0.591569	met-c-954	jOip5N	acute_pancreatitis_R5	0.0209017	17	19273	24.1797	69.0702
Triglycerides in medium VLDL || id:met-c-915	Weighted median	9	-0.00774827	0.162128	0.961883	met-c-915	jOip5N	acute_pancreatitis_R5	0.00623741	9	21241	14.8064	46.092
Concentration of large VLDL particles || id:met-c-890	Weighted median	7	-0.0457279	0.173346	0.791938	met-c-890	jOip5N	acute_pancreatitis_R5	0.00610919	7	18960	16.6419	50.7572
Histidine || id:met-c-866	Weighted median	4	0.00097646	0.212612	0.996336	met-c-866	jOip5N	acute_pancreatitis_R5	0.00424542	4	19242	20.5044	51.1954
Concentration of IDL particles || id:met-c-870	Weighted median	16	-0.120098	0.0930074	0.196608	met-c-870	jOip5N	acute_pancreatitis_R5	0.0171417	16	19273	20.9898	96.2313
Phospholipids in very large VLDL || id:met-c-951	Weighted median	7	0.00308712	0.173591	0.985811	met-c-951	jOip5N	acute_pancreatitis_R5	0.00522838	7	21237	15.9395	51.1882
Phospholipids in very large HDL || id:met-c-947	Weighted median	13	0.0931739	0.0871399	0.284959	met-c-947	jOip5N	acute_pancreatitis_R5	0.0335929	13	19273	51.4965	122.938
Glycoproteins || id:met-c-862	Weighted median	10	-0.105926	0.0549445	0.0538717	met-c-862	jOip5N	acute_pancreatitis_R5	0.0527082	10	18733	104.171	251.017
Total cholesterol in large VLDL || id:met-c-886	Weighted median	7	-0.0507337	0.160349	0.751702	met-c-886	jOip5N	acute_pancreatitis_R5	0.00619909	7	21235	18.9156	55.8539
Sphingomyelins || id:met-c-935	Weighted median	8	0.0321843	0.128124	0.801661	met-c-935	jOip5N	acute_pancreatitis_R5	0.00653103	8	13476	11.0664	54.4101
Mono-unsaturated fatty acids || id:met-c-916	Weighted median	5	0.110812	0.171857	0.519061	met-c-916	jOip5N	acute_pancreatitis_R5	0.00725028	5	13535	19.7611	56.061
Total lipids in IDL || id:met-c-869	Weighted median	18	-0.120863	0.0900166	0.179376	met-c-869	jOip5N	acute_pancreatitis_R5	0.0187946	18	19273	20.4891	92.0016
Glutamine || id:met-c-860	Weighted median	5	0.0667066	0.141727	0.637876	met-c-860	jOip5N	acute_pancreatitis_R5	0.00574899	5	24460	28.2797	91.4816
Free cholesterol in large LDL || id:met-c-882	Weighted median	17	-0.269809	0.0802281	0.000770924	met-c-882	jOip5N	acute_pancreatitis_R5	0.0159705	17	21555	20.5611	108.643
Free cholesterol in small VLDL || id:met-c-928	Weighted median	13	-0.128319	0.11794	0.276596	met-c-928	jOip5N	acute_pancreatitis_R5	0.0123769	13	21559	20.7693	69.4677
Glycoprotein acetyls || id:met-c-863	Weighted median	6	-0.163448	0.14943	0.274039	met-c-863	jOip5N	acute_pancreatitis_R5	0.0043568	6	19270	14.0487	62.718
Phospholipids in medium LDL || id:met-c-908	Weighted median	17	-0.254683	0.0893245	0.00435533	met-c-908	jOip5N	acute_pancreatitis_R5	0.0124368	17	21558	15.9566	90.1753
Creatinine || id:met-c-850	Weighted median	4	0.0220522	0.240007	0.926792	met-c-850	jOip5N	acute_pancreatitis_R5	0.00293729	4	24805	18.2648	48.5862
Free cholesterol in medium HDL || id:met-c-900	Weighted median	4	0.0399141	0.164515	0.808302	met-c-900	jOip5N	acute_pancreatitis_R5	0.00603717	4	21555	32.7228	85.8342
Concentration of medium HDL particles || id:met-c-902	Weighted median	3	0.194355	0.217498	0.371539	met-c-902	jOip5N	acute_pancreatitis_R5	0.00340839	3	19269	21.9624	65.4238
Free cholesterol in large HDL || id:met-c-876	Weighted median	11	0.0961103	0.105807	0.363692	met-c-876	jOip5N	acute_pancreatitis_R5	0.0195045	11	21558	38.964	109.245
Total lipids in small LDL || id:met-c-925	Weighted median	18	-0.207616	0.0924133	0.0246654	met-c-925	jOip5N	acute_pancreatitis_R5	0.0145436	18	19273	15.7864	81.0071
Concentration of large LDL particles || id:met-c-884	Weighted median	21	-0.239025	0.0797445	0.0027231	met-c-884	jOip5N	acute_pancreatitis_R5	0.0184674	21	19273	17.2479	89.1146
Glucose || id:met-c-859	Weighted median	3	-0.0855056	0.20592	0.677968	met-c-859	jOip5N	acute_pancreatitis_R5	0.00455641	3	24676	37.6434	83.0807
Total cholesterol in HDL || id:met-c-864	Weighted median	10	0.0810609	0.111863	0.468672	met-c-864	jOip5N	acute_pancreatitis_R5	0.0158663	10	21555	34.7334	95.4579
Cholesterol esters in medium VLDL || id:met-c-910	Weighted median	11	-0.0915248	0.125149	0.464579	met-c-910	jOip5N	acute_pancreatitis_R5	0.0115277	11	19273	20.4204	64.7513
Triglycerides in small HDL || id:met-c-923	Weighted median	9	-0.129128	0.150536	0.391009	met-c-923	jOip5N	acute_pancreatitis_R5	0.00885229	9	21558	21.3836	61.492
Concentration of large HDL particles || id:met-c-878	Weighted median	7	0.092359	0.092654	0.318854	met-c-878	jOip5N	acute_pancreatitis_R5	0.0250708	7	19273	70.7727	171.328
Phospholipids in chylomicrons and largest VLDL particles || id:met-c-959	Weighted median	5	-0.068374	0.218796	0.75466	met-c-959	jOip5N	acute_pancreatitis_R5	0.00376852	5	21542	16.2932	50.3829
Free cholesterol || id:met-c-858	Weighted median	14	-0.06123	0.100271	0.541435	met-c-858	jOip5N	acute_pancreatitis_R5	0.0170567	14	13497	16.7106	76.8178
Total lipids in chylomicrons and largest VLDL particles || id:met-c-957	Weighted median	6	-0.151685	0.200179	0.448602	met-c-957	jOip5N	acute_pancreatitis_R5	0.00459193	6	18960	14.5721	40.5387
Triglycerides in small VLDL || id:met-c-932	Weighted median	12	-0.0499122	0.121621	0.681518	met-c-932	jOip5N	acute_pancreatitis_R5	0.0106346	12	21558	19.2987	61.5887
Triglycerides in large VLDL || id:met-c-892	Weighted median	8	-0.0353541	0.152014	0.816094	met-c-892	jOip5N	acute_pancreatitis_R5	0.00593127	8	21239	15.834	54.0267
Total lipids in very large HDL || id:met-c-945	Weighted median	11	0.100298	0.0943164	0.287593	met-c-945	jOip5N	acute_pancreatitis_R5	0.0273631	11	19273	49.2608	120.329
Cholesterol esters in medium LDL || id:met-c-905	Weighted median	20	-0.238652	0.0846926	0.00483454	met-c-905	jOip5N	acute_pancreatitis_R5	0.0166394	20	19273	16.2881	89.4556
Concentration of very large HDL particles || id:met-c-946	Weighted median	10	0.0573123	0.0961947	0.551313	met-c-946	jOip5N	acute_pancreatitis_R5	0.0215918	10	19273	42.5079	113.137
Phosphatidylcholine and other cholines || id:met-c-918	Weighted median	4	0.19249	0.123383	0.118737	met-c-918	jOip5N	acute_pancreatitis_R5	0.0103218	4	13542	35.2957	93.6574
Total lipids in large LDL || id:met-c-883	Weighted median	21	-0.242434	0.0792285	0.00221387	met-c-883	jOip5N	acute_pancreatitis_R5	0.0186594	21	19273	17.4306	90.737
Total lipids in small VLDL || id:met-c-929	Weighted median	12	-0.13686	0.117363	0.243565	met-c-929	jOip5N	acute_pancreatitis_R5	0.0127572	12	19273	20.74	66.9233
Triglycerides in very small VLDL || id:met-c-956	Weighted median	16	-0.104208	0.110716	0.346593	met-c-956	jOip5N	acute_pancreatitis_R5	0.0152771	16	19273	18.6713	59.9282
Concentration of medium VLDL particles || id:met-c-913	Weighted median	12	-0.0188897	0.133521	0.887496	met-c-913	jOip5N	acute_pancreatitis_R5	0.00963086	12	19273	15.6079	51.6111
Concentration of small LDL particles || id:met-c-926	Weighted median	14	-0.23815	0.0958874	0.0130049	met-c-926	jOip5N	acute_pancreatitis_R5	0.0114752	14	19273	15.9682	87.5039
Free cholesterol in large VLDL || id:met-c-888	Weighted median	8	0.0112099	0.160693	0.944385	met-c-888	jOip5N	acute_pancreatitis_R5	0.00593186	8	21238	15.8349	54.1869
Concentration of very large VLDL particles || id:met-c-950	Weighted median	5	-0.0544044	0.19847	0.783993	met-c-950	jOip5N	acute_pancreatitis_R5	0.0042751	5	18960	16.2756	47.3476
Cholesterol esters in large HDL || id:met-c-875	Weighted median	9	0.0769742	0.103542	0.457234	met-c-875	jOip5N	acute_pancreatitis_R5	0.020216	9	19272	44.1595	122.132
Mean diameter for HDL particles || id:met-c-865	Weighted median	8	0.0909058	0.0815871	0.265185	met-c-865	jOip5N	acute_pancreatitis_R5	0.0319416	8	19273	79.4531	190.523
Ratio of bisallylic groups to total fatty acids || id:met-c-845	Weighted median	6	-0.215389	0.0702692	0.00217529	met-c-845	jOip5N	acute_pancreatitis_R5	0.0348679	6	13171	79.2639	172.046
Alanine || id:met-c-840	Weighted median	6	-0.348787	0.199539	0.0804705	met-c-840	jOip5N	acute_pancreatitis_R5	0.00530622	6	24794	22.0378	56.9227
Phospholipids in medium VLDL || id:met-c-914	Weighted median	12	-0.0989675	0.13409	0.460473	met-c-914	jOip5N	acute_pancreatitis_R5	0.0104455	12	21240	18.6723	54.8112
Total lipids in small HDL || id:met-c-921	Weighted median	7	-0.207493	0.170838	0.224532	met-c-921	jOip5N	acute_pancreatitis_R5	0.00874712	7	19273	24.2858	78.9876
Tyrosine || id:met-c-938	Weighted median	3	-0.0878583	0.235321	0.708884	met-c-938	jOip5N	acute_pancreatitis_R5	0.00336193	3	24923	28.0195	60.713
Phospholipids in medium HDL || id:met-c-903	Weighted median	5	0.037932	0.185268	0.837774	met-c-903	jOip5N	acute_pancreatitis_R5	0.00466734	5	21554	20.2087	64.4182
Phospholipids in large VLDL || id:met-c-891	Weighted median	6	-0.0584131	0.163074	0.720193	met-c-891	jOip5N	acute_pancreatitis_R5	0.00537532	6	21239	19.1243	60.1439
Total cholesterol in large HDL || id:met-c-874	Weighted median	11	0.0828185	0.103704	0.424519	met-c-874	jOip5N	acute_pancreatitis_R5	0.0212893	11	21557	42.6051	115.918
Cholesterol esters in large VLDL || id:met-c-887	Weighted median	9	-0.00531867	0.152302	0.972142	met-c-887	jOip5N	acute_pancreatitis_R5	0.00675905	9	18960	14.3284	49.8572
Apolipoprotein B || id:met-c-843	Weighted median	17	-0.168641	0.100793	0.0942987	met-c-843	jOip5N	acute_pancreatitis_R5	0.0122312	17	20690	15.0573	72.0738
Triglycerides in very large VLDL || id:met-c-952	Weighted median	7	0.000966207	0.173021	0.995544	met-c-952	jOip5N	acute_pancreatitis_R5	0.00494959	7	21548	15.3064	49.5196
Phospholipids in large HDL || id:met-c-879	Weighted median	7	0.0949431	0.0962875	0.324114	met-c-879	jOip5N	acute_pancreatitis_R5	0.0228774	7	19273	64.436	156.129
Total cholesterol in very large HDL || id:met-c-942	Weighted median	13	0.0912325	0.117556	0.437705	met-c-942	jOip5N	acute_pancreatitis_R5	0.0164758	13	21540	27.7383	77.1004
Cholesterol esters in very large HDL || id:met-c-943	Weighted median	13	-0.0200355	0.114396	0.860968	met-c-943	jOip5N	acute_pancreatitis_R5	0.0167042	13	19273	25.1671	73.1751
Total cholesterol in IDL || id:met-c-867	Weighted median	17	-0.132062	0.0889823	0.137771	met-c-867	jOip5N	acute_pancreatitis_R5	0.0180178	17	19273	20.7822	98.3513
Total lipids in medium VLDL || id:met-c-912	Weighted median	10	-0.100847	0.138124	0.465318	met-c-912	jOip5N	acute_pancreatitis_R5	0.00866372	10	19273	16.8339	56.0561
Total lipids in very small VLDL || id:met-c-953	Weighted median	17	-0.0287607	0.102255	0.778507	met-c-953	jOip5N	acute_pancreatitis_R5	0.0215975	17	19273	25.0023	69.6589
Cholesterol esters in large VLDL || id:met-c-881	Weighted median	21	-0.249051	0.0788944	0.00159526	met-c-881	jOip5N	acute_pancreatitis_R5	0.0183828	21	19273	17.1674	89.8021
Omega-7, omega-9 and saturated fatty acids || id:met-c-857	Weighted median	5	0.137557	0.159348	0.388	met-c-857	jOip5N	acute_pancreatitis_R5	0.00904627	5	13506	24.6479	59.8067
Triglycerides in IDL || id:met-c-872	Weighted median	18	-0.0264123	0.0975802	0.786643	met-c-872	jOip5N	acute_pancreatitis_R5	0.0198199	18	19273	21.6294	67.58
Average number of methylene groups per double bond || id:met-c-847	Weighted median	5	0.234901	0.0832741	0.00479007	met-c-847	jOip5N	acute_pancreatitis_R5	0.0272539	5	13531	75.7873	168.296
Total cholesterol in medium VLDL || id:met-c-909	Weighted median	13	-0.10281	0.115569	0.37368	met-c-909	jOip5N	acute_pancreatitis_R5	0.0126972	13	21551	21.3059	63.5299
Total cholesterol in large LDL || id:met-c-880	Weighted median	20	-0.250391	0.0806709	0.00191013	met-c-880	jOip5N	acute_pancreatitis_R5	0.0163013	20	21552	17.84	95.981
18:2, linoleic acid (LA) || id:met-c-893	Weighted median	12	0.208292	0.125936	0.0981358	met-c-893	jOip5N	acute_pancreatitis_R5	0.0150305	12	13527	17.1851	58.951
Concentration of medium LDL particles || id:met-c-907	Weighted median	20	-0.235629	0.0820039	0.00406095	met-c-907	jOip5N	acute_pancreatitis_R5	0.0163337	20	19273	15.9839	86.4484
Total cholesterol in small LDL || id:met-c-924	Weighted median	14	-0.199281	0.0926558	0.0314951	met-c-924	jOip5N	acute_pancreatitis_R5	0.0103244	14	21556	16.0512	98.618
Concentration of small HDL particles || id:met-c-922	Weighted median	5	-0.0535827	0.153744	0.727451	met-c-922	jOip5N	acute_pancreatitis_R5	0.0089463	5	19273	34.7849	98.0782
Total lipids in medium LDL || id:met-c-906	Weighted median	20	-0.241797	0.0778878	0.0019065	met-c-906	jOip5N	acute_pancreatitis_R5	0.016566	20	19273	16.215	88.2812
Mean diameter for VLDL particles || id:met-c-941	Weighted median	11	-0.075534	0.147434	0.608425	met-c-941	jOip5N	acute_pancreatitis_R5	0.00849109	11	19273	14.9952	58.9062
Leucine || id:met-c-897	Weighted median	3	0.192411	0.218404	0.378326	met-c-897	jOip5N	acute_pancreatitis_R5	0.00408415	3	24725	33.7928	74.6796
Total cholesterol in small VLDL || id:met-c-927	Weighted median	15	-0.132706	0.112157	0.236726	met-c-927	jOip5N	acute_pancreatitis_R5	0.0109806	15	21557	15.9439	63.2228
Total lipids in medium HDL || id:met-c-901	Weighted median	3	0.153993	0.204996	0.452531	met-c-901	jOip5N	acute_pancreatitis_R5	0.00402604	3	19269	25.9584	74.9754
Total lipids in large VLDL || id:met-c-889	Weighted median	7	-0.0683766	0.17935	0.70302	met-c-889	jOip5N	acute_pancreatitis_R5	0.00468886	7	18960	12.7546	46.7975
Total cholesterol in medium HDL || id:met-c-898	Weighted median	5	0.0831282	0.157788	0.598308	met-c-898	jOip5N	acute_pancreatitis_R5	0.00664314	5	21558	28.8261	75.7866
Total lipids in very large VLDL || id:met-c-949	Weighted median	5	-0.0262242	0.20022	0.895794	met-c-949	jOip5N	acute_pancreatitis_R5	0.0039856	5	19273	15.4195	48.4568
Cholesterol esters in medium HDL || id:met-c-899	Weighted median	5	0.202317	0.170392	0.235084	met-c-899	jOip5N	acute_pancreatitis_R5	0.00632506	5	19271	24.5256	67.4141
Apolipoprotein A-I || id:met-c-842	Weighted median	8	0.0899133	0.119645	0.452352	met-c-842	jOip5N	acute_pancreatitis_R5	0.013477	8	20683	35.3038	87.3614
Omega-6 fatty acids || id:met-c-856	Weighted median	10	0.182382	0.123758	0.140564	met-c-856	jOip5N	acute_pancreatitis_R5	0.0115876	10	13506	15.8207	58.7094
Total cholesterol in LDL || id:met-c-895	Weighted median	21	-0.238504	0.0742315	0.00131367	met-c-895	jOip5N	acute_pancreatitis_R5	0.0165101	21	21559	17.2166	94.1806
Triglycerides in chylomicrons and largest VLDL particles || id:met-c-960	Weighted median	7	0.014194	0.185827	0.939114	met-c-960	jOip5N	acute_pancreatitis_R5	0.00488617	7	21540	15.1037	52.2568
Concentration of small VLDL particles || id:met-c-930	Weighted median	14	-0.104707	0.115631	0.365188	met-c-930	jOip5N	acute_pancreatitis_R5	0.013685	14	19273	19.086	61.2916
Total lipids in large HDL || id:met-c-877	Weighted median	7	0.091716	0.0920776	0.319215	met-c-877	jOip5N	acute_pancreatitis_R5	0.0248312	7	19273	70.0792	170.078
Total phosphoglycerides || id:met-c-937	Weighted median	7	0.159933	0.123871	0.196662	met-c-937	jOip5N	acute_pancreatitis_R5	0.0130852	7	13519	25.5912	68.3723
Free cholesterol in IDL || id:met-c-868	Weighted median	15	-0.11827	0.0926368	0.201707	met-c-868	jOip5N	acute_pancreatitis_R5	0.0167395	15	21559	24.4506	108.421
22:6, docosahexaenoic acid || id:met-c-852	Weighted median	4	-0.118949	0.208862	0.56901	met-c-852	jOip5N	acute_pancreatitis_R5	0.0055019	4	13499	18.6633	52.9881
Free cholesterol to esterified cholesterol ratio || id:met-c-853	Weighted median	14	-0.115971	0.0987627	0.2403	met-c-853	jOip5N	acute_pancreatitis_R5	0.0143343	14	13497	14.0047	71.7255
Mean diameter for LDL particles || id:met-c-896	Weighted median	8	0.141041	0.130523	0.279881	met-c-896	jOip5N	acute_pancreatitis_R5	0.0129517	8	19273	31.5969	81.9822
Valine || id:met-c-940	Weighted median	3	0.434615	0.189852	0.0220655	met-c-940	jOip5N	acute_pancreatitis_R5	0.00491671	3	24899	41.0021	91.2982
Serum total cholesterol || id:met-c-933	Weighted median	21	-0.172545	0.10113	0.0879766	met-c-933	jOip5N	acute_pancreatitis_R5	0.0140954	21	21491	14.6163	65.1456
Citrate || id:met-c-849	Weighted median	4	0.00998339	0.201824	0.960548	met-c-849	jOip5N	acute_pancreatitis_R5	0.00612328	4	24769	38.1428	78.1911
Omega-3 fatty acids || id:met-c-855	Weighted median	5	-0.409554	0.162323	0.0116335	met-c-855	jOip5N	acute_pancreatitis_R5	0.00976595	5	13544	26.7031	64.5882
Concentration of chylomicrons and largest VLDL particles || id:met-c-958	Weighted median	5	0.102981	0.243379	0.6722	met-c-958	jOip5N	acute_pancreatitis_R5	0.003537	5	18960	13.4556	46.1892
Average number of methylene groups in a fatty acid chain || id:met-c-848	Weighted median	4	0.273631	0.10012	0.00627533	met-c-848	jOip5N	acute_pancreatitis_R5	0.0134357	4	19017	64.7295	141.412
Total fatty acids || id:met-c-936	Weighted median	10	0.084913	0.140957	0.546907	met-c-936	jOip5N	acute_pancreatitis_R5	0.0145749	10	13505	19.9582	55.209
Free cholesterol in very large HDL || id:met-c-944	Weighted median	11	0.108301	0.105305	0.303741	met-c-944	jOip5N	acute_pancreatitis_R5	0.0223372	11	21542	44.7189	111.09
Phospholipids in IDL || id:met-c-871	Weighted median	19	-0.119571	0.0902993	0.185449	met-c-871	jOip5N	acute_pancreatitis_R5	0.017015	19	21559	19.6226	89.31
Average number of double bonds in a fatty acid chain || id:met-c-851	Weighted median	5	-0.28073	0.0884737	0.00150854	met-c-851	jOip5N	acute_pancreatitis_R5	0.0227343	5	15725	73.1349	141.611
Phospholipids in large LDL || id:met-c-885	Weighted median	20	-0.249517	0.0804416	0.00192319	met-c-885	jOip5N	acute_pancreatitis_R5	0.0153545	20	21550	16.7861	92.1708
Serum total triglycerides || id:met-c-934	Weighted median	10	-0.094897	0.130499	0.467113	met-c-934	jOip5N	acute_pancreatitis_R5	0.0100499	10	21545	21.8612	67.4126
Triglycerides in very large HDL || id:met-c-948	Weighted median	14	0.0715638	0.0751803	0.34115	met-c-948	jOip5N	acute_pancreatitis_R5	0.0392985	14	21536	62.8814	152.693
Free cholesterol in medium VLDL || id:met-c-911	Weighted median	9	-0.100971	0.142071	0.477266	met-c-911	jOip5N	acute_pancreatitis_R5	0.00949732	9	21240	22.6179	63.1323
Ratio of bisallylic groups to double bonds || id:met-c-844	Weighted median	4	-0.211844	0.0707327	0.00274455	met-c-844	jOip5N	acute_pancreatitis_R5	0.0374034	4	13524	131.326	274.826
Total cholesterol in medium LDL || id:met-c-904	Weighted median	20	-0.244502	0.0814442	0.00268143	met-c-904	jOip5N	acute_pancreatitis_R5	0.0155729	20	21559	17.0357	92.9005

## Sheet: WM_AP_alcohol_FinnGen R5
exposure	method	nsnp	b	se	pval	id.exposure	id.outcome	outcome	R2	nsnps	samplesize	F	meanF
Phenylalanine || id:met-c-919	Weighted median	3	-0.166484	0.562606	0.767294	met-c-919	jOip5N	alcoholic_acute_pancreatitis_R5	0.00240153	3	21467	17.2227	49.6525
Phospholipids in small VLDL || id:met-c-931	Weighted median	12	0.0331261	0.292662	0.909881	met-c-931	jOip5N	alcoholic_acute_pancreatitis_R5	0.0124179	12	21551	22.5683	69.6035
Other polyunsaturated fatty acids than 18:2 || id:met-c-917	Weighted median	10	-0.0490153	0.171191	0.774633	met-c-917	jOip5N	alcoholic_acute_pancreatitis_R5	0.047216	10	13549	67.0887	142.622
Phospholipids in very small VLDL || id:met-c-955	Weighted median	17	0.00254149	0.229534	0.991166	met-c-955	jOip5N	alcoholic_acute_pancreatitis_R5	0.0190014	17	19273	21.9387	82.5111
Concentration of very small VLDL particles || id:met-c-954	Weighted median	17	0.159073	0.250376	0.525208	met-c-954	jOip5N	alcoholic_acute_pancreatitis_R5	0.0209017	17	19273	24.1797	69.0702
Triglycerides in medium VLDL || id:met-c-915	Weighted median	9	0.139529	0.402612	0.728923	met-c-915	jOip5N	alcoholic_acute_pancreatitis_R5	0.00623741	9	21241	14.8064	46.092
Concentration of large VLDL particles || id:met-c-890	Weighted median	7	0.576594	0.434919	0.184923	met-c-890	jOip5N	alcoholic_acute_pancreatitis_R5	0.00610919	7	18960	16.6419	50.7572
Histidine || id:met-c-866	Weighted median	4	-0.153243	0.495457	0.757096	met-c-866	jOip5N	alcoholic_acute_pancreatitis_R5	0.00424542	4	19242	20.5044	51.1954
Concentration of IDL particles || id:met-c-870	Weighted median	16	-0.00418055	0.212259	0.984286	met-c-870	jOip5N	alcoholic_acute_pancreatitis_R5	0.0171417	16	19273	20.9898	96.2313
Phospholipids in very large VLDL || id:met-c-951	Weighted median	7	0.396543	0.450546	0.378783	met-c-951	jOip5N	alcoholic_acute_pancreatitis_R5	0.00522838	7	21237	15.9395	51.1882
Phospholipids in very large HDL || id:met-c-947	Weighted median	13	-0.292921	0.237743	0.217915	met-c-947	jOip5N	alcoholic_acute_pancreatitis_R5	0.0335929	13	19273	51.4965	122.938
Glycoproteins || id:met-c-862	Weighted median	10	0.129359	0.139826	0.354889	met-c-862	jOip5N	alcoholic_acute_pancreatitis_R5	0.0527082	10	18733	104.171	251.017
Total cholesterol in large VLDL || id:met-c-886	Weighted median	7	0.111222	0.435244	0.798306	met-c-886	jOip5N	alcoholic_acute_pancreatitis_R5	0.00619909	7	21235	18.9156	55.8539
Sphingomyelins || id:met-c-935	Weighted median	8	0.0618625	0.313916	0.843775	met-c-935	jOip5N	alcoholic_acute_pancreatitis_R5	0.00653103	8	13476	11.0664	54.4101
Mono-unsaturated fatty acids || id:met-c-916	Weighted median	5	0.337818	0.44693	0.449731	met-c-916	jOip5N	alcoholic_acute_pancreatitis_R5	0.00725028	5	13535	19.7611	56.061
Total lipids in IDL || id:met-c-869	Weighted median	18	-0.0037956	0.204087	0.985162	met-c-869	jOip5N	alcoholic_acute_pancreatitis_R5	0.0187946	18	19273	20.4891	92.0016
Glutamine || id:met-c-860	Weighted median	5	0.0630347	0.378996	0.867905	met-c-860	jOip5N	alcoholic_acute_pancreatitis_R5	0.00574899	5	24460	28.2797	91.4816
Free cholesterol in large LDL || id:met-c-882	Weighted median	17	-0.00500396	0.193236	0.979341	met-c-882	jOip5N	alcoholic_acute_pancreatitis_R5	0.0159705	17	21555	20.5611	108.643
Free cholesterol in small VLDL || id:met-c-928	Weighted median	13	0.0318251	0.285363	0.9112	met-c-928	jOip5N	alcoholic_acute_pancreatitis_R5	0.0123769	13	21559	20.7693	69.4677
Glycoprotein acetyls || id:met-c-863	Weighted median	6	-0.169411	0.397335	0.669839	met-c-863	jOip5N	alcoholic_acute_pancreatitis_R5	0.0043568	6	19270	14.0487	62.718
Phospholipids in medium LDL || id:met-c-908	Weighted median	17	-0.00874668	0.209319	0.966669	met-c-908	jOip5N	alcoholic_acute_pancreatitis_R5	0.0124368	17	21558	15.9566	90.1753
Creatinine || id:met-c-850	Weighted median	4	0.0732559	0.564549	0.896756	met-c-850	jOip5N	alcoholic_acute_pancreatitis_R5	0.00293729	4	24805	18.2648	48.5862
Free cholesterol in medium HDL || id:met-c-900	Weighted median	4	-0.27076	0.413102	0.512191	met-c-900	jOip5N	alcoholic_acute_pancreatitis_R5	0.00603717	4	21555	32.7228	85.8342
Concentration of medium HDL particles || id:met-c-902	Weighted median	3	-0.308039	0.533531	0.563697	met-c-902	jOip5N	alcoholic_acute_pancreatitis_R5	0.00340839	3	19269	21.9624	65.4238
Free cholesterol in large HDL || id:met-c-876	Weighted median	11	-0.249182	0.254163	0.326889	met-c-876	jOip5N	alcoholic_acute_pancreatitis_R5	0.0195045	11	21558	38.964	109.245
Total lipids in small LDL || id:met-c-925	Weighted median	18	-0.0106088	0.211732	0.960039	met-c-925	jOip5N	alcoholic_acute_pancreatitis_R5	0.0145436	18	19273	15.7864	81.0071
Concentration of large LDL particles || id:met-c-884	Weighted median	21	-0.00439104	0.195504	0.982081	met-c-884	jOip5N	alcoholic_acute_pancreatitis_R5	0.0184674	21	19273	17.2479	89.1146
Glucose || id:met-c-859	Weighted median	3	-0.175844	0.482019	0.715256	met-c-859	jOip5N	alcoholic_acute_pancreatitis_R5	0.00455641	3	24676	37.6434	83.0807
Total cholesterol in HDL || id:met-c-864	Weighted median	10	-0.17605	0.276672	0.524573	met-c-864	jOip5N	alcoholic_acute_pancreatitis_R5	0.0158663	10	21555	34.7334	95.4579
Cholesterol esters in medium VLDL || id:met-c-910	Weighted median	11	0.501904	0.32523	0.122776	met-c-910	jOip5N	alcoholic_acute_pancreatitis_R5	0.0115277	11	19273	20.4204	64.7513
Triglycerides in small HDL || id:met-c-923	Weighted median	9	0.325927	0.352615	0.355323	met-c-923	jOip5N	alcoholic_acute_pancreatitis_R5	0.00885229	9	21558	21.3836	61.492
Concentration of large HDL particles || id:met-c-878	Weighted median	7	-0.293283	0.256058	0.252052	met-c-878	jOip5N	alcoholic_acute_pancreatitis_R5	0.0250708	7	19273	70.7727	171.328
Phospholipids in chylomicrons and largest VLDL particles || id:met-c-959	Weighted median	5	0.294011	0.548542	0.591968	met-c-959	jOip5N	alcoholic_acute_pancreatitis_R5	0.00376852	5	21542	16.2932	50.3829
Free cholesterol || id:met-c-858	Weighted median	14	-0.00684616	0.220514	0.975233	met-c-858	jOip5N	alcoholic_acute_pancreatitis_R5	0.0170567	14	13497	16.7106	76.8178
Total lipids in chylomicrons and largest VLDL particles || id:met-c-957	Weighted median	6	0.204908	0.502408	0.683382	met-c-957	jOip5N	alcoholic_acute_pancreatitis_R5	0.00459193	6	18960	14.5721	40.5387
Triglycerides in small VLDL || id:met-c-932	Weighted median	12	0.114984	0.323324	0.722118	met-c-932	jOip5N	alcoholic_acute_pancreatitis_R5	0.0106346	12	21558	19.2987	61.5887
Triglycerides in large VLDL || id:met-c-892	Weighted median	8	0.0886553	0.431645	0.837268	met-c-892	jOip5N	alcoholic_acute_pancreatitis_R5	0.00593127	8	21239	15.834	54.0267
Total lipids in very large HDL || id:met-c-945	Weighted median	11	-0.31961	0.270802	0.237907	met-c-945	jOip5N	alcoholic_acute_pancreatitis_R5	0.0273631	11	19273	49.2608	120.329
Cholesterol esters in medium LDL || id:met-c-905	Weighted median	20	-0.0067818	0.202721	0.973313	met-c-905	jOip5N	alcoholic_acute_pancreatitis_R5	0.0166394	20	19273	16.2881	89.4556
Concentration of very large HDL particles || id:met-c-946	Weighted median	10	-0.356595	0.235153	0.129408	met-c-946	jOip5N	alcoholic_acute_pancreatitis_R5	0.0215918	10	19273	42.5079	113.137
Phosphatidylcholine and other cholines || id:met-c-918	Weighted median	4	0.143303	0.371847	0.699954	met-c-918	jOip5N	alcoholic_acute_pancreatitis_R5	0.0103218	4	13542	35.2957	93.6574
Total lipids in large LDL || id:met-c-883	Weighted median	21	-0.00438894	0.195802	0.982117	met-c-883	jOip5N	alcoholic_acute_pancreatitis_R5	0.0186594	21	19273	17.4306	90.737
Total lipids in small VLDL || id:met-c-929	Weighted median	12	0.0791887	0.28365	0.780108	met-c-929	jOip5N	alcoholic_acute_pancreatitis_R5	0.0127572	12	19273	20.74	66.9233
Triglycerides in very small VLDL || id:met-c-956	Weighted median	16	0.102393	0.273898	0.708526	met-c-956	jOip5N	alcoholic_acute_pancreatitis_R5	0.0152771	16	19273	18.6713	59.9282
Concentration of medium VLDL particles || id:met-c-913	Weighted median	12	0.260654	0.351238	0.458026	met-c-913	jOip5N	alcoholic_acute_pancreatitis_R5	0.00963086	12	19273	15.6079	51.6111
Concentration of small LDL particles || id:met-c-926	Weighted median	14	-0.00612902	0.23656	0.97933	met-c-926	jOip5N	alcoholic_acute_pancreatitis_R5	0.0114752	14	19273	15.9682	87.5039
Free cholesterol in large VLDL || id:met-c-888	Weighted median	8	0.568479	0.436531	0.192825	met-c-888	jOip5N	alcoholic_acute_pancreatitis_R5	0.00593186	8	21238	15.8349	54.1869
Concentration of very large VLDL particles || id:met-c-950	Weighted median	5	0.0582248	0.533899	0.913158	met-c-950	jOip5N	alcoholic_acute_pancreatitis_R5	0.0042751	5	18960	16.2756	47.3476
Cholesterol esters in large HDL || id:met-c-875	Weighted median	9	-0.236198	0.241004	0.327057	met-c-875	jOip5N	alcoholic_acute_pancreatitis_R5	0.020216	9	19272	44.1595	122.132
Mean diameter for HDL particles || id:met-c-865	Weighted median	8	-0.324454	0.241032	0.178269	met-c-865	jOip5N	alcoholic_acute_pancreatitis_R5	0.0319416	8	19273	79.4531	190.523
Ratio of bisallylic groups to total fatty acids || id:met-c-845	Weighted median	6	0.0184897	0.18705	0.921258	met-c-845	jOip5N	alcoholic_acute_pancreatitis_R5	0.0348679	6	13171	79.2639	172.046
Alanine || id:met-c-840	Weighted median	6	-0.524198	0.475136	0.269915	met-c-840	jOip5N	alcoholic_acute_pancreatitis_R5	0.00530622	6	24794	22.0378	56.9227
Phospholipids in medium VLDL || id:met-c-914	Weighted median	12	0.116233	0.336691	0.729927	met-c-914	jOip5N	alcoholic_acute_pancreatitis_R5	0.0104455	12	21240	18.6723	54.8112
Total lipids in small HDL || id:met-c-921	Weighted median	7	0.271405	0.34754	0.434843	met-c-921	jOip5N	alcoholic_acute_pancreatitis_R5	0.00874712	7	19273	24.2858	78.9876
Tyrosine || id:met-c-938	Weighted median	3	0.490906	0.590129	0.405487	met-c-938	jOip5N	alcoholic_acute_pancreatitis_R5	0.00336193	3	24923	28.0195	60.713
Phospholipids in medium HDL || id:met-c-903	Weighted median	5	-0.365254	0.457497	0.424653	met-c-903	jOip5N	alcoholic_acute_pancreatitis_R5	0.00466734	5	21554	20.2087	64.4182
Phospholipids in large VLDL || id:met-c-891	Weighted median	6	-0.0291428	0.427881	0.945698	met-c-891	jOip5N	alcoholic_acute_pancreatitis_R5	0.00537532	6	21239	19.1243	60.1439
Total cholesterol in large HDL || id:met-c-874	Weighted median	11	-0.225586	0.240275	0.347799	met-c-874	jOip5N	alcoholic_acute_pancreatitis_R5	0.0212893	11	21557	42.6051	115.918
Cholesterol esters in large VLDL || id:met-c-887	Weighted median	9	0.480412	0.391678	0.219993	met-c-887	jOip5N	alcoholic_acute_pancreatitis_R5	0.00675905	9	18960	14.3284	49.8572
Apolipoprotein B || id:met-c-843	Weighted median	17	-0.00844217	0.249301	0.972986	met-c-843	jOip5N	alcoholic_acute_pancreatitis_R5	0.0122312	17	20690	15.0573	72.0738
Triglycerides in very large VLDL || id:met-c-952	Weighted median	7	0.486183	0.491094	0.322174	met-c-952	jOip5N	alcoholic_acute_pancreatitis_R5	0.00494959	7	21548	15.3064	49.5196
Phospholipids in large HDL || id:met-c-879	Weighted median	7	-0.282461	0.271212	0.297655	met-c-879	jOip5N	alcoholic_acute_pancreatitis_R5	0.0228774	7	19273	64.436	156.129
Total cholesterol in very large HDL || id:met-c-942	Weighted median	13	-0.225038	0.261559	0.389584	met-c-942	jOip5N	alcoholic_acute_pancreatitis_R5	0.0164758	13	21540	27.7383	77.1004
Cholesterol esters in very large HDL || id:met-c-943	Weighted median	13	-0.238746	0.254131	0.347496	met-c-943	jOip5N	alcoholic_acute_pancreatitis_R5	0.0167042	13	19273	25.1671	73.1751
Total cholesterol in IDL || id:met-c-867	Weighted median	17	-0.00430454	0.207954	0.983485	met-c-867	jOip5N	alcoholic_acute_pancreatitis_R5	0.0180178	17	19273	20.7822	98.3513
Total lipids in medium VLDL || id:met-c-912	Weighted median	10	0.0915434	0.364224	0.801553	met-c-912	jOip5N	alcoholic_acute_pancreatitis_R5	0.00866372	10	19273	16.8339	56.0561
Total lipids in very small VLDL || id:met-c-953	Weighted median	17	0.224117	0.263008	0.394142	met-c-953	jOip5N	alcoholic_acute_pancreatitis_R5	0.0215975	17	19273	25.0023	69.6589
Cholesterol esters in large VLDL || id:met-c-881	Weighted median	21	-0.00460336	0.19473	0.98114	met-c-881	jOip5N	alcoholic_acute_pancreatitis_R5	0.0183828	21	19273	17.1674	89.8021
Omega-7, omega-9 and saturated fatty acids || id:met-c-857	Weighted median	5	-0.131421	0.426676	0.758075	met-c-857	jOip5N	alcoholic_acute_pancreatitis_R5	0.00904627	5	13506	24.6479	59.8067
Triglycerides in IDL || id:met-c-872	Weighted median	18	0.0438277	0.24165	0.856078	met-c-872	jOip5N	alcoholic_acute_pancreatitis_R5	0.0198199	18	19273	21.6294	67.58
Average number of methylene groups per double bond || id:met-c-847	Weighted median	5	-0.0158805	0.210414	0.939838	met-c-847	jOip5N	alcoholic_acute_pancreatitis_R5	0.0272539	5	13531	75.7873	168.296
Total cholesterol in medium VLDL || id:met-c-909	Weighted median	13	0.270185	0.293053	0.356546	met-c-909	jOip5N	alcoholic_acute_pancreatitis_R5	0.0126972	13	21551	21.3059	63.5299
Total cholesterol in large LDL || id:met-c-880	Weighted median	20	-0.00607983	0.186308	0.973967	met-c-880	jOip5N	alcoholic_acute_pancreatitis_R5	0.0163013	20	21552	17.84	95.981
18:2, linoleic acid (LA) || id:met-c-893	Weighted median	12	-0.0465836	0.276579	0.866246	met-c-893	jOip5N	alcoholic_acute_pancreatitis_R5	0.0150305	12	13527	17.1851	58.951
Concentration of medium LDL particles || id:met-c-907	Weighted median	20	-0.00658436	0.198096	0.973485	met-c-907	jOip5N	alcoholic_acute_pancreatitis_R5	0.0163337	20	19273	15.9839	86.4484
Total cholesterol in small LDL || id:met-c-924	Weighted median	14	-0.00745965	0.205355	0.971023	met-c-924	jOip5N	alcoholic_acute_pancreatitis_R5	0.0103244	14	21556	16.0512	98.618
Concentration of small HDL particles || id:met-c-922	Weighted median	5	0.530884	0.358014	0.138111	met-c-922	jOip5N	alcoholic_acute_pancreatitis_R5	0.0089463	5	19273	34.7849	98.0782
Total lipids in medium LDL || id:met-c-906	Weighted median	20	-0.00652013	0.198139	0.973749	met-c-906	jOip5N	alcoholic_acute_pancreatitis_R5	0.016566	20	19273	16.215	88.2812
Mean diameter for VLDL particles || id:met-c-941	Weighted median	11	0.384437	0.334105	0.249877	met-c-941	jOip5N	alcoholic_acute_pancreatitis_R5	0.00849109	11	19273	14.9952	58.9062
Leucine || id:met-c-897	Weighted median	3	-0.592769	0.525567	0.259376	met-c-897	jOip5N	alcoholic_acute_pancreatitis_R5	0.00408415	3	24725	33.7928	74.6796
Total cholesterol in small VLDL || id:met-c-927	Weighted median	15	0.0404739	0.272077	0.881744	met-c-927	jOip5N	alcoholic_acute_pancreatitis_R5	0.0109806	15	21557	15.9439	63.2228
Total lipids in medium HDL || id:met-c-901	Weighted median	3	-0.319761	0.480251	0.505526	met-c-901	jOip5N	alcoholic_acute_pancreatitis_R5	0.00402604	3	19269	25.9584	74.9754
Total lipids in large VLDL || id:met-c-889	Weighted median	7	0.122332	0.448577	0.785075	met-c-889	jOip5N	alcoholic_acute_pancreatitis_R5	0.00468886	7	18960	12.7546	46.7975
Total cholesterol in medium HDL || id:met-c-898	Weighted median	5	-0.211169	0.407417	0.604241	met-c-898	jOip5N	alcoholic_acute_pancreatitis_R5	0.00664314	5	21558	28.8261	75.7866
Total lipids in very large VLDL || id:met-c-949	Weighted median	5	-0.0462614	0.495224	0.925574	met-c-949	jOip5N	alcoholic_acute_pancreatitis_R5	0.0039856	5	19273	15.4195	48.4568
Cholesterol esters in medium HDL || id:met-c-899	Weighted median	5	-0.103603	0.409834	0.800429	met-c-899	jOip5N	alcoholic_acute_pancreatitis_R5	0.00632506	5	19271	24.5256	67.4141
Apolipoprotein A-I || id:met-c-842	Weighted median	8	-0.241994	0.300257	0.420269	met-c-842	jOip5N	alcoholic_acute_pancreatitis_R5	0.013477	8	20683	35.3038	87.3614
Omega-6 fatty acids || id:met-c-856	Weighted median	10	0.0054568	0.281122	0.984513	met-c-856	jOip5N	alcoholic_acute_pancreatitis_R5	0.0115876	10	13506	15.8207	58.7094
Total cholesterol in LDL || id:met-c-895	Weighted median	21	-0.00893145	0.190515	0.962608	met-c-895	jOip5N	alcoholic_acute_pancreatitis_R5	0.0165101	21	21559	17.2166	94.1806
Triglycerides in chylomicrons and largest VLDL particles || id:met-c-960	Weighted median	7	0.410857	0.465784	0.377736	met-c-960	jOip5N	alcoholic_acute_pancreatitis_R5	0.00488617	7	21540	15.1037	52.2568
Concentration of small VLDL particles || id:met-c-930	Weighted median	14	0.111879	0.289445	0.699104	met-c-930	jOip5N	alcoholic_acute_pancreatitis_R5	0.013685	14	19273	19.086	61.2916
Total lipids in large HDL || id:met-c-877	Weighted median	7	-0.292603	0.244768	0.23192	met-c-877	jOip5N	alcoholic_acute_pancreatitis_R5	0.0248312	7	19273	70.0792	170.078
Total phosphoglycerides || id:met-c-937	Weighted median	7	0.452291	0.335897	0.178137	met-c-937	jOip5N	alcoholic_acute_pancreatitis_R5	0.0130852	7	13519	25.5912	68.3723
Free cholesterol in IDL || id:met-c-868	Weighted median	15	-0.0012055	0.207686	0.995369	met-c-868	jOip5N	alcoholic_acute_pancreatitis_R5	0.0167395	15	21559	24.4506	108.421
22:6, docosahexaenoic acid || id:met-c-852	Weighted median	4	-0.0264171	0.396284	0.946851	met-c-852	jOip5N	alcoholic_acute_pancreatitis_R5	0.0055019	4	13499	18.6633	52.9881
Free cholesterol to esterified cholesterol ratio || id:met-c-853	Weighted median	14	-0.00118641	0.219658	0.995691	met-c-853	jOip5N	alcoholic_acute_pancreatitis_R5	0.0143343	14	13497	14.0047	71.7255
Mean diameter for LDL particles || id:met-c-896	Weighted median	8	0.00886635	0.326927	0.978364	met-c-896	jOip5N	alcoholic_acute_pancreatitis_R5	0.0129517	8	19273	31.5969	81.9822
Valine || id:met-c-940	Weighted median	3	-0.806408	0.45271	0.074865	met-c-940	jOip5N	alcoholic_acute_pancreatitis_R5	0.00491671	3	24899	41.0021	91.2982
Serum total cholesterol || id:met-c-933	Weighted median	21	-0.0119005	0.230262	0.958782	met-c-933	jOip5N	alcoholic_acute_pancreatitis_R5	0.0140954	21	21491	14.6163	65.1456
Citrate || id:met-c-849	Weighted median	4	-0.452482	0.503688	0.369005	met-c-849	jOip5N	alcoholic_acute_pancreatitis_R5	0.00612328	4	24769	38.1428	78.1911
Omega-3 fatty acids || id:met-c-855	Weighted median	5	-0.00361708	0.367317	0.992143	met-c-855	jOip5N	alcoholic_acute_pancreatitis_R5	0.00976595	5	13544	26.7031	64.5882
Concentration of chylomicrons and largest VLDL particles || id:met-c-958	Weighted median	5	0.435546	0.542234	0.421834	met-c-958	jOip5N	alcoholic_acute_pancreatitis_R5	0.003537	5	18960	13.4556	46.1892
Average number of methylene groups in a fatty acid chain || id:met-c-848	Weighted median	4	-0.0203027	0.267588	0.93952	met-c-848	jOip5N	alcoholic_acute_pancreatitis_R5	0.0134357	4	19017	64.7295	141.412
Total fatty acids || id:met-c-936	Weighted median	10	-0.174797	0.30963	0.572391	met-c-936	jOip5N	alcoholic_acute_pancreatitis_R5	0.0145749	10	13505	19.9582	55.209
Free cholesterol in very large HDL || id:met-c-944	Weighted median	11	-0.322356	0.284799	0.257689	met-c-944	jOip5N	alcoholic_acute_pancreatitis_R5	0.0223372	11	21542	44.7189	111.09
Phospholipids in IDL || id:met-c-871	Weighted median	19	-0.00430713	0.210355	0.983664	met-c-871	jOip5N	alcoholic_acute_pancreatitis_R5	0.017015	19	21559	19.6226	89.31
Average number of double bonds in a fatty acid chain || id:met-c-851	Weighted median	5	0.00365325	0.220089	0.986757	met-c-851	jOip5N	alcoholic_acute_pancreatitis_R5	0.0227343	5	15725	73.1349	141.611
Phospholipids in large LDL || id:met-c-885	Weighted median	20	-0.00788348	0.196275	0.967961	met-c-885	jOip5N	alcoholic_acute_pancreatitis_R5	0.0153545	20	21550	16.7861	92.1708
Serum total triglycerides || id:met-c-934	Weighted median	10	0.096176	0.319507	0.763404	met-c-934	jOip5N	alcoholic_acute_pancreatitis_R5	0.0100499	10	21545	21.8612	67.4126
Triglycerides in very large HDL || id:met-c-948	Weighted median	14	-0.180274	0.219978	0.412496	met-c-948	jOip5N	alcoholic_acute_pancreatitis_R5	0.0392985	14	21536	62.8814	152.693
Free cholesterol in medium VLDL || id:met-c-911	Weighted median	9	0.0375368	0.367853	0.918722	met-c-911	jOip5N	alcoholic_acute_pancreatitis_R5	0.00949732	9	21240	22.6179	63.1323
Ratio of bisallylic groups to double bonds || id:met-c-844	Weighted median	4	-0.033143	0.175999	0.850631	met-c-844	jOip5N	alcoholic_acute_pancreatitis_R5	0.0374034	4	13524	131.326	274.826
Total cholesterol in medium LDL || id:met-c-904	Weighted median	20	-0.00750266	0.193671	0.969098	met-c-904	jOip5N	alcoholic_acute_pancreatitis_R5	0.0155729	20	21559	17.0357	92.9005

[truncated: 8 more sheets: WM_CP_FinnGen R5, WM_CP_alcohol_FinnGen R5, MR-egger_AP_UKBB, MR-egger_CP_UKBB, MR-egger_AP_FinnGen R5, MR-egger_AP_alcohol_FinnGen R5, MR-egger_CP_FinnGen R5, MR-egger_CP_alcohol_FinnGen R5]
