# Supplementary material for: Mendelian randomization in blood metabolites identifies triglycerides and fatty acids saturation level as associated traits linked to pancreatitis risk
Source: Front Nutr. 2022 Oct 10;9:1021942. doi: 10.3389/fnut.2022.1021942 (PMC9589364; doi:10.3389/fnut.2022.1021942)
Supplement: Supplementary file 15 [file Table_8.xlsx]

## Sheet: SNP_AP_UKBB
id.exposure	SNP	effect_allele.exposure	other_allele.exposure	chr	pos	eaf.exposure	beta.exposure	se.exposure	pval.exposure	eaf.outcome	beta.outcome	se.outcome	pval.outcome	R2	appF	effect_allele.outcome	other_allele.outcome	remove	palindromic	ambiguous	id.outcome	chr.outcome	pos.outcome	ncase.outcome	ncontrol.outcome	outcome	mr_keep.outcome	pval_origin.outcome	samplesize.outcome	chr.exposure	pos.exposure	samplesize.exposure	exposure	mr_keep.exposure	pval_origin.exposure	data_source.exposure	action	mr_keep
met-c-919	rs1718309	G	A	NA	NA	0.602584	-0.077165	0.009719	2.49977e-15	0.608819	-0.0599653	0.0347901	0.0847742	0.00133239	63.0373	G	A	FALSE	FALSE	FALSE	jOip5N	12	103242396	1748	454600	acute_pancreatitis	TRUE	reported	456348	12	103242396	22660	Phenylalanine || id:met-c-919	TRUE	reported	igd	3	TRUE
met-c-919	rs182695896	C	A	NA	NA	0.018066	0.245321	0.040112	1.09001e-09	0.00865134	0.0183405	0.182317	0.919871	6.18193e-05	37.4042	C	A	FALSE	FALSE	FALSE	jOip5N	4	74813227	1748	454600	acute_pancreatitis	TRUE	reported	456348	4	74813227	21467	Phenylalanine || id:met-c-919	TRUE	reported	igd	3	TRUE
met-c-919	rs2731672	C	T	NA	NA	0.740037	0.094918	0.011618	3.85035e-16	0.744518	-0.0314241	0.038816	0.41819	0.00125671	66.7474	C	T	FALSE	FALSE	FALSE	jOip5N	5	176842474	1748	454600	acute_pancreatitis	TRUE	reported	456348	5	176842474	20436	Phenylalanine || id:met-c-919	TRUE	reported	igd	3	TRUE
met-c-919	rs4253238	T	C	NA	NA	0.555072	0.067292	0.010053	2.52988e-11	0.512434	-0.00979036	0.0338792	0.772598	0.001083	44.8059	T	C	FALSE	FALSE	FALSE	jOip5N	4	187148387	1748	454600	acute_pancreatitis	TRUE	reported	456348	4	187148387	20435	Phenylalanine || id:met-c-919	TRUE	reported	igd	3	TRUE
met-c-931	rs1042034	T	C	NA	NA	0.745345	0.114547	0.011156	3.78007e-24	0.794123	-0.0679183	0.0419452	0.105401	0.00185713	105.427	T	C	FALSE	FALSE	FALSE	jOip5N	2	21225281	1748	454600	acute_pancreatitis	TRUE	reported	456348	2	21225281	21550	Phospholipids in small VLDL || id:met-c-931	TRUE	reported	igd	3	TRUE
met-c-931	rs115849089	A	G	NA	NA	0.107398	-0.161431	0.016661	1.10994e-21	0.114884	-0.0488429	0.0532787	0.359278	0.000835351	93.8797	A	G	FALSE	FALSE	FALSE	jOip5N	8	19912370	1748	454600	acute_pancreatitis	TRUE	reported	456348	8	19912370	21547	Phospholipids in small VLDL || id:met-c-931	TRUE	reported	igd	3	TRUE
met-c-931	rs1168041	C	T	NA	NA	0.721994	0.089119	0.011219	4.44017e-15	0.659853	0.0248808	0.0368349	0.499378	0.00117572	63.1004	C	T	FALSE	FALSE	FALSE	jOip5N	1	62960250	1748	454600	acute_pancreatitis	TRUE	reported	456348	1	62960250	21545	Phospholipids in small VLDL || id:met-c-931	TRUE	reported	igd	3	TRUE
met-c-931	rs1260326	C	T	NA	NA	0.63891	-0.092322	0.010197	3.94003e-19	0.605234	0.06761	0.034672	0.0511775	0.00175502	81.972	C	T	FALSE	FALSE	FALSE	jOip5N	2	27730940	1748	454600	acute_pancreatitis	TRUE	reported	456348	2	27730940	21551	Phospholipids in small VLDL || id:met-c-931	TRUE	reported	igd	3	TRUE
met-c-931	rs13225450	T	C	NA	NA	0.125609	-0.099031	0.014965	6.45952e-11	0.12315	0.00926904	0.0514723	0.857091	0.000446394	43.7914	T	C	FALSE	FALSE	FALSE	jOip5N	7	72976123	1748	454600	acute_pancreatitis	TRUE	reported	456348	7	72976123	21549	Phospholipids in small VLDL || id:met-c-931	TRUE	reported	igd	3	TRUE
met-c-931	rs182695896	C	A	NA	NA	0.019221	0.234655	0.040856	1.43001e-08	0.00865134	0.0183405	0.182317	0.919871	6.45488e-05	32.9874	C	A	FALSE	FALSE	FALSE	jOip5N	4	74813227	1748	454600	acute_pancreatitis	TRUE	reported	456348	4	74813227	19268	Phospholipids in small VLDL || id:met-c-931	TRUE	reported	igd	3	TRUE
met-c-931	rs2980875	G	A	NA	NA	0.484515	-0.074575	0.009795	5.65979e-14	0.46604	0.046905	0.0339882	0.167575	0.00134358	57.9666	G	A	FALSE	FALSE	FALSE	jOip5N	8	126481747	1748	454600	acute_pancreatitis	TRUE	reported	456348	8	126481747	21551	Phospholipids in small VLDL || id:met-c-931	TRUE	reported	igd	3	TRUE
met-c-931	rs3764261	A	C	NA	NA	0.299015	-0.121425	0.010741	6.29941e-29	0.324615	-0.0812369	0.0362439	0.0250004	0.00248606	127.799	A	C	FALSE	FALSE	FALSE	jOip5N	16	56993324	1748	454600	acute_pancreatitis	TRUE	reported	456348	16	56993324	21550	Phospholipids in small VLDL || id:met-c-931	TRUE	reported	igd	3	TRUE
met-c-931	rs3846661	G	A	NA	NA	0.424866	0.066507	0.010005	5.30029e-11	0.396966	0.00903046	0.034646	0.794363	0.00100222	44.1876	G	A	FALSE	FALSE	FALSE	jOip5N	5	74639178	1748	454600	acute_pancreatitis	TRUE	reported	456348	5	74639178	21547	Phospholipids in small VLDL || id:met-c-931	TRUE	reported	igd	3	TRUE
met-c-931	rs429358	C	T	NA	NA	0.169989	0.115339	0.0134	1.93019e-17	0.154728	-0.0899356	0.046994	0.0556501	0.000970356	74.0871	C	T	FALSE	FALSE	FALSE	jOip5N	19	45411941	1748	454600	acute_pancreatitis	TRUE	reported	456348	19	45411941	21545	Phospholipids in small VLDL || id:met-c-931	TRUE	reported	igd	3	TRUE
met-c-931	rs72660594	C	T	NA	NA	0.035214	-0.210457	0.028809	5.52968e-13	0.0126198	-0.0201382	0.15203	0.894619	0.000188196	53.3667	C	T	FALSE	FALSE	FALSE	jOip5N	1	55636240	1748	454600	acute_pancreatitis	TRUE	reported	456348	1	55636240	19268	Phospholipids in small VLDL || id:met-c-931	TRUE	reported	igd	3	TRUE
met-c-931	rs72999033	T	C	NA	NA	0.059269	-0.158173	0.02101	1.07004e-13	0.0631964	0.00948709	0.0700023	0.892197	0.000293311	56.6777	T	C	FALSE	FALSE	FALSE	jOip5N	19	19366632	1748	454600	acute_pancreatitis	TRUE	reported	456348	19	19366632	21548	Phospholipids in small VLDL || id:met-c-931	TRUE	reported	igd	3	TRUE
met-c-917	rs1077835	G	A	NA	NA	0.249716	0.127702	0.014424	1.53993e-18	0.219141	-0.0263068	0.0410612	0.521735	0.00216876	78.3834	G	A	FALSE	FALSE	FALSE	jOip5N	15	58723426	1748	454600	acute_pancreatitis	TRUE	reported	456348	15	58723426	13543	Other polyunsaturated fatty acids than 18:2 || id:met-c-917	TRUE	reported	igd	3	TRUE
met-c-917	rs1260326	C	T	NA	NA	0.636722	-0.077749	0.012669	1.13e-09	0.605234	0.06761	0.034672	0.0511775	0.00128593	37.6621	C	T	FALSE	FALSE	FALSE	jOip5N	2	27730940	1748	454600	acute_pancreatitis	TRUE	reported	456348	2	27730940	13549	Other polyunsaturated fatty acids than 18:2 || id:met-c-917	TRUE	reported	igd	3	TRUE
met-c-917	rs143988316	T	C	NA	NA	0.069342	-0.187421	0.024328	2.08018e-14	0.0816345	0.047869	0.0620846	0.44069	0.000565579	59.3504	T	C	FALSE	FALSE	FALSE	jOip5N	19	19667254	1748	454600	acute_pancreatitis	TRUE	reported	456348	19	19667254	13544	Other polyunsaturated fatty acids than 18:2 || id:met-c-917	TRUE	reported	igd	3	TRUE
met-c-917	rs145717049	T	C	NA	NA	0.044107	-0.229318	0.032694	3.37987e-12	0.00754743	0.285865	0.198672	0.150185	0.00030634	49.1972	T	C	FALSE	FALSE	FALSE	jOip5N	19	19130096	1748	454600	acute_pancreatitis	TRUE	reported	456348	19	19130096	13542	Other polyunsaturated fatty acids than 18:2 || id:met-c-917	TRUE	reported	igd	3	TRUE
met-c-917	rs174418	C	T	NA	NA	0.562492	-0.085519	0.012512	1.17004e-11	0.597213	-0.0119638	0.0347728	0.730804	0.00169743	46.7167	C	T	FALSE	FALSE	FALSE	jOip5N	15	58687603	1748	454600	acute_pancreatitis	TRUE	reported	456348	15	58687603	13546	Other polyunsaturated fatty acids than 18:2 || id:met-c-917	TRUE	reported	igd	3	TRUE
met-c-917	rs174528	C	T	NA	NA	0.413303	-0.388457	0.012103	1e-200	0.378612	0.0209558	0.0350185	0.549559	0.0368809	1030.15	C	T	FALSE	FALSE	FALSE	jOip5N	11	61543499	1748	454600	acute_pancreatitis	TRUE	reported	456348	11	61543499	13546	Other polyunsaturated fatty acids than 18:2 || id:met-c-917	TRUE	reported	igd	3	TRUE
met-c-917	rs3019558	A	G	NA	NA	0.432554	-0.075903	0.012799	3.97e-09	0.331633	-0.0475488	0.0361637	0.18857	0.00127434	35.1695	A	G	FALSE	FALSE	FALSE	jOip5N	11	60784275	1748	454600	acute_pancreatitis	TRUE	reported	456348	11	60784275	13548	Other polyunsaturated fatty acids than 18:2 || id:met-c-917	TRUE	reported	igd	3	TRUE
met-c-917	rs36016715	C	T	NA	NA	0.089547	-0.125862	0.021854	1.09001e-08	0.105903	0.0142645	0.0551516	0.795912	0.000399289	33.1686	C	T	FALSE	FALSE	FALSE	jOip5N	11	75449644	1748	454600	acute_pancreatitis	TRUE	reported	456348	11	75449644	13545	Other polyunsaturated fatty acids than 18:2 || id:met-c-917	TRUE	reported	igd	3	TRUE
met-c-917	rs3741298	T	C	NA	NA	0.769803	-0.087652	0.014483	1.89998e-09	0.809666	0.0903385	0.043236	0.036669	0.000958237	36.6274	T	C	FALSE	FALSE	FALSE	jOip5N	11	116657561	1748	454600	acute_pancreatitis	TRUE	reported	456348	11	116657561	13547	Other polyunsaturated fatty acids than 18:2 || id:met-c-917	TRUE	reported	igd	3	TRUE
met-c-917	rs4382917	A	G	NA	NA	0.246762	0.103616	0.015744	6.51929e-11	0.221499	0.0178301	0.0426966	0.67624	0.00118856	43.3135	A	G	FALSE	FALSE	FALSE	jOip5N	11	62221476	1748	454600	acute_pancreatitis	TRUE	reported	456348	11	62221476	13547	Other polyunsaturated fatty acids than 18:2 || id:met-c-917	TRUE	reported	igd	3	TRUE
met-c-917	rs754382	G	A	NA	NA	0.724348	0.082523	0.013785	2.83002e-09	0.646198	-0.0386814	0.0354183	0.274776	0.00105625	35.8374	G	A	FALSE	FALSE	FALSE	jOip5N	11	60899767	1748	454600	acute_pancreatitis	TRUE	reported	456348	11	60899767	13549	Other polyunsaturated fatty acids than 18:2 || id:met-c-917	TRUE	reported	igd	3	TRUE
met-c-955	rs113531395	T	C	NA	NA	0.026105	-0.205302	0.036347	2.56e-08	0.0104334	0.137406	0.167625	0.412372	8.41935e-05	31.9043	T	C	FALSE	FALSE	FALSE	jOip5N	17	4886829	1748	454600	acute_pancreatitis	TRUE	reported	456348	17	4886829	19268	Phospholipids in very small VLDL || id:met-c-955	TRUE	reported	igd	3	TRUE
met-c-955	rs11591147	T	G	NA	NA	0.030715	-0.421474	0.034866	9.18967e-33	0.0175864	0.013372	0.128282	0.916979	0.000544323	146.129	T	G	FALSE	FALSE	FALSE	jOip5N	1	55505647	1748	454600	acute_pancreatitis	TRUE	reported	456348	1	55505647	15985	Phospholipids in very small VLDL || id:met-c-955	TRUE	reported	igd	3	TRUE
met-c-955	rs1532085	G	A	NA	NA	0.594771	-0.130998	0.010501	8.77001e-35	0.613701	0.00244632	0.0348228	0.943994	0.00389223	155.621	G	A	FALSE	FALSE	FALSE	jOip5N	15	58683366	1748	454600	acute_pancreatitis	TRUE	reported	456348	15	58683366	19273	Phospholipids in very small VLDL || id:met-c-955	TRUE	reported	igd	3	TRUE
met-c-955	rs182695896	C	A	NA	NA	0.019221	0.26975	0.040951	8.30998e-11	0.00865134	0.0183405	0.182317	0.919871	8.49052e-05	43.3904	C	A	FALSE	FALSE	FALSE	jOip5N	4	74813227	1748	454600	acute_pancreatitis	TRUE	reported	456348	4	74813227	19268	Phospholipids in very small VLDL || id:met-c-955	TRUE	reported	igd	3	TRUE
met-c-955	rs183130	T	C	NA	NA	0.283421	-0.093587	0.01265	2.9902e-13	0.324175	-0.0777074	0.0362775	0.0321914	0.00139071	54.7331	T	C	FALSE	FALSE	FALSE	jOip5N	16	56991363	1748	454600	acute_pancreatitis	TRUE	reported	456348	16	56991363	15986	Phospholipids in very small VLDL || id:met-c-955	TRUE	reported	igd	3	TRUE
met-c-955	rs2044333	A	G	NA	NA	0.490095	0.058777	0.010381	2.37001e-08	0.492187	0.00705531	0.0342277	0.83669	0.000831485	32.058	A	G	FALSE	FALSE	FALSE	jOip5N	15	58646656	1748	454600	acute_pancreatitis	TRUE	reported	456348	15	58646656	19270	Phospholipids in very small VLDL || id:met-c-955	TRUE	reported	igd	3	TRUE
met-c-955	rs2980860	G	A	NA	NA	0.48076	-0.072961	0.010301	2.88005e-12	0.46671	0.0485526	0.0340194	0.153522	0.00129984	50.1675	G	A	FALSE	FALSE	FALSE	jOip5N	8	126485337	1748	454600	acute_pancreatitis	TRUE	reported	456348	8	126485337	19269	Phospholipids in very small VLDL || id:met-c-955	TRUE	reported	igd	3	TRUE
met-c-955	rs3005923	A	G	NA	NA	0.027565	-0.301607	0.036272	2.42996e-16	0.00789858	0.178002	0.192935	0.356214	0.000192396	69.1417	A	G	FALSE	FALSE	FALSE	jOip5N	1	56801542	1748	454600	acute_pancreatitis	TRUE	reported	456348	1	56801542	19266	Phospholipids in very small VLDL || id:met-c-955	TRUE	reported	igd	3	TRUE
met-c-955	rs3741298	T	C	NA	NA	0.771465	-0.097015	0.012216	4.85959e-15	0.809666	0.0903385	0.043236	0.036669	0.00115414	63.0695	T	C	FALSE	FALSE	FALSE	jOip5N	11	116657561	1748	454600	acute_pancreatitis	TRUE	reported	456348	11	116657561	19269	Phospholipids in very small VLDL || id:met-c-955	TRUE	reported	igd	3	TRUE
met-c-955	rs4953023	A	G	NA	NA	0.081803	-0.104804	0.018738	3.49004e-08	0.0628416	0.374424	0.0717209	1.78377e-07	0.000243898	31.2831	A	G	FALSE	FALSE	FALSE	jOip5N	2	44074000	1748	454600	acute_pancreatitis	TRUE	reported	456348	2	44074000	19268	Phospholipids in very small VLDL || id:met-c-955	TRUE	reported	igd	3	TRUE
met-c-955	rs629301	T	G	NA	NA	0.783555	0.102929	0.012434	3.29003e-16	0.777612	0.0531131	0.0407205	0.19212	0.00120601	68.5257	T	G	FALSE	FALSE	FALSE	jOip5N	1	109818306	1748	454600	acute_pancreatitis	TRUE	reported	456348	1	109818306	19273	Phospholipids in very small VLDL || id:met-c-955	TRUE	reported	igd	3	TRUE
met-c-955	rs635634	T	C	NA	NA	0.20054	0.083153	0.012842	1.72001e-10	0.184394	0.0322337	0.0439057	0.462852	0.000697648	41.9267	T	C	FALSE	FALSE	FALSE	jOip5N	9	136155000	1748	454600	acute_pancreatitis	TRUE	reported	456348	9	136155000	19270	Phospholipids in very small VLDL || id:met-c-955	TRUE	reported	igd	3	TRUE
met-c-955	rs6511720	T	G	NA	NA	0.099907	-0.220097	0.017323	5.12035e-36	0.118627	-0.020828	0.0525157	0.691659	0.00150642	161.429	T	G	FALSE	FALSE	FALSE	jOip5N	19	11202306	1748	454600	acute_pancreatitis	TRUE	reported	456348	19	11202306	19273	Phospholipids in very small VLDL || id:met-c-955	TRUE	reported	igd	3	TRUE
met-c-955	rs7412	T	C	NA	NA	0.055504	-0.385409	0.026019	2.45019e-48	0.0803784	0.062571	0.0624329	0.316242	0.0014395	219.413	T	C	FALSE	FALSE	FALSE	jOip5N	19	45412079	1748	454600	acute_pancreatitis	TRUE	reported	456348	19	45412079	15981	Phospholipids in very small VLDL || id:met-c-955	TRUE	reported	igd	3	TRUE
met-c-955	rs79225634	T	C	NA	NA	0.353218	0.078826	0.010826	7.00971e-13	0.339968	0.0316121	0.0357844	0.377017	0.00125718	53.0155	T	C	FALSE	FALSE	FALSE	jOip5N	5	74619639	1748	454600	acute_pancreatitis	TRUE	reported	456348	5	74619639	19268	Phospholipids in very small VLDL || id:met-c-955	TRUE	reported	igd	3	TRUE
met-c-955	rs952275	G	T	NA	NA	0.426607	0.113074	0.010356	4.90004e-27	0.522951	-0.00626871	0.0340254	0.853828	0.0030267	119.218	G	T	FALSE	FALSE	FALSE	jOip5N	2	21221399	1748	454600	acute_pancreatitis	TRUE	reported	456348	2	21221399	19270	Phospholipids in very small VLDL || id:met-c-955	TRUE	reported	igd	3	TRUE
met-c-954	rs113531395	T	C	NA	NA	0.026105	-0.237812	0.03633	1.16001e-10	0.0104334	0.137406	0.167625	0.412372	0.000113075	42.8486	T	C	FALSE	FALSE	FALSE	jOip5N	17	4886829	1748	454600	acute_pancreatitis	TRUE	reported	456348	17	4886829	19268	Concentration of very small VLDL particles || id:met-c-954	TRUE	reported	igd	3	TRUE
met-c-954	rs115849089	A	G	NA	NA	0.101403	-0.123524	0.017196	1.51985e-12	0.114884	-0.0488429	0.0532787	0.359278	0.000488016	51.5998	A	G	FALSE	FALSE	FALSE	jOip5N	8	19912370	1748	454600	acute_pancreatitis	TRUE	reported	456348	8	19912370	19269	Concentration of very small VLDL particles || id:met-c-954	TRUE	reported	igd	3	TRUE
met-c-954	rs1168041	C	T	NA	NA	0.727042	0.091696	0.011741	1.46994e-14	0.659853	0.0248808	0.0368349	0.499378	0.0012565	60.9945	C	T	FALSE	FALSE	FALSE	jOip5N	1	62960250	1748	454600	acute_pancreatitis	TRUE	reported	456348	1	62960250	19267	Concentration of very small VLDL particles || id:met-c-954	TRUE	reported	igd	3	TRUE
met-c-954	rs1532085	G	A	NA	NA	0.594771	-0.121175	0.010499	6.19013e-30	0.613701	0.00244632	0.0348228	0.943994	0.00333166	133.208	G	A	FALSE	FALSE	FALSE	jOip5N	15	58683366	1748	454600	acute_pancreatitis	TRUE	reported	456348	15	58683366	19273	Concentration of very small VLDL particles || id:met-c-954	TRUE	reported	igd	3	TRUE
met-c-954	rs157594	G	T	NA	NA	0.588298	0.121935	0.011733	1.39991e-24	0.623486	0.0242492	0.0370135	0.512374	0.00271512	108.004	G	T	FALSE	FALSE	FALSE	jOip5N	19	45425175	1748	454600	acute_pancreatitis	TRUE	reported	456348	19	45425175	19269	Concentration of very small VLDL particles || id:met-c-954	TRUE	reported	igd	3	TRUE
met-c-954	rs182695896	C	A	NA	NA	0.019221	0.25957	0.04093	4.26e-10	0.00865134	0.0183405	0.182317	0.919871	7.86984e-05	40.2185	C	A	FALSE	FALSE	FALSE	jOip5N	4	74813227	1748	454600	acute_pancreatitis	TRUE	reported	456348	4	74813227	19268	Concentration of very small VLDL particles || id:met-c-954	TRUE	reported	igd	3	TRUE
met-c-954	rs1848922	C	T	NA	NA	0.782782	0.105855	0.012592	1.26009e-16	0.79895	0.0325179	0.0426855	0.446178	0.00124715	70.6697	C	T	FALSE	FALSE	FALSE	jOip5N	2	21471603	1748	454600	acute_pancreatitis	TRUE	reported	456348	2	21471603	19270	Concentration of very small VLDL particles || id:met-c-954	TRUE	reported	igd	3	TRUE
met-c-954	rs187607506	T	C	NA	NA	0.211212	-0.101034	0.013215	5.15941e-14	0.234375	0.0118097	0.0413284	0.775067	0.00101087	58.4522	T	C	FALSE	FALSE	FALSE	jOip5N	1	55491915	1748	454600	acute_pancreatitis	TRUE	reported	456348	1	55491915	19267	Concentration of very small VLDL particles || id:met-c-954	TRUE	reported	igd	3	TRUE
met-c-954	rs2044333	A	G	NA	NA	0.490095	0.059835	0.01038	1.38e-08	0.492187	0.00705531	0.0342277	0.83669	0.000861854	33.2289	A	G	FALSE	FALSE	FALSE	jOip5N	15	58646656	1748	454600	acute_pancreatitis	TRUE	reported	456348	15	58646656	19270	Concentration of very small VLDL particles || id:met-c-954	TRUE	reported	igd	3	TRUE
met-c-954	rs247617	A	C	NA	NA	0.292299	-0.117264	0.012204	3.0297e-21	0.323821	-0.0725583	0.0362843	0.0455306	0.00226314	92.3262	A	C	FALSE	FALSE	FALSE	jOip5N	16	56990716	1748	454600	acute_pancreatitis	TRUE	reported	456348	16	56990716	16878	Concentration of very small VLDL particles || id:met-c-954	TRUE	reported	igd	3	TRUE
met-c-954	rs2980860	G	A	NA	NA	0.48076	-0.08345	0.010295	1.45011e-15	0.46671	0.0485526	0.0340194	0.153522	0.00170242	65.7052	G	A	FALSE	FALSE	FALSE	jOip5N	8	126485337	1748	454600	acute_pancreatitis	TRUE	reported	456348	8	126485337	19269	Concentration of very small VLDL particles || id:met-c-954	TRUE	reported	igd	3	TRUE
met-c-954	rs635634	T	C	NA	NA	0.20054	0.077137	0.012842	3.32997e-09	0.184394	0.0322337	0.0439057	0.462852	0.000600352	36.0795	T	C	FALSE	FALSE	FALSE	jOip5N	9	136155000	1748	454600	acute_pancreatitis	TRUE	reported	456348	9	136155000	19270	Concentration of very small VLDL particles || id:met-c-954	TRUE	reported	igd	3	TRUE
met-c-954	rs6511720	T	G	NA	NA	0.099907	-0.186654	0.017328	2.75994e-26	0.118627	-0.020828	0.0525157	0.691659	0.00108278	116.032	T	G	FALSE	FALSE	FALSE	jOip5N	19	11202306	1748	454600	acute_pancreatitis	TRUE	reported	456348	19	11202306	19273	Concentration of very small VLDL particles || id:met-c-954	TRUE	reported	igd	3	TRUE
met-c-954	rs6544366	T	G	NA	NA	0.274622	-0.120386	0.011442	3.72992e-25	0.226832	0.0581705	0.0404703	0.150615	0.00228874	110.7	T	G	FALSE	FALSE	FALSE	jOip5N	2	21204025	1748	454600	acute_pancreatitis	TRUE	reported	456348	2	21204025	19270	Concentration of very small VLDL particles || id:met-c-954	TRUE	reported	igd	3	TRUE
met-c-954	rs660240	C	T	NA	NA	0.785302	0.074663	0.012487	3.92004e-09	0.784538	0.0471991	0.0412575	0.252619	0.000625583	35.7515	C	T	FALSE	FALSE	FALSE	jOip5N	1	109817838	1748	454600	acute_pancreatitis	TRUE	reported	456348	1	109817838	19271	Concentration of very small VLDL particles || id:met-c-954	TRUE	reported	igd	3	TRUE
met-c-954	rs72660594	C	T	NA	NA	0.035214	-0.268256	0.028825	5.00956e-20	0.0126198	-0.0201382	0.15203	0.894619	0.000305422	86.6084	C	T	FALSE	FALSE	FALSE	jOip5N	1	55636240	1748	454600	acute_pancreatitis	TRUE	reported	456348	1	55636240	19268	Concentration of very small VLDL particles || id:met-c-954	TRUE	reported	igd	3	TRUE
met-c-954	rs79225634	T	C	NA	NA	0.353574	0.06778	0.012026	2.86999e-08	0.339968	0.0316121	0.0357844	0.377017	0.000930342	31.7659	T	C	FALSE	FALSE	FALSE	jOip5N	5	74619639	1748	454600	acute_pancreatitis	TRUE	reported	456348	5	74619639	15608	Concentration of very small VLDL particles || id:met-c-954	TRUE	reported	igd	3	TRUE
met-c-915	rs1168001	A	G	NA	NA	0.697347	0.071966	0.010705	2.5698e-11	0.644199	0.0141964	0.0355329	0.689503	0.000898365	45.1941	A	G	FALSE	FALSE	FALSE	jOip5N	1	62933758	1748	454600	acute_pancreatitis	TRUE	reported	456348	1	62933758	21235	Triglycerides in medium VLDL || id:met-c-915	TRUE	reported	igd	3	TRUE
met-c-915	rs116843064	A	G	NA	NA	0.029132	-0.210239	0.035299	3.44001e-09	0.0195049	0.0125516	0.122597	0.918454	0.000105862	35.4733	A	G	FALSE	FALSE	FALSE	jOip5N	19	8429323	1748	454600	acute_pancreatitis	TRUE	reported	456348	19	8429323	18955	Triglycerides in medium VLDL || id:met-c-915	TRUE	reported	igd	3	TRUE
met-c-915	rs1260326	C	T	NA	NA	0.639171	-0.094619	0.010282	6.79986e-20	0.605234	0.06761	0.034672	0.0511775	0.00183897	84.684	C	T	FALSE	FALSE	FALSE	jOip5N	2	27730940	1748	454600	acute_pancreatitis	TRUE	reported	456348	2	27730940	21241	Triglycerides in medium VLDL || id:met-c-915	TRUE	reported	igd	3	TRUE
met-c-915	rs439401	C	T	NA	NA	0.690914	0.079744	0.01113	1.17004e-12	0.638092	0.0182213	0.0352851	0.605574	0.0010322	51.3341	C	T	FALSE	FALSE	FALSE	jOip5N	19	45414451	1748	454600	acute_pancreatitis	TRUE	reported	456348	19	45414451	21241	Triglycerides in medium VLDL || id:met-c-915	TRUE	reported	igd	3	TRUE
met-c-915	rs6065904	A	G	NA	NA	0.228791	0.076963	0.011782	9.10961e-11	0.214916	-0.014699	0.041209	0.721321	0.000708945	42.6703	A	G	FALSE	FALSE	FALSE	jOip5N	20	44534651	1748	454600	acute_pancreatitis	TRUE	reported	456348	20	44534651	21240	Triglycerides in medium VLDL || id:met-c-915	TRUE	reported	igd	3	TRUE
met-c-915	rs673548	A	G	NA	NA	0.254943	-0.079502	0.01125	2.35993e-12	0.205108	0.0691191	0.0419692	0.0995782	0.000893179	49.9403	A	G	FALSE	FALSE	FALSE	jOip5N	2	21237544	1748	454600	acute_pancreatitis	TRUE	reported	456348	2	21237544	21241	Triglycerides in medium VLDL || id:met-c-915	TRUE	reported	igd	3	TRUE
met-c-915	rs72999033	T	C	NA	NA	0.059371	-0.138249	0.021156	8.95983e-11	0.0631964	0.00948709	0.0700023	0.892197	0.000224577	42.7029	T	C	FALSE	FALSE	FALSE	jOip5N	19	19366632	1748	454600	acute_pancreatitis	TRUE	reported	456348	19	19366632	21238	Triglycerides in medium VLDL || id:met-c-915	TRUE	reported	igd	3	TRUE
met-c-915	rs77697917	T	C	NA	NA	0.02331	0.208758	0.037284	2.77e-08	0.0286163	0.0498055	0.101599	0.623981	7.53129e-05	31.3503	T	C	FALSE	FALSE	FALSE	jOip5N	17	41840849	1748	454600	acute_pancreatitis	TRUE	reported	456348	17	41840849	18954	Triglycerides in medium VLDL || id:met-c-915	TRUE	reported	igd	3	TRUE
met-c-915	rs821840	G	A	NA	NA	0.263995	-0.06991	0.011726	3.31002e-09	0.324623	-0.084147	0.0362766	0.0203629	0.000650356	35.545	G	A	FALSE	FALSE	FALSE	jOip5N	16	56993886	1748	454600	acute_pancreatitis	TRUE	reported	456348	16	56993886	21239	Triglycerides in medium VLDL || id:met-c-915	TRUE	reported	igd	3	TRUE
met-c-915	rs9472125	T	C	NA	NA	0.166066	-0.091301	0.016273	2.59998e-08	0.0963282	-0.00413693	0.0600915	0.945114	0.000459999	31.4786	T	C	FALSE	FALSE	FALSE	jOip5N	6	43756169	1748	454600	acute_pancreatitis	TRUE	reported	456348	6	43756169	18954	Triglycerides in medium VLDL || id:met-c-915	TRUE	reported	igd	3	TRUE
met-c-890	rs115849089	A	G	NA	NA	0.101349	-0.139462	0.017303	2.14981e-15	0.114884	-0.0488429	0.0532787	0.359278	0.000624223	64.9634	A	G	FALSE	FALSE	FALSE	jOip5N	8	19912370	1748	454600	acute_pancreatitis	TRUE	reported	456348	8	19912370	18957	Concentration of large VLDL particles || id:met-c-890	TRUE	reported	igd	3	TRUE
met-c-890	rs1260326	C	T	NA	NA	0.636812	-0.098251	0.010722	1.9002e-19	0.605234	0.06761	0.034672	0.0511775	0.0020486	83.9697	C	T	FALSE	FALSE	FALSE	jOip5N	2	27730940	1748	454600	acute_pancreatitis	TRUE	reported	456348	2	27730940	18960	Concentration of large VLDL particles || id:met-c-890	TRUE	reported	igd	3	TRUE
met-c-890	rs13234157	A	C	NA	NA	0.122768	-0.119913	0.015961	1.42988e-13	0.123137	0.00940742	0.0514706	0.854976	0.000641418	56.4433	A	C	FALSE	FALSE	FALSE	jOip5N	7	72971728	1748	454600	acute_pancreatitis	TRUE	reported	456348	7	72971728	18954	Concentration of large VLDL particles || id:met-c-890	TRUE	reported	igd	3	TRUE
met-c-890	rs2980882	G	A	NA	NA	0.484411	-0.060145	0.01037	1.13999e-08	0.47157	0.043093	0.033966	0.204545	0.000886332	33.6389	G	A	FALSE	FALSE	FALSE	jOip5N	8	126480700	1748	454600	acute_pancreatitis	TRUE	reported	456348	8	126480700	18958	Concentration of large VLDL particles || id:met-c-890	TRUE	reported	igd	3	TRUE
met-c-890	rs4296389	T	C	NA	NA	0.320094	-0.068536	0.011079	1.13999e-09	0.24607	0.0694838	0.0395991	0.079314	0.000878804	38.2681	T	C	FALSE	FALSE	FALSE	jOip5N	2	21142994	1748	454600	acute_pancreatitis	TRUE	reported	456348	2	21142994	18954	Concentration of large VLDL particles || id:met-c-890	TRUE	reported	igd	3	TRUE
met-c-890	rs439401	C	T	NA	NA	0.691322	0.084263	0.011366	2.96006e-13	0.638092	0.0182213	0.0352851	0.605574	0.00123719	54.9615	C	T	FALSE	FALSE	FALSE	jOip5N	19	45414451	1748	454600	acute_pancreatitis	TRUE	reported	456348	19	45414451	18960	Concentration of large VLDL particles || id:met-c-890	TRUE	reported	igd	3	TRUE
met-c-890	rs55730499	T	C	NA	NA	0.040951	-0.161095	0.028225	1.93999e-08	0.0800476	0.0227553	0.0625911	0.716191	0.000134985	32.5759	T	C	FALSE	FALSE	FALSE	jOip5N	6	161005610	1748	454600	acute_pancreatitis	TRUE	reported	456348	6	161005610	18956	Concentration of large VLDL particles || id:met-c-890	TRUE	reported	igd	3	TRUE
met-c-890	rs56255430	C	A	NA	NA	0.064574	-0.143769	0.020988	1.57e-11	0.0835464	0.0189159	0.0613646	0.757889	0.000299062	46.9233	C	A	FALSE	FALSE	FALSE	jOip5N	19	19477877	1748	454600	acute_pancreatitis	TRUE	reported	456348	19	19477877	18955	Concentration of large VLDL particles || id:met-c-890	TRUE	reported	igd	3	TRUE
met-c-866	rs1801020	G	A	NA	NA	0.727869	0.077702	0.011791	5.83042e-11	0.747269	-0.0378678	0.0393087	0.335375	0.000894075	43.4273	G	A	FALSE	FALSE	FALSE	jOip5N	5	176836532	1748	454600	acute_pancreatitis	TRUE	reported	456348	5	176836532	19242	Histidine || id:met-c-866	TRUE	reported	igd	3	TRUE
met-c-866	rs1998848	A	G	NA	NA	0.05404	0.147485	0.023554	4.90998e-10	0.00933124	-0.203172	0.176317	0.249194	0.000208354	39.2072	A	G	FALSE	FALSE	FALSE	jOip5N	14	21492229	1748	454600	acute_pancreatitis	TRUE	reported	456348	14	21492229	19239	Histidine || id:met-c-866	TRUE	reported	igd	3	TRUE
met-c-866	rs3733402	A	G	NA	NA	0.567998	0.081302	0.010423	9.13903e-15	0.512446	-0.0109387	0.0338809	0.746803	0.00155186	60.8439	A	G	FALSE	FALSE	FALSE	jOip5N	4	187158034	1748	454600	acute_pancreatitis	TRUE	reported	456348	4	187158034	19241	Histidine || id:met-c-866	TRUE	reported	igd	3	TRUE
met-c-866	rs7954638	A	C	NA	NA	0.482356	-0.081992	0.010472	7.24937e-15	0.461606	0.00852843	0.0339724	0.801783	0.00159114	61.3033	A	C	FALSE	FALSE	FALSE	jOip5N	12	96314795	1748	454600	acute_pancreatitis	TRUE	reported	456348	12	96314795	19240	Histidine || id:met-c-866	TRUE	reported	igd	3	TRUE
met-c-870	rs11591147	T	G	NA	NA	0.030715	-0.464499	0.034806	1.82012e-39	0.0175864	0.013372	0.128282	0.916979	0.000663408	178.099	T	G	FALSE	FALSE	FALSE	jOip5N	1	55505647	1748	454600	acute_pancreatitis	TRUE	reported	456348	1	55505647	15985	Concentration of IDL particles || id:met-c-870	TRUE	reported	igd	3	TRUE
met-c-870	rs137992968	T	C	NA	NA	0.022573	-0.229414	0.034991	1.06999e-10	0.024887	0.122403	0.109136	0.262046	9.84349e-05	42.986	T	C	FALSE	FALSE	FALSE	jOip5N	19	11239696	1748	454600	acute_pancreatitis	TRUE	reported	456348	19	11239696	19270	Concentration of IDL particles || id:met-c-870	TRUE	reported	igd	3	TRUE
met-c-870	rs142130958	A	G	NA	NA	0.101869	-0.23018	0.017244	1.75995e-39	0.118229	-0.0226146	0.0525876	0.667169	0.00169178	178.18	A	G	FALSE	FALSE	FALSE	jOip5N	19	11190652	1748	454600	acute_pancreatitis	TRUE	reported	456348	19	11190652	19272	Concentration of IDL particles || id:met-c-870	TRUE	reported	igd	3	TRUE
met-c-870	rs144064722	G	A	NA	NA	0.025283	0.221237	0.034077	1.61998e-10	0.0229663	-0.0793484	0.113081	0.482867	0.00010783	42.1495	G	A	FALSE	FALSE	FALSE	jOip5N	4	73406173	1748	454600	acute_pancreatitis	TRUE	reported	456348	4	73406173	19266	Concentration of IDL particles || id:met-c-870	TRUE	reported	igd	3	TRUE
met-c-870	rs1532085	G	A	NA	NA	0.594771	-0.109365	0.010499	1.07994e-24	0.613701	0.00244632	0.0348228	0.943994	0.00271389	108.508	G	A	FALSE	FALSE	FALSE	jOip5N	15	58683366	1748	454600	acute_pancreatitis	TRUE	reported	456348	15	58683366	19273	Concentration of IDL particles || id:met-c-870	TRUE	reported	igd	3	TRUE
met-c-870	rs182695896	C	A	NA	NA	0.019221	0.304848	0.040898	2.1301e-13	0.00865134	0.0183405	0.182317	0.919871	0.000108718	55.56	C	A	FALSE	FALSE	FALSE	jOip5N	4	74813227	1748	454600	acute_pancreatitis	TRUE	reported	456348	4	74813227	19268	Concentration of IDL particles || id:met-c-870	TRUE	reported	igd	3	TRUE
met-c-870	rs2980860	G	A	NA	NA	0.48076	-0.075295	0.010295	5.9197e-13	0.46671	0.0485526	0.0340194	0.153522	0.00138595	53.4909	G	A	FALSE	FALSE	FALSE	jOip5N	8	126485337	1748	454600	acute_pancreatitis	TRUE	reported	456348	8	126485337	19269	Concentration of IDL particles || id:met-c-870	TRUE	reported	igd	3	TRUE
met-c-870	rs3005923	A	G	NA	NA	0.027565	-0.326867	0.036227	6.36942e-19	0.00789858	0.178002	0.192935	0.356214	0.000226535	81.4099	A	G	FALSE	FALSE	FALSE	jOip5N	1	56801542	1748	454600	acute_pancreatitis	TRUE	reported	456348	1	56801542	19266	Concentration of IDL particles || id:met-c-870	TRUE	reported	igd	3	TRUE
met-c-870	rs3741298	T	C	NA	NA	0.771465	-0.085361	0.012213	5.86949e-12	0.809666	0.0903385	0.043236	0.036669	0.000893952	48.8511	T	C	FALSE	FALSE	FALSE	jOip5N	11	116657561	1748	454600	acute_pancreatitis	TRUE	reported	456348	11	116657561	19269	Concentration of IDL particles || id:met-c-870	TRUE	reported	igd	3	TRUE
met-c-870	rs4608457	T	C	NA	NA	0.04467	-0.16221	0.027164	4.08997e-09	0.0106241	-0.190118	0.165862	0.251697	0.000171212	35.6589	T	C	FALSE	FALSE	FALSE	jOip5N	19	20217169	1748	454600	acute_pancreatitis	TRUE	reported	456348	19	20217169	17776	Concentration of IDL particles || id:met-c-870	TRUE	reported	igd	3	TRUE
met-c-870	rs629301	T	G	NA	NA	0.783555	0.116125	0.012422	3.37987e-20	0.777612	0.0531131	0.0407205	0.19212	0.00153803	87.3913	T	G	FALSE	FALSE	FALSE	jOip5N	1	109818306	1748	454600	acute_pancreatitis	TRUE	reported	456348	1	109818306	19273	Concentration of IDL particles || id:met-c-870	TRUE	reported	igd	3	TRUE
met-c-870	rs635634	T	C	NA	NA	0.20054	0.084967	0.012832	7.00971e-11	0.184394	0.0322337	0.0439057	0.462852	0.000729555	43.8442	T	C	FALSE	FALSE	FALSE	jOip5N	9	136155000	1748	454600	acute_pancreatitis	TRUE	reported	456348	9	136155000	19270	Concentration of IDL particles || id:met-c-870	TRUE	reported	igd	3	TRUE
met-c-870	rs7412	T	C	NA	NA	0.055504	-0.481801	0.025898	5.03037e-75	0.0803784	0.062571	0.0624329	0.316242	0.00227067	346.101	T	C	FALSE	FALSE	FALSE	jOip5N	19	45412079	1748	454600	acute_pancreatitis	TRUE	reported	456348	19	45412079	15981	Concentration of IDL particles || id:met-c-870	TRUE	reported	igd	3	TRUE
met-c-870	rs76866386	C	T	NA	NA	0.081622	-0.117135	0.018811	8.69e-10	0.0654969	0.372563	0.0703547	1.18691e-07	0.000301713	38.7748	C	T	FALSE	FALSE	FALSE	jOip5N	2	44075483	1748	454600	acute_pancreatitis	TRUE	reported	456348	2	44075483	19267	Concentration of IDL particles || id:met-c-870	TRUE	reported	igd	3	TRUE
met-c-870	rs79225634	T	C	NA	NA	0.353218	0.083426	0.010819	3.11028e-14	0.339968	0.0316121	0.0357844	0.377017	0.00141001	59.4605	T	C	FALSE	FALSE	FALSE	jOip5N	5	74619639	1748	454600	acute_pancreatitis	TRUE	reported	456348	5	74619639	19268	Concentration of IDL particles || id:met-c-870	TRUE	reported	igd	3	TRUE
met-c-870	rs952275	G	T	NA	NA	0.426607	0.107726	0.010353	1.21004e-24	0.522951	-0.00626871	0.0340254	0.853828	0.00274876	108.27	G	T	FALSE	FALSE	FALSE	jOip5N	2	21221399	1748	454600	acute_pancreatitis	TRUE	reported	456348	2	21221399	19270	Concentration of IDL particles || id:met-c-870	TRUE	reported	igd	3	TRUE
met-c-951	rs10455872	G	A	NA	NA	0.041039	-0.170197	0.028482	3.23996e-09	0.0795939	0.0235344	0.0627036	0.707417	0.000152872	35.7078	G	A	FALSE	FALSE	FALSE	jOip5N	6	161010118	1748	454600	acute_pancreatitis	TRUE	reported	456348	6	161010118	18385	Phospholipids in very large VLDL || id:met-c-951	TRUE	reported	igd	3	TRUE
met-c-951	rs1168041	C	T	NA	NA	0.721566	0.087722	0.011292	1.42004e-14	0.659853	0.0248808	0.0368349	0.499378	0.00114218	60.3497	C	T	FALSE	FALSE	FALSE	jOip5N	1	62960250	1748	454600	acute_pancreatitis	TRUE	reported	456348	1	62960250	21231	Phospholipids in very large VLDL || id:met-c-951	TRUE	reported	igd	3	TRUE
met-c-951	rs1260326	C	T	NA	NA	0.639167	-0.090475	0.010281	2.86022e-18	0.605234	0.06761	0.034672	0.0511775	0.00168207	77.4438	C	T	FALSE	FALSE	FALSE	jOip5N	2	27730940	1748	454600	acute_pancreatitis	TRUE	reported	456348	2	27730940	21237	Phospholipids in very large VLDL || id:met-c-951	TRUE	reported	igd	3	TRUE
met-c-951	rs13234157	A	C	NA	NA	0.124814	-0.108643	0.015294	1.98016e-12	0.123137	0.00940742	0.0514706	0.854976	0.00051926	50.4616	A	C	FALSE	FALSE	FALSE	jOip5N	7	72971728	1748	454600	acute_pancreatitis	TRUE	reported	456348	7	72971728	21231	Phospholipids in very large VLDL || id:met-c-951	TRUE	reported	igd	3	TRUE
met-c-951	rs4296389	T	C	NA	NA	0.312983	-0.06218	0.010624	6.74e-09	0.24607	0.0694838	0.0395991	0.079314	0.000693862	34.2551	T	C	FALSE	FALSE	FALSE	jOip5N	2	21142994	1748	454600	acute_pancreatitis	TRUE	reported	456348	2	21142994	21231	Phospholipids in very large VLDL || id:met-c-951	TRUE	reported	igd	3	TRUE
met-c-951	rs438811	T	C	NA	NA	0.233748	0.091243	0.012175	1.13999e-13	0.235173	-0.0326618	0.040161	0.416062	0.000947544	56.1644	T	C	FALSE	FALSE	FALSE	jOip5N	19	45416741	1748	454600	acute_pancreatitis	TRUE	reported	456348	19	45416741	21233	Phospholipids in very large VLDL || id:met-c-951	TRUE	reported	igd	3	TRUE
met-c-951	rs72999033	T	C	NA	NA	0.059374	-0.139765	0.021158	6.02976e-11	0.0631964	0.00948709	0.0700023	0.892197	0.00022954	43.6363	T	C	FALSE	FALSE	FALSE	jOip5N	19	19366632	1748	454600	acute_pancreatitis	TRUE	reported	456348	19	19366632	21234	Phospholipids in very large VLDL || id:met-c-951	TRUE	reported	igd	3	TRUE
met-c-951	rs76975037	A	C	NA	NA	0.087145	-0.125094	0.017558	1.69981e-12	0.0972176	-0.0249574	0.057313	0.66323	0.000380316	50.7601	A	C	FALSE	FALSE	FALSE	jOip5N	8	19851508	1748	454600	acute_pancreatitis	TRUE	reported	456348	8	19851508	21235	Phospholipids in very large VLDL || id:met-c-951	TRUE	reported	igd	3	TRUE
met-c-947	rs11633043	A	G	NA	NA	0.173335	0.113294	0.014179	2.21004e-15	0.131476	0.12232	0.050151	0.0147267	0.00094963	63.8444	A	G	FALSE	FALSE	FALSE	jOip5N	15	58837722	1748	454600	acute_pancreatitis	TRUE	reported	456348	15	58837722	19267	Phospholipids in very large HDL || id:met-c-947	TRUE	reported	igd	3	TRUE
met-c-947	rs1532085	G	A	NA	NA	0.594771	-0.210719	0.010415	9.77012e-90	0.613701	0.00244632	0.0348228	0.943994	0.0102381	409.344	G	A	FALSE	FALSE	FALSE	jOip5N	15	58683366	1748	454600	acute_pancreatitis	TRUE	reported	456348	15	58683366	19273	Phospholipids in very large HDL || id:met-c-947	TRUE	reported	igd	3	TRUE
met-c-947	rs174529	C	T	NA	NA	0.409265	-0.094276	0.010529	6.36942e-19	0.37439	0.0132394	0.0350879	0.705934	0.00201164	80.173	C	T	FALSE	FALSE	FALSE	jOip5N	11	61543961	1748	454600	acute_pancreatitis	TRUE	reported	456348	11	61543961	19271	Phospholipids in very large HDL || id:met-c-947	TRUE	reported	igd	3	TRUE
met-c-947	rs2070895	A	G	NA	NA	0.24883	0.228693	0.011956	2.11009e-80	0.218877	-0.0312838	0.0410368	0.445861	0.00709742	365.876	A	G	FALSE	FALSE	FALSE	jOip5N	15	58723939	1748	454600	acute_pancreatitis	TRUE	reported	456348	15	58723939	19271	Phospholipids in very large HDL || id:met-c-947	TRUE	reported	igd	3	TRUE
met-c-947	rs247617	A	C	NA	NA	0.288773	0.17405	0.01141	8.64968e-52	0.323821	-0.0725583	0.0362843	0.0455306	0.00496061	232.689	A	C	FALSE	FALSE	FALSE	jOip5N	16	56990716	1748	454600	acute_pancreatitis	TRUE	reported	456348	16	56990716	19268	Phospholipids in very large HDL || id:met-c-947	TRUE	reported	igd	3	TRUE
met-c-947	rs2575876	A	G	NA	NA	0.188864	-0.089713	0.013179	1.42988e-11	0.252063	-0.0174556	0.0390522	0.654889	0.000736664	46.3389	A	G	FALSE	FALSE	FALSE	jOip5N	9	107665739	1748	454600	acute_pancreatitis	TRUE	reported	456348	9	107665739	19273	Phospholipids in very large HDL || id:met-c-947	TRUE	reported	igd	3	TRUE
met-c-947	rs291	C	T	NA	NA	0.227915	0.082323	0.012313	3.25987e-11	0.234335	-0.0399935	0.0400732	0.318273	0.000816566	44.7007	C	T	FALSE	FALSE	FALSE	jOip5N	8	19815852	1748	454600	acute_pancreatitis	TRUE	reported	456348	8	19815852	19266	Phospholipids in very large HDL || id:met-c-947	TRUE	reported	igd	3	TRUE
met-c-947	rs3741521	A	G	NA	NA	0.59774	-0.060032	0.010707	2.63998e-08	0.675239	-0.0275813	0.0372699	0.459274	0.000784508	31.4362	A	G	FALSE	FALSE	FALSE	jOip5N	12	125264293	1748	454600	acute_pancreatitis	TRUE	reported	456348	12	125264293	19270	Phospholipids in very large HDL || id:met-c-947	TRUE	reported	igd	3	TRUE
met-c-947	rs4149307	T	C	NA	NA	0.119911	0.100935	0.01752	1.09001e-08	0.153444	0.053103	0.0470439	0.258984	0.000438246	33.1906	T	C	FALSE	FALSE	FALSE	jOip5N	9	107589744	1748	454600	acute_pancreatitis	TRUE	reported	456348	9	107589744	15985	Phospholipids in very large HDL || id:met-c-947	TRUE	reported	igd	3	TRUE
met-c-947	rs4503368	C	T	NA	NA	0.532977	-0.070102	0.010479	3.1703e-11	0.570098	0.0115861	0.0348564	0.739592	0.00115616	44.7529	C	T	FALSE	FALSE	FALSE	jOip5N	1	161190250	1748	454600	acute_pancreatitis	TRUE	reported	456348	1	161190250	19270	Phospholipids in very large HDL || id:met-c-947	TRUE	reported	igd	3	TRUE
met-c-947	rs6065904	A	G	NA	NA	0.233223	-0.163282	0.012198	2.78997e-40	0.214916	-0.014699	0.041209	0.721321	0.00332539	179.184	A	G	FALSE	FALSE	FALSE	jOip5N	20	44534651	1748	454600	acute_pancreatitis	TRUE	reported	456348	20	44534651	19272	Phospholipids in very large HDL || id:met-c-947	TRUE	reported	igd	3	TRUE
met-c-947	rs6507939	C	A	NA	NA	0.839141	0.088005	0.013965	4.00996e-10	0.851293	0.00625058	0.0478063	0.895975	0.000556425	39.713	C	A	FALSE	FALSE	FALSE	jOip5N	18	47176261	1748	454600	acute_pancreatitis	TRUE	reported	456348	18	47176261	19268	Phospholipids in very large HDL || id:met-c-947	TRUE	reported	igd	3	TRUE
met-c-947	rs6544366	T	G	NA	NA	0.274622	0.066487	0.011456	8.45999e-09	0.226832	0.0581705	0.0404703	0.150615	0.000696395	33.6827	T	G	FALSE	FALSE	FALSE	jOip5N	2	21204025	1748	454600	acute_pancreatitis	TRUE	reported	456348	2	21204025	19270	Phospholipids in very large HDL || id:met-c-947	TRUE	reported	igd	3	TRUE
met-c-947	rs686030	A	C	NA	NA	0.872197	0.08805	0.015331	1.21001e-08	0.858847	0.10778	0.0487236	0.0269613	0.000381572	32.9851	A	C	FALSE	FALSE	FALSE	jOip5N	9	15304782	1748	454600	acute_pancreatitis	TRUE	reported	456348	9	15304782	19272	Phospholipids in very large HDL || id:met-c-947	TRUE	reported	igd	3	TRUE
met-c-862	rs10083777	T	C	NA	NA	0.172891	-0.10606	0.014526	2.9703e-13	0.145662	-0.0107286	0.0480081	0.823165	0.00081394	53.3103	T	C	FALSE	FALSE	FALSE	jOip5N	16	81065282	1748	454600	acute_pancreatitis	TRUE	reported	456348	16	81065282	18732	Glycoproteins || id:met-c-862	TRUE	reported	igd	3	TRUE
met-c-862	rs1027902	C	T	NA	NA	0.418205	0.07496	0.010701	2.5698e-12	0.448078	-0.0742843	0.034194	0.0298225	0.00127486	49.0694	C	T	FALSE	FALSE	FALSE	jOip5N	2	211287365	1748	454600	acute_pancreatitis	TRUE	reported	456348	2	211287365	18730	Glycoproteins || id:met-c-862	TRUE	reported	igd	3	TRUE
met-c-862	rs1047891	A	C	NA	NA	0.333894	0.487116	0.011096	1e-200	0.315793	-0.0378701	0.0364974	0.299452	0.0457695	1927.22	A	C	FALSE	FALSE	FALSE	jOip5N	2	211540507	1748	454600	acute_pancreatitis	TRUE	reported	456348	2	211540507	18730	Glycoproteins || id:met-c-862	TRUE	reported	igd	3	TRUE
met-c-862	rs12685579	T	C	NA	NA	0.021922	0.226877	0.038613	4.33002e-09	0.0190728	-0.0334436	0.124748	0.78863	7.90339e-05	34.5234	T	C	FALSE	FALSE	FALSE	jOip5N	9	7205208	1748	454600	acute_pancreatitis	TRUE	reported	456348	9	7205208	18732	Glycoproteins || id:met-c-862	TRUE	reported	igd	3	TRUE
met-c-862	rs13298772	C	T	NA	NA	0.053088	0.273079	0.022751	3.74024e-33	0.0501822	-0.166265	0.0776543	0.0322663	0.000773263	144.071	C	T	FALSE	FALSE	FALSE	jOip5N	9	5934989	1748	454600	acute_pancreatitis	TRUE	reported	456348	9	5934989	18732	Glycoproteins || id:met-c-862	TRUE	reported	igd	3	TRUE
met-c-862	rs142884588	C	A	NA	NA	0.009704	0.537375	0.071418	5.53988e-14	0.00636755	0.0929178	0.213849	0.663925	6.33709e-05	56.616	C	A	FALSE	FALSE	FALSE	jOip5N	9	5530082	1748	454600	acute_pancreatitis	TRUE	reported	456348	9	5530082	17171	Glycoproteins || id:met-c-862	TRUE	reported	igd	3	TRUE
met-c-862	rs1992855	C	T	NA	NA	0.409533	0.061971	0.010625	5.60003e-09	0.417257	0.00589358	0.0344976	0.86435	0.000878267	34.0188	C	T	FALSE	FALSE	FALSE	jOip5N	3	125909669	1748	454600	acute_pancreatitis	TRUE	reported	456348	3	125909669	18733	Glycoproteins || id:met-c-862	TRUE	reported	igd	3	TRUE
met-c-862	rs2169387	G	A	NA	NA	0.86668	-0.130064	0.01571	1.31009e-16	0.901051	0.00919986	0.0570157	0.871812	0.000845729	68.5428	G	A	FALSE	FALSE	FALSE	jOip5N	8	9181395	1748	454600	acute_pancreatitis	TRUE	reported	456348	8	9181395	18729	Glycoproteins || id:met-c-862	TRUE	reported	igd	3	TRUE
met-c-862	rs56212035	A	G	NA	NA	0.0646	0.133451	0.024211	3.63003e-08	0.0887632	-0.0639799	0.060372	0.289254	0.00019608	30.3821	A	G	FALSE	FALSE	FALSE	jOip5N	2	208014478	1748	454600	acute_pancreatitis	TRUE	reported	456348	2	208014478	18726	Glycoproteins || id:met-c-862	TRUE	reported	igd	3	TRUE
met-c-862	rs62203028	G	A	NA	NA	0.21327	0.140356	0.013238	3.12033e-26	0.201097	-0.045717	0.0426904	0.284217	0.00201413	112.413	G	A	FALSE	FALSE	FALSE	jOip5N	2	211204802	1748	454600	acute_pancreatitis	TRUE	reported	456348	2	211204802	18729	Glycoproteins || id:met-c-862	TRUE	reported	igd	3	TRUE
met-c-886	rs10889331	T	G	NA	NA	0.693034	0.086319	0.011789	3.80978e-13	0.644333	0.0132273	0.0355323	0.709698	0.00129826	53.6116	T	G	FALSE	FALSE	FALSE	jOip5N	1	62943007	1748	454600	acute_pancreatitis	TRUE	reported	456348	1	62943007	17570	Total cholesterol in large VLDL || id:met-c-886	TRUE	reported	igd	3	TRUE
met-c-886	rs1260326	C	T	NA	NA	0.639165	-0.089123	0.010287	8.48985e-18	0.605234	0.06761	0.034672	0.0511775	0.00163043	75.0589	C	T	FALSE	FALSE	FALSE	jOip5N	2	27730940	1748	454600	acute_pancreatitis	TRUE	reported	456348	2	27730940	21235	Total cholesterol in large VLDL || id:met-c-886	TRUE	reported	igd	3	TRUE
met-c-886	rs4296389	T	C	NA	NA	0.312989	-0.07425	0.010621	4.1096e-12	0.24607	0.0694838	0.0395991	0.079314	0.000990046	48.8722	T	C	FALSE	FALSE	FALSE	jOip5N	2	21142994	1748	454600	acute_pancreatitis	TRUE	reported	456348	2	21142994	21229	Total cholesterol in large VLDL || id:met-c-886	TRUE	reported	igd	3	TRUE
met-c-886	rs438811	T	C	NA	NA	0.233745	0.09405	0.012173	1.82012e-14	0.235173	-0.0326618	0.040161	0.416062	0.00100716	59.6929	T	C	FALSE	FALSE	FALSE	jOip5N	19	45416741	1748	454600	acute_pancreatitis	TRUE	reported	456348	19	45416741	21231	Total cholesterol in large VLDL || id:met-c-886	TRUE	reported	igd	3	TRUE
met-c-886	rs72999033	T	C	NA	NA	0.059375	-0.149568	0.021148	2.30994e-12	0.0631964	0.00948709	0.0700023	0.892197	0.000263147	50.0194	T	C	FALSE	FALSE	FALSE	jOip5N	19	19366632	1748	454600	acute_pancreatitis	TRUE	reported	456348	19	19366632	21232	Total cholesterol in large VLDL || id:met-c-886	TRUE	reported	igd	3	TRUE
met-c-886	rs76975037	A	C	NA	NA	0.087141	-0.147945	0.017556	6.36942e-17	0.0972176	-0.0249574	0.057313	0.66323	0.000532101	71.0149	A	C	FALSE	FALSE	FALSE	jOip5N	8	19851508	1748	454600	acute_pancreatitis	TRUE	reported	456348	8	19851508	21233	Total cholesterol in large VLDL || id:met-c-886	TRUE	reported	igd	3	TRUE
met-c-886	rs821840	G	A	NA	NA	0.263977	-0.09217	0.011717	6.09958e-15	0.324623	-0.084147	0.0362766	0.0203629	0.00113246	61.8794	G	A	FALSE	FALSE	FALSE	jOip5N	16	56993886	1748	454600	acute_pancreatitis	TRUE	reported	456348	16	56993886	21233	Total cholesterol in large VLDL || id:met-c-886	TRUE	reported	igd	3	TRUE
met-c-886	rs9472125	T	C	NA	NA	0.166066	-0.09302	0.016265	1.41e-08	0.0963282	-0.00413693	0.0600915	0.945114	0.000477954	32.7073	T	C	FALSE	FALSE	FALSE	jOip5N	6	43756169	1748	454600	acute_pancreatitis	TRUE	reported	456348	6	43756169	18954	Total cholesterol in large VLDL || id:met-c-886	TRUE	reported	igd	3	TRUE
met-c-935	rs11591147	T	G	NA	NA	0.028653	-0.368426	0.039901	3.74024e-20	0.0175864	0.013372	0.128282	0.916979	0.000352244	85.2576	T	G	FALSE	FALSE	FALSE	jOip5N	1	55505647	1748	454600	acute_pancreatitis	TRUE	reported	456348	1	55505647	13473	Sphingomyelins || id:met-c-935	TRUE	reported	igd	3	TRUE
met-c-935	rs13392272	T	C	NA	NA	0.399678	0.070709	0.012562	2.07998e-08	0.505009	-0.00573956	0.0340934	0.86631	0.00112839	31.6834	T	C	FALSE	FALSE	FALSE	jOip5N	2	21217490	1748	454600	acute_pancreatitis	TRUE	reported	456348	2	21217490	13474	Sphingomyelins || id:met-c-935	TRUE	reported	igd	3	TRUE
met-c-935	rs141622900	A	G	NA	NA	0.034269	-0.292006	0.040351	5.75043e-13	0.0484662	0.0127152	0.0798167	0.873429	0.000257294	52.3691	A	G	FALSE	FALSE	FALSE	jOip5N	19	45426792	1748	454600	acute_pancreatitis	TRUE	reported	456348	19	45426792	13472	Sphingomyelins || id:met-c-935	TRUE	reported	igd	3	TRUE
met-c-935	rs174418	C	T	NA	NA	0.562371	-0.08122	0.012531	1.09001e-10	0.597213	-0.0119638	0.0347728	0.730804	0.00153479	42.0102	C	T	FALSE	FALSE	FALSE	jOip5N	15	58687603	1748	454600	acute_pancreatitis	TRUE	reported	456348	15	58687603	13473	Sphingomyelins || id:met-c-935	TRUE	reported	igd	3	TRUE
met-c-935	rs1800588	T	C	NA	NA	0.249347	0.118515	0.014454	3.19963e-16	0.216174	-0.0345539	0.0411659	0.401255	0.00186787	67.2312	T	C	FALSE	FALSE	FALSE	jOip5N	15	58723675	1748	454600	acute_pancreatitis	TRUE	reported	456348	15	58723675	13474	Sphingomyelins || id:met-c-935	TRUE	reported	igd	3	TRUE
met-c-935	rs629301	T	G	NA	NA	0.786148	0.088624	0.014896	3.12997e-09	0.777612	0.0531131	0.0407205	0.19212	0.000883182	35.3967	T	G	FALSE	FALSE	FALSE	jOip5N	1	109818306	1748	454600	acute_pancreatitis	TRUE	reported	456348	1	109818306	13476	Sphingomyelins || id:met-c-935	TRUE	reported	igd	3	TRUE
met-c-935	rs75679663	A	C	NA	NA	0.026209	-0.413162	0.043276	1.94984e-21	0.00821953	0.0820603	0.187718	0.662005	0.000388167	91.1479	A	C	FALSE	FALSE	FALSE	jOip5N	17	4667972	1748	454600	acute_pancreatitis	TRUE	reported	456348	17	4667972	11986	Sphingomyelins || id:met-c-935	TRUE	reported	igd	3	TRUE
met-c-916	rs115849089	A	G	NA	NA	0.106937	-0.121281	0.019965	1.78999e-09	0.114884	-0.0488429	0.0532787	0.359278	0.000520942	36.9017	A	G	FALSE	FALSE	FALSE	jOip5N	8	19912370	1748	454600	acute_pancreatitis	TRUE	reported	456348	8	19912370	13530	Mono-unsaturated fatty acids || id:met-c-916	TRUE	reported	igd	3	TRUE
met-c-916	rs1260326	C	T	NA	NA	0.636827	-0.117539	0.012652	3.53021e-20	0.605234	0.06761	0.034672	0.0511775	0.00294953	86.3069	C	T	FALSE	FALSE	FALSE	jOip5N	2	27730940	1748	454600	acute_pancreatitis	TRUE	reported	456348	2	27730940	13535	Mono-unsaturated fatty acids || id:met-c-916	TRUE	reported	igd	3	TRUE
met-c-916	rs1800588	T	C	NA	NA	0.24915	0.130012	0.01444	4.75992e-19	0.216174	-0.0345539	0.0411659	0.401255	0.00224121	81.0648	T	C	FALSE	FALSE	FALSE	jOip5N	15	58723675	1748	454600	acute_pancreatitis	TRUE	reported	456348	15	58723675	13533	Mono-unsaturated fatty acids || id:met-c-916	TRUE	reported	igd	3	TRUE
met-c-916	rs41272659	A	G	NA	NA	0.024498	-0.24469	0.042362	1.06001e-08	0.0274396	0.114609	0.1041	0.270918	0.000117861	33.3641	A	G	FALSE	FALSE	FALSE	jOip5N	2	207634958	1748	454600	acute_pancreatitis	TRUE	reported	456348	2	207634958	13530	Mono-unsaturated fatty acids || id:met-c-916	TRUE	reported	igd	3	TRUE
met-c-869	rs10449300	G	A	NA	NA	0.3354	-0.063075	0.011138	2.43002e-08	0.299221	-0.0148465	0.0374706	0.691944	0.000741945	32.0701	G	A	FALSE	FALSE	FALSE	jOip5N	1	109381904	1748	454600	acute_pancreatitis	TRUE	reported	456348	1	109381904	19270	Total lipids in IDL || id:met-c-869	TRUE	reported	igd	3	TRUE
met-c-869	rs11591147	T	G	NA	NA	0.030715	-0.480746	0.034793	3.32966e-42	0.0175864	0.013372	0.128282	0.916979	0.000711159	190.918	T	G	FALSE	FALSE	FALSE	jOip5N	1	55505647	1748	454600	acute_pancreatitis	TRUE	reported	456348	1	55505647	15985	Total lipids in IDL || id:met-c-869	TRUE	reported	igd	3	TRUE
met-c-869	rs137992968	T	C	NA	NA	0.022573	-0.229881	0.034991	9.72076e-11	0.024887	0.122403	0.109136	0.262046	9.8836e-05	43.1612	T	C	FALSE	FALSE	FALSE	jOip5N	19	11239696	1748	454600	acute_pancreatitis	TRUE	reported	456348	19	11239696	19270	Total lipids in IDL || id:met-c-869	TRUE	reported	igd	3	TRUE
met-c-869	rs142130958	A	G	NA	NA	0.101869	-0.234915	0.01724	4.30031e-41	0.118229	-0.0226146	0.0525876	0.667169	0.00176292	185.672	A	G	FALSE	FALSE	FALSE	jOip5N	19	11190652	1748	454600	acute_pancreatitis	TRUE	reported	456348	19	11190652	19272	Total lipids in IDL || id:met-c-869	TRUE	reported	igd	3	TRUE
met-c-869	rs144064722	G	A	NA	NA	0.025283	0.215548	0.034081	4.67003e-10	0.0229663	-0.0793484	0.113081	0.482867	0.000102331	40.0003	G	A	FALSE	FALSE	FALSE	jOip5N	4	73406173	1748	454600	acute_pancreatitis	TRUE	reported	456348	4	73406173	19266	Total lipids in IDL || id:met-c-869	TRUE	reported	igd	3	TRUE
met-c-869	rs1532085	G	A	NA	NA	0.594771	-0.103028	0.010504	4.36014e-22	0.613701	0.00244632	0.0348228	0.943994	0.0024062	96.2058	G	A	FALSE	FALSE	FALSE	jOip5N	15	58683366	1748	454600	acute_pancreatitis	TRUE	reported	456348	15	58683366	19273	Total lipids in IDL || id:met-c-869	TRUE	reported	igd	3	TRUE
met-c-869	rs182695896	C	A	NA	NA	0.019221	0.293744	0.040903	1.51008e-12	0.00865134	0.0183405	0.182317	0.919871	0.000100918	51.5736	C	A	FALSE	FALSE	FALSE	jOip5N	4	74813227	1748	454600	acute_pancreatitis	TRUE	reported	456348	4	74813227	19268	Total lipids in IDL || id:met-c-869	TRUE	reported	igd	3	TRUE
met-c-869	rs2980860	G	A	NA	NA	0.48076	-0.072583	0.010296	3.80978e-12	0.46671	0.0485526	0.0340194	0.153522	0.00128766	49.6973	G	A	FALSE	FALSE	FALSE	jOip5N	8	126485337	1748	454600	acute_pancreatitis	TRUE	reported	456348	8	126485337	19269	Total lipids in IDL || id:met-c-869	TRUE	reported	igd	3	TRUE
met-c-869	rs3005923	A	G	NA	NA	0.027565	-0.33688	0.036223	5.12035e-20	0.00789858	0.178002	0.192935	0.356214	0.000240679	86.4931	A	G	FALSE	FALSE	FALSE	jOip5N	1	56801542	1748	454600	acute_pancreatitis	TRUE	reported	456348	1	56801542	19266	Total lipids in IDL || id:met-c-869	TRUE	reported	igd	3	TRUE
met-c-869	rs3741298	T	C	NA	NA	0.771465	-0.078122	0.012216	2.98999e-10	0.809666	0.0903385	0.043236	0.036669	0.000748391	40.8967	T	C	FALSE	FALSE	FALSE	jOip5N	11	116657561	1748	454600	acute_pancreatitis	TRUE	reported	456348	11	116657561	19269	Total lipids in IDL || id:met-c-869	TRUE	reported	igd	3	TRUE
met-c-869	rs4608457	T	C	NA	NA	0.04467	-0.155716	0.027168	1.64999e-08	0.0106241	-0.190118	0.165862	0.251697	0.000157731	32.8512	T	C	FALSE	FALSE	FALSE	jOip5N	19	20217169	1748	454600	acute_pancreatitis	TRUE	reported	456348	19	20217169	17776	Total lipids in IDL || id:met-c-869	TRUE	reported	igd	3	TRUE
met-c-869	rs62523994	A	G	NA	NA	0.390666	0.059451	0.010612	3.42003e-08	0.401892	-0.0242869	0.034892	0.486392	0.000775494	31.3851	A	G	FALSE	FALSE	FALSE	jOip5N	8	145026582	1748	454600	acute_pancreatitis	TRUE	reported	456348	8	145026582	19268	Total lipids in IDL || id:met-c-869	TRUE	reported	igd	3	TRUE
met-c-869	rs629301	T	G	NA	NA	0.783555	0.120442	0.01242	1.26009e-21	0.777612	0.0531131	0.0407205	0.19212	0.00165505	94.04	T	G	FALSE	FALSE	FALSE	jOip5N	1	109818306	1748	454600	acute_pancreatitis	TRUE	reported	456348	1	109818306	19273	Total lipids in IDL || id:met-c-869	TRUE	reported	igd	3	TRUE
met-c-869	rs635634	T	C	NA	NA	0.20054	0.08545	0.012832	5.41003e-11	0.184394	0.0322337	0.0439057	0.462852	0.000737873	44.3441	T	C	FALSE	FALSE	FALSE	jOip5N	9	136155000	1748	454600	acute_pancreatitis	TRUE	reported	456348	9	136155000	19270	Total lipids in IDL || id:met-c-869	TRUE	reported	igd	3	TRUE
met-c-869	rs7412	T	C	NA	NA	0.055504	-0.504989	0.025872	1.91999e-82	0.0803784	0.062571	0.0624329	0.316242	0.00249951	380.981	T	C	FALSE	FALSE	FALSE	jOip5N	19	45412079	1748	454600	acute_pancreatitis	TRUE	reported	456348	19	45412079	15981	Total lipids in IDL || id:met-c-869	TRUE	reported	igd	3	TRUE
met-c-869	rs76866386	C	T	NA	NA	0.081622	-0.122492	0.01881	1.41e-10	0.0654969	0.372563	0.0703547	1.18691e-07	0.000329976	42.407	C	T	FALSE	FALSE	FALSE	jOip5N	2	44075483	1748	454600	acute_pancreatitis	TRUE	reported	456348	2	44075483	19267	Total lipids in IDL || id:met-c-869	TRUE	reported	igd	3	TRUE
met-c-869	rs79225634	T	C	NA	NA	0.353218	0.086675	0.010818	2.9703e-15	0.339968	0.0316121	0.0357844	0.377017	0.00152226	64.1939	T	C	FALSE	FALSE	FALSE	jOip5N	5	74619639	1748	454600	acute_pancreatitis	TRUE	reported	456348	5	74619639	19268	Total lipids in IDL || id:met-c-869	TRUE	reported	igd	3	TRUE
met-c-869	rs952275	G	T	NA	NA	0.426607	0.109054	0.010353	3.13979e-25	0.522951	-0.00626871	0.0340254	0.853828	0.00281695	110.956	G	T	FALSE	FALSE	FALSE	jOip5N	2	21221399	1748	454600	acute_pancreatitis	TRUE	reported	456348	2	21221399	19270	Total lipids in IDL || id:met-c-869	TRUE	reported	igd	3	TRUE
met-c-860	rs12306007	T	C	NA	NA	0.140091	0.079358	0.013439	3.63003e-09	0.140825	-0.0568246	0.0486961	0.243241	0.000343466	34.8696	T	C	FALSE	FALSE	FALSE	jOip5N	12	47184042	1748	454600	acute_pancreatitis	TRUE	reported	456348	12	47184042	24460	Glutamine || id:met-c-860	TRUE	reported	igd	3	TRUE
met-c-860	rs1260326	C	T	NA	NA	0.638963	0.061666	0.010082	9.87006e-10	0.605234	0.06761	0.034672	0.0511775	0.00077628	37.4109	C	T	FALSE	FALSE	FALSE	jOip5N	2	27730940	1748	454600	acute_pancreatitis	TRUE	reported	456348	2	27730940	22235	Glutamine || id:met-c-860	TRUE	reported	igd	3	TRUE
met-c-860	rs2657879	G	A	NA	NA	0.176486	-0.221406	0.012494	3.29989e-70	0.182541	-0.0494304	0.0438673	0.259821	0.00373221	314.033	G	A	FALSE	FALSE	FALSE	jOip5N	12	56865338	1748	454600	acute_pancreatitis	TRUE	reported	456348	12	56865338	24458	Glutamine || id:met-c-860	TRUE	reported	igd	3	TRUE
met-c-860	rs6729711	A	G	NA	NA	0.181259	-0.069575	0.01243	2.22998e-08	0.25401	0.0768947	0.0391234	0.0493631	0.000384784	31.3303	A	G	FALSE	FALSE	FALSE	jOip5N	2	191720765	1748	454600	acute_pancreatitis	TRUE	reported	456348	2	191720765	24167	Glutamine || id:met-c-860	TRUE	reported	igd	3	TRUE
met-c-860	rs7078003	T	C	NA	NA	0.195935	0.073854	0.011712	2.95999e-10	0.179088	0.0839364	0.0442137	0.0576402	0.000512248	39.7636	T	C	FALSE	FALSE	FALSE	jOip5N	10	99359412	1748	454600	acute_pancreatitis	TRUE	reported	456348	10	99359412	24459	Glutamine || id:met-c-860	TRUE	reported	igd	3	TRUE
met-c-882	rs10184290	C	T	NA	NA	0.133421	-0.100246	0.014588	1.29987e-11	0.0838606	-0.02305	0.0612423	0.706639	0.000506661	47.2218	C	T	FALSE	FALSE	FALSE	jOip5N	2	21093216	1748	454600	acute_pancreatitis	TRUE	reported	456348	2	21093216	21552	Free cholesterol in large LDL || id:met-c-882	TRUE	reported	igd	3	TRUE
met-c-882	rs11591147	T	G	NA	NA	0.030715	-0.526401	0.034732	2.02023e-50	0.0175864	0.013372	0.128282	0.916979	0.000855644	229.707	T	G	FALSE	FALSE	FALSE	jOip5N	1	55505647	1748	454600	acute_pancreatitis	TRUE	reported	456348	1	55505647	15985	Free cholesterol in large LDL || id:met-c-882	TRUE	reported	igd	3	TRUE
met-c-882	rs137992968	T	C	NA	NA	0.022361	-0.224208	0.033881	7.12033e-11	0.024887	0.122403	0.109136	0.262046	8.88386e-05	43.7915	T	C	FALSE	FALSE	FALSE	jOip5N	19	11239696	1748	454600	acute_pancreatitis	TRUE	reported	456348	19	11239696	21552	Free cholesterol in large LDL || id:met-c-882	TRUE	reported	igd	3	TRUE
met-c-882	rs142130958	A	G	NA	NA	0.105492	-0.238766	0.016354	6.48933e-47	0.118229	-0.0226146	0.0525876	0.667169	0.00186639	213.156	A	G	FALSE	FALSE	FALSE	jOip5N	19	11190652	1748	454600	acute_pancreatitis	TRUE	reported	456348	19	11190652	21554	Free cholesterol in large LDL || id:met-c-882	TRUE	reported	igd	3	TRUE
met-c-882	rs144064722	G	A	NA	NA	0.025283	0.231892	0.034034	1.93019e-11	0.0229663	-0.0793484	0.113081	0.482867	0.000118766	46.4243	G	A	FALSE	FALSE	FALSE	jOip5N	4	73406173	1748	454600	acute_pancreatitis	TRUE	reported	456348	4	73406173	19266	Free cholesterol in large LDL || id:met-c-882	TRUE	reported	igd	3	TRUE
met-c-882	rs185415345	A	G	NA	NA	0.046556	-0.160924	0.027284	6.25994e-09	0.0164313	0.121795	0.133549	0.361775	0.000160284	34.7877	A	G	FALSE	FALSE	FALSE	jOip5N	1	56625395	1748	454600	acute_pancreatitis	TRUE	reported	456348	1	56625395	19268	Free cholesterol in large LDL || id:met-c-882	TRUE	reported	igd	3	TRUE
met-c-882	rs2207132	A	G	NA	NA	0.059698	0.136103	0.024534	4.64997e-08	0.033217	-0.0596692	0.094792	0.529038	0.000179325	30.775	A	G	FALSE	FALSE	FALSE	jOip5N	20	39142516	1748	454600	acute_pancreatitis	TRUE	reported	456348	20	39142516	19267	Free cholesterol in large LDL || id:met-c-882	TRUE	reported	igd	3	TRUE
met-c-882	rs2965155	C	T	NA	NA	0.446153	-0.057482	0.010047	1.74e-08	0.496705	-0.0572543	0.0339944	0.0921374	0.000750528	32.7334	C	T	FALSE	FALSE	FALSE	jOip5N	19	45188471	1748	454600	acute_pancreatitis	TRUE	reported	456348	19	45188471	21554	Free cholesterol in large LDL || id:met-c-882	TRUE	reported	igd	3	TRUE
met-c-882	rs3005923	A	G	NA	NA	0.027565	-0.335284	0.036187	7.05992e-20	0.00789858	0.178002	0.192935	0.356214	0.000238879	85.8461	A	G	FALSE	FALSE	FALSE	jOip5N	1	56801542	1748	454600	acute_pancreatitis	TRUE	reported	456348	1	56801542	19266	Free cholesterol in large LDL || id:met-c-882	TRUE	reported	igd	3	TRUE
met-c-882	rs495828	T	G	NA	NA	0.220822	0.074325	0.011751	4.67003e-10	0.207979	0.0153223	0.0416571	0.713008	0.000638677	40.0055	T	G	FALSE	FALSE	FALSE	jOip5N	9	136154867	1748	454600	acute_pancreatitis	TRUE	reported	456348	9	136154867	21555	Free cholesterol in large LDL || id:met-c-882	TRUE	reported	igd	3	TRUE
met-c-882	rs629301	T	G	NA	NA	0.779772	0.129065	0.011919	1.45011e-26	0.777612	0.0531131	0.0407205	0.19212	0.00186836	117.257	T	G	FALSE	FALSE	FALSE	jOip5N	1	109818306	1748	454600	acute_pancreatitis	TRUE	reported	456348	1	109818306	21555	Free cholesterol in large LDL || id:met-c-882	TRUE	reported	igd	3	TRUE
met-c-882	rs6756629	A	G	NA	NA	0.078227	-0.141522	0.018198	1.85994e-14	0.06301	0.369873	0.0715676	2.36407e-07	0.000404635	60.4784	A	G	FALSE	FALSE	FALSE	jOip5N	2	44065090	1748	454600	acute_pancreatitis	TRUE	reported	456348	2	44065090	21555	Free cholesterol in large LDL || id:met-c-882	TRUE	reported	igd	3	TRUE
met-c-882	rs73066442	G	A	NA	NA	0.245772	0.073725	0.011453	2.29002e-10	0.239776	-0.0271262	0.0399685	0.497335	0.000712834	41.4373	G	A	FALSE	FALSE	FALSE	jOip5N	7	21592973	1748	454600	acute_pancreatitis	TRUE	reported	456348	7	21592973	21551	Free cholesterol in large LDL || id:met-c-882	TRUE	reported	igd	3	TRUE
met-c-882	rs7412	T	C	NA	NA	0.056114	-0.592793	0.025036	2.02768e-120	0.0803784	0.062571	0.0624329	0.316242	0.00325181	560.63	T	C	FALSE	FALSE	FALSE	jOip5N	19	45412079	1748	454600	acute_pancreatitis	TRUE	reported	456348	19	45412079	18263	Free cholesterol in large LDL || id:met-c-882	TRUE	reported	igd	3	TRUE
met-c-882	rs79225634	T	C	NA	NA	0.336976	0.083468	0.010469	4.05042e-15	0.339968	0.0316121	0.0357844	0.377017	0.00131808	63.5667	T	C	FALSE	FALSE	FALSE	jOip5N	5	74619639	1748	454600	acute_pancreatitis	TRUE	reported	456348	5	74619639	21550	Free cholesterol in large LDL || id:met-c-882	TRUE	reported	igd	3	TRUE
met-c-882	rs934197	A	G	NA	NA	0.287218	0.115695	0.010977	2.9703e-25	0.336767	-0.0209955	0.035906	0.558725	0.00211083	111.087	A	G	FALSE	FALSE	FALSE	jOip5N	2	21267461	1748	454600	acute_pancreatitis	TRUE	reported	456348	2	21267461	21548	Free cholesterol in large LDL || id:met-c-882	TRUE	reported	igd	3	TRUE
met-c-928	rs1042034	T	C	NA	NA	0.745369	0.114961	0.011149	2.39001e-24	0.794123	-0.0679183	0.0419452	0.105401	0.00187212	106.323	T	C	FALSE	FALSE	FALSE	jOip5N	2	21225281	1748	454600	acute_pancreatitis	TRUE	reported	456348	2	21225281	21558	Free cholesterol in small VLDL || id:met-c-928	TRUE	reported	igd	3	TRUE
met-c-928	rs115849089	A	G	NA	NA	0.107416	-0.151057	0.016658	3.41979e-19	0.114884	-0.0488429	0.0532787	0.359278	0.000731537	82.2311	A	G	FALSE	FALSE	FALSE	jOip5N	8	19912370	1748	454600	acute_pancreatitis	TRUE	reported	456348	8	19912370	21555	Free cholesterol in small VLDL || id:met-c-928	TRUE	reported	igd	3	TRUE
met-c-928	rs1168041	C	T	NA	NA	0.721978	0.084455	0.01121	1.02e-13	0.659853	0.0248808	0.0368349	0.499378	0.00105722	56.7596	C	T	FALSE	FALSE	FALSE	jOip5N	1	62960250	1748	454600	acute_pancreatitis	TRUE	reported	456348	1	62960250	21553	Free cholesterol in small VLDL || id:met-c-928	TRUE	reported	igd	3	TRUE
met-c-928	rs1260326	C	T	NA	NA	0.638917	-0.086671	0.010189	4.51024e-17	0.605234	0.06761	0.034672	0.0511775	0.00154859	72.3577	C	T	FALSE	FALSE	FALSE	jOip5N	2	27730940	1748	454600	acute_pancreatitis	TRUE	reported	456348	2	27730940	21559	Free cholesterol in small VLDL || id:met-c-928	TRUE	reported	igd	3	TRUE
met-c-928	rs13225450	T	C	NA	NA	0.125615	-0.099435	0.014954	5.19039e-11	0.12315	0.00926904	0.0514723	0.857091	0.000450557	44.2144	T	C	FALSE	FALSE	FALSE	jOip5N	7	72976123	1748	454600	acute_pancreatitis	TRUE	reported	456348	7	72976123	21557	Free cholesterol in small VLDL || id:met-c-928	TRUE	reported	igd	3	TRUE
met-c-928	rs142130958	A	G	NA	NA	0.105498	-0.155888	0.016395	6.07016e-21	0.118229	-0.0226146	0.0525876	0.667169	0.000791498	90.4071	A	G	FALSE	FALSE	FALSE	jOip5N	19	11190652	1748	454600	acute_pancreatitis	TRUE	reported	456348	19	11190652	21558	Free cholesterol in small VLDL || id:met-c-928	TRUE	reported	igd	3	TRUE
met-c-928	rs182695896	C	A	NA	NA	0.019221	0.233251	0.040847	1.72001e-08	0.00865134	0.0183405	0.182317	0.919871	6.38068e-05	32.6082	C	A	FALSE	FALSE	FALSE	jOip5N	4	74813227	1748	454600	acute_pancreatitis	TRUE	reported	456348	4	74813227	19268	Free cholesterol in small VLDL || id:met-c-928	TRUE	reported	igd	3	TRUE
met-c-928	rs2980875	G	A	NA	NA	0.484526	-0.072502	0.009787	2.60016e-13	0.46604	0.046905	0.0339882	0.167575	0.00127153	54.8783	G	A	FALSE	FALSE	FALSE	jOip5N	8	126481747	1748	454600	acute_pancreatitis	TRUE	reported	456348	8	126481747	21559	Free cholesterol in small VLDL || id:met-c-928	TRUE	reported	igd	3	TRUE
met-c-928	rs3764261	A	C	NA	NA	0.299047	-0.105608	0.010735	2.63998e-22	0.324615	-0.0812369	0.0362439	0.0250004	0.00188209	96.7809	A	C	FALSE	FALSE	FALSE	jOip5N	16	56993324	1748	454600	acute_pancreatitis	TRUE	reported	456348	16	56993324	21558	Free cholesterol in small VLDL || id:met-c-928	TRUE	reported	igd	3	TRUE
met-c-928	rs429358	C	T	NA	NA	0.169995	0.138942	0.013387	1.20005e-24	0.154728	-0.0899356	0.046994	0.0556501	0.00141039	107.721	C	T	FALSE	FALSE	FALSE	jOip5N	19	45411941	1748	454600	acute_pancreatitis	TRUE	reported	456348	19	45411941	21553	Free cholesterol in small VLDL || id:met-c-928	TRUE	reported	igd	3	TRUE
met-c-928	rs59014134	T	C	NA	NA	0.251253	0.076203	0.012571	2.15998e-09	0.206731	0.0212251	0.0419663	0.613021	0.000772633	36.7455	T	C	FALSE	FALSE	FALSE	jOip5N	5	74589385	1748	454600	acute_pancreatitis	TRUE	reported	456348	5	74589385	17894	Free cholesterol in small VLDL || id:met-c-928	TRUE	reported	igd	3	TRUE
met-c-928	rs72660594	C	T	NA	NA	0.035214	-0.231531	0.028793	2.03002e-15	0.0126198	-0.0201382	0.15203	0.894619	0.000228026	64.6613	C	T	FALSE	FALSE	FALSE	jOip5N	1	55636240	1748	454600	acute_pancreatitis	TRUE	reported	456348	1	55636240	19268	Free cholesterol in small VLDL || id:met-c-928	TRUE	reported	igd	3	TRUE
met-c-928	rs72999033	T	C	NA	NA	0.059263	-0.159098	0.021001	7.43019e-14	0.0631964	0.00948709	0.0700023	0.892197	0.000296868	57.3918	T	C	FALSE	FALSE	FALSE	jOip5N	19	19366632	1748	454600	acute_pancreatitis	TRUE	reported	456348	19	19366632	21556	Free cholesterol in small VLDL || id:met-c-928	TRUE	reported	igd	3	TRUE
met-c-863	rs115849089	A	G	NA	NA	0.101418	-0.105483	0.017163	1.29e-09	0.114884	-0.0488429	0.0532787	0.359278	0.000357365	37.7727	A	G	FALSE	FALSE	FALSE	jOip5N	8	19912370	1748	454600	acute_pancreatitis	TRUE	reported	456348	8	19912370	19265	Glycoprotein acetyls || id:met-c-863	TRUE	reported	igd	3	TRUE
met-c-863	rs1260326	C	T	NA	NA	0.636583	-0.087164	0.010619	5.23962e-16	0.605234	0.06761	0.034672	0.0511775	0.00161777	67.3763	C	T	FALSE	FALSE	FALSE	jOip5N	2	27730940	1748	454600	acute_pancreatitis	TRUE	reported	456348	2	27730940	19270	Glycoprotein acetyls || id:met-c-863	TRUE	reported	igd	3	TRUE
met-c-863	rs13234157	A	C	NA	NA	0.122844	-0.110069	0.015818	6.36063e-12	0.123137	0.00940742	0.0514706	0.854976	0.000541678	48.4202	A	C	FALSE	FALSE	FALSE	jOip5N	7	72971728	1748	454600	acute_pancreatitis	TRUE	reported	456348	7	72971728	19264	Glycoprotein acetyls || id:met-c-863	TRUE	reported	igd	3	TRUE
met-c-863	rs144064722	G	A	NA	NA	0.025261	0.189054	0.034025	4.08997e-08	0.0229663	-0.0793484	0.113081	0.482867	7.89261e-05	30.8728	G	A	FALSE	FALSE	FALSE	jOip5N	4	73406173	1748	454600	acute_pancreatitis	TRUE	reported	456348	4	73406173	19263	Glycoprotein acetyls || id:met-c-863	TRUE	reported	igd	3	TRUE
met-c-863	rs182695896	C	A	NA	NA	0.019224	0.295073	0.040829	9.56974e-13	0.00865134	0.0183405	0.182317	0.919871	0.000102234	52.2302	C	A	FALSE	FALSE	FALSE	jOip5N	4	74813227	1748	454600	acute_pancreatitis	TRUE	reported	456348	4	74813227	19265	Glycoprotein acetyls || id:met-c-863	TRUE	reported	igd	3	TRUE
met-c-863	rs28929474	T	C	NA	NA	0.018453	-0.286434	0.038711	2.74031e-13	0.01993	0.42418	0.123202	0.000575362	0.000102938	54.7495	T	C	FALSE	FALSE	FALSE	jOip5N	14	94844947	1748	454600	acute_pancreatitis	TRUE	reported	456348	14	94844947	19267	Glycoprotein acetyls || id:met-c-863	TRUE	reported	igd	3	TRUE
met-c-863	rs664134	G	A	NA	NA	0.168509	0.104825	0.014816	2.81968e-12	0.000708218	-0.157268	0.651813	0.80934	0.000728131	50.0573	G	A	FALSE	FALSE	FALSE	jOip5N	16	72091648	1748	454600	acute_pancreatitis	TRUE	reported	456348	16	72091648	19265	Glycoprotein acetyls || id:met-c-863	TRUE	reported	igd	3	TRUE
met-c-863	rs77303550	T	C	NA	NA	0.186285	0.15289	0.013242	4.04017e-30	0.191906	-0.00256052	0.043159	0.952691	0.00209757	133.306	T	C	FALSE	FALSE	FALSE	jOip5N	16	72079657	1748	454600	acute_pancreatitis	TRUE	reported	456348	16	72079657	19267	Glycoprotein acetyls || id:met-c-863	TRUE	reported	igd	3	TRUE
met-c-908	rs10184290	C	T	NA	NA	0.133414	-0.083176	0.014585	2.04e-08	0.0838606	-0.02305	0.0612423	0.706639	0.000348882	32.5224	C	T	FALSE	FALSE	FALSE	jOip5N	2	21093216	1748	454600	acute_pancreatitis	TRUE	reported	456348	2	21093216	21555	Phospholipids in medium LDL || id:met-c-908	TRUE	reported	igd	3	TRUE
met-c-908	rs11591147	T	G	NA	NA	0.030715	-0.475228	0.03479	3.63999e-41	0.0175864	0.013372	0.128282	0.916979	0.000695048	186.593	T	G	FALSE	FALSE	FALSE	jOip5N	1	55505647	1748	454600	acute_pancreatitis	TRUE	reported	456348	1	55505647	15985	Phospholipids in medium LDL || id:met-c-908	TRUE	reported	igd	3	TRUE
met-c-908	rs12916	C	T	NA	NA	0.424175	0.081693	0.009984	8.43918e-16	0.400119	0.0251866	0.0346082	0.466758	0.00151732	66.9515	C	T	FALSE	FALSE	FALSE	jOip5N	5	74656539	1748	454600	acute_pancreatitis	TRUE	reported	456348	5	74656539	21555	Phospholipids in medium LDL || id:met-c-908	TRUE	reported	igd	3	TRUE
met-c-908	rs1367117	A	G	NA	NA	0.287052	0.106094	0.01097	1.85994e-21	0.336816	-0.0234171	0.0358544	0.513681	0.00177602	93.5338	A	G	FALSE	FALSE	FALSE	jOip5N	2	21263900	1748	454600	acute_pancreatitis	TRUE	reported	456348	2	21263900	21556	Phospholipids in medium LDL || id:met-c-908	TRUE	reported	igd	3	TRUE
met-c-908	rs142130958	A	G	NA	NA	0.105496	-0.209703	0.016354	1.77011e-36	0.118229	-0.0226146	0.0525876	0.667169	0.00143953	164.423	A	G	FALSE	FALSE	FALSE	jOip5N	19	11190652	1748	454600	acute_pancreatitis	TRUE	reported	456348	19	11190652	21557	Phospholipids in medium LDL || id:met-c-908	TRUE	reported	igd	3	TRUE
met-c-908	rs144064722	G	A	NA	NA	0.025283	0.234976	0.034032	1.11995e-11	0.0229663	-0.0793484	0.113081	0.482867	0.00012196	47.673	G	A	FALSE	FALSE	FALSE	jOip5N	4	73406173	1748	454600	acute_pancreatitis	TRUE	reported	456348	4	73406173	19266	Phospholipids in medium LDL || id:met-c-908	TRUE	reported	igd	3	TRUE
met-c-908	rs182695896	C	A	NA	NA	0.019221	0.280353	0.040854	1.49005e-11	0.00865134	0.0183405	0.182317	0.919871	9.21471e-05	47.0914	C	A	FALSE	FALSE	FALSE	jOip5N	4	74813227	1748	454600	acute_pancreatitis	TRUE	reported	456348	4	74813227	19268	Phospholipids in medium LDL || id:met-c-908	TRUE	reported	igd	3	TRUE
met-c-908	rs185415345	A	G	NA	NA	0.046556	-0.162066	0.027287	5.18e-09	0.0164313	0.121795	0.133549	0.361775	0.000162531	35.2754	A	G	FALSE	FALSE	FALSE	jOip5N	1	56625395	1748	454600	acute_pancreatitis	TRUE	reported	456348	1	56625395	19268	Phospholipids in medium LDL || id:met-c-908	TRUE	reported	igd	3	TRUE
met-c-908	rs193084249	G	A	NA	NA	0.032129	0.180395	0.031254	1.37e-08	0.0223273	-0.0273082	0.115047	0.812373	0.000107523	33.3148	G	A	FALSE	FALSE	FALSE	jOip5N	1	26987646	1748	454600	acute_pancreatitis	TRUE	reported	456348	1	26987646	19270	Phospholipids in medium LDL || id:met-c-908	TRUE	reported	igd	3	TRUE
met-c-908	rs2495477	G	A	NA	NA	0.419321	-0.063993	0.010785	5.34995e-09	0.389781	-0.0252002	0.036221	0.486594	0.000795333	35.2066	G	A	FALSE	FALSE	FALSE	jOip5N	1	55518467	1748	454600	acute_pancreatitis	TRUE	reported	456348	1	55518467	21557	Phospholipids in medium LDL || id:met-c-908	TRUE	reported	igd	3	TRUE
met-c-908	rs3005923	A	G	NA	NA	0.027565	-0.305749	0.036201	9.86052e-17	0.00789858	0.178002	0.192935	0.356214	0.000198493	71.3327	A	G	FALSE	FALSE	FALSE	jOip5N	1	56801542	1748	454600	acute_pancreatitis	TRUE	reported	456348	1	56801542	19266	Phospholipids in medium LDL || id:met-c-908	TRUE	reported	igd	3	TRUE
met-c-908	rs629301	T	G	NA	NA	0.779767	0.112946	0.011918	1.15001e-20	0.777612	0.0531131	0.0407205	0.19212	0.00143088	89.8121	T	G	FALSE	FALSE	FALSE	jOip5N	1	109818306	1748	454600	acute_pancreatitis	TRUE	reported	456348	1	109818306	21558	Phospholipids in medium LDL || id:met-c-908	TRUE	reported	igd	3	TRUE
met-c-908	rs6756629	A	G	NA	NA	0.078223	-0.131575	0.0182	1.16011e-12	0.06301	0.369873	0.0715676	2.36407e-07	0.000349612	52.2642	A	G	FALSE	FALSE	FALSE	jOip5N	2	44065090	1748	454600	acute_pancreatitis	TRUE	reported	456348	2	44065090	21558	Phospholipids in medium LDL || id:met-c-908	TRUE	reported	igd	3	TRUE
met-c-908	rs73066442	G	A	NA	NA	0.245768	0.071188	0.011446	9.54004e-10	0.239776	-0.0271262	0.0399685	0.497335	0.000665332	38.6817	G	A	FALSE	FALSE	FALSE	jOip5N	7	21592973	1748	454600	acute_pancreatitis	TRUE	reported	456348	7	21592973	21554	Phospholipids in medium LDL || id:met-c-908	TRUE	reported	igd	3	TRUE
met-c-908	rs7412	T	C	NA	NA	0.056114	-0.519393	0.025158	9.75888e-92	0.0803784	0.062571	0.0624329	0.316242	0.00247182	426.226	T	C	FALSE	FALSE	FALSE	jOip5N	19	45412079	1748	454600	acute_pancreatitis	TRUE	reported	456348	19	45412079	18266	Phospholipids in medium LDL || id:met-c-908	TRUE	reported	igd	3	TRUE
met-c-908	rs79915079	A	G	NA	NA	0.024315	-0.193424	0.032832	6.87005e-09	0.0254746	0.118298	0.107795	0.272451	7.64104e-05	34.7077	A	G	FALSE	FALSE	FALSE	jOip5N	19	11229066	1748	454600	acute_pancreatitis	TRUE	reported	456348	19	11229066	21552	Phospholipids in medium LDL || id:met-c-908	TRUE	reported	igd	3	TRUE
met-c-850	rs10265221	C	T	NA	NA	0.239169	0.072877	0.011169	7.53009e-11	0.286507	0.0214599	0.0375735	0.567902	0.000624649	42.5748	C	T	FALSE	FALSE	FALSE	jOip5N	7	151414329	1748	454600	acute_pancreatitis	TRUE	reported	456348	7	151414329	24805	Creatinine || id:met-c-850	TRUE	reported	igd	3	TRUE
met-c-850	rs1986734	T	C	NA	NA	0.558968	0.061874	0.009804	3.03997e-10	0.523039	0.0498526	0.0339749	0.142284	0.000895975	39.83	T	C	FALSE	FALSE	FALSE	jOip5N	4	77420784	1748	454600	acute_pancreatitis	TRUE	reported	456348	4	77420784	21918	Creatinine || id:met-c-850	TRUE	reported	igd	3	TRUE
met-c-850	rs2079742	C	T	NA	NA	0.178082	0.095918	0.012827	8.60994e-14	0.136469	0.105746	0.0500616	0.0346591	0.000725105	55.9178	C	T	FALSE	FALSE	FALSE	jOip5N	17	59465697	1748	454600	acute_pancreatitis	TRUE	reported	456348	17	59465697	22575	Creatinine || id:met-c-850	TRUE	reported	igd	3	TRUE
met-c-850	rs3119311	C	T	NA	NA	0.119822	0.090807	0.015519	5.29005e-09	0.134922	0.0359909	0.0497599	0.4695	0.00031982	34.2382	C	T	FALSE	FALSE	FALSE	jOip5N	6	160693107	1748	454600	acute_pancreatitis	TRUE	reported	456348	6	160693107	22581	Creatinine || id:met-c-850	TRUE	reported	igd	3	TRUE
met-c-850	rs61524473	C	T	NA	NA	0.259195	0.085246	0.010626	1.21004e-15	0.255959	-0.0302017	0.038895	0.437457	0.000996391	64.3589	C	T	FALSE	FALSE	FALSE	jOip5N	15	45646283	1748	454600	acute_pancreatitis	TRUE	reported	456348	15	45646283	24805	Creatinine || id:met-c-850	TRUE	reported	igd	3	TRUE
met-c-900	rs247617	A	C	NA	NA	0.297517	0.158606	0.010817	7.51969e-48	0.323821	-0.0725583	0.0362843	0.0455306	0.00416942	214.994	A	C	FALSE	FALSE	FALSE	jOip5N	16	56990716	1748	454600	acute_pancreatitis	TRUE	reported	456348	16	56990716	21554	Free cholesterol in medium HDL || id:met-c-900	TRUE	reported	igd	3	TRUE
met-c-900	rs4939884	C	T	NA	NA	0.830432	0.082776	0.012938	2.30999e-10	0.823512	-0.0452642	0.0444794	0.308847	0.000534816	40.9331	C	T	FALSE	FALSE	FALSE	jOip5N	18	47167407	1748	454600	acute_pancreatitis	TRUE	reported	456348	18	47167407	21555	Free cholesterol in medium HDL || id:met-c-900	TRUE	reported	igd	3	TRUE
met-c-900	rs590820	G	A	NA	NA	0.436583	-0.061641	0.010121	1.59001e-09	0.415205	-0.0207025	0.0349643	0.55378	0.000846665	37.093	G	A	FALSE	FALSE	FALSE	jOip5N	1	230309619	1748	454600	acute_pancreatitis	TRUE	reported	456348	1	230309619	21553	Free cholesterol in medium HDL || id:met-c-900	TRUE	reported	igd	3	TRUE
met-c-900	rs9987289	G	A	NA	NA	0.881901	0.107267	0.015122	2.08018e-12	0.908537	0.0282108	0.0588664	0.631772	0.000486275	50.3169	G	A	FALSE	FALSE	FALSE	jOip5N	8	9183358	1748	454600	acute_pancreatitis	TRUE	reported	456348	8	9183358	21554	Free cholesterol in medium HDL || id:met-c-900	TRUE	reported	igd	3	TRUE
met-c-902	rs247617	A	C	NA	NA	0.288773	0.120476	0.01143	1.49005e-25	0.323821	-0.0725583	0.0362843	0.0455306	0.00236846	111.099	A	C	FALSE	FALSE	FALSE	jOip5N	16	56990716	1748	454600	acute_pancreatitis	TRUE	reported	456348	16	56990716	19268	Concentration of medium HDL particles || id:met-c-902	TRUE	reported	igd	3	TRUE
met-c-902	rs6073966	T	C	NA	NA	0.143985	0.103909	0.01461	1.80011e-12	0.169439	-0.0143749	0.0452528	0.750744	0.000647106	50.5832	T	C	FALSE	FALSE	FALSE	jOip5N	20	44570192	1748	454600	acute_pancreatitis	TRUE	reported	456348	20	44570192	19269	Concentration of medium HDL particles || id:met-c-902	TRUE	reported	igd	3	TRUE
met-c-902	rs6507939	C	A	NA	NA	0.839141	0.091848	0.013942	6.59022e-11	0.851293	0.00625058	0.0478063	0.895975	0.000608083	43.4	C	A	FALSE	FALSE	FALSE	jOip5N	18	47176261	1748	454600	acute_pancreatitis	TRUE	reported	456348	18	47176261	19268	Concentration of medium HDL particles || id:met-c-902	TRUE	reported	igd	3	TRUE
met-c-902	rs9987289	G	A	NA	NA	0.874954	0.09116	0.0155	5.57006e-09	0.908537	0.0282108	0.0588664	0.631772	0.00039282	34.5896	G	A	FALSE	FALSE	FALSE	jOip5N	8	9183358	1748	454600	acute_pancreatitis	TRUE	reported	456348	8	9183358	19268	Concentration of medium HDL particles || id:met-c-902	TRUE	reported	igd	3	TRUE
met-c-876	rs111543310	C	T	NA	NA	0.015958	0.332984	0.048653	1.24997e-11	0.0193924	-0.00912197	0.124462	0.941574	7.63507e-05	46.8411	C	T	FALSE	FALSE	FALSE	jOip5N	15	59531818	1748	454600	acute_pancreatitis	TRUE	reported	456348	15	59531818	19268	Free cholesterol in large HDL || id:met-c-876	TRUE	reported	igd	3	TRUE
met-c-876	rs11632618	A	G	NA	NA	0.059602	0.221945	0.023066	1.65006e-21	0.0699751	-0.0733633	0.0666002	0.270658	0.000481505	92.5862	A	G	FALSE	FALSE	FALSE	jOip5N	15	58724706	1748	454600	acute_pancreatitis	TRUE	reported	456348	15	58724706	21555	Free cholesterol in large HDL || id:met-c-876	TRUE	reported	igd	3	TRUE
met-c-876	rs1883025	T	C	NA	NA	0.193654	-0.070511	0.012444	2.04e-08	0.254378	-0.0233933	0.0389189	0.547788	0.000465161	32.1066	T	C	FALSE	FALSE	FALSE	jOip5N	9	107664301	1748	454600	acute_pancreatitis	TRUE	reported	456348	9	107664301	21556	Free cholesterol in large HDL || id:met-c-876	TRUE	reported	igd	3	TRUE
met-c-876	rs247617	A	C	NA	NA	0.297517	0.196555	0.010789	9.46891e-73	0.323821	-0.0725583	0.0362843	0.0455306	0.00643659	331.899	A	C	FALSE	FALSE	FALSE	jOip5N	16	56990716	1748	454600	acute_pancreatitis	TRUE	reported	456348	16	56990716	21554	Free cholesterol in large HDL || id:met-c-876	TRUE	reported	igd	3	TRUE
met-c-876	rs261291	C	T	NA	NA	0.373196	0.180778	0.010154	1.46994e-69	0.356392	-0.004111	0.0354744	0.907743	0.00687935	316.969	C	T	FALSE	FALSE	FALSE	jOip5N	15	58680178	1748	454600	acute_pancreatitis	TRUE	reported	456348	15	58680178	21556	Free cholesterol in large HDL || id:met-c-876	TRUE	reported	igd	3	TRUE
met-c-876	rs291	C	T	NA	NA	0.231015	0.104066	0.011665	1.03992e-18	0.234335	-0.0399935	0.0400732	0.318273	0.00131204	79.5881	C	T	FALSE	FALSE	FALSE	jOip5N	8	19815852	1748	454600	acute_pancreatitis	TRUE	reported	456348	8	19815852	21552	Free cholesterol in large HDL || id:met-c-876	TRUE	reported	igd	3	TRUE
met-c-876	rs429358	C	T	NA	NA	0.169995	-0.074117	0.013415	4.53002e-08	0.154728	-0.0899356	0.046994	0.0556501	0.000399663	30.5249	C	T	FALSE	FALSE	FALSE	jOip5N	19	45411941	1748	454600	acute_pancreatitis	TRUE	reported	456348	19	45411941	21553	Free cholesterol in large HDL || id:met-c-876	TRUE	reported	igd	3	TRUE
met-c-876	rs60439253	T	C	NA	NA	0.035227	0.240713	0.028204	2.96006e-17	0.0284392	0.132204	0.101941	0.194676	0.000246806	72.8413	T	C	FALSE	FALSE	FALSE	jOip5N	15	58874532	1748	454600	acute_pancreatitis	TRUE	reported	456348	15	58874532	20061	Free cholesterol in large HDL || id:met-c-876	TRUE	reported	igd	3	TRUE
met-c-876	rs6065904	A	G	NA	NA	0.228684	-0.134677	0.011662	2.86022e-30	0.214916	-0.014699	0.041209	0.721321	0.00218238	133.365	A	G	FALSE	FALSE	FALSE	jOip5N	20	44534651	1748	454600	acute_pancreatitis	TRUE	reported	456348	20	44534651	21558	Free cholesterol in large HDL || id:met-c-876	TRUE	reported	igd	3	TRUE
met-c-876	rs6507939	C	A	NA	NA	0.843395	0.088972	0.013462	6.07995e-11	0.851293	0.00625058	0.0478063	0.895975	0.000535336	43.6805	C	A	FALSE	FALSE	FALSE	jOip5N	18	47176261	1748	454600	acute_pancreatitis	TRUE	reported	456348	18	47176261	21554	Free cholesterol in large HDL || id:met-c-876	TRUE	reported	igd	3	TRUE
met-c-876	rs6544366	T	G	NA	NA	0.267871	0.062056	0.010993	2.30001e-08	0.226832	0.0581705	0.0404703	0.150615	0.000579843	31.8666	T	G	FALSE	FALSE	FALSE	jOip5N	2	21204025	1748	454600	acute_pancreatitis	TRUE	reported	456348	2	21204025	21556	Free cholesterol in large HDL || id:met-c-876	TRUE	reported	igd	3	TRUE
met-c-876	rs6957745	C	T	NA	NA	0.175606	0.076424	0.013281	1.23001e-08	0.202004	0.0240829	0.0424635	0.570616	0.000444851	33.113	C	T	FALSE	FALSE	FALSE	jOip5N	7	73056750	1748	454600	acute_pancreatitis	TRUE	reported	456348	7	73056750	21552	Free cholesterol in large HDL || id:met-c-876	TRUE	reported	igd	3	TRUE
met-c-925	rs112635299	T	G	NA	NA	0.017866	0.239077	0.041581	1.55998e-08	0.0207046	0.400047	0.120667	0.000915435	6.52723e-05	33.0587	T	G	FALSE	FALSE	FALSE	jOip5N	14	94838142	1748	454600	acute_pancreatitis	TRUE	reported	456348	14	94838142	17774	Total lipids in small LDL || id:met-c-925	TRUE	reported	igd	3	TRUE
met-c-925	rs11591147	T	G	NA	NA	0.030715	-0.461159	0.034751	6.07016e-39	0.0175864	0.013372	0.128282	0.916979	0.000655973	176.103	T	G	FALSE	FALSE	FALSE	jOip5N	1	55505647	1748	454600	acute_pancreatitis	TRUE	reported	456348	1	55505647	15985	Total lipids in small LDL || id:met-c-925	TRUE	reported	igd	3	TRUE
met-c-925	rs1260326	C	T	NA	NA	0.636562	-0.069564	0.010626	1.21001e-10	0.605234	0.06761	0.034672	0.0511775	0.00102892	42.8578	C	T	FALSE	FALSE	FALSE	jOip5N	2	27730940	1748	454600	acute_pancreatitis	TRUE	reported	456348	2	27730940	19273	Total lipids in small LDL || id:met-c-925	TRUE	reported	igd	3	TRUE
met-c-925	rs12916	C	T	NA	NA	0.442777	0.086858	0.01032	1.26009e-16	0.400119	0.0251866	0.0346082	0.466758	0.00181394	70.837	C	T	FALSE	FALSE	FALSE	jOip5N	5	74656539	1748	454600	acute_pancreatitis	TRUE	reported	456348	5	74656539	19270	Total lipids in small LDL || id:met-c-925	TRUE	reported	igd	3	TRUE
met-c-925	rs1367117	A	G	NA	NA	0.284518	0.100635	0.011461	5.83042e-18	0.336816	-0.0234171	0.0358544	0.513681	0.00162887	77.0998	A	G	FALSE	FALSE	FALSE	jOip5N	2	21263900	1748	454600	acute_pancreatitis	TRUE	reported	456348	2	21263900	19271	Total lipids in small LDL || id:met-c-925	TRUE	reported	igd	3	TRUE
met-c-925	rs137992968	T	C	NA	NA	0.022573	-0.210549	0.034929	3.05999e-09	0.024887	0.122403	0.109136	0.262046	8.32063e-05	36.3357	T	C	FALSE	FALSE	FALSE	jOip5N	19	11239696	1748	454600	acute_pancreatitis	TRUE	reported	456348	19	11239696	19270	Total lipids in small LDL || id:met-c-925	TRUE	reported	igd	3	TRUE
met-c-925	rs142130958	A	G	NA	NA	0.101869	-0.215457	0.01722	8.2699e-35	0.118229	-0.0226146	0.0525876	0.667169	0.00148641	156.551	A	G	FALSE	FALSE	FALSE	jOip5N	19	11190652	1748	454600	acute_pancreatitis	TRUE	reported	456348	19	11190652	19272	Total lipids in small LDL || id:met-c-925	TRUE	reported	igd	3	TRUE
met-c-925	rs144064722	G	A	NA	NA	0.025283	0.254026	0.033993	1.99986e-13	0.0229663	-0.0793484	0.113081	0.482867	0.000142864	55.8441	G	A	FALSE	FALSE	FALSE	jOip5N	4	73406173	1748	454600	acute_pancreatitis	TRUE	reported	456348	4	73406173	19266	Total lipids in small LDL || id:met-c-925	TRUE	reported	igd	3	TRUE
met-c-925	rs182695896	C	A	NA	NA	0.019221	0.321795	0.040779	8.45084e-15	0.00865134	0.0183405	0.182317	0.919871	0.00012185	62.2709	C	A	FALSE	FALSE	FALSE	jOip5N	4	74813227	1748	454600	acute_pancreatitis	TRUE	reported	456348	4	74813227	19268	Total lipids in small LDL || id:met-c-925	TRUE	reported	igd	3	TRUE
met-c-925	rs185415345	A	G	NA	NA	0.046556	-0.151528	0.027262	4.60002e-08	0.0164313	0.121795	0.133549	0.361775	0.000142342	30.8937	A	G	FALSE	FALSE	FALSE	jOip5N	1	56625395	1748	454600	acute_pancreatitis	TRUE	reported	456348	1	56625395	19268	Total lipids in small LDL || id:met-c-925	TRUE	reported	igd	3	TRUE
met-c-925	rs193084249	G	A	NA	NA	0.032129	0.174386	0.031227	3.97e-08	0.0223273	-0.0273082	0.115047	0.812373	0.000100653	31.1862	G	A	FALSE	FALSE	FALSE	jOip5N	1	26987646	1748	454600	acute_pancreatitis	TRUE	reported	456348	1	26987646	19270	Total lipids in small LDL || id:met-c-925	TRUE	reported	igd	3	TRUE
met-c-925	rs2495477	G	A	NA	NA	0.421717	-0.064544	0.011074	9.91996e-09	0.389781	-0.0252002	0.036221	0.486594	0.000859741	33.9706	G	A	FALSE	FALSE	FALSE	jOip5N	1	55518467	1748	454600	acute_pancreatitis	TRUE	reported	456348	1	55518467	19272	Total lipids in small LDL || id:met-c-925	TRUE	reported	igd	3	TRUE
met-c-925	rs2980860	G	A	NA	NA	0.48076	-0.076852	0.010275	1.9002e-13	0.46671	0.0485526	0.0340194	0.153522	0.00144949	55.9431	G	A	FALSE	FALSE	FALSE	jOip5N	8	126485337	1748	454600	acute_pancreatitis	TRUE	reported	456348	8	126485337	19269	Total lipids in small LDL || id:met-c-925	TRUE	reported	igd	3	TRUE
met-c-925	rs3005923	A	G	NA	NA	0.027565	-0.297637	0.03616	5.7306e-16	0.00789858	0.178002	0.192935	0.356214	0.000188527	67.7512	A	G	FALSE	FALSE	FALSE	jOip5N	1	56801542	1748	454600	acute_pancreatitis	TRUE	reported	456348	1	56801542	19266	Total lipids in small LDL || id:met-c-925	TRUE	reported	igd	3	TRUE
met-c-925	rs629301	T	G	NA	NA	0.783555	0.115941	0.012397	3.65006e-20	0.777612	0.0531131	0.0407205	0.19212	0.00153935	87.4663	T	G	FALSE	FALSE	FALSE	jOip5N	1	109818306	1748	454600	acute_pancreatitis	TRUE	reported	456348	1	109818306	19273	Total lipids in small LDL || id:met-c-925	TRUE	reported	igd	3	TRUE
met-c-925	rs73066442	G	A	NA	NA	0.249027	0.068848	0.011935	1.40001e-08	0.239776	-0.0271262	0.0399685	0.497335	0.000645921	33.2765	G	A	FALSE	FALSE	FALSE	jOip5N	7	21592973	1748	454600	acute_pancreatitis	TRUE	reported	456348	7	21592973	19269	Total lipids in small LDL || id:met-c-925	TRUE	reported	igd	3	TRUE
met-c-925	rs7412	T	C	NA	NA	0.055504	-0.466332	0.025866	2.18978e-70	0.0803784	0.062571	0.0624329	0.316242	0.00213247	325.036	T	C	FALSE	FALSE	FALSE	jOip5N	19	45412079	1748	454600	acute_pancreatitis	TRUE	reported	456348	19	45412079	15981	Total lipids in small LDL || id:met-c-925	TRUE	reported	igd	3	TRUE
met-c-925	rs76866386	C	T	NA	NA	0.081622	-0.129426	0.018772	1.20005e-11	0.0654969	0.372563	0.0703547	1.18691e-07	0.000369885	47.5359	C	T	FALSE	FALSE	FALSE	jOip5N	2	44075483	1748	454600	acute_pancreatitis	TRUE	reported	456348	2	44075483	19267	Total lipids in small LDL || id:met-c-925	TRUE	reported	igd	3	TRUE
met-c-884	rs10449300	G	A	NA	NA	0.3354	-0.06433	0.011129	1.29999e-08	0.299221	-0.0148465	0.0374706	0.691944	0.000773012	33.4129	G	A	FALSE	FALSE	FALSE	jOip5N	1	109381904	1748	454600	acute_pancreatitis	TRUE	reported	456348	1	109381904	19270	Concentration of large LDL particles || id:met-c-884	TRUE	reported	igd	3	TRUE
met-c-884	rs11591147	T	G	NA	NA	0.030715	-0.508809	0.034744	4.45964e-47	0.0175864	0.013372	0.128282	0.916979	0.000798857	214.462	T	G	FALSE	FALSE	FALSE	jOip5N	1	55505647	1748	454600	acute_pancreatitis	TRUE	reported	456348	1	55505647	15985	Concentration of large LDL particles || id:met-c-884	TRUE	reported	igd	3	TRUE
met-c-884	rs137992968	T	C	NA	NA	0.022573	-0.226129	0.034969	2e-10	0.024887	0.122403	0.109136	0.262046	9.57564e-05	41.8163	T	C	FALSE	FALSE	FALSE	jOip5N	19	11239696	1748	454600	acute_pancreatitis	TRUE	reported	456348	19	11239696	19270	Concentration of large LDL particles || id:met-c-884	TRUE	reported	igd	3	TRUE
met-c-884	rs142130958	A	G	NA	NA	0.101869	-0.237683	0.017224	5.37032e-42	0.118229	-0.0226146	0.0525876	0.667169	0.00180806	190.427	A	G	FALSE	FALSE	FALSE	jOip5N	19	11190652	1748	454600	acute_pancreatitis	TRUE	reported	456348	19	11190652	19272	Concentration of large LDL particles || id:met-c-884	TRUE	reported	igd	3	TRUE
met-c-884	rs144064722	G	A	NA	NA	0.025283	0.249005	0.034034	6.14045e-13	0.0229663	-0.0793484	0.113081	0.482867	0.000136942	53.5291	G	A	FALSE	FALSE	FALSE	jOip5N	4	73406173	1748	454600	acute_pancreatitis	TRUE	reported	456348	4	73406173	19266	Concentration of large LDL particles || id:met-c-884	TRUE	reported	igd	3	TRUE
met-c-884	rs182695896	C	A	NA	NA	0.019221	0.329175	0.040841	2.21004e-15	0.00865134	0.0183405	0.182317	0.919871	0.000127116	64.9622	C	A	FALSE	FALSE	FALSE	jOip5N	4	74813227	1748	454600	acute_pancreatitis	TRUE	reported	456348	4	74813227	19268	Concentration of large LDL particles || id:met-c-884	TRUE	reported	igd	3	TRUE
met-c-884	rs185415345	A	G	NA	NA	0.046556	-0.157137	0.027289	1.47001e-08	0.0164313	0.121795	0.133549	0.361775	0.000152773	33.1575	A	G	FALSE	FALSE	FALSE	jOip5N	1	56625395	1748	454600	acute_pancreatitis	TRUE	reported	456348	1	56625395	19268	Concentration of large LDL particles || id:met-c-884	TRUE	reported	igd	3	TRUE
met-c-884	rs193084249	G	A	NA	NA	0.032129	0.175528	0.03126	3.32001e-08	0.0223273	-0.0273082	0.115047	0.812373	0.00010176	31.5293	G	A	FALSE	FALSE	FALSE	jOip5N	1	26987646	1748	454600	acute_pancreatitis	TRUE	reported	456348	1	26987646	19270	Concentration of large LDL particles || id:met-c-884	TRUE	reported	igd	3	TRUE
met-c-884	rs2207132	A	G	NA	NA	0.059698	0.147119	0.024532	3.64998e-09	0.033217	-0.0596692	0.094792	0.529038	0.000209563	35.9643	A	G	FALSE	FALSE	FALSE	jOip5N	20	39142516	1748	454600	acute_pancreatitis	TRUE	reported	456348	20	39142516	19267	Concentration of large LDL particles || id:met-c-884	TRUE	reported	igd	3	TRUE
met-c-884	rs2965155	C	T	NA	NA	0.438699	-0.059257	0.010486	2.71e-08	0.496705	-0.0572543	0.0339944	0.0921374	0.000816066	31.9345	C	T	FALSE	FALSE	FALSE	jOip5N	19	45188471	1748	454600	acute_pancreatitis	TRUE	reported	456348	19	45188471	19272	Concentration of large LDL particles || id:met-c-884	TRUE	reported	igd	3	TRUE
met-c-884	rs2980860	G	A	NA	NA	0.48076	-0.072301	0.010289	4.75007e-12	0.46671	0.0485526	0.0340194	0.153522	0.00127941	49.379	G	A	FALSE	FALSE	FALSE	jOip5N	8	126485337	1748	454600	acute_pancreatitis	TRUE	reported	456348	8	126485337	19269	Concentration of large LDL particles || id:met-c-884	TRUE	reported	igd	3	TRUE
met-c-884	rs3005923	A	G	NA	NA	0.027565	-0.335303	0.03619	7.87952e-20	0.00789858	0.178002	0.192935	0.356214	0.000238866	85.8416	A	G	FALSE	FALSE	FALSE	jOip5N	1	56801542	1748	454600	acute_pancreatitis	TRUE	reported	456348	1	56801542	19266	Concentration of large LDL particles || id:met-c-884	TRUE	reported	igd	3	TRUE
met-c-884	rs3741298	T	C	NA	NA	0.771465	-0.080968	0.012205	6.75927e-11	0.809666	0.0903385	0.043236	0.036669	0.000805362	44.01	T	C	FALSE	FALSE	FALSE	jOip5N	11	116657561	1748	454600	acute_pancreatitis	TRUE	reported	456348	11	116657561	19269	Concentration of large LDL particles || id:met-c-884	TRUE	reported	igd	3	TRUE
met-c-884	rs62120792	C	T	NA	NA	0.139114	-0.092338	0.014927	1.16001e-09	0.0837395	-0.0214824	0.0612852	0.72594	0.000475667	38.2662	C	T	FALSE	FALSE	FALSE	jOip5N	2	21092488	1748	454600	acute_pancreatitis	TRUE	reported	456348	2	21092488	19269	Concentration of large LDL particles || id:met-c-884	TRUE	reported	igd	3	TRUE
met-c-884	rs629301	T	G	NA	NA	0.783555	0.129755	0.012405	7.78933e-25	0.777612	0.0531131	0.0407205	0.19212	0.00192554	109.409	T	G	FALSE	FALSE	FALSE	jOip5N	1	109818306	1748	454600	acute_pancreatitis	TRUE	reported	456348	1	109818306	19273	Concentration of large LDL particles || id:met-c-884	TRUE	reported	igd	3	TRUE
met-c-884	rs635634	T	C	NA	NA	0.20054	0.077547	0.012824	2.71e-09	0.184394	0.0322337	0.0439057	0.462852	0.000608456	36.5665	T	C	FALSE	FALSE	FALSE	jOip5N	9	136155000	1748	454600	acute_pancreatitis	TRUE	reported	456348	9	136155000	19270	Concentration of large LDL particles || id:met-c-884	TRUE	reported	igd	3	TRUE
met-c-884	rs6756629	A	G	NA	NA	0.081568	-0.129176	0.018799	1.38007e-11	0.06301	0.369873	0.0715676	2.36407e-07	0.000367064	47.2165	A	G	FALSE	FALSE	FALSE	jOip5N	2	44065090	1748	454600	acute_pancreatitis	TRUE	reported	456348	2	44065090	19273	Concentration of large LDL particles || id:met-c-884	TRUE	reported	igd	3	TRUE
met-c-884	rs73066442	G	A	NA	NA	0.249027	0.072751	0.011947	2.1e-09	0.239776	-0.0271262	0.0399685	0.497335	0.000719783	37.0817	G	A	FALSE	FALSE	FALSE	jOip5N	7	21592973	1748	454600	acute_pancreatitis	TRUE	reported	456348	7	21592973	19269	Concentration of large LDL particles || id:met-c-884	TRUE	reported	igd	3	TRUE
met-c-884	rs7412	T	C	NA	NA	0.055504	-0.558979	0.025776	4.51856e-101	0.0803784	0.062571	0.0624329	0.316242	0.00308539	470.284	T	C	FALSE	FALSE	FALSE	jOip5N	19	45412079	1748	454600	acute_pancreatitis	TRUE	reported	456348	19	45412079	15981	Concentration of large LDL particles || id:met-c-884	TRUE	reported	igd	3	TRUE
met-c-884	rs79225634	T	C	NA	NA	0.353218	0.090415	0.010808	1.88018e-16	0.339968	0.0316121	0.0357844	0.377017	0.00165953	69.9826	T	C	FALSE	FALSE	FALSE	jOip5N	5	74619639	1748	454600	acute_pancreatitis	TRUE	reported	456348	5	74619639	19268	Concentration of large LDL particles || id:met-c-884	TRUE	reported	igd	3	TRUE
met-c-884	rs934197	A	G	NA	NA	0.284745	0.115746	0.011466	3.0297e-23	0.336767	-0.0209955	0.035906	0.558725	0.00215449	101.903	A	G	FALSE	FALSE	FALSE	jOip5N	2	21267461	1748	454600	acute_pancreatitis	TRUE	reported	456348	2	21267461	19266	Concentration of large LDL particles || id:met-c-884	TRUE	reported	igd	3	TRUE
met-c-859	rs10466351	T	C	NA	NA	0.383742	0.072135	0.009887	3.2802e-13	0.386549	-0.0282986	0.034868	0.417026	0.00102028	53.2308	T	C	FALSE	FALSE	FALSE	jOip5N	11	92697981	1748	454600	acute_pancreatitis	TRUE	reported	456348	11	92697981	24676	Glucose || id:met-c-859	TRUE	reported	igd	3	TRUE
met-c-859	rs560887	C	T	NA	NA	0.699326	0.123679	0.010453	3.41036e-32	0.702193	0.00487871	0.037022	0.895159	0.00262217	139.994	C	T	FALSE	FALSE	FALSE	jOip5N	2	169763148	1748	454600	acute_pancreatitis	TRUE	reported	456348	2	169763148	22452	Glucose || id:met-c-859	TRUE	reported	igd	3	TRUE
met-c-859	rs878521	A	G	NA	NA	0.219783	0.092403	0.012346	7.97995e-14	0.253401	0.0153003	0.0391512	0.695945	0.000913958	56.017	A	G	FALSE	FALSE	FALSE	jOip5N	7	44255643	1748	454600	acute_pancreatitis	TRUE	reported	456348	7	44255643	21020	Glucose || id:met-c-859	TRUE	reported	igd	3	TRUE
met-c-864	rs111894427	T	C	NA	NA	0.052024	0.133814	0.02204	1.83e-09	0.0320644	0.047614	0.0966169	0.622145	0.000168703	36.8621	T	C	FALSE	FALSE	FALSE	jOip5N	11	116721405	1748	454600	acute_pancreatitis	TRUE	reported	456348	11	116721405	21552	Total cholesterol in HDL || id:met-c-864	TRUE	reported	igd	3	TRUE
met-c-864	rs11632618	A	G	NA	NA	0.059606	0.158495	0.023091	1.07004e-11	0.0699751	-0.0733633	0.0666002	0.270658	0.00024508	47.1135	A	G	FALSE	FALSE	FALSE	jOip5N	15	58724706	1748	454600	acute_pancreatitis	TRUE	reported	456348	15	58724706	21551	Total cholesterol in HDL || id:met-c-864	TRUE	reported	igd	3	TRUE
met-c-864	rs1461729	G	A	NA	NA	0.869708	0.093989	0.014485	1.31999e-10	0.898327	0.0334762	0.0561442	0.551005	0.000442742	42.1034	G	A	FALSE	FALSE	FALSE	jOip5N	8	9187242	1748	454600	acute_pancreatitis	TRUE	reported	456348	8	9187242	21552	Total cholesterol in HDL || id:met-c-864	TRUE	reported	igd	3	TRUE
met-c-864	rs174594	A	C	NA	NA	0.58932	0.068823	0.010278	3.34965e-11	0.626082	0.0104812	0.0351864	0.765797	0.00100709	44.8384	A	C	FALSE	FALSE	FALSE	jOip5N	11	61619829	1748	454600	acute_pancreatitis	TRUE	reported	456348	11	61619829	21551	Total cholesterol in HDL || id:met-c-864	TRUE	reported	igd	3	TRUE
met-c-864	rs1800961	T	C	NA	NA	0.036404	-0.15675	0.026493	4.67003e-09	0.0311276	0.169974	0.0975153	0.081325	0.000113941	35.0068	T	C	FALSE	FALSE	FALSE	jOip5N	20	43042364	1748	454600	acute_pancreatitis	TRUE	reported	456348	20	43042364	21555	Total cholesterol in HDL || id:met-c-864	TRUE	reported	igd	3	TRUE
met-c-864	rs1883025	T	C	NA	NA	0.193655	-0.076062	0.01246	1.5e-09	0.254378	-0.0233933	0.0389189	0.547788	0.000539997	37.2649	T	C	FALSE	FALSE	FALSE	jOip5N	9	107664301	1748	454600	acute_pancreatitis	TRUE	reported	456348	9	107664301	21552	Total cholesterol in HDL || id:met-c-864	TRUE	reported	igd	3	TRUE
met-c-864	rs247617	A	C	NA	NA	0.297503	0.227319	0.010776	5.7597e-97	0.323821	-0.0725583	0.0362843	0.0455306	0.00863127	444.996	A	C	FALSE	FALSE	FALSE	jOip5N	16	56990716	1748	454600	acute_pancreatitis	TRUE	reported	456348	16	56990716	21550	Total cholesterol in HDL || id:met-c-864	TRUE	reported	igd	3	TRUE
met-c-864	rs261291	C	T	NA	NA	0.373202	0.128746	0.010195	6.79986e-36	0.356392	-0.004111	0.0354744	0.907743	0.00346184	159.475	C	T	FALSE	FALSE	FALSE	jOip5N	15	58680178	1748	454600	acute_pancreatitis	TRUE	reported	456348	15	58680178	21552	Total cholesterol in HDL || id:met-c-864	TRUE	reported	igd	3	TRUE
met-c-864	rs291	C	T	NA	NA	0.23101	0.096436	0.011678	2.90001e-16	0.234335	-0.0399935	0.0400732	0.318273	0.00112439	68.1933	C	T	FALSE	FALSE	FALSE	jOip5N	8	19815852	1748	454600	acute_pancreatitis	TRUE	reported	456348	8	19815852	21548	Total cholesterol in HDL || id:met-c-864	TRUE	reported	igd	3	TRUE
met-c-864	rs60439253	T	C	NA	NA	0.035229	0.175786	0.028248	7.17993e-10	0.0284392	0.132204	0.101941	0.194676	0.000131245	38.7252	T	C	FALSE	FALSE	FALSE	jOip5N	15	58874532	1748	454600	acute_pancreatitis	TRUE	reported	456348	15	58874532	20057	Total cholesterol in HDL || id:met-c-864	TRUE	reported	igd	3	TRUE
met-c-864	rs6507939	C	A	NA	NA	0.843389	0.092625	0.01346	9.47982e-12	0.851293	0.00625058	0.0478063	0.895975	0.000580496	47.3551	C	A	FALSE	FALSE	FALSE	jOip5N	18	47176261	1748	454600	acute_pancreatitis	TRUE	reported	456348	18	47176261	21550	Total cholesterol in HDL || id:met-c-864	TRUE	reported	igd	3	TRUE
met-c-910	rs115849089	A	G	NA	NA	0.101403	-0.162836	0.017156	7.89042e-21	0.114884	-0.0488429	0.0532787	0.359278	0.000852031	90.0884	A	G	FALSE	FALSE	FALSE	jOip5N	8	19912370	1748	454600	acute_pancreatitis	TRUE	reported	456348	8	19912370	19269	Cholesterol esters in medium VLDL || id:met-c-910	TRUE	reported	igd	3	TRUE
met-c-910	rs1168041	C	T	NA	NA	0.727042	0.087015	0.011727	2.52e-13	0.659853	0.0248808	0.0368349	0.499378	0.00113419	55.0572	C	T	FALSE	FALSE	FALSE	jOip5N	1	62960250	1748	454600	acute_pancreatitis	TRUE	reported	456348	1	62960250	19267	Cholesterol esters in medium VLDL || id:met-c-910	TRUE	reported	igd	3	TRUE
met-c-910	rs1260326	C	T	NA	NA	0.636562	-0.088457	0.010622	2.16023e-16	0.605234	0.06761	0.034672	0.0511775	0.00166496	69.3509	C	T	FALSE	FALSE	FALSE	jOip5N	2	27730940	1748	454600	acute_pancreatitis	TRUE	reported	456348	2	27730940	19273	Cholesterol esters in medium VLDL || id:met-c-910	TRUE	reported	igd	3	TRUE
met-c-910	rs247617	A	C	NA	NA	0.288773	-0.097445	0.011452	4.7698e-17	0.323821	-0.0725583	0.0362843	0.0455306	0.00154353	72.403	A	C	FALSE	FALSE	FALSE	jOip5N	16	56990716	1748	454600	acute_pancreatitis	TRUE	reported	456348	16	56990716	19268	Cholesterol esters in medium VLDL || id:met-c-910	TRUE	reported	igd	3	TRUE
met-c-910	rs2980860	G	A	NA	NA	0.48076	-0.072499	0.010285	3.60994e-12	0.46671	0.0485526	0.0340194	0.153522	0.00128743	49.6884	G	A	FALSE	FALSE	FALSE	jOip5N	8	126485337	1748	454600	acute_pancreatitis	TRUE	reported	456348	8	126485337	19269	Cholesterol esters in medium VLDL || id:met-c-910	TRUE	reported	igd	3	TRUE
met-c-910	rs429358	C	T	NA	NA	0.168024	0.118848	0.013842	2.49977e-17	0.154728	-0.0899356	0.046994	0.0556501	0.00106975	73.7201	C	T	FALSE	FALSE	FALSE	jOip5N	19	45411941	1748	454600	acute_pancreatitis	TRUE	reported	456348	19	45411941	19267	Cholesterol esters in medium VLDL || id:met-c-910	TRUE	reported	igd	3	TRUE
met-c-910	rs4296389	T	C	NA	NA	0.320104	-0.106868	0.010975	7.73036e-22	0.24607	0.0694838	0.0395991	0.079314	0.00214219	94.817	T	C	FALSE	FALSE	FALSE	jOip5N	2	21142994	1748	454600	acute_pancreatitis	TRUE	reported	456348	2	21142994	19266	Cholesterol esters in medium VLDL || id:met-c-910	TRUE	reported	igd	3	TRUE
met-c-910	rs72660594	C	T	NA	NA	0.035214	-0.212291	0.028823	3.76964e-13	0.0126198	-0.0201382	0.15203	0.894619	0.000191304	54.2481	C	T	FALSE	FALSE	FALSE	jOip5N	1	55636240	1748	454600	acute_pancreatitis	TRUE	reported	456348	1	55636240	19268	Cholesterol esters in medium VLDL || id:met-c-910	TRUE	reported	igd	3	TRUE
met-c-910	rs72836561	T	C	NA	NA	0.024935	0.210495	0.035857	7.05992e-09	0.0314332	0.0931291	0.0970608	0.337311	8.69615e-05	34.4616	T	C	FALSE	FALSE	FALSE	jOip5N	17	41926126	1748	454600	acute_pancreatitis	TRUE	reported	456348	17	41926126	19270	Cholesterol esters in medium VLDL || id:met-c-910	TRUE	reported	igd	3	TRUE
met-c-910	rs72999033	T	C	NA	NA	0.061184	-0.179766	0.021397	1.17004e-16	0.0631964	0.00948709	0.0700023	0.892197	0.0004208	70.5845	T	C	FALSE	FALSE	FALSE	jOip5N	19	19366632	1748	454600	acute_pancreatitis	TRUE	reported	456348	19	19366632	19270	Cholesterol esters in medium VLDL || id:met-c-910	TRUE	reported	igd	3	TRUE
met-c-910	rs79225634	T	C	NA	NA	0.353218	0.074759	0.010808	9.00949e-12	0.339968	0.0316121	0.0357844	0.377017	0.00113457	47.845	T	C	FALSE	FALSE	FALSE	jOip5N	5	74619639	1748	454600	acute_pancreatitis	TRUE	reported	456348	5	74619639	19268	Cholesterol esters in medium VLDL || id:met-c-910	TRUE	reported	igd	3	TRUE
met-c-923	rs1260326	C	T	NA	NA	0.638917	-0.068536	0.010236	3.58014e-11	0.605234	0.06761	0.034672	0.0511775	0.000959511	44.8308	C	T	FALSE	FALSE	FALSE	jOip5N	2	27730940	1748	454600	acute_pancreatitis	TRUE	reported	456348	2	27730940	21558	Triglycerides in small HDL || id:met-c-923	TRUE	reported	igd	3	TRUE
met-c-923	rs182695896	C	A	NA	NA	0.019221	0.254956	0.040948	7.43002e-10	0.00865134	0.0183405	0.182317	0.919871	7.58587e-05	38.7673	C	A	FALSE	FALSE	FALSE	jOip5N	4	74813227	1748	454600	acute_pancreatitis	TRUE	reported	456348	4	74813227	19268	Triglycerides in small HDL || id:met-c-923	TRUE	reported	igd	3	TRUE
met-c-923	rs3764261	A	C	NA	NA	0.299043	-0.148048	0.010761	3.61993e-42	0.324615	-0.0812369	0.0362439	0.0250004	0.00368101	189.278	A	C	FALSE	FALSE	FALSE	jOip5N	16	56993324	1748	454600	acute_pancreatitis	TRUE	reported	456348	16	56993324	21557	Triglycerides in small HDL || id:met-c-923	TRUE	reported	igd	3	TRUE
met-c-923	rs429358	C	T	NA	NA	0.169994	0.100423	0.013441	1.49005e-13	0.154728	-0.0899356	0.046994	0.0556501	0.000730904	55.8217	C	T	FALSE	FALSE	FALSE	jOip5N	19	45411941	1748	454600	acute_pancreatitis	TRUE	reported	456348	19	45411941	21552	Triglycerides in small HDL || id:met-c-923	TRUE	reported	igd	3	TRUE
met-c-923	rs4296389	T	C	NA	NA	0.313073	-0.07718	0.010565	5.08042e-13	0.24607	0.0694838	0.0395991	0.079314	0.0010651	53.3667	T	C	FALSE	FALSE	FALSE	jOip5N	2	21142994	1748	454600	acute_pancreatitis	TRUE	reported	456348	2	21142994	21551	Triglycerides in small HDL || id:met-c-923	TRUE	reported	igd	3	TRUE
met-c-923	rs6065904	A	G	NA	NA	0.228686	0.09016	0.011717	2.75994e-14	0.214916	-0.014699	0.041209	0.721321	0.000968963	59.21	A	G	FALSE	FALSE	FALSE	jOip5N	20	44534651	1748	454600	acute_pancreatitis	TRUE	reported	456348	20	44534651	21557	Triglycerides in small HDL || id:met-c-923	TRUE	reported	igd	3	TRUE
met-c-923	rs6511720	T	G	NA	NA	0.102661	-0.097613	0.016684	7.25003e-09	0.118627	-0.020828	0.0525157	0.691659	0.000292549	34.2306	T	G	FALSE	FALSE	FALSE	jOip5N	19	11202306	1748	454600	acute_pancreatitis	TRUE	reported	456348	19	11202306	21558	Triglycerides in small HDL || id:met-c-923	TRUE	reported	igd	3	TRUE
met-c-923	rs6957745	C	T	NA	NA	0.175604	-0.089969	0.013318	2.39994e-11	0.202004	0.0240829	0.0424635	0.570616	0.000613113	45.636	C	T	FALSE	FALSE	FALSE	jOip5N	7	73056750	1748	454600	acute_pancreatitis	TRUE	reported	456348	7	73056750	21551	Triglycerides in small HDL || id:met-c-923	TRUE	reported	igd	3	TRUE
met-c-923	rs9472125	T	C	NA	NA	0.166579	-0.091789	0.016154	1.93001e-08	0.0963282	-0.00413693	0.0600915	0.945114	0.000465288	32.2865	T	C	FALSE	FALSE	FALSE	jOip5N	6	43756169	1748	454600	acute_pancreatitis	TRUE	reported	456348	6	43756169	19267	Triglycerides in small HDL || id:met-c-923	TRUE	reported	igd	3	TRUE
met-c-878	rs1532085	G	A	NA	NA	0.594771	-0.19433	0.010435	1.57e-75	0.613701	0.00244632	0.0348228	0.943994	0.00867413	346.813	G	A	FALSE	FALSE	FALSE	jOip5N	15	58683366	1748	454600	acute_pancreatitis	TRUE	reported	456348	15	58683366	19273	Concentration of large HDL particles || id:met-c-878	TRUE	reported	igd	3	TRUE
met-c-878	rs16940472	A	C	NA	NA	0.093336	0.130913	0.020533	3.09999e-10	0.107475	0.0734412	0.0547295	0.17963	0.000357067	40.65	A	C	FALSE	FALSE	FALSE	jOip5N	15	58835317	1748	454600	acute_pancreatitis	TRUE	reported	456348	15	58835317	19268	Concentration of large HDL particles || id:met-c-878	TRUE	reported	igd	3	TRUE
met-c-878	rs2070895	A	G	NA	NA	0.24883	0.206256	0.011975	7.03072e-65	0.218877	-0.0312838	0.0410368	0.445861	0.00575478	296.662	A	G	FALSE	FALSE	FALSE	jOip5N	15	58723939	1748	454600	acute_pancreatitis	TRUE	reported	456348	15	58723939	19271	Concentration of large HDL particles || id:met-c-878	TRUE	reported	igd	3	TRUE
met-c-878	rs247617	A	C	NA	NA	0.288773	0.203656	0.011384	7.59976e-70	0.323821	-0.0725583	0.0362843	0.0455306	0.0068228	320.04	A	C	FALSE	FALSE	FALSE	jOip5N	16	56990716	1748	454600	acute_pancreatitis	TRUE	reported	456348	16	56990716	19268	Concentration of large HDL particles || id:met-c-878	TRUE	reported	igd	3	TRUE
met-c-878	rs291	C	T	NA	NA	0.227915	0.097248	0.012303	6.05062e-15	0.234335	-0.0399935	0.0400732	0.318273	0.00114134	62.4798	C	T	FALSE	FALSE	FALSE	jOip5N	8	19815852	1748	454600	acute_pancreatitis	TRUE	reported	456348	8	19815852	19266	Concentration of large HDL particles || id:met-c-878	TRUE	reported	igd	3	TRUE
met-c-878	rs429358	C	T	NA	NA	0.168024	-0.081808	0.013854	5.57006e-09	0.154728	-0.0899356	0.046994	0.0556501	0.000505987	34.8691	C	T	FALSE	FALSE	FALSE	jOip5N	19	45411941	1748	454600	acute_pancreatitis	TRUE	reported	456348	19	45411941	19267	Concentration of large HDL particles || id:met-c-878	TRUE	reported	igd	3	TRUE
met-c-878	rs6065904	A	G	NA	NA	0.233223	-0.120847	0.012221	1.63983e-22	0.214916	-0.014699	0.041209	0.721321	0.00181469	97.7819	A	G	FALSE	FALSE	FALSE	jOip5N	20	44534651	1748	454600	acute_pancreatitis	TRUE	reported	456348	20	44534651	19272	Concentration of large HDL particles || id:met-c-878	TRUE	reported	igd	3	TRUE
met-c-878	rs6507939	C	A	NA	NA	0.839141	0.103777	0.013953	2.11009e-13	0.851293	0.00625058	0.0478063	0.895975	0.00077507	55.3181	C	A	FALSE	FALSE	FALSE	jOip5N	18	47176261	1748	454600	acute_pancreatitis	TRUE	reported	456348	18	47176261	19268	Concentration of large HDL particles || id:met-c-878	TRUE	reported	igd	3	TRUE
met-c-959	rs10455872	G	A	NA	NA	0.040742	-0.185866	0.027924	3.68978e-11	0.0795939	0.0235344	0.0627036	0.707417	0.000179691	44.3042	G	A	FALSE	FALSE	FALSE	jOip5N	6	161010118	1748	454600	acute_pancreatitis	TRUE	reported	456348	6	161010118	19272	Phospholipids in chylomicrons and largest VLDL particles || id:met-c-959	TRUE	reported	igd	3	TRUE
met-c-959	rs1168002	G	A	NA	NA	0.697519	0.077084	0.010645	6.12068e-13	0.644198	0.0142041	0.0355329	0.689344	0.0010273	52.4369	G	A	FALSE	FALSE	FALSE	jOip5N	1	62934308	1748	454600	acute_pancreatitis	TRUE	reported	456348	1	62934308	21539	Phospholipids in chylomicrons and largest VLDL particles || id:met-c-959	TRUE	reported	igd	3	TRUE
met-c-959	rs1260326	C	T	NA	NA	0.638902	-0.08249	0.010228	1.08993e-15	0.605234	0.06761	0.034672	0.0511775	0.00139324	65.0461	C	T	FALSE	FALSE	FALSE	jOip5N	2	27730940	1748	454600	acute_pancreatitis	TRUE	reported	456348	2	27730940	21542	Phospholipids in chylomicrons and largest VLDL particles || id:met-c-959	TRUE	reported	igd	3	TRUE
met-c-959	rs483082	T	G	NA	NA	0.232667	0.089533	0.012109	1.99986e-13	0.235197	-0.0392449	0.04015	0.328343	0.000906344	54.6701	T	G	FALSE	FALSE	FALSE	jOip5N	19	45416178	1748	454600	acute_pancreatitis	TRUE	reported	456348	19	45416178	21538	Phospholipids in chylomicrons and largest VLDL particles || id:met-c-959	TRUE	reported	igd	3	TRUE
met-c-959	rs76975037	A	C	NA	NA	0.087164	-0.103985	0.017463	3.24997e-09	0.0972176	-0.0249574	0.057313	0.66323	0.00026195	35.4571	A	C	FALSE	FALSE	FALSE	jOip5N	8	19851508	1748	454600	acute_pancreatitis	TRUE	reported	456348	8	19851508	21540	Phospholipids in chylomicrons and largest VLDL particles || id:met-c-959	TRUE	reported	igd	3	TRUE
met-c-959	rs821840	G	A	NA	NA	0.263429	-0.068786	0.011668	4.64997e-09	0.324623	-0.084147	0.0362766	0.0203629	0.000626138	34.7542	G	A	FALSE	FALSE	FALSE	jOip5N	16	56993886	1748	454600	acute_pancreatitis	TRUE	reported	456348	16	56993886	21540	Phospholipids in chylomicrons and largest VLDL particles || id:met-c-959	TRUE	reported	igd	3	TRUE
met-c-858	rs1077835	G	A	NA	NA	0.249757	0.166186	0.014408	2.52e-30	0.219141	-0.0263068	0.0410612	0.521735	0.00369562	133.04	G	A	FALSE	FALSE	FALSE	jOip5N	15	58723426	1748	454600	acute_pancreatitis	TRUE	reported	456348	15	58723426	13491	Free cholesterol || id:met-c-858	TRUE	reported	igd	3	TRUE
met-c-858	rs11591147	T	G	NA	NA	0.028751	-0.495239	0.0397	3.44985e-35	0.0175864	0.013372	0.128282	0.916979	0.000644148	155.614	T	G	FALSE	FALSE	FALSE	jOip5N	1	55505647	1748	454600	acute_pancreatitis	TRUE	reported	456348	1	55505647	13492	Free cholesterol || id:met-c-858	TRUE	reported	igd	3	TRUE
met-c-858	rs11604424	T	C	NA	NA	0.756603	-0.078229	0.014229	4.92006e-08	0.797497	0.0884246	0.042214	0.0361999	0.00082501	30.2264	T	C	FALSE	FALSE	FALSE	jOip5N	11	116651115	1748	454600	acute_pancreatitis	TRUE	reported	456348	11	116651115	13494	Free cholesterol || id:met-c-858	TRUE	reported	igd	3	TRUE
met-c-858	rs13392272	T	C	NA	NA	0.399496	0.099728	0.012536	2.97989e-15	0.505009	-0.00573956	0.0340934	0.86631	0.0022501	63.2873	T	C	FALSE	FALSE	FALSE	jOip5N	2	21217490	1748	454600	acute_pancreatitis	TRUE	reported	456348	2	21217490	13495	Free cholesterol || id:met-c-858	TRUE	reported	igd	3	TRUE
met-c-858	rs142130958	A	G	NA	NA	0.105779	-0.2307	0.020229	1.10002e-29	0.118229	-0.0226146	0.0525876	0.667169	0.00182326	130.061	A	G	FALSE	FALSE	FALSE	jOip5N	19	11190652	1748	454600	acute_pancreatitis	TRUE	reported	456348	19	11190652	13495	Free cholesterol || id:met-c-858	TRUE	reported	igd	3	TRUE
met-c-858	rs144064722	G	A	NA	NA	0.026353	0.281423	0.03939	1.36994e-12	0.0229663	-0.0793484	0.113081	0.482867	0.000194177	51.0443	G	A	FALSE	FALSE	FALSE	jOip5N	4	73406173	1748	454600	acute_pancreatitis	TRUE	reported	456348	4	73406173	13490	Free cholesterol || id:met-c-858	TRUE	reported	igd	3	TRUE
met-c-858	rs174418	C	T	NA	NA	0.56242	-0.115321	0.012499	5.50047e-20	0.597213	-0.0119638	0.0347728	0.730804	0.00310509	85.1268	C	T	FALSE	FALSE	FALSE	jOip5N	15	58687603	1748	454600	acute_pancreatitis	TRUE	reported	456348	15	58687603	13494	Free cholesterol || id:met-c-858	TRUE	reported	igd	3	TRUE
met-c-858	rs182695896	C	A	NA	NA	0.021085	0.315064	0.046512	1.82012e-11	0.00865134	0.0183405	0.182317	0.919871	0.000140381	45.8847	C	A	FALSE	FALSE	FALSE	jOip5N	4	74813227	1748	454600	acute_pancreatitis	TRUE	reported	456348	4	74813227	13493	Free cholesterol || id:met-c-858	TRUE	reported	igd	3	TRUE
met-c-858	rs3005923	A	G	NA	NA	0.028835	-0.330553	0.042212	7.93963e-15	0.00789858	0.178002	0.192935	0.356214	0.000254533	61.3212	A	G	FALSE	FALSE	FALSE	jOip5N	1	56801542	1748	454600	acute_pancreatitis	TRUE	reported	456348	1	56801542	13493	Free cholesterol || id:met-c-858	TRUE	reported	igd	3	TRUE
met-c-858	rs629301	T	G	NA	NA	0.786295	0.101484	0.014888	1.35988e-11	0.777612	0.0531131	0.0407205	0.19212	0.00115695	46.4646	T	G	FALSE	FALSE	FALSE	jOip5N	1	109818306	1748	454600	acute_pancreatitis	TRUE	reported	456348	1	109818306	13497	Free cholesterol || id:met-c-858	TRUE	reported	igd	3	TRUE
met-c-858	rs7412	T	C	NA	NA	0.057349	-0.305425	0.028197	6.14045e-27	0.0803784	0.062571	0.0624329	0.316242	0.000940229	117.328	T	C	FALSE	FALSE	FALSE	jOip5N	19	45412079	1748	454600	acute_pancreatitis	TRUE	reported	456348	19	45412079	13492	Free cholesterol || id:met-c-858	TRUE	reported	igd	3	TRUE
met-c-858	rs75679663	A	C	NA	NA	0.026117	-0.262896	0.043389	1.84999e-09	0.00821953	0.0820603	0.187718	0.662005	0.000155511	36.7121	A	C	FALSE	FALSE	FALSE	jOip5N	17	4667972	1748	454600	acute_pancreatitis	TRUE	reported	456348	17	4667972	12009	Free cholesterol || id:met-c-858	TRUE	reported	igd	3	TRUE
met-c-858	rs79225634	T	C	NA	NA	0.351642	0.088441	0.012917	1.10002e-11	0.339968	0.0316121	0.0357844	0.377017	0.00158412	46.8796	T	C	FALSE	FALSE	FALSE	jOip5N	5	74619639	1748	454600	acute_pancreatitis	TRUE	reported	456348	5	74619639	13494	Free cholesterol || id:met-c-858	TRUE	reported	igd	3	TRUE
met-c-957	rs115849089	A	G	NA	NA	0.101349	-0.098306	0.017325	1.7e-08	0.114884	-0.0488429	0.0532787	0.359278	0.000309374	32.1969	A	G	FALSE	FALSE	FALSE	jOip5N	8	19912370	1748	454600	acute_pancreatitis	TRUE	reported	456348	8	19912370	18957	Total lipids in chylomicrons and largest VLDL particles || id:met-c-957	TRUE	reported	igd	3	TRUE
met-c-957	rs1260326	C	T	NA	NA	0.636812	-0.074141	0.010731	6.51929e-12	0.605234	0.06761	0.034672	0.0511775	0.00116458	47.735	C	T	FALSE	FALSE	FALSE	jOip5N	2	27730940	1748	454600	acute_pancreatitis	TRUE	reported	456348	2	27730940	18960	Total lipids in chylomicrons and largest VLDL particles || id:met-c-957	TRUE	reported	igd	3	TRUE
met-c-957	rs13234157	A	C	NA	NA	0.122768	-0.092049	0.015987	1.03999e-08	0.123137	0.00940742	0.0514706	0.854976	0.000376732	33.1516	A	C	FALSE	FALSE	FALSE	jOip5N	7	72971728	1748	454600	acute_pancreatitis	TRUE	reported	456348	7	72971728	18954	Total lipids in chylomicrons and largest VLDL particles || id:met-c-957	TRUE	reported	igd	3	TRUE
met-c-957	rs183130	T	C	NA	NA	0.28396	-0.086267	0.012746	1.71989e-11	0.324175	-0.0777074	0.0362775	0.0321914	0.00118862	45.808	T	C	FALSE	FALSE	FALSE	jOip5N	16	56991363	1748	454600	acute_pancreatitis	TRUE	reported	456348	16	56991363	15672	Total lipids in chylomicrons and largest VLDL particles || id:met-c-957	TRUE	reported	igd	3	TRUE
met-c-957	rs483082	T	G	NA	NA	0.229485	0.086234	0.012559	8.75992e-12	0.235197	-0.0392449	0.04015	0.328343	0.00087956	47.1462	T	G	FALSE	FALSE	FALSE	jOip5N	19	45416178	1748	454600	acute_pancreatitis	TRUE	reported	456348	19	45416178	18956	Total lipids in chylomicrons and largest VLDL particles || id:met-c-957	TRUE	reported	igd	3	TRUE
met-c-957	rs72999033	T	C	NA	NA	0.061332	-0.121953	0.021584	1.94998e-08	0.0631964	0.00948709	0.0700023	0.892197	0.000193901	31.9243	T	C	FALSE	FALSE	FALSE	jOip5N	19	19366632	1748	454600	acute_pancreatitis	TRUE	reported	456348	19	19366632	18957	Total lipids in chylomicrons and largest VLDL particles || id:met-c-957	TRUE	reported	igd	3	TRUE
met-c-957	rs7527004	A	G	NA	NA	0.69712	0.069616	0.011231	7.19002e-10	0.645068	0.00799593	0.0355463	0.822023	0.000855894	38.4221	A	G	FALSE	FALSE	FALSE	jOip5N	1	62972228	1748	454600	acute_pancreatitis	TRUE	reported	456348	1	62972228	18957	Total lipids in chylomicrons and largest VLDL particles || id:met-c-957	TRUE	reported	igd	3	TRUE
met-c-932	rs1042034	T	C	NA	NA	0.745366	0.105215	0.011161	1.33015e-20	0.794123	-0.0679183	0.0419452	0.105401	0.00156486	88.8688	T	C	FALSE	FALSE	FALSE	jOip5N	2	21225281	1748	454600	acute_pancreatitis	TRUE	reported	456348	2	21225281	21557	Triglycerides in small VLDL || id:met-c-932	TRUE	reported	igd	3	TRUE
met-c-932	rs115849089	A	G	NA	NA	0.107414	-0.176148	0.016652	1.58016e-25	0.114884	-0.0488429	0.0532787	0.359278	0.000995487	111.898	A	G	FALSE	FALSE	FALSE	jOip5N	8	19912370	1748	454600	acute_pancreatitis	TRUE	reported	456348	8	19912370	21554	Triglycerides in small VLDL || id:met-c-932	TRUE	reported	igd	3	TRUE
met-c-932	rs1168041	C	T	NA	NA	0.72198	0.085968	0.011215	3.82032e-14	0.659853	0.0248808	0.0368349	0.499378	0.00109451	58.7591	C	T	FALSE	FALSE	FALSE	jOip5N	1	62960250	1748	454600	acute_pancreatitis	TRUE	reported	456348	1	62960250	21552	Triglycerides in small VLDL || id:met-c-932	TRUE	reported	igd	3	TRUE
met-c-932	rs116843064	A	G	NA	NA	0.029194	-0.211441	0.035005	2.49e-09	0.0195049	0.0125516	0.122597	0.918454	0.000107334	36.4853	A	G	FALSE	FALSE	FALSE	jOip5N	19	8429323	1748	454600	acute_pancreatitis	TRUE	reported	456348	19	8429323	19268	Triglycerides in small VLDL || id:met-c-932	TRUE	reported	igd	3	TRUE
met-c-932	rs1260326	C	T	NA	NA	0.638917	-0.099454	0.0102	6.23017e-22	0.605234	0.06761	0.034672	0.0511775	0.00203478	95.0701	C	T	FALSE	FALSE	FALSE	jOip5N	2	27730940	1748	454600	acute_pancreatitis	TRUE	reported	456348	2	27730940	21558	Triglycerides in small VLDL || id:met-c-932	TRUE	reported	igd	3	TRUE
met-c-932	rs2980853	C	A	NA	NA	0.487051	-0.072197	0.009825	4.07005e-13	0.47177	0.0422807	0.0339584	0.213104	0.00125159	53.9974	C	A	FALSE	FALSE	FALSE	jOip5N	8	126478350	1748	454600	acute_pancreatitis	TRUE	reported	456348	8	126478350	21557	Triglycerides in small VLDL || id:met-c-932	TRUE	reported	igd	3	TRUE
met-c-932	rs34346326	C	T	NA	NA	0.142653	-0.112532	0.014383	1.13999e-14	0.198267	0.0183191	0.0425097	0.666513	0.000694757	61.2143	C	T	FALSE	FALSE	FALSE	jOip5N	7	73016181	1748	454600	acute_pancreatitis	TRUE	reported	456348	7	73016181	21552	Triglycerides in small VLDL || id:met-c-932	TRUE	reported	igd	3	TRUE
met-c-932	rs3826688	C	T	NA	NA	0.676817	0.089897	0.011109	1.36994e-15	0.641328	0.00492946	0.035673	0.890095	0.00132924	65.4848	C	T	FALSE	FALSE	FALSE	jOip5N	19	45418961	1748	454600	acute_pancreatitis	TRUE	reported	456348	19	45418961	21552	Triglycerides in small VLDL || id:met-c-932	TRUE	reported	igd	3	TRUE
met-c-932	rs6065904	A	G	NA	NA	0.228686	0.075779	0.011695	1.6e-10	0.214916	-0.014699	0.041209	0.721321	0.000687084	41.9853	A	G	FALSE	FALSE	FALSE	jOip5N	20	44534651	1748	454600	acute_pancreatitis	TRUE	reported	456348	20	44534651	21557	Triglycerides in small VLDL || id:met-c-932	TRUE	reported	igd	3	TRUE
met-c-932	rs72836561	T	C	NA	NA	0.024935	0.215165	0.035834	3.07999e-09	0.0314332	0.0931291	0.0970608	0.337311	9.09796e-05	36.0539	T	C	FALSE	FALSE	FALSE	jOip5N	17	41926126	1748	454600	acute_pancreatitis	TRUE	reported	456348	17	41926126	19270	Triglycerides in small VLDL || id:met-c-932	TRUE	reported	igd	3	TRUE
met-c-932	rs72999033	T	C	NA	NA	0.059264	-0.154882	0.021006	3.39e-13	0.0631964	0.00948709	0.0700023	0.892197	0.000281226	54.3645	T	C	FALSE	FALSE	FALSE	jOip5N	19	19366632	1748	454600	acute_pancreatitis	TRUE	reported	456348	19	19366632	21555	Triglycerides in small VLDL || id:met-c-932	TRUE	reported	igd	3	TRUE
met-c-932	rs821840	G	A	NA	NA	0.263477	-0.108607	0.011634	3.0903e-20	0.324623	-0.084147	0.0362766	0.0203629	0.00156909	87.148	G	A	FALSE	FALSE	FALSE	jOip5N	16	56993886	1748	454600	acute_pancreatitis	TRUE	reported	456348	16	56993886	21556	Triglycerides in small VLDL || id:met-c-932	TRUE	reported	igd	3	TRUE
met-c-932	rs9472125	T	C	NA	NA	0.166579	-0.095172	0.016114	5.54996e-09	0.0963282	-0.00413693	0.0600915	0.945114	0.000502704	34.8828	T	C	FALSE	FALSE	FALSE	jOip5N	6	43756169	1748	454600	acute_pancreatitis	TRUE	reported	456348	6	43756169	19267	Triglycerides in small VLDL || id:met-c-932	TRUE	reported	igd	3	TRUE
met-c-892	rs10455872	G	A	NA	NA	0.040796	-0.165212	0.028081	5.39002e-09	0.0795939	0.0235344	0.0627036	0.707417	0.00014289	34.6145	G	A	FALSE	FALSE	FALSE	jOip5N	6	161010118	1748	454600	acute_pancreatitis	TRUE	reported	456348	6	161010118	18959	Triglycerides in large VLDL || id:met-c-892	TRUE	reported	igd	3	TRUE
met-c-892	rs1260326	C	T	NA	NA	0.639169	-0.094208	0.010278	9.83105e-20	0.605234	0.06761	0.034672	0.0511775	0.00182463	84.0153	C	T	FALSE	FALSE	FALSE	jOip5N	2	27730940	1748	454600	acute_pancreatitis	TRUE	reported	456348	2	27730940	21239	Triglycerides in large VLDL || id:met-c-892	TRUE	reported	igd	3	TRUE
met-c-892	rs34346326	C	T	NA	NA	0.172887	-0.110301	0.013161	9.42106e-17	0.198267	0.0183191	0.0425097	0.666513	0.000946078	70.2395	C	T	FALSE	FALSE	FALSE	jOip5N	7	73016181	1748	454600	acute_pancreatitis	TRUE	reported	456348	7	73016181	21233	Triglycerides in large VLDL || id:met-c-892	TRUE	reported	igd	3	TRUE
met-c-892	rs4350231	A	G	NA	NA	0.301343	-0.071041	0.010743	5.45004e-11	0.354424	-0.0170926	0.0355624	0.630776	0.000867224	43.7287	A	G	FALSE	FALSE	FALSE	jOip5N	1	62922660	1748	454600	acute_pancreatitis	TRUE	reported	456348	1	62922660	21232	Triglycerides in large VLDL || id:met-c-892	TRUE	reported	igd	3	TRUE
met-c-892	rs438811	T	C	NA	NA	0.233751	0.089567	0.012171	2.92012e-13	0.235173	-0.0326618	0.040161	0.416062	0.000913576	54.1556	T	C	FALSE	FALSE	FALSE	jOip5N	19	45416741	1748	454600	acute_pancreatitis	TRUE	reported	456348	19	45416741	21235	Triglycerides in large VLDL || id:met-c-892	TRUE	reported	igd	3	TRUE
met-c-892	rs72999033	T	C	NA	NA	0.059372	-0.132846	0.021144	4.64002e-10	0.0631964	0.00948709	0.0700023	0.892197	0.000207625	39.475	T	C	FALSE	FALSE	FALSE	jOip5N	19	19366632	1748	454600	acute_pancreatitis	TRUE	reported	456348	19	19366632	21236	Triglycerides in large VLDL || id:met-c-892	TRUE	reported	igd	3	TRUE
met-c-892	rs9472125	T	C	NA	NA	0.166066	-0.09079	0.016262	3.07999e-08	0.0963282	-0.00413693	0.0600915	0.945114	0.00045548	31.1694	T	C	FALSE	FALSE	FALSE	jOip5N	6	43756169	1748	454600	acute_pancreatitis	TRUE	reported	456348	6	43756169	18954	Triglycerides in large VLDL || id:met-c-892	TRUE	reported	igd	3	TRUE
met-c-945	rs1077835	G	A	NA	NA	0.248865	0.212392	0.011977	8.74984e-70	0.219141	-0.0263068	0.0410612	0.521735	0.00610176	314.471	G	A	FALSE	FALSE	FALSE	jOip5N	15	58723426	1748	454600	acute_pancreatitis	TRUE	reported	456348	15	58723426	19268	Total lipids in very large HDL || id:met-c-945	TRUE	reported	igd	3	TRUE
met-c-945	rs11633043	A	G	NA	NA	0.173335	0.115332	0.014168	5.35057e-16	0.131476	0.12232	0.050151	0.0147267	0.000985631	66.2647	A	G	FALSE	FALSE	FALSE	jOip5N	15	58837722	1748	454600	acute_pancreatitis	TRUE	reported	456348	15	58837722	19267	Total lipids in very large HDL || id:met-c-945	TRUE	reported	igd	3	TRUE
met-c-945	rs139630820	T	C	NA	NA	0.022932	0.218446	0.037555	7.03996e-09	0.00387871	-0.328123	0.274719	0.232324	7.86806e-05	33.8339	T	C	FALSE	FALSE	FALSE	jOip5N	15	59984760	1748	454600	acute_pancreatitis	TRUE	reported	456348	15	59984760	19270	Total lipids in very large HDL || id:met-c-945	TRUE	reported	igd	3	TRUE
met-c-945	rs1532085	G	A	NA	NA	0.594771	-0.19022	0.010416	6.74994e-74	0.613701	0.00244632	0.0348228	0.943994	0.00834145	333.511	G	A	FALSE	FALSE	FALSE	jOip5N	15	58683366	1748	454600	acute_pancreatitis	TRUE	reported	456348	15	58683366	19273	Total lipids in very large HDL || id:met-c-945	TRUE	reported	igd	3	TRUE
met-c-945	rs174529	C	T	NA	NA	0.409265	-0.093887	0.010521	6.4998e-19	0.37439	0.0132394	0.0350879	0.705934	0.00199811	79.6337	C	T	FALSE	FALSE	FALSE	jOip5N	11	61543961	1748	454600	acute_pancreatitis	TRUE	reported	456348	11	61543961	19271	Total lipids in very large HDL || id:met-c-945	TRUE	reported	igd	3	TRUE
met-c-945	rs2575876	A	G	NA	NA	0.188864	-0.100831	0.013164	2.45019e-14	0.252063	-0.0174556	0.0390522	0.654889	0.000932687	58.6695	A	G	FALSE	FALSE	FALSE	jOip5N	9	107665739	1748	454600	acute_pancreatitis	TRUE	reported	456348	9	107665739	19273	Total lipids in very large HDL || id:met-c-945	TRUE	reported	igd	3	TRUE
met-c-945	rs3741521	A	G	NA	NA	0.59774	-0.059876	0.0107	2.53998e-08	0.675239	-0.0275813	0.0372699	0.459274	0.000781458	31.314	A	G	FALSE	FALSE	FALSE	jOip5N	12	125264293	1748	454600	acute_pancreatitis	TRUE	reported	456348	12	125264293	19270	Total lipids in very large HDL || id:met-c-945	TRUE	reported	igd	3	TRUE
met-c-945	rs3764261	A	C	NA	NA	0.288912	0.154665	0.011332	4.61955e-42	0.324615	-0.0812369	0.0362439	0.0250004	0.00397158	186.282	A	C	FALSE	FALSE	FALSE	jOip5N	16	56993324	1748	454600	acute_pancreatitis	TRUE	reported	456348	16	56993324	19272	Total lipids in very large HDL || id:met-c-945	TRUE	reported	igd	3	TRUE
met-c-945	rs4149307	T	C	NA	NA	0.119911	0.104477	0.017513	2.87998e-09	0.153444	0.053103	0.0470439	0.258984	0.000469919	35.5894	T	C	FALSE	FALSE	FALSE	jOip5N	9	107589744	1748	454600	acute_pancreatitis	TRUE	reported	456348	9	107589744	15985	Total lipids in very large HDL || id:met-c-945	TRUE	reported	igd	3	TRUE
met-c-945	rs4503368	C	T	NA	NA	0.532977	-0.065421	0.010473	5.03999e-10	0.570098	0.0115861	0.0348564	0.739592	0.00100806	39.0204	C	T	FALSE	FALSE	FALSE	jOip5N	1	161190250	1748	454600	acute_pancreatitis	TRUE	reported	456348	1	161190250	19270	Total lipids in very large HDL || id:met-c-945	TRUE	reported	igd	3	TRUE
met-c-945	rs6073958	C	T	NA	NA	0.195862	-0.156166	0.012873	1.38995e-33	0.198617	0.00390744	0.0424945	0.926737	0.00240583	147.168	C	T	FALSE	FALSE	FALSE	jOip5N	20	44551855	1748	454600	acute_pancreatitis	TRUE	reported	456348	20	44551855	19269	Total lipids in very large HDL || id:met-c-945	TRUE	reported	igd	3	TRUE
met-c-945	rs6507939	C	A	NA	NA	0.839141	0.096204	0.013951	6.6896e-12	0.851293	0.00625058	0.0478063	0.895975	0.000666268	47.5527	C	A	FALSE	FALSE	FALSE	jOip5N	18	47176261	1748	454600	acute_pancreatitis	TRUE	reported	456348	18	47176261	19268	Total lipids in very large HDL || id:met-c-945	TRUE	reported	igd	3	TRUE
met-c-945	rs686030	A	C	NA	NA	0.872197	0.086153	0.015303	2.09002e-08	0.858847	0.10778	0.0487236	0.0269613	0.000366646	31.6948	A	C	FALSE	FALSE	FALSE	jOip5N	9	15304782	1748	454600	acute_pancreatitis	TRUE	reported	456348	9	15304782	19272	Total lipids in very large HDL || id:met-c-945	TRUE	reported	igd	3	TRUE
met-c-905	rs10449300	G	A	NA	NA	0.3354	-0.062632	0.011126	3.11997e-08	0.299221	-0.0148465	0.0374706	0.691944	0.000733139	31.6894	G	A	FALSE	FALSE	FALSE	jOip5N	1	109381904	1748	454600	acute_pancreatitis	TRUE	reported	456348	1	109381904	19270	Cholesterol esters in medium LDL || id:met-c-905	TRUE	reported	igd	3	TRUE
met-c-905	rs112635299	T	G	NA	NA	0.017866	0.245966	0.041611	6.18999e-09	0.0207046	0.400047	0.120667	0.000915435	6.89885e-05	34.9409	T	G	FALSE	FALSE	FALSE	jOip5N	14	94838142	1748	454600	acute_pancreatitis	TRUE	reported	456348	14	94838142	17774	Cholesterol esters in medium LDL || id:met-c-905	TRUE	reported	igd	3	TRUE
met-c-905	rs11591147	T	G	NA	NA	0.030715	-0.506389	0.034749	1.38995e-46	0.0175864	0.013372	0.128282	0.916979	0.000791049	212.365	T	G	FALSE	FALSE	FALSE	jOip5N	1	55505647	1748	454600	acute_pancreatitis	TRUE	reported	456348	1	55505647	15985	Cholesterol esters in medium LDL || id:met-c-905	TRUE	reported	igd	3	TRUE
met-c-905	rs137992968	T	C	NA	NA	0.022573	-0.211675	0.03496	2.63003e-09	0.024887	0.122403	0.109136	0.262046	8.39495e-05	36.6603	T	C	FALSE	FALSE	FALSE	jOip5N	19	11239696	1748	454600	acute_pancreatitis	TRUE	reported	456348	19	11239696	19270	Cholesterol esters in medium LDL || id:met-c-905	TRUE	reported	igd	3	TRUE
met-c-905	rs142130958	A	G	NA	NA	0.101869	-0.230926	0.017222	1.05999e-39	0.118229	-0.0226146	0.0525876	0.667169	0.00170712	179.795	A	G	FALSE	FALSE	FALSE	jOip5N	19	11190652	1748	454600	acute_pancreatitis	TRUE	reported	456348	19	11190652	19272	Cholesterol esters in medium LDL || id:met-c-905	TRUE	reported	igd	3	TRUE
met-c-905	rs144064722	G	A	NA	NA	0.025283	0.249694	0.034015	5.31007e-13	0.0229663	-0.0793484	0.113081	0.482867	0.000137854	53.8859	G	A	FALSE	FALSE	FALSE	jOip5N	4	73406173	1748	454600	acute_pancreatitis	TRUE	reported	456348	4	73406173	19266	Cholesterol esters in medium LDL || id:met-c-905	TRUE	reported	igd	3	TRUE
met-c-905	rs182695896	C	A	NA	NA	0.019221	0.315871	0.040818	2.77971e-14	0.00865134	0.0183405	0.182317	0.919871	0.000117181	59.8847	C	A	FALSE	FALSE	FALSE	jOip5N	4	74813227	1748	454600	acute_pancreatitis	TRUE	reported	456348	4	74813227	19268	Cholesterol esters in medium LDL || id:met-c-905	TRUE	reported	igd	3	TRUE
met-c-905	rs185415345	A	G	NA	NA	0.046556	-0.166772	0.027274	1.84001e-09	0.0164313	0.121795	0.133549	0.361775	0.000172271	37.3894	A	G	FALSE	FALSE	FALSE	jOip5N	1	56625395	1748	454600	acute_pancreatitis	TRUE	reported	456348	1	56625395	19268	Cholesterol esters in medium LDL || id:met-c-905	TRUE	reported	igd	3	TRUE
met-c-905	rs193084249	G	A	NA	NA	0.032129	0.180624	0.031248	1.31999e-08	0.0223273	-0.0273082	0.115047	0.812373	0.000107837	33.4123	G	A	FALSE	FALSE	FALSE	jOip5N	1	26987646	1748	454600	acute_pancreatitis	TRUE	reported	456348	1	26987646	19270	Cholesterol esters in medium LDL || id:met-c-905	TRUE	reported	igd	3	TRUE
met-c-905	rs2207132	A	G	NA	NA	0.059698	0.14166	0.024524	1.34999e-08	0.033217	-0.0596692	0.094792	0.529038	0.000194426	33.3666	A	G	FALSE	FALSE	FALSE	jOip5N	20	39142516	1748	454600	acute_pancreatitis	TRUE	reported	456348	20	39142516	19267	Cholesterol esters in medium LDL || id:met-c-905	TRUE	reported	igd	3	TRUE
met-c-905	rs2980860	G	A	NA	NA	0.48076	-0.067888	0.010286	8.65964e-11	0.46671	0.0485526	0.0340194	0.153522	0.00112865	43.5605	G	A	FALSE	FALSE	FALSE	jOip5N	8	126485337	1748	454600	acute_pancreatitis	TRUE	reported	456348	8	126485337	19269	Cholesterol esters in medium LDL || id:met-c-905	TRUE	reported	igd	3	TRUE
met-c-905	rs3005923	A	G	NA	NA	0.027565	-0.320329	0.036183	3.19007e-18	0.00789858	0.178002	0.192935	0.356214	0.000218092	78.376	A	G	FALSE	FALSE	FALSE	jOip5N	1	56801542	1748	454600	acute_pancreatitis	TRUE	reported	456348	1	56801542	19266	Cholesterol esters in medium LDL || id:met-c-905	TRUE	reported	igd	3	TRUE
met-c-905	rs3741298	T	C	NA	NA	0.771465	-0.083083	0.0122	2.14981e-11	0.809666	0.0903385	0.043236	0.036669	0.000848681	46.3772	T	C	FALSE	FALSE	FALSE	jOip5N	11	116657561	1748	454600	acute_pancreatitis	TRUE	reported	456348	11	116657561	19269	Cholesterol esters in medium LDL || id:met-c-905	TRUE	reported	igd	3	TRUE
met-c-905	rs62120792	C	T	NA	NA	0.139114	-0.086121	0.014925	1.40001e-08	0.0837395	-0.0214824	0.0612852	0.72594	0.000413882	33.2958	C	T	FALSE	FALSE	FALSE	jOip5N	2	21092488	1748	454600	acute_pancreatitis	TRUE	reported	456348	2	21092488	19269	Cholesterol esters in medium LDL || id:met-c-905	TRUE	reported	igd	3	TRUE
met-c-905	rs629301	T	G	NA	NA	0.783555	0.133591	0.012399	3.1703e-26	0.777612	0.0531131	0.0407205	0.19212	0.00204305	116.086	T	G	FALSE	FALSE	FALSE	jOip5N	1	109818306	1748	454600	acute_pancreatitis	TRUE	reported	456348	1	109818306	19273	Cholesterol esters in medium LDL || id:met-c-905	TRUE	reported	igd	3	TRUE
met-c-905	rs6756629	A	G	NA	NA	0.081568	-0.1345	0.018786	1.93999e-12	0.06301	0.369873	0.0715676	2.36407e-07	0.000398496	51.2597	A	G	FALSE	FALSE	FALSE	jOip5N	2	44065090	1748	454600	acute_pancreatitis	TRUE	reported	456348	2	44065090	19273	Cholesterol esters in medium LDL || id:met-c-905	TRUE	reported	igd	3	TRUE
met-c-905	rs73066442	G	A	NA	NA	0.249027	0.06736	0.011945	2.94999e-08	0.239776	-0.0271262	0.0399685	0.497335	0.000617268	31.8003	G	A	FALSE	FALSE	FALSE	jOip5N	7	21592973	1748	454600	acute_pancreatitis	TRUE	reported	456348	7	21592973	19269	Cholesterol esters in medium LDL || id:met-c-905	TRUE	reported	igd	3	TRUE
met-c-905	rs7412	T	C	NA	NA	0.055504	-0.546228	0.025786	2.03986e-96	0.0803784	0.062571	0.0624329	0.316242	0.00294395	448.725	T	C	FALSE	FALSE	FALSE	jOip5N	19	45412079	1748	454600	acute_pancreatitis	TRUE	reported	456348	19	45412079	15981	Cholesterol esters in medium LDL || id:met-c-905	TRUE	reported	igd	3	TRUE
met-c-905	rs79225634	T	C	NA	NA	0.353218	0.092145	0.010803	5.03037e-17	0.339968	0.0316121	0.0357844	0.377017	0.00172524	72.7537	T	C	FALSE	FALSE	FALSE	jOip5N	5	74619639	1748	454600	acute_pancreatitis	TRUE	reported	456348	5	74619639	19268	Cholesterol esters in medium LDL || id:met-c-905	TRUE	reported	igd	3	TRUE
met-c-905	rs934197	A	G	NA	NA	0.284745	0.112747	0.011463	4.00037e-22	0.336767	-0.0209955	0.035906	0.558725	0.00204536	96.7416	A	G	FALSE	FALSE	FALSE	jOip5N	2	21267461	1748	454600	acute_pancreatitis	TRUE	reported	456348	2	21267461	19266	Cholesterol esters in medium LDL || id:met-c-905	TRUE	reported	igd	3	TRUE
met-c-946	rs111543310	C	T	NA	NA	0.015958	0.408029	0.048719	1.03992e-16	0.0193924	-0.00912197	0.124462	0.941574	0.000114333	70.1432	C	T	FALSE	FALSE	FALSE	jOip5N	15	59531818	1748	454600	acute_pancreatitis	TRUE	reported	456348	15	59531818	19268	Concentration of very large HDL particles || id:met-c-946	TRUE	reported	igd	3	TRUE
met-c-946	rs117376818	A	G	NA	NA	0.010172	0.544167	0.056905	2.60976e-21	0.00868741	0.151756	0.182392	0.405389	9.55604e-05	91.4458	A	G	FALSE	FALSE	FALSE	jOip5N	15	58798961	1748	454600	acute_pancreatitis	TRUE	reported	456348	15	58798961	19270	Concentration of very large HDL particles || id:met-c-946	TRUE	reported	igd	3	TRUE
met-c-946	rs12914626	T	C	NA	NA	0.67045	-0.125447	0.011244	2.01002e-28	0.705085	0.00625743	0.0377165	0.86823	0.0028544	124.474	T	C	FALSE	FALSE	FALSE	jOip5N	15	58738423	1748	454600	acute_pancreatitis	TRUE	reported	456348	15	58738423	19270	Concentration of very large HDL particles || id:met-c-946	TRUE	reported	igd	3	TRUE
met-c-946	rs174547	C	T	NA	NA	0.399665	-0.086147	0.010475	3.63999e-16	0.345046	0.00363277	0.035658	0.918854	0.00168409	67.6351	C	T	FALSE	FALSE	FALSE	jOip5N	11	61570783	1748	454600	acute_pancreatitis	TRUE	reported	456348	11	61570783	19272	Concentration of very large HDL particles || id:met-c-946	TRUE	reported	igd	3	TRUE
met-c-946	rs2575876	A	G	NA	NA	0.188864	-0.099928	0.013199	6.27047e-14	0.252063	-0.0174556	0.0390522	0.654889	0.000911205	57.3182	A	G	FALSE	FALSE	FALSE	jOip5N	9	107665739	1748	454600	acute_pancreatitis	TRUE	reported	456348	9	107665739	19273	Concentration of very large HDL particles || id:met-c-946	TRUE	reported	igd	3	TRUE
met-c-946	rs261291	C	T	NA	NA	0.376501	0.20278	0.010599	3.19007e-80	0.356392	-0.004111	0.0354744	0.907743	0.00891806	366.033	C	T	FALSE	FALSE	FALSE	jOip5N	15	58680178	1748	454600	acute_pancreatitis	TRUE	reported	456348	15	58680178	19270	Concentration of very large HDL particles || id:met-c-946	TRUE	reported	igd	3	TRUE
met-c-946	rs3764261	A	C	NA	NA	0.288912	0.126278	0.011354	2.96006e-28	0.324615	-0.0812369	0.0362439	0.0250004	0.00263724	123.697	A	C	FALSE	FALSE	FALSE	jOip5N	16	56993324	1748	454600	acute_pancreatitis	TRUE	reported	456348	16	56993324	19272	Concentration of very large HDL particles || id:met-c-946	TRUE	reported	igd	3	TRUE
met-c-946	rs4149307	T	C	NA	NA	0.119911	0.107737	0.017557	1.19001e-09	0.153444	0.053103	0.0470439	0.258984	0.000497201	37.6556	T	C	FALSE	FALSE	FALSE	jOip5N	9	107589744	1748	454600	acute_pancreatitis	TRUE	reported	456348	9	107589744	15985	Concentration of very large HDL particles || id:met-c-946	TRUE	reported	igd	3	TRUE
met-c-946	rs4503368	C	T	NA	NA	0.532977	-0.0672	0.010492	2.18998e-10	0.570098	0.0115861	0.0348564	0.739592	0.00105978	41.0225	C	T	FALSE	FALSE	FALSE	jOip5N	1	161190250	1748	454600	acute_pancreatitis	TRUE	reported	456348	1	161190250	19270	Concentration of very large HDL particles || id:met-c-946	TRUE	reported	igd	3	TRUE
met-c-946	rs6065904	A	G	NA	NA	0.233223	-0.150594	0.012217	2.51015e-34	0.214916	-0.014699	0.041209	0.721321	0.00281987	151.945	A	G	FALSE	FALSE	FALSE	jOip5N	20	44534651	1748	454600	acute_pancreatitis	TRUE	reported	456348	20	44534651	19272	Concentration of very large HDL particles || id:met-c-946	TRUE	reported	igd	3	TRUE
met-c-946	rs6507939	C	A	NA	NA	0.839141	0.087258	0.013975	6.10998e-10	0.851293	0.00625058	0.0478063	0.895975	0.000546236	38.9858	C	A	FALSE	FALSE	FALSE	jOip5N	18	47176261	1748	454600	acute_pancreatitis	TRUE	reported	456348	18	47176261	19268	Concentration of very large HDL particles || id:met-c-946	TRUE	reported	igd	3	TRUE
met-c-918	rs1077835	G	A	NA	NA	0.250724	0.18377	0.01437	5.91017e-37	0.219141	-0.0263068	0.0410612	0.521735	0.00454022	163.544	G	A	FALSE	FALSE	FALSE	jOip5N	15	58723426	1748	454600	acute_pancreatitis	TRUE	reported	456348	15	58723426	13534	Phosphatidylcholine and other cholines || id:met-c-918	TRUE	reported	igd	3	TRUE
met-c-918	rs11591147	T	G	NA	NA	0.029011	-0.260498	0.039856	8.61986e-11	0.0175864	0.013372	0.128282	0.916979	0.000177763	42.719	T	G	FALSE	FALSE	FALSE	jOip5N	1	55505647	1748	454600	acute_pancreatitis	TRUE	reported	456348	1	55505647	13539	Phosphatidylcholine and other cholines || id:met-c-918	TRUE	reported	igd	3	TRUE
met-c-918	rs1532085	G	A	NA	NA	0.583437	-0.137992	0.01244	3.22998e-28	0.613701	0.00244632	0.0348228	0.943994	0.00441661	123.046	G	A	FALSE	FALSE	FALSE	jOip5N	15	58683366	1748	454600	acute_pancreatitis	TRUE	reported	456348	15	58683366	13542	Phosphatidylcholine and other cholines || id:met-c-918	TRUE	reported	igd	3	TRUE
met-c-918	rs3741298	T	C	NA	NA	0.769557	-0.097379	0.014465	2.33024e-11	0.809666	0.0903385	0.043236	0.036669	0.00118716	45.3204	T	C	FALSE	FALSE	FALSE	jOip5N	11	116657561	1748	454600	acute_pancreatitis	TRUE	reported	456348	11	116657561	13540	Phosphatidylcholine and other cholines || id:met-c-918	TRUE	reported	igd	3	TRUE
met-c-918	rs821840	G	A	NA	NA	0.251018	0.138916	0.014563	2.75994e-21	0.324623	-0.084147	0.0362766	0.0203629	0.00252729	90.9919	G	A	FALSE	FALSE	FALSE	jOip5N	16	56993886	1748	454600	acute_pancreatitis	TRUE	reported	456348	16	56993886	13538	Phosphatidylcholine and other cholines || id:met-c-918	TRUE	reported	igd	3	TRUE
met-c-883	rs10449300	G	A	NA	NA	0.3354	-0.06436	0.011128	1.29e-08	0.299221	-0.0148465	0.0374706	0.691944	0.000773873	33.4501	G	A	FALSE	FALSE	FALSE	jOip5N	1	109381904	1748	454600	acute_pancreatitis	TRUE	reported	456348	1	109381904	19270	Total lipids in large LDL || id:met-c-883	TRUE	reported	igd	3	TRUE
met-c-883	rs11591147	T	G	NA	NA	0.030715	-0.516356	0.034738	2.07014e-48	0.0175864	0.013372	0.128282	0.916979	0.000823016	220.947	T	G	FALSE	FALSE	FALSE	jOip5N	1	55505647	1748	454600	acute_pancreatitis	TRUE	reported	456348	1	55505647	15985	Total lipids in large LDL || id:met-c-883	TRUE	reported	igd	3	TRUE
met-c-883	rs137992968	T	C	NA	NA	0.022573	-0.225797	0.034966	2.15998e-10	0.024887	0.122403	0.109136	0.262046	9.54919e-05	41.7008	T	C	FALSE	FALSE	FALSE	jOip5N	19	11239696	1748	454600	acute_pancreatitis	TRUE	reported	456348	19	11239696	19270	Total lipids in large LDL || id:met-c-883	TRUE	reported	igd	3	TRUE
met-c-883	rs142130958	A	G	NA	NA	0.101869	-0.239755	0.017221	1.10994e-42	0.118229	-0.0226146	0.0525876	0.667169	0.00184036	193.829	A	G	FALSE	FALSE	FALSE	jOip5N	19	11190652	1748	454600	acute_pancreatitis	TRUE	reported	456348	19	11190652	19272	Total lipids in large LDL || id:met-c-883	TRUE	reported	igd	3	TRUE
met-c-883	rs144064722	G	A	NA	NA	0.025283	0.241981	0.034034	2.72019e-12	0.0229663	-0.0793484	0.113081	0.482867	0.000129325	50.5518	G	A	FALSE	FALSE	FALSE	jOip5N	4	73406173	1748	454600	acute_pancreatitis	TRUE	reported	456348	4	73406173	19266	Total lipids in large LDL || id:met-c-883	TRUE	reported	igd	3	TRUE
met-c-883	rs182695896	C	A	NA	NA	0.019221	0.316113	0.040842	2.72019e-14	0.00865134	0.0183405	0.182317	0.919871	0.000117223	59.9061	C	A	FALSE	FALSE	FALSE	jOip5N	4	74813227	1748	454600	acute_pancreatitis	TRUE	reported	456348	4	74813227	19268	Total lipids in large LDL || id:met-c-883	TRUE	reported	igd	3	TRUE
met-c-883	rs185415345	A	G	NA	NA	0.046556	-0.163107	0.027284	4.14e-09	0.0164313	0.121795	0.133549	0.361775	0.000164662	35.7379	A	G	FALSE	FALSE	FALSE	jOip5N	1	56625395	1748	454600	acute_pancreatitis	TRUE	reported	456348	1	56625395	19268	Total lipids in large LDL || id:met-c-883	TRUE	reported	igd	3	TRUE
met-c-883	rs193084249	G	A	NA	NA	0.032129	0.177747	0.031258	2.24999e-08	0.0223273	-0.0273082	0.115047	0.812373	0.000104363	32.3357	G	A	FALSE	FALSE	FALSE	jOip5N	1	26987646	1748	454600	acute_pancreatitis	TRUE	reported	456348	1	26987646	19270	Total lipids in large LDL || id:met-c-883	TRUE	reported	igd	3	TRUE
met-c-883	rs2207132	A	G	NA	NA	0.059698	0.146056	0.024531	4.78002e-09	0.033217	-0.0596692	0.094792	0.529038	0.000206562	35.4494	A	G	FALSE	FALSE	FALSE	jOip5N	20	39142516	1748	454600	acute_pancreatitis	TRUE	reported	456348	20	39142516	19267	Total lipids in large LDL || id:met-c-883	TRUE	reported	igd	3	TRUE
met-c-883	rs2965155	C	T	NA	NA	0.438699	-0.05945	0.010485	2.47002e-08	0.496705	-0.0572543	0.0339944	0.0921374	0.000821547	32.149	C	T	FALSE	FALSE	FALSE	jOip5N	19	45188471	1748	454600	acute_pancreatitis	TRUE	reported	456348	19	45188471	19272	Total lipids in large LDL || id:met-c-883	TRUE	reported	igd	3	TRUE
met-c-883	rs2980860	G	A	NA	NA	0.48076	-0.069642	0.010289	2.81968e-11	0.46671	0.0485526	0.0340194	0.153522	0.00118703	45.8138	G	A	FALSE	FALSE	FALSE	jOip5N	8	126485337	1748	454600	acute_pancreatitis	TRUE	reported	456348	8	126485337	19269	Total lipids in large LDL || id:met-c-883	TRUE	reported	igd	3	TRUE
met-c-883	rs3005923	A	G	NA	NA	0.027565	-0.337848	0.036186	4.25991e-20	0.00789858	0.178002	0.192935	0.356214	0.00024256	87.1689	A	G	FALSE	FALSE	FALSE	jOip5N	1	56801542	1748	454600	acute_pancreatitis	TRUE	reported	456348	1	56801542	19266	Total lipids in large LDL || id:met-c-883	TRUE	reported	igd	3	TRUE
met-c-883	rs3741298	T	C	NA	NA	0.771465	-0.07587	0.012206	9.84011e-10	0.809666	0.0903385	0.043236	0.036669	0.000707022	38.6361	T	C	FALSE	FALSE	FALSE	jOip5N	11	116657561	1748	454600	acute_pancreatitis	TRUE	reported	456348	11	116657561	19269	Total lipids in large LDL || id:met-c-883	TRUE	reported	igd	3	TRUE
met-c-883	rs62120792	C	T	NA	NA	0.139114	-0.093785	0.014926	6.46994e-10	0.0837395	-0.0214824	0.0612852	0.72594	0.000490758	39.4802	C	T	FALSE	FALSE	FALSE	jOip5N	2	21092488	1748	454600	acute_pancreatitis	TRUE	reported	456348	2	21092488	19269	Total lipids in large LDL || id:met-c-883	TRUE	reported	igd	3	TRUE
met-c-883	rs629301	T	G	NA	NA	0.783555	0.132521	0.012404	8.00018e-26	0.777612	0.0531131	0.0407205	0.19212	0.00200883	114.142	T	G	FALSE	FALSE	FALSE	jOip5N	1	109818306	1748	454600	acute_pancreatitis	TRUE	reported	456348	1	109818306	19273	Total lipids in large LDL || id:met-c-883	TRUE	reported	igd	3	TRUE
met-c-883	rs635634	T	C	NA	NA	0.20054	0.076786	0.012824	3.91003e-09	0.184394	0.0322337	0.0439057	0.462852	0.000596572	35.8523	T	C	FALSE	FALSE	FALSE	jOip5N	9	136155000	1748	454600	acute_pancreatitis	TRUE	reported	456348	9	136155000	19270	Total lipids in large LDL || id:met-c-883	TRUE	reported	igd	3	TRUE
met-c-883	rs6756629	A	G	NA	NA	0.081568	-0.131195	0.0188	6.79047e-12	0.06301	0.369873	0.0715676	2.36407e-07	0.000378588	48.6989	A	G	FALSE	FALSE	FALSE	jOip5N	2	44065090	1748	454600	acute_pancreatitis	TRUE	reported	456348	2	44065090	19273	Total lipids in large LDL || id:met-c-883	TRUE	reported	igd	3	TRUE
met-c-883	rs73066442	G	A	NA	NA	0.249027	0.072435	0.011947	2.49e-09	0.239776	-0.0271262	0.0399685	0.497335	0.000713544	36.7603	G	A	FALSE	FALSE	FALSE	jOip5N	7	21592973	1748	454600	acute_pancreatitis	TRUE	reported	456348	7	21592973	19269	Total lipids in large LDL || id:met-c-883	TRUE	reported	igd	3	TRUE
met-c-883	rs7412	T	C	NA	NA	0.055504	-0.572611	0.025756	4.81948e-106	0.0803784	0.062571	0.0624329	0.316242	0.00324275	494.268	T	C	FALSE	FALSE	FALSE	jOip5N	19	45412079	1748	454600	acute_pancreatitis	TRUE	reported	456348	19	45412079	15981	Total lipids in large LDL || id:met-c-883	TRUE	reported	igd	3	TRUE
met-c-883	rs79225634	T	C	NA	NA	0.353218	0.091987	0.010807	5.75043e-17	0.339968	0.0316121	0.0357844	0.377017	0.00171805	72.4507	T	C	FALSE	FALSE	FALSE	jOip5N	5	74619639	1748	454600	acute_pancreatitis	TRUE	reported	456348	5	74619639	19268	Total lipids in large LDL || id:met-c-883	TRUE	reported	igd	3	TRUE
met-c-883	rs934197	A	G	NA	NA	0.284745	0.115894	0.011465	2.77013e-23	0.336767	-0.0209955	0.035906	0.558725	0.00216038	102.182	A	G	FALSE	FALSE	FALSE	jOip5N	2	21267461	1748	454600	acute_pancreatitis	TRUE	reported	456348	2	21267461	19266	Total lipids in large LDL || id:met-c-883	TRUE	reported	igd	3	TRUE
met-c-929	rs1042034	T	C	NA	NA	0.737718	0.111574	0.011596	2.51015e-21	0.794123	-0.0679183	0.0419452	0.105401	0.00185897	92.5784	T	C	FALSE	FALSE	FALSE	jOip5N	2	21225281	1748	454600	acute_pancreatitis	TRUE	reported	456348	2	21225281	19272	Total lipids in small VLDL || id:met-c-929	TRUE	reported	igd	3	TRUE
met-c-929	rs115849089	A	G	NA	NA	0.101403	-0.165005	0.017145	2.45019e-21	0.114884	-0.0488429	0.0532787	0.359278	0.000876003	92.6231	A	G	FALSE	FALSE	FALSE	jOip5N	8	19912370	1748	454600	acute_pancreatitis	TRUE	reported	456348	8	19912370	19269	Total lipids in small VLDL || id:met-c-929	TRUE	reported	igd	3	TRUE
met-c-929	rs1168041	C	T	NA	NA	0.727042	0.081915	0.011721	5.72005e-12	0.659853	0.0248808	0.0368349	0.499378	0.00100616	48.8425	C	T	FALSE	FALSE	FALSE	jOip5N	1	62960250	1748	454600	acute_pancreatitis	TRUE	reported	456348	1	62960250	19267	Total lipids in small VLDL || id:met-c-929	TRUE	reported	igd	3	TRUE
met-c-929	rs1260326	C	T	NA	NA	0.636562	-0.092885	0.010617	6.64049e-18	0.605234	0.06761	0.034672	0.0511775	0.00183755	76.5398	C	T	FALSE	FALSE	FALSE	jOip5N	2	27730940	1748	454600	acute_pancreatitis	TRUE	reported	456348	2	27730940	19273	Total lipids in small VLDL || id:met-c-929	TRUE	reported	igd	3	TRUE
met-c-929	rs13234157	A	C	NA	NA	0.122824	-0.104583	0.015827	7.46965e-11	0.123137	0.00940742	0.0514706	0.854976	0.000488327	43.6641	A	C	FALSE	FALSE	FALSE	jOip5N	7	72971728	1748	454600	acute_pancreatitis	TRUE	reported	456348	7	72971728	19267	Total lipids in small VLDL || id:met-c-929	TRUE	reported	igd	3	TRUE
met-c-929	rs142130958	A	G	NA	NA	0.101869	-0.139769	0.017268	1.51985e-15	0.118229	-0.0226146	0.0525876	0.667169	0.000622046	65.5145	A	G	FALSE	FALSE	FALSE	jOip5N	19	11190652	1748	454600	acute_pancreatitis	TRUE	reported	456348	19	11190652	19272	Total lipids in small VLDL || id:met-c-929	TRUE	reported	igd	3	TRUE
met-c-929	rs247617	A	C	NA	NA	0.288773	-0.115584	0.011437	2.30994e-23	0.323821	-0.0725583	0.0362843	0.0455306	0.00217736	102.134	A	C	FALSE	FALSE	FALSE	jOip5N	16	56990716	1748	454600	acute_pancreatitis	TRUE	reported	456348	16	56990716	19268	Total lipids in small VLDL || id:met-c-929	TRUE	reported	igd	3	TRUE
met-c-929	rs2878419	T	C	NA	NA	0.420065	0.070226	0.010431	3.2802e-11	0.373616	0.0190825	0.0350456	0.586095	0.00114601	45.3256	T	C	FALSE	FALSE	FALSE	jOip5N	5	74640490	1748	454600	acute_pancreatitis	TRUE	reported	456348	5	74640490	19270	Total lipids in small VLDL || id:met-c-929	TRUE	reported	igd	3	TRUE
met-c-929	rs2980860	G	A	NA	NA	0.48076	-0.075876	0.010278	3.48017e-13	0.46671	0.0485526	0.0340194	0.153522	0.00141208	54.4994	G	A	FALSE	FALSE	FALSE	jOip5N	8	126485337	1748	454600	acute_pancreatitis	TRUE	reported	456348	8	126485337	19269	Total lipids in small VLDL || id:met-c-929	TRUE	reported	igd	3	TRUE
met-c-929	rs429358	C	T	NA	NA	0.168024	0.126422	0.01383	2.11009e-19	0.154728	-0.0899356	0.046994	0.0556501	0.00121255	83.5605	C	T	FALSE	FALSE	FALSE	jOip5N	19	45411941	1748	454600	acute_pancreatitis	TRUE	reported	456348	19	45411941	19267	Total lipids in small VLDL || id:met-c-929	TRUE	reported	igd	3	TRUE
met-c-929	rs72660594	C	T	NA	NA	0.035214	-0.205359	0.028807	2.14981e-12	0.0126198	-0.0201382	0.15203	0.894619	0.000179214	50.8196	C	T	FALSE	FALSE	FALSE	jOip5N	1	55636240	1748	454600	acute_pancreatitis	TRUE	reported	456348	1	55636240	19268	Total lipids in small VLDL || id:met-c-929	TRUE	reported	igd	3	TRUE
met-c-929	rs72836561	T	C	NA	NA	0.024935	0.203708	0.035841	2.13998e-08	0.0314332	0.0931291	0.0970608	0.337311	8.15168e-05	32.304	T	C	FALSE	FALSE	FALSE	jOip5N	17	41926126	1748	454600	acute_pancreatitis	TRUE	reported	456348	17	41926126	19270	Total lipids in small VLDL || id:met-c-929	TRUE	reported	igd	3	TRUE
met-c-929	rs72999033	T	C	NA	NA	0.061184	-0.163376	0.02139	5.22998e-14	0.0631964	0.00948709	0.0700023	0.892197	0.000347794	58.3385	T	C	FALSE	FALSE	FALSE	jOip5N	19	19366632	1748	454600	acute_pancreatitis	TRUE	reported	456348	19	19366632	19270	Total lipids in small VLDL || id:met-c-929	TRUE	reported	igd	3	TRUE
met-c-956	rs113531395	T	C	NA	NA	0.026105	-0.215479	0.03635	5.25001e-09	0.0104334	0.137406	0.167625	0.412372	9.27321e-05	35.1399	T	C	FALSE	FALSE	FALSE	jOip5N	17	4886829	1748	454600	acute_pancreatitis	TRUE	reported	456348	17	4886829	19268	Triglycerides in very small VLDL || id:met-c-956	TRUE	reported	igd	3	TRUE
met-c-956	rs115849089	A	G	NA	NA	0.101403	-0.156185	0.017183	3.44033e-19	0.114884	-0.0488429	0.0532787	0.359278	0.000781389	82.6191	A	G	FALSE	FALSE	FALSE	jOip5N	8	19912370	1748	454600	acute_pancreatitis	TRUE	reported	456348	8	19912370	19269	Triglycerides in very small VLDL || id:met-c-956	TRUE	reported	igd	3	TRUE
met-c-956	rs1168041	C	T	NA	NA	0.727042	0.093589	0.011738	4.02995e-15	0.659853	0.0248808	0.0368349	0.499378	0.00130958	63.5713	C	T	FALSE	FALSE	FALSE	jOip5N	1	62960250	1748	454600	acute_pancreatitis	TRUE	reported	456348	1	62960250	19267	Triglycerides in very small VLDL || id:met-c-956	TRUE	reported	igd	3	TRUE
met-c-956	rs1260326	C	T	NA	NA	0.636562	-0.081056	0.010652	6.59933e-14	0.605234	0.06761	0.034672	0.0511775	0.00139014	57.9039	C	T	FALSE	FALSE	FALSE	jOip5N	2	27730940	1748	454600	acute_pancreatitis	TRUE	reported	456348	2	27730940	19273	Triglycerides in very small VLDL || id:met-c-956	TRUE	reported	igd	3	TRUE
met-c-956	rs144064722	G	A	NA	NA	0.025283	0.202156	0.034101	5.23998e-09	0.0229663	-0.0793484	0.113081	0.482867	8.99052e-05	35.143	G	A	FALSE	FALSE	FALSE	jOip5N	4	73406173	1748	454600	acute_pancreatitis	TRUE	reported	456348	4	73406173	19266	Triglycerides in very small VLDL || id:met-c-956	TRUE	reported	igd	3	TRUE
met-c-956	rs157594	G	T	NA	NA	0.588298	0.11115	0.011737	1.07004e-20	0.623486	0.0242492	0.0370135	0.512374	0.00225453	89.6819	G	T	FALSE	FALSE	FALSE	jOip5N	19	45425175	1748	454600	acute_pancreatitis	TRUE	reported	456348	19	45425175	19269	Triglycerides in very small VLDL || id:met-c-956	TRUE	reported	igd	3	TRUE
met-c-956	rs174418	C	T	NA	NA	0.572122	-0.087871	0.010478	1.45011e-16	0.597213	-0.0119638	0.0347728	0.730804	0.00178686	70.329	C	T	FALSE	FALSE	FALSE	jOip5N	15	58687603	1748	454600	acute_pancreatitis	TRUE	reported	456348	15	58687603	19270	Triglycerides in very small VLDL || id:met-c-956	TRUE	reported	igd	3	TRUE
met-c-956	rs182695896	C	A	NA	NA	0.019221	0.269102	0.04092	9.30894e-11	0.00865134	0.0183405	0.182317	0.919871	8.46259e-05	43.2477	C	A	FALSE	FALSE	FALSE	jOip5N	4	74813227	1748	454600	acute_pancreatitis	TRUE	reported	456348	4	74813227	19268	Triglycerides in very small VLDL || id:met-c-956	TRUE	reported	igd	3	TRUE
met-c-956	rs187607506	T	C	NA	NA	0.211212	-0.074129	0.013222	3.34003e-08	0.234375	0.0118097	0.0413284	0.775067	0.000543597	31.4327	T	C	FALSE	FALSE	FALSE	jOip5N	1	55491915	1748	454600	acute_pancreatitis	TRUE	reported	456348	1	55491915	19267	Triglycerides in very small VLDL || id:met-c-956	TRUE	reported	igd	3	TRUE
met-c-956	rs247617	A	C	NA	NA	0.288773	-0.115881	0.011459	2.22998e-23	0.323821	-0.0725583	0.0362843	0.0455306	0.00218016	102.266	A	C	FALSE	FALSE	FALSE	jOip5N	16	56990716	1748	454600	acute_pancreatitis	TRUE	reported	456348	16	56990716	19268	Triglycerides in very small VLDL || id:met-c-956	TRUE	reported	igd	3	TRUE
met-c-956	rs2878419	T	C	NA	NA	0.420065	0.060999	0.010452	8.99001e-09	0.373616	0.0190825	0.0350456	0.586095	0.000861174	34.0602	T	C	FALSE	FALSE	FALSE	jOip5N	5	74640490	1748	454600	acute_pancreatitis	TRUE	reported	456348	5	74640490	19270	Triglycerides in very small VLDL || id:met-c-956	TRUE	reported	igd	3	TRUE
met-c-956	rs34346326	C	T	NA	NA	0.170382	-0.076464	0.013669	3.58996e-08	0.198267	0.0183191	0.0425097	0.666513	0.000459154	31.2925	C	T	FALSE	FALSE	FALSE	jOip5N	7	73016181	1748	454600	acute_pancreatitis	TRUE	reported	456348	7	73016181	19267	Triglycerides in very small VLDL || id:met-c-956	TRUE	reported	igd	3	TRUE
met-c-956	rs58542926	T	C	NA	NA	0.063034	-0.153267	0.021074	7.85055e-13	0.0749669	-0.0176516	0.0644245	0.784094	0.000324262	52.8936	T	C	FALSE	FALSE	FALSE	jOip5N	19	19379549	1748	454600	acute_pancreatitis	TRUE	reported	456348	19	19379549	19268	Triglycerides in very small VLDL || id:met-c-956	TRUE	reported	igd	3	TRUE
met-c-956	rs6511720	T	G	NA	NA	0.099907	-0.144923	0.017355	1.93999e-16	0.118627	-0.020828	0.0525157	0.691659	0.000650713	69.7309	T	G	FALSE	FALSE	FALSE	jOip5N	19	11202306	1748	454600	acute_pancreatitis	TRUE	reported	456348	19	11202306	19273	Triglycerides in very small VLDL || id:met-c-956	TRUE	reported	igd	3	TRUE
met-c-956	rs6544366	T	G	NA	NA	0.274622	-0.120608	0.011441	2.90001e-25	0.226832	0.0581705	0.0404703	0.150615	0.00229759	111.128	T	G	FALSE	FALSE	FALSE	jOip5N	2	21204025	1748	454600	acute_pancreatitis	TRUE	reported	456348	2	21204025	19270	Triglycerides in very small VLDL || id:met-c-956	TRUE	reported	igd	3	TRUE
met-c-956	rs72660594	C	T	NA	NA	0.035214	-0.200824	0.028863	7.20941e-12	0.0126198	-0.0201382	0.15203	0.894619	0.000170721	48.4115	C	T	FALSE	FALSE	FALSE	jOip5N	1	55636240	1748	454600	acute_pancreatitis	TRUE	reported	456348	1	55636240	19268	Triglycerides in very small VLDL || id:met-c-956	TRUE	reported	igd	3	TRUE
met-c-913	rs115849089	A	G	NA	NA	0.101403	-0.165353	0.01716	2.03986e-21	0.114884	-0.0488429	0.0532787	0.359278	0.000878165	92.8516	A	G	FALSE	FALSE	FALSE	jOip5N	8	19912370	1748	454600	acute_pancreatitis	TRUE	reported	456348	8	19912370	19269	Concentration of medium VLDL particles || id:met-c-913	TRUE	reported	igd	3	TRUE
met-c-913	rs1168041	C	T	NA	NA	0.727042	0.08022	0.011732	1.54989e-11	0.659853	0.0248808	0.0368349	0.499378	0.000963147	46.7543	C	T	FALSE	FALSE	FALSE	jOip5N	1	62960250	1748	454600	acute_pancreatitis	TRUE	reported	456348	1	62960250	19267	Concentration of medium VLDL particles || id:met-c-913	TRUE	reported	igd	3	TRUE
met-c-913	rs116843064	A	G	NA	NA	0.029194	-0.204316	0.035031	8.83995e-09	0.0195049	0.0125516	0.122597	0.918454	0.000100074	34.0173	A	G	FALSE	FALSE	FALSE	jOip5N	19	8429323	1748	454600	acute_pancreatitis	TRUE	reported	456348	19	8429323	19268	Concentration of medium VLDL particles || id:met-c-913	TRUE	reported	igd	3	TRUE
met-c-913	rs12365864	G	A	NA	NA	0.162413	0.080099	0.014145	2.35001e-08	0.212023	-0.0101504	0.0415653	0.807074	0.000452785	32.0663	G	A	FALSE	FALSE	FALSE	jOip5N	11	116489036	1748	454600	acute_pancreatitis	TRUE	reported	456348	11	116489036	19268	Concentration of medium VLDL particles || id:met-c-913	TRUE	reported	igd	3	TRUE
met-c-913	rs1260326	C	T	NA	NA	0.636562	-0.096112	0.010626	4.66982e-19	0.605234	0.06761	0.034672	0.0511775	0.00196412	81.8117	C	T	FALSE	FALSE	FALSE	jOip5N	2	27730940	1748	454600	acute_pancreatitis	TRUE	reported	456348	2	27730940	19273	Concentration of medium VLDL particles || id:met-c-913	TRUE	reported	igd	3	TRUE
met-c-913	rs34346326	C	T	NA	NA	0.170382	-0.112576	0.013642	4.01976e-16	0.198267	0.0183191	0.0425097	0.666513	0.000999202	68.0982	C	T	FALSE	FALSE	FALSE	jOip5N	7	73016181	1748	454600	acute_pancreatitis	TRUE	reported	456348	7	73016181	19267	Concentration of medium VLDL particles || id:met-c-913	TRUE	reported	igd	3	TRUE
met-c-913	rs439401	C	T	NA	NA	0.691561	0.082477	0.011273	5.39014e-13	0.638092	0.0182213	0.0352851	0.605574	0.00118486	53.5287	C	T	FALSE	FALSE	FALSE	jOip5N	19	45414451	1748	454600	acute_pancreatitis	TRUE	reported	456348	19	45414451	19273	Concentration of medium VLDL particles || id:met-c-913	TRUE	reported	igd	3	TRUE
met-c-913	rs56255430	C	A	NA	NA	0.064408	-0.150404	0.020847	1.11995e-12	0.0835464	0.0189159	0.0613646	0.757889	0.000325558	52.0513	C	A	FALSE	FALSE	FALSE	jOip5N	19	19477877	1748	454600	acute_pancreatitis	TRUE	reported	456348	19	19477877	19269	Concentration of medium VLDL particles || id:met-c-913	TRUE	reported	igd	3	TRUE
met-c-913	rs6065904	A	G	NA	NA	0.233223	0.069419	0.012241	2.24001e-08	0.214916	-0.014699	0.041209	0.721321	0.000596852	32.1605	A	G	FALSE	FALSE	FALSE	jOip5N	20	44534651	1748	454600	acute_pancreatitis	TRUE	reported	456348	20	44534651	19272	Concentration of medium VLDL particles || id:met-c-913	TRUE	reported	igd	3	TRUE
met-c-913	rs673548	A	G	NA	NA	0.262803	-0.086992	0.011613	1.50003e-13	0.205108	0.0691191	0.0419692	0.0995782	0.00112814	56.1138	A	G	FALSE	FALSE	FALSE	jOip5N	2	21237544	1748	454600	acute_pancreatitis	TRUE	reported	456348	2	21237544	19273	Concentration of medium VLDL particles || id:met-c-913	TRUE	reported	igd	3	TRUE
met-c-913	rs6982636	A	G	NA	NA	0.484688	-0.062496	0.010299	2.18002e-09	0.471697	0.0426484	0.0339525	0.209072	0.000954542	36.8226	A	G	FALSE	FALSE	FALSE	jOip5N	8	126479315	1748	454600	acute_pancreatitis	TRUE	reported	456348	8	126479315	19270	Concentration of medium VLDL particles || id:met-c-913	TRUE	reported	igd	3	TRUE
met-c-913	rs72836561	T	C	NA	NA	0.024935	0.206125	0.035851	1.43001e-08	0.0314332	0.0931291	0.0970608	0.337311	8.34161e-05	33.0566	T	C	FALSE	FALSE	FALSE	jOip5N	17	41926126	1748	454600	acute_pancreatitis	TRUE	reported	456348	17	41926126	19270	Concentration of medium VLDL particles || id:met-c-913	TRUE	reported	igd	3	TRUE
met-c-913	rs821840	G	A	NA	NA	0.255776	-0.075584	0.012213	1.03999e-09	0.324623	-0.084147	0.0362766	0.0203629	0.000756666	38.3014	G	A	FALSE	FALSE	FALSE	jOip5N	16	56993886	1748	454600	acute_pancreatitis	TRUE	reported	456348	16	56993886	19271	Concentration of medium VLDL particles || id:met-c-913	TRUE	reported	igd	3	TRUE
met-c-926	rs11591147	T	G	NA	NA	0.030715	-0.444171	0.034787	3.36977e-36	0.0175864	0.013372	0.128282	0.916979	0.000607276	163.03	T	G	FALSE	FALSE	FALSE	jOip5N	1	55505647	1748	454600	acute_pancreatitis	TRUE	reported	456348	1	55505647	15985	Concentration of small LDL particles || id:met-c-926	TRUE	reported	igd	3	TRUE
met-c-926	rs1260326	C	T	NA	NA	0.636562	-0.074649	0.01063	4.91021e-12	0.605234	0.06761	0.034672	0.0511775	0.00118395	49.3153	C	T	FALSE	FALSE	FALSE	jOip5N	2	27730940	1748	454600	acute_pancreatitis	TRUE	reported	456348	2	27730940	19273	Concentration of small LDL particles || id:met-c-926	TRUE	reported	igd	3	TRUE
met-c-926	rs1367117	A	G	NA	NA	0.284518	0.098778	0.011466	2.35993e-17	0.336816	-0.0234171	0.0358544	0.513681	0.00156794	74.2158	A	G	FALSE	FALSE	FALSE	jOip5N	2	21263900	1748	454600	acute_pancreatitis	TRUE	reported	456348	2	21263900	19271	Concentration of small LDL particles || id:met-c-926	TRUE	reported	igd	3	TRUE
met-c-926	rs137992968	T	C	NA	NA	0.022573	-0.19872	0.03495	2.22998e-08	0.024887	0.122403	0.109136	0.262046	7.40305e-05	32.3287	T	C	FALSE	FALSE	FALSE	jOip5N	19	11239696	1748	454600	acute_pancreatitis	TRUE	reported	456348	19	11239696	19270	Concentration of small LDL particles || id:met-c-926	TRUE	reported	igd	3	TRUE
met-c-926	rs142130958	A	G	NA	NA	0.101869	-0.207927	0.017233	1.66994e-32	0.118229	-0.0226146	0.0525876	0.667169	0.00138224	145.579	A	G	FALSE	FALSE	FALSE	jOip5N	19	11190652	1748	454600	acute_pancreatitis	TRUE	reported	456348	19	11190652	19272	Concentration of small LDL particles || id:met-c-926	TRUE	reported	igd	3	TRUE
met-c-926	rs144064722	G	A	NA	NA	0.025283	0.274156	0.034	2.14981e-15	0.0229663	-0.0793484	0.113081	0.482867	0.000166335	65.0186	G	A	FALSE	FALSE	FALSE	jOip5N	4	73406173	1748	454600	acute_pancreatitis	TRUE	reported	456348	4	73406173	19266	Concentration of small LDL particles || id:met-c-926	TRUE	reported	igd	3	TRUE
met-c-926	rs182695896	C	A	NA	NA	0.019221	0.334721	0.0408	7.00003e-16	0.00865134	0.0183405	0.182317	0.919871	0.0001317	67.3047	C	A	FALSE	FALSE	FALSE	jOip5N	4	74813227	1748	454600	acute_pancreatitis	TRUE	reported	456348	4	74813227	19268	Concentration of small LDL particles || id:met-c-926	TRUE	reported	igd	3	TRUE
met-c-926	rs2495477	G	A	NA	NA	0.421717	-0.062562	0.011078	2.77e-08	0.389781	-0.0252002	0.036221	0.486594	0.000807167	31.8932	G	A	FALSE	FALSE	FALSE	jOip5N	1	55518467	1748	454600	acute_pancreatitis	TRUE	reported	456348	1	55518467	19272	Concentration of small LDL particles || id:met-c-926	TRUE	reported	igd	3	TRUE
met-c-926	rs2980860	G	A	NA	NA	0.48076	-0.079957	0.010279	1.97015e-14	0.46671	0.0485526	0.0340194	0.153522	0.00156776	60.5078	G	A	FALSE	FALSE	FALSE	jOip5N	8	126485337	1748	454600	acute_pancreatitis	TRUE	reported	456348	8	126485337	19269	Concentration of small LDL particles || id:met-c-926	TRUE	reported	igd	3	TRUE
met-c-926	rs3005923	A	G	NA	NA	0.027565	-0.292564	0.036185	1.81009e-15	0.00789858	0.178002	0.192935	0.356214	0.000181904	65.3709	A	G	FALSE	FALSE	FALSE	jOip5N	1	56801542	1748	454600	acute_pancreatitis	TRUE	reported	456348	1	56801542	19266	Concentration of small LDL particles || id:met-c-926	TRUE	reported	igd	3	TRUE
met-c-926	rs629301	T	G	NA	NA	0.783555	0.111675	0.012405	8.26038e-19	0.777612	0.0531131	0.0407205	0.19212	0.00142632	81.0435	T	G	FALSE	FALSE	FALSE	jOip5N	1	109818306	1748	454600	acute_pancreatitis	TRUE	reported	456348	1	109818306	19273	Concentration of small LDL particles || id:met-c-926	TRUE	reported	igd	3	TRUE
met-c-926	rs7412	T	C	NA	NA	0.055504	-0.428737	0.02592	1.44012e-59	0.0803784	0.062571	0.0624329	0.316242	0.00179499	273.597	T	C	FALSE	FALSE	FALSE	jOip5N	19	45412079	1748	454600	acute_pancreatitis	TRUE	reported	456348	19	45412079	15981	Concentration of small LDL particles || id:met-c-926	TRUE	reported	igd	3	TRUE
met-c-926	rs76866386	C	T	NA	NA	0.081622	-0.124828	0.018783	6.26037e-11	0.0654969	0.372563	0.0703547	1.18691e-07	0.000343668	44.1666	C	T	FALSE	FALSE	FALSE	jOip5N	2	44075483	1748	454600	acute_pancreatitis	TRUE	reported	456348	2	44075483	19267	Concentration of small LDL particles || id:met-c-926	TRUE	reported	igd	3	TRUE
met-c-888	rs10455872	G	A	NA	NA	0.040796	-0.158162	0.028087	2.38002e-08	0.0795939	0.0235344	0.0627036	0.707417	0.000130899	31.7098	G	A	FALSE	FALSE	FALSE	jOip5N	6	161010118	1748	454600	acute_pancreatitis	TRUE	reported	456348	6	161010118	18959	Free cholesterol in large VLDL || id:met-c-888	TRUE	reported	igd	3	TRUE
met-c-888	rs1168041	C	T	NA	NA	0.721564	0.090489	0.011287	1.90985e-15	0.659853	0.0248808	0.0368349	0.499378	0.00121639	64.2739	C	T	FALSE	FALSE	FALSE	jOip5N	1	62960250	1748	454600	acute_pancreatitis	TRUE	reported	456348	1	62960250	21232	Free cholesterol in large VLDL || id:met-c-888	TRUE	reported	igd	3	TRUE
met-c-888	rs1260326	C	T	NA	NA	0.639168	-0.094592	0.010276	7.16968e-20	0.605234	0.06761	0.034672	0.0511775	0.00184034	84.7346	C	T	FALSE	FALSE	FALSE	jOip5N	2	27730940	1748	454600	acute_pancreatitis	TRUE	reported	456348	2	27730940	21238	Free cholesterol in large VLDL || id:met-c-888	TRUE	reported	igd	3	TRUE
met-c-888	rs41293995	A	C	NA	NA	0.030934	-0.178494	0.03182	2.68999e-08	0.0323243	0.112607	0.0967125	0.244283	8.88495e-05	31.4664	A	C	FALSE	FALSE	FALSE	jOip5N	10	5989505	1748	454600	acute_pancreatitis	TRUE	reported	456348	10	5989505	21233	Free cholesterol in large VLDL || id:met-c-888	TRUE	reported	igd	3	TRUE
met-c-888	rs4296389	T	C	NA	NA	0.31298	-0.071452	0.010619	2.55976e-11	0.24607	0.0694838	0.0395991	0.079314	0.000917036	45.2753	T	C	FALSE	FALSE	FALSE	jOip5N	2	21142994	1748	454600	acute_pancreatitis	TRUE	reported	456348	2	21142994	21232	Free cholesterol in large VLDL || id:met-c-888	TRUE	reported	igd	3	TRUE
met-c-888	rs438811	T	C	NA	NA	0.23375	0.092509	0.012171	4.9204e-14	0.235173	-0.0326618	0.040161	0.416062	0.000974621	57.7717	T	C	FALSE	FALSE	FALSE	jOip5N	19	45416741	1748	454600	acute_pancreatitis	TRUE	reported	456348	19	45416741	21234	Free cholesterol in large VLDL || id:met-c-888	TRUE	reported	igd	3	TRUE
met-c-888	rs72999033	T	C	NA	NA	0.059373	-0.156514	0.021142	2.1702e-13	0.0631964	0.00948709	0.0700023	0.892197	0.000288269	54.8043	T	C	FALSE	FALSE	FALSE	jOip5N	19	19366632	1748	454600	acute_pancreatitis	TRUE	reported	456348	19	19366632	21235	Free cholesterol in large VLDL || id:met-c-888	TRUE	reported	igd	3	TRUE
met-c-888	rs76975037	A	C	NA	NA	0.087147	-0.139798	0.017549	2.87012e-15	0.0972176	-0.0249574	0.057313	0.66323	0.000475453	63.4596	A	C	FALSE	FALSE	FALSE	jOip5N	8	19851508	1748	454600	acute_pancreatitis	TRUE	reported	456348	8	19851508	21236	Free cholesterol in large VLDL || id:met-c-888	TRUE	reported	igd	3	TRUE
met-c-888	rs821840	G	A	NA	NA	0.263986	-0.070511	0.011721	2.47002e-09	0.324623	-0.084147	0.0362766	0.0203629	0.00066223	36.1897	G	A	FALSE	FALSE	FALSE	jOip5N	16	56993886	1748	454600	acute_pancreatitis	TRUE	reported	456348	16	56993886	21236	Free cholesterol in large VLDL || id:met-c-888	TRUE	reported	igd	3	TRUE
met-c-950	rs115849089	A	G	NA	NA	0.101349	-0.12298	0.017293	1.79019e-12	0.114884	-0.0488429	0.0532787	0.359278	0.000485959	50.5741	A	G	FALSE	FALSE	FALSE	jOip5N	8	19912370	1748	454600	acute_pancreatitis	TRUE	reported	456348	8	19912370	18957	Concentration of very large VLDL particles || id:met-c-950	TRUE	reported	igd	3	TRUE
met-c-950	rs1168041	C	T	NA	NA	0.726644	0.08195	0.0118	5.77963e-12	0.659853	0.0248808	0.0368349	0.499378	0.00101091	48.2318	C	T	FALSE	FALSE	FALSE	jOip5N	1	62960250	1748	454600	acute_pancreatitis	TRUE	reported	456348	1	62960250	18954	Concentration of very large VLDL particles || id:met-c-950	TRUE	reported	igd	3	TRUE
met-c-950	rs1260326	C	T	NA	NA	0.636812	-0.087882	0.010711	4.16965e-16	0.605234	0.06761	0.034672	0.0511775	0.00164238	67.3193	C	T	FALSE	FALSE	FALSE	jOip5N	2	27730940	1748	454600	acute_pancreatitis	TRUE	reported	456348	2	27730940	18960	Concentration of very large VLDL particles || id:met-c-950	TRUE	reported	igd	3	TRUE
met-c-950	rs13234157	A	C	NA	NA	0.122689	-0.10484	0.016175	1.31e-10	0.123137	0.00940742	0.0514706	0.854976	0.000490449	42.0112	A	C	FALSE	FALSE	FALSE	jOip5N	7	72971728	1748	454600	acute_pancreatitis	TRUE	reported	456348	7	72971728	18440	Concentration of very large VLDL particles || id:met-c-950	TRUE	reported	igd	3	TRUE
met-c-950	rs16996148	T	G	NA	NA	0.067418	-0.1314	0.022804	1.12001e-08	0.0818476	0.0505737	0.0619606	0.414373	0.00027295	33.2023	T	G	FALSE	FALSE	FALSE	jOip5N	19	19658472	1748	454600	acute_pancreatitis	TRUE	reported	456348	19	19658472	15296	Concentration of very large VLDL particles || id:met-c-950	TRUE	reported	igd	3	TRUE
met-c-950	rs483082	T	G	NA	NA	0.22872	0.086284	0.014107	1.32999e-09	0.235197	-0.0392449	0.04015	0.328343	0.000862898	37.4103	T	G	FALSE	FALSE	FALSE	jOip5N	19	45416178	1748	454600	acute_pancreatitis	TRUE	reported	456348	19	45416178	15296	Concentration of very large VLDL particles || id:met-c-950	TRUE	reported	igd	3	TRUE
met-c-875	rs111543310	C	T	NA	NA	0.015958	0.339201	0.048733	6.20012e-12	0.0193924	-0.00912197	0.124462	0.941574	7.89684e-05	48.4471	C	T	FALSE	FALSE	FALSE	jOip5N	15	59531818	1748	454600	acute_pancreatitis	TRUE	reported	456348	15	59531818	19268	Cholesterol esters in large HDL || id:met-c-875	TRUE	reported	igd	3	TRUE
met-c-875	rs11632618	A	G	NA	NA	0.061802	0.218584	0.023568	5.12979e-20	0.0699751	-0.0733633	0.0666002	0.270658	0.000517677	86.0184	A	G	FALSE	FALSE	FALSE	jOip5N	15	58724706	1748	454600	acute_pancreatitis	TRUE	reported	456348	15	58724706	19269	Cholesterol esters in large HDL || id:met-c-875	TRUE	reported	igd	3	TRUE
met-c-875	rs174529	C	T	NA	NA	0.409265	-0.082001	0.010539	1.53003e-14	0.37439	0.0132394	0.0350879	0.705934	0.00151902	60.5396	C	T	FALSE	FALSE	FALSE	jOip5N	11	61543961	1748	454600	acute_pancreatitis	TRUE	reported	456348	11	61543961	19271	Cholesterol esters in large HDL || id:met-c-875	TRUE	reported	igd	3	TRUE
met-c-875	rs247617	A	C	NA	NA	0.288773	0.208627	0.011386	2.90001e-73	0.323821	-0.0725583	0.0362843	0.0455306	0.00715743	335.737	A	C	FALSE	FALSE	FALSE	jOip5N	16	56990716	1748	454600	acute_pancreatitis	TRUE	reported	456348	16	56990716	19268	Cholesterol esters in large HDL || id:met-c-875	TRUE	reported	igd	3	TRUE
met-c-875	rs261291	C	T	NA	NA	0.376501	0.181235	0.010618	8.02047e-64	0.356392	-0.004111	0.0354744	0.907743	0.00709821	291.339	C	T	FALSE	FALSE	FALSE	jOip5N	15	58680178	1748	454600	acute_pancreatitis	TRUE	reported	456348	15	58680178	19270	Cholesterol esters in large HDL || id:met-c-875	TRUE	reported	igd	3	TRUE
met-c-875	rs429358	C	T	NA	NA	0.168024	-0.090219	0.013862	1.29e-10	0.154728	-0.0899356	0.046994	0.0556501	0.00061467	42.3589	C	T	FALSE	FALSE	FALSE	jOip5N	19	45411941	1748	454600	acute_pancreatitis	TRUE	reported	456348	19	45411941	19267	Cholesterol esters in large HDL || id:met-c-875	TRUE	reported	igd	3	TRUE
met-c-875	rs60439253	T	C	NA	NA	0.03622	0.264327	0.029212	3.96004e-19	0.0284392	0.132204	0.101941	0.194676	0.000321593	81.8767	T	C	FALSE	FALSE	FALSE	jOip5N	15	58874532	1748	454600	acute_pancreatitis	TRUE	reported	456348	15	58874532	17775	Cholesterol esters in large HDL || id:met-c-875	TRUE	reported	igd	3	TRUE
met-c-875	rs6065904	A	G	NA	NA	0.233223	-0.1334	0.012222	4.16965e-27	0.214916	-0.014699	0.041209	0.721321	0.00221091	119.132	A	G	FALSE	FALSE	FALSE	jOip5N	20	44534651	1748	454600	acute_pancreatitis	TRUE	reported	456348	20	44534651	19272	Cholesterol esters in large HDL || id:met-c-875	TRUE	reported	igd	3	TRUE
met-c-875	rs6507939	C	A	NA	NA	0.839141	0.097365	0.013967	5.7597e-12	0.851293	0.00625058	0.0478063	0.895975	0.000680884	48.5959	C	A	FALSE	FALSE	FALSE	jOip5N	18	47176261	1748	454600	acute_pancreatitis	TRUE	reported	456348	18	47176261	19268	Cholesterol esters in large HDL || id:met-c-875	TRUE	reported	igd	3	TRUE
met-c-875	rs6544366	T	G	NA	NA	0.274622	0.066565	0.01146	9.62011e-09	0.226832	0.0581705	0.0404703	0.150615	0.000697542	33.7383	T	G	FALSE	FALSE	FALSE	jOip5N	2	21204025	1748	454600	acute_pancreatitis	TRUE	reported	456348	2	21204025	19270	Cholesterol esters in large HDL || id:met-c-875	TRUE	reported	igd	3	TRUE
met-c-865	rs11633043	A	G	NA	NA	0.173335	0.117241	0.014171	2.40991e-16	0.131476	0.12232	0.050151	0.0147267	0.0010181	68.4476	A	G	FALSE	FALSE	FALSE	jOip5N	15	58837722	1748	454600	acute_pancreatitis	TRUE	reported	456348	15	58837722	19267	Mean diameter for HDL particles || id:met-c-865	TRUE	reported	igd	3	TRUE
met-c-865	rs1532085	G	A	NA	NA	0.594771	-0.229547	0.010398	3.25837e-106	0.613701	0.00244632	0.0348228	0.943994	0.0121892	487.353	G	A	FALSE	FALSE	FALSE	jOip5N	15	58683366	1748	454600	acute_pancreatitis	TRUE	reported	456348	15	58683366	19273	Mean diameter for HDL particles || id:met-c-865	TRUE	reported	igd	3	TRUE
met-c-865	rs1883025	T	C	NA	NA	0.193849	-0.073084	0.01304	2.77997e-08	0.254378	-0.0233933	0.0389189	0.547788	0.000509469	31.4116	T	C	FALSE	FALSE	FALSE	jOip5N	9	107664301	1748	454600	acute_pancreatitis	TRUE	reported	456348	9	107664301	19270	Mean diameter for HDL particles || id:met-c-865	TRUE	reported	igd	3	TRUE
met-c-865	rs2070895	A	G	NA	NA	0.24883	0.24337	0.011936	7.00003e-91	0.218877	-0.0312838	0.0410368	0.445861	0.00806461	415.735	A	G	FALSE	FALSE	FALSE	jOip5N	15	58723939	1748	454600	acute_pancreatitis	TRUE	reported	456348	15	58723939	19271	Mean diameter for HDL particles || id:met-c-865	TRUE	reported	igd	3	TRUE
met-c-865	rs247617	A	C	NA	NA	0.288773	0.177049	0.011403	1.83021e-53	0.323821	-0.0725583	0.0362843	0.0455306	0.00513933	241.073	A	C	FALSE	FALSE	FALSE	jOip5N	16	56990716	1748	454600	acute_pancreatitis	TRUE	reported	456348	16	56990716	19268	Mean diameter for HDL particles || id:met-c-865	TRUE	reported	igd	3	TRUE
met-c-865	rs3741521	A	G	NA	NA	0.59774	-0.06235	0.010701	7.72005e-09	0.675239	-0.0275813	0.0372699	0.459274	0.000847211	33.9488	A	G	FALSE	FALSE	FALSE	jOip5N	12	125264293	1748	454600	acute_pancreatitis	TRUE	reported	456348	12	125264293	19270	Mean diameter for HDL particles || id:met-c-865	TRUE	reported	igd	3	TRUE
met-c-865	rs6065904	A	G	NA	NA	0.233223	-0.177828	0.012178	1.72982e-47	0.214916	-0.014699	0.041209	0.721321	0.00395724	213.23	A	G	FALSE	FALSE	FALSE	jOip5N	20	44534651	1748	454600	acute_pancreatitis	TRUE	reported	456348	20	44534651	19272	Mean diameter for HDL particles || id:met-c-865	TRUE	reported	igd	3	TRUE
met-c-865	rs6507939	C	A	NA	NA	0.839141	0.11328	0.013948	8.31955e-16	0.851293	0.00625058	0.0478063	0.895975	0.000924179	65.9603	C	A	FALSE	FALSE	FALSE	jOip5N	18	47176261	1748	454600	acute_pancreatitis	TRUE	reported	456348	18	47176261	19268	Mean diameter for HDL particles || id:met-c-865	TRUE	reported	igd	3	TRUE
met-c-865	rs7412	T	C	NA	NA	0.055504	0.150012	0.026119	1.25e-08	0.0803784	0.062571	0.0624329	0.316242	0.000216416	32.9867	T	C	FALSE	FALSE	FALSE	jOip5N	19	45412079	1748	454600	acute_pancreatitis	TRUE	reported	456348	19	45412079	15981	Mean diameter for HDL particles || id:met-c-865	TRUE	reported	igd	3	TRUE
met-c-845	rs12226389	C	T	NA	NA	0.186565	-0.123688	0.016482	9.30894e-14	0.181544	0.0735866	0.0444626	0.0979202	0.00129797	56.3165	C	T	FALSE	FALSE	FALSE	jOip5N	11	61823630	1748	454600	acute_pancreatitis	TRUE	reported	456348	11	61823630	13169	Ratio of bisallylic groups to total fatty acids || id:met-c-845	TRUE	reported	igd	3	TRUE
met-c-845	rs1260326	C	T	NA	NA	0.636873	0.070956	0.012833	4.03999e-08	0.605234	0.06761	0.034672	0.0511775	0.0010736	30.5719	C	T	FALSE	FALSE	FALSE	jOip5N	2	27730940	1748	454600	acute_pancreatitis	TRUE	reported	456348	2	27730940	13171	Ratio of bisallylic groups to total fatty acids || id:met-c-845	TRUE	reported	igd	3	TRUE
met-c-845	rs174547	C	T	NA	NA	0.402613	-0.351703	0.012247	5.49541e-179	0.345046	0.00363277	0.035658	0.918854	0.0301241	824.694	C	T	FALSE	FALSE	FALSE	jOip5N	11	61570783	1748	454600	acute_pancreatitis	TRUE	reported	456348	11	61570783	13169	Ratio of bisallylic groups to total fatty acids || id:met-c-845	TRUE	reported	igd	3	TRUE
met-c-845	rs3741252	T	C	NA	NA	0.127823	0.121321	0.019141	3.11997e-10	0.058531	0.0139275	0.0723503	0.847349	0.000680247	40.1738	T	C	FALSE	FALSE	FALSE	jOip5N	11	61511498	1748	454600	acute_pancreatitis	TRUE	reported	456348	11	61511498	13168	Ratio of bisallylic groups to total fatty acids || id:met-c-845	TRUE	reported	igd	3	TRUE
met-c-845	rs4122352	A	G	NA	NA	0.2699	0.098011	0.014111	5.37032e-12	0.294856	-0.0742584	0.0374286	0.0472554	0.00144387	48.243	A	G	FALSE	FALSE	FALSE	jOip5N	16	15174571	1748	454600	acute_pancreatitis	TRUE	reported	456348	16	15174571	13168	Ratio of bisallylic groups to total fatty acids || id:met-c-845	TRUE	reported	igd	3	TRUE
met-c-845	rs41501646	G	A	NA	NA	0.053471	0.163872	0.028845	1.7e-08	0.00920528	0.141087	0.179669	0.432302	0.00024814	32.2752	G	A	FALSE	FALSE	FALSE	jOip5N	11	62188072	1748	454600	acute_pancreatitis	TRUE	reported	456348	11	62188072	13166	Ratio of bisallylic groups to total fatty acids || id:met-c-845	TRUE	reported	igd	3	TRUE
met-c-840	rs12578760	T	C	NA	NA	0.144838	0.079667	0.013135	1.36e-09	0.157465	-0.034581	0.046547	0.457526	0.000367545	36.7872	T	C	FALSE	FALSE	FALSE	jOip5N	12	47105117	1748	454600	acute_pancreatitis	TRUE	reported	456348	12	47105117	24794	Alanine || id:met-c-840	TRUE	reported	igd	3	TRUE
met-c-840	rs1260326	C	T	NA	NA	0.638817	-0.104582	0.00994	7.39946e-26	0.605234	0.06761	0.034672	0.0511775	0.00226341	110.698	C	T	FALSE	FALSE	FALSE	jOip5N	2	27730940	1748	454600	acute_pancreatitis	TRUE	reported	456348	2	27730940	22569	Alanine || id:met-c-840	TRUE	reported	igd	3	TRUE
met-c-840	rs149191093	T	C	NA	NA	0.043189	-0.161931	0.024508	4.05042e-11	0.034461	-0.161649	0.0926888	0.0811594	0.000159121	43.656	T	C	FALSE	FALSE	FALSE	jOip5N	16	70341358	1748	454600	acute_pancreatitis	TRUE	reported	456348	16	70341358	22675	Alanine || id:met-c-840	TRUE	reported	igd	3	TRUE
met-c-840	rs2160387	C	T	NA	NA	0.40317	-0.071001	0.009603	1.49005e-13	0.427884	-0.0212088	0.0342411	0.535655	0.0010611	54.6657	C	T	FALSE	FALSE	FALSE	jOip5N	2	65220910	1748	454600	acute_pancreatitis	TRUE	reported	456348	2	65220910	24793	Alanine || id:met-c-840	TRUE	reported	igd	3	TRUE
met-c-840	rs2694917	C	T	NA	NA	0.168504	0.086007	0.012989	3.67959e-11	0.194791	-0.0649325	0.0430474	0.131453	0.00049553	43.8446	C	T	FALSE	FALSE	FALSE	jOip5N	12	56912864	1748	454600	acute_pancreatitis	TRUE	reported	456348	12	56912864	24794	Alanine || id:met-c-840	TRUE	reported	igd	3	TRUE
met-c-840	rs4554975	G	A	NA	NA	0.644059	-0.069135	0.009598	6.12068e-13	0.565309	0.0387597	0.0349362	0.26724	0.000959526	51.8841	G	A	FALSE	FALSE	FALSE	jOip5N	12	47201814	1748	454600	acute_pancreatitis	TRUE	reported	456348	12	47201814	24792	Alanine || id:met-c-840	TRUE	reported	igd	3	TRUE
met-c-914	rs10401845	C	T	NA	NA	0.179277	-0.075021	0.01321	1.88001e-08	0.207754	-0.0329606	0.0418823	0.431292	0.000446908	32.2523	C	T	FALSE	FALSE	FALSE	jOip5N	19	11191536	1748	454600	acute_pancreatitis	TRUE	reported	456348	19	11191536	21237	Phospholipids in medium VLDL || id:met-c-914	TRUE	reported	igd	3	TRUE
met-c-914	rs1042034	T	C	NA	NA	0.745398	0.09686	0.011258	1.63005e-17	0.794123	-0.0679183	0.0419452	0.105401	0.00132286	74.023	T	C	FALSE	FALSE	FALSE	jOip5N	2	21225281	1748	454600	acute_pancreatitis	TRUE	reported	456348	2	21225281	21239	Phospholipids in medium VLDL || id:met-c-914	TRUE	reported	igd	3	TRUE
met-c-914	rs115849089	A	G	NA	NA	0.107442	-0.167502	0.016797	5.42001e-23	0.114884	-0.0488429	0.0532787	0.359278	0.000898098	99.4435	A	G	FALSE	FALSE	FALSE	jOip5N	8	19912370	1748	454600	acute_pancreatitis	TRUE	reported	456348	8	19912370	21237	Phospholipids in medium VLDL || id:met-c-914	TRUE	reported	igd	3	TRUE
met-c-914	rs1260326	C	T	NA	NA	0.63917	-0.09786	0.010285	4.48023e-21	0.605234	0.06761	0.034672	0.0511775	0.00196606	90.5319	C	T	FALSE	FALSE	FALSE	jOip5N	2	27730940	1748	454600	acute_pancreatitis	TRUE	reported	456348	2	27730940	21240	Phospholipids in medium VLDL || id:met-c-914	TRUE	reported	igd	3	TRUE
met-c-914	rs12916	C	T	NA	NA	0.42383	0.056629	0.010083	2.68999e-08	0.400119	0.0251866	0.0346082	0.466758	0.000725366	31.5427	C	T	FALSE	FALSE	FALSE	jOip5N	5	74656539	1748	454600	acute_pancreatitis	TRUE	reported	456348	5	74656539	21238	Phospholipids in medium VLDL || id:met-c-914	TRUE	reported	igd	3	TRUE
met-c-914	rs13234157	A	C	NA	NA	0.124817	-0.123009	0.015299	1.71989e-15	0.123137	0.00940742	0.0514706	0.854976	0.000665148	64.6469	A	C	FALSE	FALSE	FALSE	jOip5N	7	72971728	1748	454600	acute_pancreatitis	TRUE	reported	456348	7	72971728	21234	Phospholipids in medium VLDL || id:met-c-914	TRUE	reported	igd	3	TRUE
met-c-914	rs2980875	G	A	NA	NA	0.484643	-0.066595	0.009875	2.44006e-11	0.46604	0.046905	0.0339882	0.167575	0.00106958	45.4788	G	A	FALSE	FALSE	FALSE	jOip5N	8	126481747	1748	454600	acute_pancreatitis	TRUE	reported	456348	8	126481747	21240	Phospholipids in medium VLDL || id:met-c-914	TRUE	reported	igd	3	TRUE
met-c-914	rs3826688	C	T	NA	NA	0.676615	0.092329	0.0112	3.29989e-16	0.641328	0.00492946	0.035673	0.890095	0.00140049	67.9579	C	T	FALSE	FALSE	FALSE	jOip5N	19	45418961	1748	454600	acute_pancreatitis	TRUE	reported	456348	19	45418961	21235	Phospholipids in medium VLDL || id:met-c-914	TRUE	reported	igd	3	TRUE
met-c-914	rs4350231	A	G	NA	NA	0.301344	-0.084291	0.010758	8.70964e-15	0.354424	-0.0170926	0.0355624	0.630776	0.00121743	61.3902	A	G	FALSE	FALSE	FALSE	jOip5N	1	62922660	1748	454600	acute_pancreatitis	TRUE	reported	456348	1	62922660	21233	Phospholipids in medium VLDL || id:met-c-914	TRUE	reported	igd	3	TRUE
met-c-914	rs6065904	A	G	NA	NA	0.228793	0.067255	0.011796	1.66001e-08	0.214916	-0.014699	0.041209	0.721321	0.000540119	32.5072	A	G	FALSE	FALSE	FALSE	jOip5N	20	44534651	1748	454600	acute_pancreatitis	TRUE	reported	456348	20	44534651	21239	Phospholipids in medium VLDL || id:met-c-914	TRUE	reported	igd	3	TRUE
met-c-914	rs72836561	T	C	NA	NA	0.025024	0.202129	0.036062	2.86999e-08	0.0314332	0.0931291	0.0970608	0.337311	8.08665e-05	31.4165	T	C	FALSE	FALSE	FALSE	jOip5N	17	41926126	1748	454600	acute_pancreatitis	TRUE	reported	456348	17	41926126	18957	Phospholipids in medium VLDL || id:met-c-914	TRUE	reported	igd	3	TRUE
met-c-914	rs72999033	T	C	NA	NA	0.059371	-0.16299	0.021163	2.45019e-14	0.0631964	0.00948709	0.0700023	0.892197	0.000311959	59.3154	T	C	FALSE	FALSE	FALSE	jOip5N	19	19366632	1748	454600	acute_pancreatitis	TRUE	reported	456348	19	19366632	21237	Phospholipids in medium VLDL || id:met-c-914	TRUE	reported	igd	3	TRUE
met-c-914	rs821840	G	A	NA	NA	0.263992	-0.091712	0.011729	9.86052e-15	0.324623	-0.084147	0.0362766	0.0203629	0.00111872	61.1407	G	A	FALSE	FALSE	FALSE	jOip5N	16	56993886	1748	454600	acute_pancreatitis	TRUE	reported	456348	16	56993886	21238	Phospholipids in medium VLDL || id:met-c-914	TRUE	reported	igd	3	TRUE
met-c-914	rs9472125	T	C	NA	NA	0.166066	-0.091925	0.016282	2.27997e-08	0.0963282	-0.00413693	0.0600915	0.945114	0.000465793	31.8751	T	C	FALSE	FALSE	FALSE	jOip5N	6	43756169	1748	454600	acute_pancreatitis	TRUE	reported	456348	6	43756169	18954	Phospholipids in medium VLDL || id:met-c-914	TRUE	reported	igd	3	TRUE
met-c-921	rs10468017	T	C	NA	NA	0.313616	-0.101011	0.011172	2.57988e-19	0.29654	-0.0309526	0.0371577	0.40484	0.00182647	81.7477	T	C	FALSE	FALSE	FALSE	jOip5N	15	58678512	1748	454600	acute_pancreatitis	TRUE	reported	456348	15	58678512	19269	Total lipids in small HDL || id:met-c-921	TRUE	reported	igd	3	TRUE
met-c-921	rs1260326	C	T	NA	NA	0.636562	-0.078519	0.010609	1.90985e-13	0.605234	0.06761	0.034672	0.0511775	0.00131508	54.7773	C	T	FALSE	FALSE	FALSE	jOip5N	2	27730940	1748	454600	acute_pancreatitis	TRUE	reported	456348	2	27730940	19273	Total lipids in small HDL || id:met-c-921	TRUE	reported	igd	3	TRUE
met-c-921	rs144064722	G	A	NA	NA	0.025283	0.210227	0.034013	8.15004e-10	0.0229663	-0.0793484	0.113081	0.482867	9.77311e-05	38.2021	G	A	FALSE	FALSE	FALSE	jOip5N	4	73406173	1748	454600	acute_pancreatitis	TRUE	reported	456348	4	73406173	19266	Total lipids in small HDL || id:met-c-921	TRUE	reported	igd	3	TRUE
met-c-921	rs6073958	C	T	NA	NA	0.195862	0.200125	0.012833	3.3597e-54	0.198617	0.00390744	0.0424945	0.926737	0.00397556	243.19	C	T	FALSE	FALSE	FALSE	jOip5N	20	44551855	1748	454600	acute_pancreatitis	TRUE	reported	456348	20	44551855	19269	Total lipids in small HDL || id:met-c-921	TRUE	reported	igd	3	TRUE
met-c-921	rs633695	G	A	NA	NA	0.293077	-0.079449	0.011355	3.57026e-12	0.2913	-0.0445761	0.0376265	0.236135	0.00105259	48.9556	G	A	FALSE	FALSE	FALSE	jOip5N	15	58725839	1748	454600	acute_pancreatitis	TRUE	reported	456348	15	58725839	19272	Total lipids in small HDL || id:met-c-921	TRUE	reported	igd	3	TRUE
met-c-921	rs73424577	G	A	NA	NA	0.036006	-0.165215	0.029238	1.96002e-08	0.028594	0.137295	0.101704	0.177031	0.000124702	31.9303	G	A	FALSE	FALSE	FALSE	jOip5N	15	58869185	1748	454600	acute_pancreatitis	TRUE	reported	456348	15	58869185	17775	Total lipids in small HDL || id:met-c-921	TRUE	reported	igd	3	TRUE
met-c-921	rs7412	T	C	NA	NA	0.055504	-0.191894	0.026087	2.67979e-13	0.0803784	0.062571	0.0624329	0.316242	0.000354997	54.1096	T	C	FALSE	FALSE	FALSE	jOip5N	19	45412079	1748	454600	acute_pancreatitis	TRUE	reported	456348	19	45412079	15981	Total lipids in small HDL || id:met-c-921	TRUE	reported	igd	3	TRUE
met-c-938	rs14399	A	C	NA	NA	0.389872	-0.096657	0.009441	1.42988e-24	0.428614	0.123208	0.0345173	0.000357726	0.0020012	104.817	A	C	FALSE	FALSE	FALSE	jOip5N	6	111543944	1748	454600	acute_pancreatitis	TRUE	reported	456348	6	111543944	24918	Tyrosine || id:met-c-938	TRUE	reported	igd	3	TRUE
met-c-938	rs28663143	C	T	NA	NA	0.29443	-0.059954	0.010235	4.81005e-09	0.325707	0.0109738	0.0363253	0.762577	0.000572068	34.3132	C	T	FALSE	FALSE	FALSE	jOip5N	17	20895571	1748	454600	acute_pancreatitis	TRUE	reported	456348	17	20895571	24921	Tyrosine || id:met-c-938	TRUE	reported	igd	3	TRUE
met-c-938	rs9931717	T	C	NA	NA	0.353402	-0.063063	0.009616	5.64027e-11	0.357307	-0.0616477	0.0353272	0.0809763	0.000788666	43.0091	T	C	FALSE	FALSE	FALSE	jOip5N	16	71813959	1748	454600	acute_pancreatitis	TRUE	reported	456348	16	71813959	24923	Tyrosine || id:met-c-938	TRUE	reported	igd	3	TRUE
met-c-903	rs247617	A	C	NA	NA	0.297513	0.134355	0.010834	1.03992e-34	0.323821	-0.0725583	0.0362843	0.0455306	0.00298261	153.791	A	C	FALSE	FALSE	FALSE	jOip5N	16	56990716	1748	454600	acute_pancreatitis	TRUE	reported	456348	16	56990716	21553	Phospholipids in medium HDL || id:met-c-903	TRUE	reported	igd	3	TRUE
met-c-903	rs4939884	C	T	NA	NA	0.830432	0.092992	0.012945	1.10002e-12	0.823512	-0.0452642	0.0444794	0.308847	0.000674275	51.6044	C	T	FALSE	FALSE	FALSE	jOip5N	18	47167407	1748	454600	acute_pancreatitis	TRUE	reported	456348	18	47167407	21554	Phospholipids in medium HDL || id:met-c-903	TRUE	reported	igd	3	TRUE
met-c-903	rs6073958	C	T	NA	NA	0.195889	0.077692	0.012327	4.27002e-10	0.198617	0.00390744	0.0424945	0.926737	0.000580585	39.7226	C	T	FALSE	FALSE	FALSE	jOip5N	20	44551855	1748	454600	acute_pancreatitis	TRUE	reported	456348	20	44551855	21554	Phospholipids in medium HDL || id:met-c-903	TRUE	reported	igd	3	TRUE
met-c-903	rs77960347	G	A	NA	NA	0.005817	0.38986	0.066411	6.03004e-09	0.0133911	0.204849	0.147761	0.165639	1.8997e-05	34.4617	G	A	FALSE	FALSE	FALSE	jOip5N	18	47109955	1748	454600	acute_pancreatitis	TRUE	reported	456348	18	47109955	20982	Phospholipids in medium HDL || id:met-c-903	TRUE	reported	igd	3	TRUE
met-c-903	rs9987289	G	A	NA	NA	0.881898	0.098688	0.015136	1.05e-10	0.908537	0.0282108	0.0588664	0.631772	0.00041087	42.5115	G	A	FALSE	FALSE	FALSE	jOip5N	8	9183358	1748	454600	acute_pancreatitis	TRUE	reported	456348	8	9183358	21553	Phospholipids in medium HDL || id:met-c-903	TRUE	reported	igd	3	TRUE
met-c-891	rs1260326	C	T	NA	NA	0.639169	-0.096815	0.010277	9.13061e-21	0.605234	0.06761	0.034672	0.0511775	0.00192738	88.7468	C	T	FALSE	FALSE	FALSE	jOip5N	2	27730940	1748	454600	acute_pancreatitis	TRUE	reported	456348	2	27730940	21239	Phospholipids in large VLDL || id:met-c-891	TRUE	reported	igd	3	TRUE
met-c-891	rs34437827	G	A	NA	NA	0.183461	-0.095721	0.013229	7.08925e-13	0.196435	0.0193698	0.0426299	0.649561	0.000764162	52.3553	G	A	FALSE	FALSE	FALSE	jOip5N	7	72923338	1748	454600	acute_pancreatitis	TRUE	reported	456348	7	72923338	20527	Phospholipids in large VLDL || id:met-c-891	TRUE	reported	igd	3	TRUE
met-c-891	rs4350231	A	G	NA	NA	0.301343	-0.077306	0.010745	9.56093e-13	0.354424	-0.0170926	0.0355624	0.630776	0.00102654	51.7623	A	G	FALSE	FALSE	FALSE	jOip5N	1	62922660	1748	454600	acute_pancreatitis	TRUE	reported	456348	1	62922660	21232	Phospholipids in large VLDL || id:met-c-891	TRUE	reported	igd	3	TRUE
met-c-891	rs438811	T	C	NA	NA	0.233751	0.094881	0.012171	1.05003e-14	0.235173	-0.0326618	0.040161	0.416062	0.0010252	60.7723	T	C	FALSE	FALSE	FALSE	jOip5N	19	45416741	1748	454600	acute_pancreatitis	TRUE	reported	456348	19	45416741	21235	Phospholipids in large VLDL || id:met-c-891	TRUE	reported	igd	3	TRUE
met-c-891	rs56255430	C	A	NA	NA	0.064574	-0.144112	0.020954	8.95983e-12	0.0835464	0.0189159	0.0613646	0.757889	0.000301467	47.3006	C	A	FALSE	FALSE	FALSE	jOip5N	19	19477877	1748	454600	acute_pancreatitis	TRUE	reported	456348	19	19477877	18955	Phospholipids in large VLDL || id:met-c-891	TRUE	reported	igd	3	TRUE
met-c-891	rs76975037	A	C	NA	NA	0.087149	-0.156154	0.017546	1.05999e-18	0.0972176	-0.0249574	0.057313	0.66323	0.000593402	79.2045	A	C	FALSE	FALSE	FALSE	jOip5N	8	19851508	1748	454600	acute_pancreatitis	TRUE	reported	456348	8	19851508	21237	Phospholipids in large VLDL || id:met-c-891	TRUE	reported	igd	3	TRUE
met-c-891	rs821840	G	A	NA	NA	0.263989	-0.068488	0.011719	6.73008e-09	0.324623	-0.084147	0.0362766	0.0203629	0.000624964	34.1545	G	A	FALSE	FALSE	FALSE	jOip5N	16	56993886	1748	454600	acute_pancreatitis	TRUE	reported	456348	16	56993886	21237	Phospholipids in large VLDL || id:met-c-891	TRUE	reported	igd	3	TRUE
met-c-891	rs9472125	T	C	NA	NA	0.165755	-0.095551	0.016614	1.16001e-08	0.0963282	-0.00413693	0.0600915	0.945114	0.000501327	33.0767	T	C	FALSE	FALSE	FALSE	jOip5N	6	43756169	1748	454600	acute_pancreatitis	TRUE	reported	456348	6	43756169	18247	Phospholipids in large VLDL || id:met-c-891	TRUE	reported	igd	3	TRUE
met-c-874	rs111543310	C	T	NA	NA	0.015958	0.337634	0.048705	6.88018e-12	0.0193924	-0.00912197	0.124462	0.941574	7.83305e-05	48.0557	C	T	FALSE	FALSE	FALSE	jOip5N	15	59531818	1748	454600	acute_pancreatitis	TRUE	reported	456348	15	59531818	19268	Total cholesterol in large HDL || id:met-c-874	TRUE	reported	igd	3	TRUE
met-c-874	rs11632618	A	G	NA	NA	0.059603	0.215139	0.023086	2.90001e-20	0.0699751	-0.0733633	0.0666002	0.270658	0.000451671	86.8442	A	G	FALSE	FALSE	FALSE	jOip5N	15	58724706	1748	454600	acute_pancreatitis	TRUE	reported	456348	15	58724706	21554	Total cholesterol in large HDL || id:met-c-874	TRUE	reported	igd	3	TRUE
met-c-874	rs174583	T	C	NA	NA	0.392152	-0.077831	0.010132	2.92012e-14	0.354373	-0.00407597	0.0354533	0.908471	0.00130499	59.0085	T	C	FALSE	FALSE	FALSE	jOip5N	11	61609750	1748	454600	acute_pancreatitis	TRUE	reported	456348	11	61609750	21557	Total cholesterol in large HDL || id:met-c-874	TRUE	reported	igd	3	TRUE
met-c-874	rs1883025	T	C	NA	NA	0.193654	-0.072156	0.012455	9.85009e-09	0.254378	-0.0233933	0.0389189	0.547788	0.000486281	33.5627	T	C	FALSE	FALSE	FALSE	jOip5N	9	107664301	1748	454600	acute_pancreatitis	TRUE	reported	456348	9	107664301	21555	Total cholesterol in large HDL || id:met-c-874	TRUE	reported	igd	3	TRUE
met-c-874	rs247617	A	C	NA	NA	0.297513	0.209633	0.01079	1.93019e-82	0.323821	-0.0725583	0.0362843	0.0455306	0.00732054	377.465	A	C	FALSE	FALSE	FALSE	jOip5N	16	56990716	1748	454600	acute_pancreatitis	TRUE	reported	456348	16	56990716	21553	Total cholesterol in large HDL || id:met-c-874	TRUE	reported	igd	3	TRUE
met-c-874	rs261291	C	T	NA	NA	0.373198	0.179384	0.010165	2.39001e-68	0.356392	-0.004111	0.0354744	0.907743	0.00675934	311.424	C	T	FALSE	FALSE	FALSE	jOip5N	15	58680178	1748	454600	acute_pancreatitis	TRUE	reported	456348	15	58680178	21555	Total cholesterol in large HDL || id:met-c-874	TRUE	reported	igd	3	TRUE
met-c-874	rs291	C	T	NA	NA	0.231014	0.10065	0.011676	1.45011e-17	0.234335	-0.0399935	0.0400732	0.318273	0.00122506	74.3087	C	T	FALSE	FALSE	FALSE	jOip5N	8	19815852	1748	454600	acute_pancreatitis	TRUE	reported	456348	8	19815852	21551	Total cholesterol in large HDL || id:met-c-874	TRUE	reported	igd	3	TRUE
met-c-874	rs429358	C	T	NA	NA	0.169994	-0.091553	0.013419	1.46016e-11	0.154728	-0.0899356	0.046994	0.0556501	0.000609484	46.5484	C	T	FALSE	FALSE	FALSE	jOip5N	19	45411941	1748	454600	acute_pancreatitis	TRUE	reported	456348	19	45411941	21552	Total cholesterol in large HDL || id:met-c-874	TRUE	reported	igd	3	TRUE
met-c-874	rs60439253	T	C	NA	NA	0.035228	0.235306	0.028232	1.6099e-16	0.0284392	0.132204	0.101941	0.194676	0.000235393	69.4677	T	C	FALSE	FALSE	FALSE	jOip5N	15	58874532	1748	454600	acute_pancreatitis	TRUE	reported	456348	15	58874532	20060	Total cholesterol in large HDL || id:met-c-874	TRUE	reported	igd	3	TRUE
met-c-874	rs6065904	A	G	NA	NA	0.228686	-0.135338	0.011671	1.71989e-30	0.214916	-0.014699	0.041209	0.721321	0.00220057	134.469	A	G	FALSE	FALSE	FALSE	jOip5N	20	44534651	1748	454600	acute_pancreatitis	TRUE	reported	456348	20	44534651	21557	Total cholesterol in large HDL || id:met-c-874	TRUE	reported	igd	3	TRUE
met-c-874	rs6507939	C	A	NA	NA	0.843394	0.094757	0.013468	3.33964e-12	0.851293	0.00625058	0.0478063	0.895975	0.000606705	49.5013	C	A	FALSE	FALSE	FALSE	jOip5N	18	47176261	1748	454600	acute_pancreatitis	TRUE	reported	456348	18	47176261	21553	Total cholesterol in large HDL || id:met-c-874	TRUE	reported	igd	3	TRUE
met-c-874	rs6544366	T	G	NA	NA	0.267874	0.064093	0.011001	8.13992e-09	0.226832	0.0581705	0.0404703	0.150615	0.000617668	33.9435	T	G	FALSE	FALSE	FALSE	jOip5N	2	21204025	1748	454600	acute_pancreatitis	TRUE	reported	456348	2	21204025	21555	Total cholesterol in large HDL || id:met-c-874	TRUE	reported	igd	3	TRUE
met-c-887	rs116843064	A	G	NA	NA	0.029132	-0.195947	0.035302	4.17004e-08	0.0195049	0.0125516	0.122597	0.918454	9.19423e-05	30.8091	A	G	FALSE	FALSE	FALSE	jOip5N	19	8429323	1748	454600	acute_pancreatitis	TRUE	reported	456348	19	8429323	18955	Cholesterol esters in large VLDL || id:met-c-887	TRUE	reported	igd	3	TRUE
met-c-887	rs1260326	C	T	NA	NA	0.636812	-0.082986	0.010722	2.08018e-14	0.605234	0.06761	0.034672	0.0511775	0.00146148	59.9043	C	T	FALSE	FALSE	FALSE	jOip5N	2	27730940	1748	454600	acute_pancreatitis	TRUE	reported	456348	2	27730940	18960	Cholesterol esters in large VLDL || id:met-c-887	TRUE	reported	igd	3	TRUE
met-c-887	rs1569209	G	T	NA	NA	0.062761	-0.193723	0.021472	4.93969e-19	0.0853145	-0.0229537	0.060803	0.705795	0.000505174	81.3987	G	T	FALSE	FALSE	FALSE	jOip5N	8	19830170	1748	454600	acute_pancreatitis	TRUE	reported	456348	8	19830170	18956	Cholesterol esters in large VLDL || id:met-c-887	TRUE	reported	igd	3	TRUE
met-c-887	rs2980860	G	A	NA	NA	0.480838	-0.059865	0.010358	1.13e-08	0.46671	0.0485526	0.0340194	0.153522	0.00087979	33.4037	G	A	FALSE	FALSE	FALSE	jOip5N	8	126485337	1748	454600	acute_pancreatitis	TRUE	reported	456348	8	126485337	18956	Cholesterol esters in large VLDL || id:met-c-887	TRUE	reported	igd	3	TRUE
met-c-887	rs4296389	T	C	NA	NA	0.320094	-0.081658	0.011066	3.11028e-13	0.24607	0.0694838	0.0395991	0.079314	0.00125047	54.4523	T	C	FALSE	FALSE	FALSE	jOip5N	2	21142994	1748	454600	acute_pancreatitis	TRUE	reported	456348	2	21142994	18954	Cholesterol esters in large VLDL || id:met-c-887	TRUE	reported	igd	3	TRUE
met-c-887	rs483082	T	G	NA	NA	0.229485	0.096496	0.012537	2.88005e-14	0.235197	-0.0392449	0.04015	0.328343	0.00110522	59.2422	T	G	FALSE	FALSE	FALSE	jOip5N	19	45416178	1748	454600	acute_pancreatitis	TRUE	reported	456348	19	45416178	18956	Cholesterol esters in large VLDL || id:met-c-887	TRUE	reported	igd	3	TRUE
met-c-887	rs72999033	T	C	NA	NA	0.061332	-0.148049	0.021539	1.11995e-11	0.0631964	0.00948709	0.0700023	0.892197	0.000286959	47.2454	T	C	FALSE	FALSE	FALSE	jOip5N	19	19366632	1748	454600	acute_pancreatitis	TRUE	reported	456348	19	19366632	18957	Cholesterol esters in large VLDL || id:met-c-887	TRUE	reported	igd	3	TRUE
met-c-887	rs7527004	A	G	NA	NA	0.69712	0.078735	0.01121	3.96004e-12	0.645068	0.00799593	0.0355463	0.822023	0.00109891	49.3315	A	G	FALSE	FALSE	FALSE	jOip5N	1	62972228	1748	454600	acute_pancreatitis	TRUE	reported	456348	1	62972228	18957	Cholesterol esters in large VLDL || id:met-c-887	TRUE	reported	igd	3	TRUE
met-c-887	rs77697917	T	C	NA	NA	0.02331	0.213875	0.037272	1.43999e-08	0.0286163	0.0498055	0.101599	0.623981	7.91011e-05	32.9272	T	C	FALSE	FALSE	FALSE	jOip5N	17	41840849	1748	454600	acute_pancreatitis	TRUE	reported	456348	17	41840849	18954	Cholesterol esters in large VLDL || id:met-c-887	TRUE	reported	igd	3	TRUE
met-c-887	rs821840	G	A	NA	NA	0.256242	-0.105599	0.012267	1.82012e-17	0.324623	-0.084147	0.0362766	0.0203629	0.00148992	74.1042	G	A	FALSE	FALSE	FALSE	jOip5N	16	56993886	1748	454600	acute_pancreatitis	TRUE	reported	456348	16	56993886	18958	Cholesterol esters in large VLDL || id:met-c-887	TRUE	reported	igd	3	TRUE
met-c-843	rs10056811	A	G	NA	NA	0.341411	0.085783	0.010571	1.3499e-15	0.33635	0.0303726	0.0359189	0.397783	0.0014313	65.8522	A	G	FALSE	FALSE	FALSE	jOip5N	5	74605220	1748	454600	acute_pancreatitis	TRUE	reported	456348	5	74605220	20690	Apolipoprotein B || id:met-c-843	TRUE	reported	igd	3	TRUE
met-c-843	rs1081105	C	A	NA	NA	0.020011	0.222868	0.039281	2.32001e-08	0.0275054	0.0594643	0.104017	0.567541	6.86171e-05	32.1907	C	A	FALSE	FALSE	FALSE	jOip5N	19	45412955	1748	454600	acute_pancreatitis	TRUE	reported	456348	19	45412955	18400	Apolipoprotein B || id:met-c-843	TRUE	reported	igd	3	TRUE
met-c-843	rs115849089	A	G	NA	NA	0.106662	-0.099572	0.017126	1.03999e-08	0.114884	-0.0488429	0.0532787	0.359278	0.000311416	33.8036	A	G	FALSE	FALSE	FALSE	jOip5N	8	19912370	1748	454600	acute_pancreatitis	TRUE	reported	456348	8	19912370	20686	Apolipoprotein B || id:met-c-843	TRUE	reported	igd	3	TRUE
met-c-843	rs11591147	T	G	NA	NA	0.031101	-0.437941	0.035298	2.49977e-34	0.0175864	0.013372	0.128282	0.916979	0.00060754	153.933	T	G	FALSE	FALSE	FALSE	jOip5N	1	55505647	1748	454600	acute_pancreatitis	TRUE	reported	456348	1	55505647	15270	Apolipoprotein B || id:met-c-843	TRUE	reported	igd	3	TRUE
met-c-843	rs1260326	C	T	NA	NA	0.638553	-0.066785	0.010393	2.50998e-10	0.605234	0.06761	0.034672	0.0511775	0.00092127	41.293	C	T	FALSE	FALSE	FALSE	jOip5N	2	27730940	1748	454600	acute_pancreatitis	TRUE	reported	456348	2	27730940	20690	Apolipoprotein B || id:met-c-843	TRUE	reported	igd	3	TRUE
met-c-843	rs1367117	A	G	NA	NA	0.287972	0.108852	0.011191	9.99079e-22	0.336816	-0.0234171	0.0358544	0.513681	0.00187558	94.6096	A	G	FALSE	FALSE	FALSE	jOip5N	2	21263900	1748	454600	acute_pancreatitis	TRUE	reported	456348	2	21263900	20686	Apolipoprotein B || id:met-c-843	TRUE	reported	igd	3	TRUE
met-c-843	rs142130958	A	G	NA	NA	0.105527	-0.199648	0.016743	7.78037e-32	0.118229	-0.0226146	0.0525876	0.667169	0.00129762	142.188	A	G	FALSE	FALSE	FALSE	jOip5N	19	11190652	1748	454600	acute_pancreatitis	TRUE	reported	456348	19	11190652	20686	Apolipoprotein B || id:met-c-843	TRUE	reported	igd	3	TRUE
met-c-843	rs144064722	G	A	NA	NA	0.025304	0.199001	0.035059	2.29002e-08	0.0229663	-0.0793484	0.113081	0.482867	8.63832e-05	32.219	G	A	FALSE	FALSE	FALSE	jOip5N	4	73406173	1748	454600	acute_pancreatitis	TRUE	reported	456348	4	73406173	18398	Apolipoprotein B || id:met-c-843	TRUE	reported	igd	3	TRUE
met-c-843	rs182695896	C	A	NA	NA	0.019349	0.236546	0.041781	2.49e-08	0.00865134	0.0183405	0.182317	0.919871	6.61159e-05	32.0534	C	A	FALSE	FALSE	FALSE	jOip5N	4	74813227	1748	454600	acute_pancreatitis	TRUE	reported	456348	4	74813227	18398	Apolipoprotein B || id:met-c-843	TRUE	reported	igd	3	TRUE
met-c-843	rs2495477	G	A	NA	NA	0.418981	-0.061897	0.011013	3.14e-08	0.389781	-0.0252002	0.036221	0.486594	0.000743439	31.5884	G	A	FALSE	FALSE	FALSE	jOip5N	1	55518467	1748	454600	acute_pancreatitis	TRUE	reported	456348	1	55518467	20687	Apolipoprotein B || id:met-c-843	TRUE	reported	igd	3	TRUE
met-c-843	rs2980875	G	A	NA	NA	0.483896	-0.069675	0.009993	6.68036e-12	0.46604	0.046905	0.0339882	0.167575	0.00117372	48.6141	G	A	FALSE	FALSE	FALSE	jOip5N	8	126481747	1748	454600	acute_pancreatitis	TRUE	reported	456348	8	126481747	20688	Apolipoprotein B || id:met-c-843	TRUE	reported	igd	3	TRUE
met-c-843	rs3005923	A	G	NA	NA	0.027652	-0.282948	0.03695	4.73042e-14	0.00789858	0.178002	0.192935	0.356214	0.000171411	58.6387	A	G	FALSE	FALSE	FALSE	jOip5N	1	56801542	1748	454600	acute_pancreatitis	TRUE	reported	456348	1	56801542	18396	Apolipoprotein B || id:met-c-843	TRUE	reported	igd	3	TRUE
met-c-843	rs629301	T	G	NA	NA	0.779917	0.090052	0.012193	3.55959e-13	0.777612	0.0531131	0.0407205	0.19212	0.000905045	54.5463	T	G	FALSE	FALSE	FALSE	jOip5N	1	109818306	1748	454600	acute_pancreatitis	TRUE	reported	456348	1	109818306	20690	Apolipoprotein B || id:met-c-843	TRUE	reported	igd	3	TRUE
met-c-843	rs635634	T	C	NA	NA	0.198293	0.073971	0.012612	7.70992e-09	0.184394	0.0322337	0.0439057	0.462852	0.000528702	34.3997	T	C	FALSE	FALSE	FALSE	jOip5N	9	136155000	1748	454600	acute_pancreatitis	TRUE	reported	456348	9	136155000	20687	Apolipoprotein B || id:met-c-843	TRUE	reported	igd	3	TRUE
met-c-843	rs6756629	A	G	NA	NA	0.078334	-0.113253	0.018566	1.89998e-09	0.06301	0.369873	0.0715676	2.36407e-07	0.000259691	37.2103	A	G	FALSE	FALSE	FALSE	jOip5N	2	44065090	1748	454600	acute_pancreatitis	TRUE	reported	456348	2	44065090	20690	Apolipoprotein B || id:met-c-843	TRUE	reported	igd	3	TRUE
met-c-843	rs7412	T	C	NA	NA	0.055855	-0.427553	0.025979	4.39036e-59	0.0803784	0.062571	0.0624329	0.316242	0.00162738	270.854	T	C	FALSE	FALSE	FALSE	jOip5N	19	45412079	1748	454600	acute_pancreatitis	TRUE	reported	456348	19	45412079	17554	Apolipoprotein B || id:met-c-843	TRUE	reported	igd	3	TRUE
met-c-952	rs10455872	G	A	NA	NA	0.040742	-0.180672	0.027835	1.21001e-10	0.0795939	0.0235344	0.0627036	0.707417	0.000170876	42.1308	G	A	FALSE	FALSE	FALSE	jOip5N	6	161010118	1748	454600	acute_pancreatitis	TRUE	reported	456348	6	161010118	19272	Triglycerides in very large VLDL || id:met-c-952	TRUE	reported	igd	3	TRUE
met-c-952	rs1168041	C	T	NA	NA	0.722	0.083991	0.0112	1.02e-13	0.659853	0.0248808	0.0368349	0.499378	0.00104799	56.2379	C	T	FALSE	FALSE	FALSE	jOip5N	1	62960250	1748	454600	acute_pancreatitis	TRUE	reported	456348	1	62960250	21542	Triglycerides in very large VLDL || id:met-c-952	TRUE	reported	igd	3	TRUE
met-c-952	rs1260326	C	T	NA	NA	0.638907	-0.093001	0.010194	1.42988e-19	0.605234	0.06761	0.034672	0.0511775	0.00178224	83.2312	C	T	FALSE	FALSE	FALSE	jOip5N	2	27730940	1748	454600	acute_pancreatitis	TRUE	reported	456348	2	27730940	21548	Triglycerides in very large VLDL || id:met-c-952	TRUE	reported	igd	3	TRUE
met-c-952	rs13234157	A	C	NA	NA	0.124834	-0.111298	0.015155	3.22998e-13	0.123137	0.00940742	0.0514706	0.854976	0.000547054	53.934	A	C	FALSE	FALSE	FALSE	jOip5N	7	72971728	1748	454600	acute_pancreatitis	TRUE	reported	456348	7	72971728	21542	Triglycerides in very large VLDL || id:met-c-952	TRUE	reported	igd	3	TRUE
met-c-952	rs4296389	T	C	NA	NA	0.3131	-0.059228	0.010528	2.39999e-08	0.24607	0.0694838	0.0395991	0.079314	0.00063198	31.6492	T	C	FALSE	FALSE	FALSE	jOip5N	2	21142994	1748	454600	acute_pancreatitis	TRUE	reported	456348	2	21142994	21541	Triglycerides in very large VLDL || id:met-c-952	TRUE	reported	igd	3	TRUE
met-c-952	rs438811	T	C	NA	NA	0.233536	0.080558	0.012846	4.97004e-10	0.235173	-0.0326618	0.040161	0.416062	0.000735017	39.3262	T	C	FALSE	FALSE	FALSE	jOip5N	19	45416741	1748	454600	acute_pancreatitis	TRUE	reported	456348	19	45416741	19154	Triglycerides in very large VLDL || id:met-c-952	TRUE	reported	igd	3	TRUE
met-c-952	rs72999033	T	C	NA	NA	0.053134	-0.14446	0.022295	1.29999e-10	0.0631964	0.00948709	0.0700023	0.892197	0.000196085	41.9837	T	C	FALSE	FALSE	FALSE	jOip5N	19	19366632	1748	454600	acute_pancreatitis	TRUE	reported	456348	19	19366632	21544	Triglycerides in very large VLDL || id:met-c-952	TRUE	reported	igd	3	TRUE
met-c-879	rs1532085	G	A	NA	NA	0.594771	-0.18403	0.010441	1.02e-67	0.613701	0.00244632	0.0348228	0.943994	0.00777005	310.666	G	A	FALSE	FALSE	FALSE	jOip5N	15	58683366	1748	454600	acute_pancreatitis	TRUE	reported	456348	15	58683366	19273	Phospholipids in large HDL || id:met-c-879	TRUE	reported	igd	3	TRUE
met-c-879	rs16940472	A	C	NA	NA	0.093336	0.1224	0.020526	4.08e-09	0.107475	0.0734412	0.0547295	0.17963	0.000312351	35.5594	A	C	FALSE	FALSE	FALSE	jOip5N	15	58835317	1748	454600	acute_pancreatitis	TRUE	reported	456348	15	58835317	19268	Phospholipids in large HDL || id:met-c-879	TRUE	reported	igd	3	TRUE
met-c-879	rs2070895	A	G	NA	NA	0.24883	0.194737	0.011978	6.9199e-58	0.218877	-0.0312838	0.0410368	0.445861	0.00512737	264.319	A	G	FALSE	FALSE	FALSE	jOip5N	15	58723939	1748	454600	acute_pancreatitis	TRUE	reported	456348	15	58723939	19271	Phospholipids in large HDL || id:met-c-879	TRUE	reported	igd	3	TRUE
met-c-879	rs247617	A	C	NA	NA	0.288773	0.201753	0.011379	1.66994e-68	0.323821	-0.0725583	0.0362843	0.0455306	0.00670178	314.363	A	C	FALSE	FALSE	FALSE	jOip5N	16	56990716	1748	454600	acute_pancreatitis	TRUE	reported	456348	16	56990716	19268	Phospholipids in large HDL || id:met-c-879	TRUE	reported	igd	3	TRUE
met-c-879	rs291	C	T	NA	NA	0.227915	0.098294	0.012296	3.1798e-15	0.234335	-0.0399935	0.0400732	0.318273	0.00116735	63.9037	C	T	FALSE	FALSE	FALSE	jOip5N	8	19815852	1748	454600	acute_pancreatitis	TRUE	reported	456348	8	19815852	19266	Phospholipids in large HDL || id:met-c-879	TRUE	reported	igd	3	TRUE
met-c-879	rs429358	C	T	NA	NA	0.168024	-0.079468	0.013848	1.51999e-08	0.154728	-0.0899356	0.046994	0.0556501	0.000477869	32.9314	C	T	FALSE	FALSE	FALSE	jOip5N	19	45411941	1748	454600	acute_pancreatitis	TRUE	reported	456348	19	45411941	19267	Phospholipids in large HDL || id:met-c-879	TRUE	reported	igd	3	TRUE
met-c-879	rs6065904	A	G	NA	NA	0.233223	-0.103109	0.012223	8.8308e-17	0.214916	-0.014699	0.041209	0.721321	0.00132063	71.1603	A	G	FALSE	FALSE	FALSE	jOip5N	20	44534651	1748	454600	acute_pancreatitis	TRUE	reported	456348	20	44534651	19272	Phospholipids in large HDL || id:met-c-879	TRUE	reported	igd	3	TRUE
met-c-879	rs6507939	C	A	NA	NA	0.839141	0.101778	0.013947	6.16027e-13	0.851293	0.00625058	0.0478063	0.895975	0.000746139	53.2533	C	A	FALSE	FALSE	FALSE	jOip5N	18	47176261	1748	454600	acute_pancreatitis	TRUE	reported	456348	18	47176261	19268	Phospholipids in large HDL || id:met-c-879	TRUE	reported	igd	3	TRUE
met-c-942	rs111543310	C	T	NA	NA	0.015958	0.32238	0.048769	4.24033e-11	0.0193924	-0.00912197	0.124462	0.941574	7.12252e-05	43.6967	C	T	FALSE	FALSE	FALSE	jOip5N	15	59531818	1748	454600	acute_pancreatitis	TRUE	reported	456348	15	59531818	19268	Total cholesterol in very large HDL || id:met-c-942	TRUE	reported	igd	3	TRUE
met-c-942	rs117376818	A	G	NA	NA	0.010172	0.461137	0.056946	6.48933e-16	0.00868741	0.151756	0.182392	0.405389	6.85248e-05	65.5743	A	G	FALSE	FALSE	FALSE	jOip5N	15	58798961	1748	454600	acute_pancreatitis	TRUE	reported	456348	15	58798961	19270	Total cholesterol in very large HDL || id:met-c-942	TRUE	reported	igd	3	TRUE
met-c-942	rs12351480	A	C	NA	NA	0.104593	0.091271	0.016036	1.36e-08	0.123996	0.0286431	0.0515752	0.578644	0.000281735	32.3947	A	C	FALSE	FALSE	FALSE	jOip5N	9	107595978	1748	454600	acute_pancreatitis	TRUE	reported	456348	9	107595978	21537	Total cholesterol in very large HDL || id:met-c-942	TRUE	reported	igd	3	TRUE
met-c-942	rs12914626	T	C	NA	NA	0.673453	-0.099602	0.010853	5.32967e-20	0.705085	0.00625743	0.0377165	0.86823	0.00172002	84.2241	T	C	FALSE	FALSE	FALSE	jOip5N	15	58738423	1748	454600	acute_pancreatitis	TRUE	reported	456348	15	58738423	21537	Total cholesterol in very large HDL || id:met-c-942	TRUE	reported	igd	3	TRUE
met-c-942	rs148527372	A	G	NA	NA	0.004194	-0.554304	0.094958	5.73997e-09	0.00865148	0.446923	0.184444	0.0153895	1.84089e-05	34.0748	A	G	FALSE	FALSE	FALSE	jOip5N	3	159734448	1748	454600	acute_pancreatitis	TRUE	reported	456348	3	159734448	15461	Total cholesterol in very large HDL || id:met-c-942	TRUE	reported	igd	3	TRUE
met-c-942	rs1532624	A	C	NA	NA	0.432488	0.126559	0.009841	1.05003e-37	0.440018	-0.0717567	0.0342651	0.0362455	0.00376913	165.389	A	C	FALSE	FALSE	FALSE	jOip5N	16	57005479	1748	454600	acute_pancreatitis	TRUE	reported	456348	16	57005479	21540	Total cholesterol in very large HDL || id:met-c-942	TRUE	reported	igd	3	TRUE
met-c-942	rs174547	C	T	NA	NA	0.387773	-0.085217	0.010105	3.94003e-17	0.345046	0.00363277	0.035658	0.918854	0.00156774	71.1181	C	T	FALSE	FALSE	FALSE	jOip5N	11	61570783	1748	454600	acute_pancreatitis	TRUE	reported	456348	11	61570783	21539	Total cholesterol in very large HDL || id:met-c-942	TRUE	reported	igd	3	TRUE
met-c-942	rs1943973	A	G	NA	NA	0.846401	0.086886	0.013488	1.29999e-10	0.851162	0.000843702	0.0477734	0.98591	0.000500926	41.4958	A	G	FALSE	FALSE	FALSE	jOip5N	18	47179516	1748	454600	acute_pancreatitis	TRUE	reported	456348	18	47179516	21539	Total cholesterol in very large HDL || id:met-c-942	TRUE	reported	igd	3	TRUE
met-c-942	rs2575876	A	G	NA	NA	0.186901	-0.099682	0.012587	2.74031e-15	0.252063	-0.0174556	0.0390522	0.654889	0.00088497	62.7175	A	G	FALSE	FALSE	FALSE	jOip5N	9	107665739	1748	454600	acute_pancreatitis	TRUE	reported	456348	9	107665739	21540	Total cholesterol in very large HDL || id:met-c-942	TRUE	reported	igd	3	TRUE
met-c-942	rs261291	C	T	NA	NA	0.373221	0.153587	0.010183	3.30979e-51	0.356392	-0.004111	0.0354744	0.907743	0.00494177	227.487	C	T	FALSE	FALSE	FALSE	jOip5N	15	58680178	1748	454600	acute_pancreatitis	TRUE	reported	456348	15	58680178	21537	Total cholesterol in very large HDL || id:met-c-942	TRUE	reported	igd	3	TRUE
met-c-942	rs4810479	T	C	NA	NA	0.735548	0.117115	0.011158	1.15001e-25	0.750841	0.0235361	0.0391203	0.547419	0.00198973	110.167	T	C	FALSE	FALSE	FALSE	jOip5N	20	44545048	1748	454600	acute_pancreatitis	TRUE	reported	456348	20	44545048	21540	Total cholesterol in very large HDL || id:met-c-942	TRUE	reported	igd	3	TRUE
met-c-942	rs61803025	C	T	NA	NA	0.888925	-0.104286	0.018514	1.90999e-08	0.901445	0.00684591	0.0579486	0.905959	0.000325148	31.7286	C	T	FALSE	FALSE	FALSE	jOip5N	1	161600591	1748	454600	acute_pancreatitis	TRUE	reported	456348	1	161600591	19270	Total cholesterol in very large HDL || id:met-c-942	TRUE	reported	igd	3	TRUE
met-c-942	rs686030	A	C	NA	NA	0.870957	0.082639	0.014555	1.47001e-08	0.858847	0.10778	0.0487236	0.0269613	0.00033642	32.2363	A	C	FALSE	FALSE	FALSE	jOip5N	9	15304782	1748	454600	acute_pancreatitis	TRUE	reported	456348	9	15304782	21539	Total cholesterol in very large HDL || id:met-c-942	TRUE	reported	igd	3	TRUE
met-c-943	rs111543310	C	T	NA	NA	0.015958	0.331043	0.048803	1.36994e-11	0.0193924	-0.00912197	0.124462	0.941574	7.5e-05	46.0125	C	T	FALSE	FALSE	FALSE	jOip5N	15	59531818	1748	454600	acute_pancreatitis	TRUE	reported	456348	15	59531818	19268	Cholesterol esters in very large HDL || id:met-c-943	TRUE	reported	igd	3	TRUE
met-c-943	rs117376818	A	G	NA	NA	0.010172	0.463725	0.056983	5.00035e-16	0.00868741	0.151756	0.182392	0.405389	6.92062e-05	66.2263	A	G	FALSE	FALSE	FALSE	jOip5N	15	58798961	1748	454600	acute_pancreatitis	TRUE	reported	456348	15	58798961	19270	Cholesterol esters in very large HDL || id:met-c-943	TRUE	reported	igd	3	TRUE
met-c-943	rs12914626	T	C	NA	NA	0.67045	-0.103469	0.011246	4.67951e-20	0.705085	0.00625743	0.0377165	0.86823	0.00194116	84.6495	T	C	FALSE	FALSE	FALSE	jOip5N	15	58738423	1748	454600	acute_pancreatitis	TRUE	reported	456348	15	58738423	19270	Cholesterol esters in very large HDL || id:met-c-943	TRUE	reported	igd	3	TRUE
met-c-943	rs148527372	A	G	NA	NA	0.004194	-0.563993	0.095017	3.29003e-09	0.00865148	0.446923	0.184444	0.0153895	1.90345e-05	35.2326	A	G	FALSE	FALSE	FALSE	jOip5N	3	159734448	1748	454600	acute_pancreatitis	TRUE	reported	456348	3	159734448	15461	Cholesterol esters in very large HDL || id:met-c-943	TRUE	reported	igd	3	TRUE
met-c-943	rs1532624	A	C	NA	NA	0.427715	0.116372	0.010353	3.82032e-29	0.440018	-0.0717567	0.0342651	0.0362455	0.00320931	126.347	A	C	FALSE	FALSE	FALSE	jOip5N	16	57005479	1748	454600	acute_pancreatitis	TRUE	reported	456348	16	57005479	19273	Cholesterol esters in very large HDL || id:met-c-943	TRUE	reported	igd	3	TRUE
met-c-943	rs174547	C	T	NA	NA	0.399665	-0.089067	0.010462	2.13993e-17	0.345046	0.00363277	0.035658	0.918854	0.00180467	72.4777	C	T	FALSE	FALSE	FALSE	jOip5N	11	61570783	1748	454600	acute_pancreatitis	TRUE	reported	456348	11	61570783	19272	Cholesterol esters in very large HDL || id:met-c-943	TRUE	reported	igd	3	TRUE
met-c-943	rs1943973	A	G	NA	NA	0.841663	0.095845	0.013996	8.73977e-12	0.851162	0.000843702	0.0477734	0.98591	0.000648567	46.8955	A	G	FALSE	FALSE	FALSE	jOip5N	18	47179516	1748	454600	acute_pancreatitis	TRUE	reported	456348	18	47179516	19272	Cholesterol esters in very large HDL || id:met-c-943	TRUE	reported	igd	3	TRUE
met-c-943	rs2575876	A	G	NA	NA	0.188864	-0.09996	0.013174	3.93007e-14	0.252063	-0.0174556	0.0390522	0.654889	0.000915252	57.5728	A	G	FALSE	FALSE	FALSE	jOip5N	9	107665739	1748	454600	acute_pancreatitis	TRUE	reported	456348	9	107665739	19273	Cholesterol esters in very large HDL || id:met-c-943	TRUE	reported	igd	3	TRUE
met-c-943	rs261291	C	T	NA	NA	0.376501	0.157456	0.010631	2.39001e-49	0.356392	-0.004111	0.0354744	0.907743	0.00534466	219.366	C	T	FALSE	FALSE	FALSE	jOip5N	15	58680178	1748	454600	acute_pancreatitis	TRUE	reported	456348	15	58680178	19270	Cholesterol esters in very large HDL || id:met-c-943	TRUE	reported	igd	3	TRUE
met-c-943	rs34562254	A	G	NA	NA	0.104461	-0.094453	0.016936	2.71e-08	0.0986155	-0.0293897	0.0567676	0.604654	0.000302009	31.1035	A	G	FALSE	FALSE	FALSE	jOip5N	17	16842991	1748	454600	acute_pancreatitis	TRUE	reported	456348	17	16842991	19269	Cholesterol esters in very large HDL || id:met-c-943	TRUE	reported	igd	3	TRUE
met-c-943	rs4149307	T	C	NA	NA	0.119911	0.096931	0.017529	3.55001e-08	0.153444	0.053103	0.0470439	0.258984	0.000403751	30.5781	T	C	FALSE	FALSE	FALSE	jOip5N	9	107589744	1748	454600	acute_pancreatitis	TRUE	reported	456348	9	107589744	15985	Cholesterol esters in very large HDL || id:met-c-943	TRUE	reported	igd	3	TRUE
met-c-943	rs6073958	C	T	NA	NA	0.195862	-0.126877	0.0129	1.07994e-22	0.198617	0.00390744	0.0424945	0.926737	0.00158139	96.7356	C	T	FALSE	FALSE	FALSE	jOip5N	20	44551855	1748	454600	acute_pancreatitis	TRUE	reported	456348	20	44551855	19269	Cholesterol esters in very large HDL || id:met-c-943	TRUE	reported	igd	3	TRUE
met-c-943	rs61803025	C	T	NA	NA	0.888925	-0.114301	0.018523	7.72005e-10	0.901445	0.00684591	0.0579486	0.905959	0.000390218	38.0783	C	T	FALSE	FALSE	FALSE	jOip5N	1	161600591	1748	454600	acute_pancreatitis	TRUE	reported	456348	1	161600591	19270	Cholesterol esters in very large HDL || id:met-c-943	TRUE	reported	igd	3	TRUE
met-c-867	rs10449300	G	A	NA	NA	0.3354	-0.065719	0.011132	6.02005e-09	0.299221	-0.0148465	0.0374706	0.691944	0.00080632	34.8526	G	A	FALSE	FALSE	FALSE	jOip5N	1	109381904	1748	454600	acute_pancreatitis	TRUE	reported	456348	1	109381904	19270	Total cholesterol in IDL || id:met-c-867	TRUE	reported	igd	3	TRUE
met-c-867	rs11591147	T	G	NA	NA	0.030715	-0.499655	0.034767	1.54989e-45	0.0175864	0.013372	0.128282	0.916979	0.000769353	206.541	T	G	FALSE	FALSE	FALSE	jOip5N	1	55505647	1748	454600	acute_pancreatitis	TRUE	reported	456348	1	55505647	15985	Total cholesterol in IDL || id:met-c-867	TRUE	reported	igd	3	TRUE
met-c-867	rs137992968	T	C	NA	NA	0.022573	-0.228292	0.034978	1.26999e-10	0.024887	0.122403	0.109136	0.262046	9.75469e-05	42.5982	T	C	FALSE	FALSE	FALSE	jOip5N	19	11239696	1748	454600	acute_pancreatitis	TRUE	reported	456348	19	11239696	19270	Total cholesterol in IDL || id:met-c-867	TRUE	reported	igd	3	TRUE
met-c-867	rs142130958	A	G	NA	NA	0.101869	-0.237703	0.017229	4.19952e-42	0.118229	-0.0226146	0.0525876	0.667169	0.00180732	190.348	A	G	FALSE	FALSE	FALSE	jOip5N	19	11190652	1748	454600	acute_pancreatitis	TRUE	reported	456348	19	11190652	19272	Total cholesterol in IDL || id:met-c-867	TRUE	reported	igd	3	TRUE
met-c-867	rs144064722	G	A	NA	NA	0.025283	0.199063	0.034073	8.62005e-09	0.0229663	-0.0793484	0.113081	0.482867	8.73184e-05	34.1319	G	A	FALSE	FALSE	FALSE	jOip5N	4	73406173	1748	454600	acute_pancreatitis	TRUE	reported	456348	4	73406173	19266	Total cholesterol in IDL || id:met-c-867	TRUE	reported	igd	3	TRUE
met-c-867	rs1532085	G	A	NA	NA	0.594771	-0.090541	0.010508	2.08018e-17	0.613701	0.00244632	0.0348228	0.943994	0.00185687	74.2421	G	A	FALSE	FALSE	FALSE	jOip5N	15	58683366	1748	454600	acute_pancreatitis	TRUE	reported	456348	15	58683366	19273	Total cholesterol in IDL || id:met-c-867	TRUE	reported	igd	3	TRUE
met-c-867	rs182695896	C	A	NA	NA	0.019221	0.259788	0.040896	3.89e-10	0.00865134	0.0183405	0.182317	0.919871	7.89618e-05	40.3531	C	A	FALSE	FALSE	FALSE	jOip5N	4	74813227	1748	454600	acute_pancreatitis	TRUE	reported	456348	4	74813227	19268	Total cholesterol in IDL || id:met-c-867	TRUE	reported	igd	3	TRUE
met-c-867	rs185415345	A	G	NA	NA	0.046556	-0.164108	0.027295	3.15e-09	0.0164313	0.121795	0.133549	0.361775	0.000166555	36.1488	A	G	FALSE	FALSE	FALSE	jOip5N	1	56625395	1748	454600	acute_pancreatitis	TRUE	reported	456348	1	56625395	19268	Total cholesterol in IDL || id:met-c-867	TRUE	reported	igd	3	TRUE
met-c-867	rs2980860	G	A	NA	NA	0.48076	-0.064919	0.010295	5.19996e-10	0.46671	0.0485526	0.0340194	0.153522	0.00103029	39.7641	G	A	FALSE	FALSE	FALSE	jOip5N	8	126485337	1748	454600	acute_pancreatitis	TRUE	reported	456348	8	126485337	19269	Total cholesterol in IDL || id:met-c-867	TRUE	reported	igd	3	TRUE
met-c-867	rs3005923	A	G	NA	NA	0.027565	-0.344751	0.036201	6.41062e-21	0.00789858	0.178002	0.192935	0.356214	0.000252364	90.6922	A	G	FALSE	FALSE	FALSE	jOip5N	1	56801542	1748	454600	acute_pancreatitis	TRUE	reported	456348	1	56801542	19266	Total cholesterol in IDL || id:met-c-867	TRUE	reported	igd	3	TRUE
met-c-867	rs62523994	A	G	NA	NA	0.390666	0.060131	0.010607	2.34002e-08	0.401892	-0.0242869	0.034892	0.486392	0.000794083	32.1375	A	G	FALSE	FALSE	FALSE	jOip5N	8	145026582	1748	454600	acute_pancreatitis	TRUE	reported	456348	8	145026582	19268	Total cholesterol in IDL || id:met-c-867	TRUE	reported	igd	3	TRUE
met-c-867	rs629301	T	G	NA	NA	0.783555	0.126845	0.012412	7.50931e-24	0.777612	0.0531131	0.0407205	0.19212	0.00183807	104.439	T	G	FALSE	FALSE	FALSE	jOip5N	1	109818306	1748	454600	acute_pancreatitis	TRUE	reported	456348	1	109818306	19273	Total cholesterol in IDL || id:met-c-867	TRUE	reported	igd	3	TRUE
met-c-867	rs635634	T	C	NA	NA	0.20054	0.082768	0.012828	2.06001e-10	0.184394	0.0322337	0.0439057	0.462852	0.000692713	41.6301	T	C	FALSE	FALSE	FALSE	jOip5N	9	136155000	1748	454600	acute_pancreatitis	TRUE	reported	456348	9	136155000	19270	Total cholesterol in IDL || id:met-c-867	TRUE	reported	igd	3	TRUE
met-c-867	rs6756629	A	G	NA	NA	0.081568	-0.128503	0.018819	1.72982e-11	0.06301	0.369873	0.0715676	2.36407e-07	0.000362477	46.6266	A	G	FALSE	FALSE	FALSE	jOip5N	2	44065090	1748	454600	acute_pancreatitis	TRUE	reported	456348	2	44065090	19273	Total cholesterol in IDL || id:met-c-867	TRUE	reported	igd	3	TRUE
met-c-867	rs7412	T	C	NA	NA	0.055504	-0.533115	0.025827	5.08042e-92	0.0803784	0.062571	0.0624329	0.316242	0.0027954	426.083	T	C	FALSE	FALSE	FALSE	jOip5N	19	45412079	1748	454600	acute_pancreatitis	TRUE	reported	456348	19	45412079	15981	Total cholesterol in IDL || id:met-c-867	TRUE	reported	igd	3	TRUE
met-c-867	rs79225634	T	C	NA	NA	0.353218	0.089963	0.010812	2.45019e-16	0.339968	0.0316121	0.0357844	0.377017	0.00164176	69.2334	T	C	FALSE	FALSE	FALSE	jOip5N	5	74619639	1748	454600	acute_pancreatitis	TRUE	reported	456348	5	74619639	19268	Total cholesterol in IDL || id:met-c-867	TRUE	reported	igd	3	TRUE
met-c-867	rs952275	G	T	NA	NA	0.426607	0.108865	0.010349	3.58014e-25	0.522951	-0.00626871	0.0340254	0.853828	0.00280937	110.657	G	T	FALSE	FALSE	FALSE	jOip5N	2	21221399	1748	454600	acute_pancreatitis	TRUE	reported	456348	2	21221399	19270	Total cholesterol in IDL || id:met-c-867	TRUE	reported	igd	3	TRUE
met-c-912	rs1042034	T	C	NA	NA	0.737718	0.088959	0.011603	3.44033e-14	0.794123	-0.0679183	0.0419452	0.105401	0.00118032	58.7813	T	C	FALSE	FALSE	FALSE	jOip5N	2	21225281	1748	454600	acute_pancreatitis	TRUE	reported	456348	2	21225281	19272	Total lipids in medium VLDL || id:met-c-912	TRUE	reported	igd	3	TRUE
met-c-912	rs115849089	A	G	NA	NA	0.101403	-0.169616	0.017137	1.26999e-22	0.114884	-0.0488429	0.0532787	0.359278	0.000926511	97.9634	A	G	FALSE	FALSE	FALSE	jOip5N	8	19912370	1748	454600	acute_pancreatitis	TRUE	reported	456348	8	19912370	19269	Total lipids in medium VLDL || id:met-c-912	TRUE	reported	igd	3	TRUE
met-c-912	rs116843064	A	G	NA	NA	0.029194	-0.204716	0.035	7.31998e-09	0.0195049	0.0125516	0.122597	0.918454	0.000100644	34.2111	A	G	FALSE	FALSE	FALSE	jOip5N	19	8429323	1748	454600	acute_pancreatitis	TRUE	reported	456348	19	8429323	19268	Total lipids in medium VLDL || id:met-c-912	TRUE	reported	igd	3	TRUE
met-c-912	rs1260326	C	T	NA	NA	0.636562	-0.096239	0.01061	2.97989e-19	0.605234	0.06761	0.034672	0.0511775	0.00197525	82.2757	C	T	FALSE	FALSE	FALSE	jOip5N	2	27730940	1748	454600	acute_pancreatitis	TRUE	reported	456348	2	27730940	19273	Total lipids in medium VLDL || id:met-c-912	TRUE	reported	igd	3	TRUE
met-c-912	rs2980860	G	A	NA	NA	0.48076	-0.061803	0.010278	2.74998e-09	0.46671	0.0485526	0.0340194	0.153522	0.000936848	36.1578	G	A	FALSE	FALSE	FALSE	jOip5N	8	126485337	1748	454600	acute_pancreatitis	TRUE	reported	456348	8	126485337	19269	Total lipids in medium VLDL || id:met-c-912	TRUE	reported	igd	3	TRUE
met-c-912	rs34346326	C	T	NA	NA	0.170382	-0.107984	0.013625	4.63981e-15	0.198267	0.0183191	0.0425097	0.666513	0.000921645	62.8125	C	T	FALSE	FALSE	FALSE	jOip5N	7	73016181	1748	454600	acute_pancreatitis	TRUE	reported	456348	7	73016181	19267	Total lipids in medium VLDL || id:met-c-912	TRUE	reported	igd	3	TRUE
met-c-912	rs3826688	C	T	NA	NA	0.677785	0.085218	0.011328	1.02e-13	0.641328	0.00492946	0.035673	0.890095	0.00128295	56.5922	C	T	FALSE	FALSE	FALSE	jOip5N	19	45418961	1748	454600	acute_pancreatitis	TRUE	reported	456348	19	45418961	19267	Total lipids in medium VLDL || id:met-c-912	TRUE	reported	igd	3	TRUE
met-c-912	rs4350231	A	G	NA	NA	0.29648	-0.072845	0.011171	1.13e-10	0.354424	-0.0170926	0.0355624	0.630776	0.000920716	42.5222	A	G	FALSE	FALSE	FALSE	jOip5N	1	62922660	1748	454600	acute_pancreatitis	TRUE	reported	456348	1	62922660	19266	Total lipids in medium VLDL || id:met-c-912	TRUE	reported	igd	3	TRUE
met-c-912	rs72836561	T	C	NA	NA	0.024935	0.205609	0.035831	1.40001e-08	0.0314332	0.0931291	0.0970608	0.337311	8.30917e-05	32.9281	T	C	FALSE	FALSE	FALSE	jOip5N	17	41926126	1748	454600	acute_pancreatitis	TRUE	reported	456348	17	41926126	19270	Total lipids in medium VLDL || id:met-c-912	TRUE	reported	igd	3	TRUE
met-c-912	rs72999033	T	C	NA	NA	0.061184	-0.160467	0.021383	1.17004e-13	0.0631964	0.00948709	0.0700023	0.892197	0.000335738	56.3163	T	C	FALSE	FALSE	FALSE	jOip5N	19	19366632	1748	454600	acute_pancreatitis	TRUE	reported	456348	19	19366632	19270	Total lipids in medium VLDL || id:met-c-912	TRUE	reported	igd	3	TRUE
met-c-912	rs821840	G	A	NA	NA	0.255776	-0.078691	0.012196	1.76999e-10	0.324623	-0.084147	0.0362766	0.0203629	0.000822441	41.6309	G	A	FALSE	FALSE	FALSE	jOip5N	16	56993886	1748	454600	acute_pancreatitis	TRUE	reported	456348	16	56993886	19271	Total lipids in medium VLDL || id:met-c-912	TRUE	reported	igd	3	TRUE
met-c-953	rs113531395	T	C	NA	NA	0.026105	-0.235984	0.036341	1.55998e-10	0.0104334	0.137406	0.167625	0.412372	0.000111276	42.1669	T	C	FALSE	FALSE	FALSE	jOip5N	17	4886829	1748	454600	acute_pancreatitis	TRUE	reported	456348	17	4886829	19268	Total lipids in very small VLDL || id:met-c-953	TRUE	reported	igd	3	TRUE
met-c-953	rs115849089	A	G	NA	NA	0.101403	-0.115071	0.017202	4.3401e-11	0.114884	-0.0488429	0.0532787	0.359278	0.000423214	44.748	A	G	FALSE	FALSE	FALSE	jOip5N	8	19912370	1748	454600	acute_pancreatitis	TRUE	reported	456348	8	19912370	19269	Total lipids in very small VLDL || id:met-c-953	TRUE	reported	igd	3	TRUE
met-c-953	rs1168041	C	T	NA	NA	0.727042	0.090096	0.011744	4.02995e-14	0.659853	0.0248808	0.0368349	0.499378	0.00121241	58.8544	C	T	FALSE	FALSE	FALSE	jOip5N	1	62960250	1748	454600	acute_pancreatitis	TRUE	reported	456348	1	62960250	19267	Total lipids in very small VLDL || id:met-c-953	TRUE	reported	igd	3	TRUE
met-c-953	rs1318006	G	A	NA	NA	0.465675	0.059962	0.010354	1.15001e-08	0.464737	-0.0411737	0.0341224	0.227568	0.000866064	33.5379	G	A	FALSE	FALSE	FALSE	jOip5N	2	21214152	1748	454600	acute_pancreatitis	TRUE	reported	456348	2	21214152	19271	Total lipids in very small VLDL || id:met-c-953	TRUE	reported	igd	3	TRUE
met-c-953	rs142130958	A	G	NA	NA	0.101869	-0.189235	0.01728	3.72992e-27	0.118229	-0.0226146	0.0525876	0.667169	0.00113868	119.927	A	G	FALSE	FALSE	FALSE	jOip5N	19	11190652	1748	454600	acute_pancreatitis	TRUE	reported	456348	19	11190652	19272	Total lipids in very small VLDL || id:met-c-953	TRUE	reported	igd	3	TRUE
met-c-953	rs1532085	G	A	NA	NA	0.594771	-0.123824	0.010504	3.30979e-31	0.613701	0.00244632	0.0348228	0.943994	0.00347561	138.963	G	A	FALSE	FALSE	FALSE	jOip5N	15	58683366	1748	454600	acute_pancreatitis	TRUE	reported	456348	15	58683366	19273	Total lipids in very small VLDL || id:met-c-953	TRUE	reported	igd	3	TRUE
met-c-953	rs157594	G	T	NA	NA	0.588298	0.119214	0.011736	1.36994e-23	0.623486	0.0242492	0.0370135	0.512374	0.00259397	103.184	G	T	FALSE	FALSE	FALSE	jOip5N	19	45425175	1748	454600	acute_pancreatitis	TRUE	reported	456348	19	45425175	19269	Total lipids in very small VLDL || id:met-c-953	TRUE	reported	igd	3	TRUE
met-c-953	rs182695896	C	A	NA	NA	0.019221	0.249972	0.040942	1.78e-09	0.00865134	0.0183405	0.182317	0.919871	7.29433e-05	37.2773	C	A	FALSE	FALSE	FALSE	jOip5N	4	74813227	1748	454600	acute_pancreatitis	TRUE	reported	456348	4	74813227	19268	Total lipids in very small VLDL || id:met-c-953	TRUE	reported	igd	3	TRUE
met-c-953	rs187607506	T	C	NA	NA	0.211212	-0.103615	0.013216	1.10994e-14	0.234375	0.0118097	0.0413284	0.775067	0.00106302	61.4675	T	C	FALSE	FALSE	FALSE	jOip5N	1	55491915	1748	454600	acute_pancreatitis	TRUE	reported	456348	1	55491915	19267	Total lipids in very small VLDL || id:met-c-953	TRUE	reported	igd	3	TRUE
met-c-953	rs2044333	A	G	NA	NA	0.490095	0.061587	0.010381	5.03002e-09	0.492187	0.00705531	0.0342277	0.83669	0.000912888	35.1965	A	G	FALSE	FALSE	FALSE	jOip5N	15	58646656	1748	454600	acute_pancreatitis	TRUE	reported	456348	15	58646656	19270	Total lipids in very small VLDL || id:met-c-953	TRUE	reported	igd	3	TRUE
met-c-953	rs247617	A	C	NA	NA	0.288773	-0.126084	0.011456	2.05022e-27	0.323821	-0.0725583	0.0362843	0.0455306	0.00258233	121.131	A	C	FALSE	FALSE	FALSE	jOip5N	16	56990716	1748	454600	acute_pancreatitis	TRUE	reported	456348	16	56990716	19268	Total lipids in very small VLDL || id:met-c-953	TRUE	reported	igd	3	TRUE
met-c-953	rs2980860	G	A	NA	NA	0.48076	-0.082238	0.010298	3.55959e-15	0.46671	0.0485526	0.0340194	0.153522	0.00165237	63.7734	G	A	FALSE	FALSE	FALSE	jOip5N	8	126485337	1748	454600	acute_pancreatitis	TRUE	reported	456348	8	126485337	19269	Total lipids in very small VLDL || id:met-c-953	TRUE	reported	igd	3	TRUE
met-c-953	rs629301	T	G	NA	NA	0.783555	0.077484	0.012444	8.46993e-10	0.777612	0.0531131	0.0407205	0.19212	0.000682341	38.7707	T	G	FALSE	FALSE	FALSE	jOip5N	1	109818306	1748	454600	acute_pancreatitis	TRUE	reported	456348	1	109818306	19273	Total lipids in very small VLDL || id:met-c-953	TRUE	reported	igd	3	TRUE
met-c-953	rs635634	T	C	NA	NA	0.20054	0.081069	0.012843	4.95998e-10	0.184394	0.0322337	0.0439057	0.462852	0.000663014	39.8453	T	C	FALSE	FALSE	FALSE	jOip5N	9	136155000	1748	454600	acute_pancreatitis	TRUE	reported	456348	9	136155000	19270	Total lipids in very small VLDL || id:met-c-953	TRUE	reported	igd	3	TRUE
met-c-953	rs72660594	C	T	NA	NA	0.035214	-0.276038	0.028825	3.82032e-21	0.0126198	-0.0201382	0.15203	0.894619	0.000323399	91.7063	C	T	FALSE	FALSE	FALSE	jOip5N	1	55636240	1748	454600	acute_pancreatitis	TRUE	reported	456348	1	55636240	19268	Total lipids in very small VLDL || id:met-c-953	TRUE	reported	igd	3	TRUE
met-c-953	rs79225634	T	C	NA	NA	0.353218	0.073398	0.010826	2.36974e-11	0.339968	0.0316121	0.0357844	0.377017	0.00109	45.9655	T	C	FALSE	FALSE	FALSE	jOip5N	5	74619639	1748	454600	acute_pancreatitis	TRUE	reported	456348	5	74619639	19268	Total lipids in very small VLDL || id:met-c-953	TRUE	reported	igd	3	TRUE
met-c-953	rs952275	G	T	NA	NA	0.426607	0.107487	0.010358	1.50003e-24	0.522951	-0.00626871	0.0340254	0.853828	0.00273394	107.686	G	T	FALSE	FALSE	FALSE	jOip5N	2	21221399	1748	454600	acute_pancreatitis	TRUE	reported	456348	2	21221399	19270	Total lipids in very small VLDL || id:met-c-953	TRUE	reported	igd	3	TRUE
met-c-881	rs10449300	G	A	NA	NA	0.3354	-0.064949	0.011123	9.40005e-09	0.299221	-0.0148465	0.0374706	0.691944	0.000788811	34.0958	G	A	FALSE	FALSE	FALSE	jOip5N	1	109381904	1748	454600	acute_pancreatitis	TRUE	reported	456348	1	109381904	19270	Cholesterol esters in large VLDL || id:met-c-881	TRUE	reported	igd	3	TRUE
met-c-881	rs11591147	T	G	NA	NA	0.030715	-0.51831	0.034723	8.60003e-49	0.0175864	0.013372	0.128282	0.916979	0.000829973	222.815	T	G	FALSE	FALSE	FALSE	jOip5N	1	55505647	1748	454600	acute_pancreatitis	TRUE	reported	456348	1	55505647	15985	Cholesterol esters in large VLDL || id:met-c-881	TRUE	reported	igd	3	TRUE
met-c-881	rs137992968	T	C	NA	NA	0.022573	-0.218228	0.034952	8.31994e-10	0.024887	0.122403	0.109136	0.262046	8.92686e-05	38.9831	T	C	FALSE	FALSE	FALSE	jOip5N	19	11239696	1748	454600	acute_pancreatitis	TRUE	reported	456348	19	11239696	19270	Cholesterol esters in large VLDL || id:met-c-881	TRUE	reported	igd	3	TRUE
met-c-881	rs142130958	A	G	NA	NA	0.101869	-0.236648	0.017214	1.18987e-41	0.118229	-0.0226146	0.0525876	0.667169	0.00179443	188.991	A	G	FALSE	FALSE	FALSE	jOip5N	19	11190652	1748	454600	acute_pancreatitis	TRUE	reported	456348	19	11190652	19272	Cholesterol esters in large VLDL || id:met-c-881	TRUE	reported	igd	3	TRUE
met-c-881	rs144064722	G	A	NA	NA	0.025283	0.230859	0.034023	2.52988e-11	0.0229663	-0.0793484	0.113081	0.482867	0.000117786	46.0414	G	A	FALSE	FALSE	FALSE	jOip5N	4	73406173	1748	454600	acute_pancreatitis	TRUE	reported	456348	4	73406173	19266	Cholesterol esters in large VLDL || id:met-c-881	TRUE	reported	igd	3	TRUE
met-c-881	rs182695896	C	A	NA	NA	0.019221	0.292365	0.040827	1.90985e-12	0.00865134	0.0183405	0.182317	0.919871	0.000100345	51.2809	C	A	FALSE	FALSE	FALSE	jOip5N	4	74813227	1748	454600	acute_pancreatitis	TRUE	reported	456348	4	74813227	19268	Cholesterol esters in large VLDL || id:met-c-881	TRUE	reported	igd	3	TRUE
met-c-881	rs185415345	A	G	NA	NA	0.046556	-0.173195	0.027268	4.24004e-10	0.0164313	0.121795	0.133549	0.361775	0.000185878	40.3426	A	G	FALSE	FALSE	FALSE	jOip5N	1	56625395	1748	454600	acute_pancreatitis	TRUE	reported	456348	1	56625395	19268	Cholesterol esters in large VLDL || id:met-c-881	TRUE	reported	igd	3	TRUE
met-c-881	rs193084249	G	A	NA	NA	0.032129	0.182861	0.031243	8.68001e-09	0.0223273	-0.0273082	0.115047	0.812373	0.00011056	34.256	G	A	FALSE	FALSE	FALSE	jOip5N	1	26987646	1748	454600	acute_pancreatitis	TRUE	reported	456348	1	26987646	19270	Cholesterol esters in large VLDL || id:met-c-881	TRUE	reported	igd	3	TRUE
met-c-881	rs2207132	A	G	NA	NA	0.059698	0.143134	0.02452	9.49992e-09	0.033217	-0.0596692	0.094792	0.529038	0.000198558	34.0757	A	G	FALSE	FALSE	FALSE	jOip5N	20	39142516	1748	454600	acute_pancreatitis	TRUE	reported	456348	20	39142516	19267	Cholesterol esters in large VLDL || id:met-c-881	TRUE	reported	igd	3	TRUE
met-c-881	rs2965146	C	T	NA	NA	0.403621	-0.058637	0.010544	4.55995e-08	0.457183	-0.0401791	0.0342688	0.24101	0.00077264	30.9266	C	T	FALSE	FALSE	FALSE	jOip5N	19	45190985	1748	454600	acute_pancreatitis	TRUE	reported	456348	19	45190985	19270	Cholesterol esters in large VLDL || id:met-c-881	TRUE	reported	igd	3	TRUE
met-c-881	rs2980860	G	A	NA	NA	0.48076	-0.0651	0.010286	4.88e-10	0.46671	0.0485526	0.0340194	0.153522	0.00103785	40.0561	G	A	FALSE	FALSE	FALSE	jOip5N	8	126485337	1748	454600	acute_pancreatitis	TRUE	reported	456348	8	126485337	19269	Cholesterol esters in large VLDL || id:met-c-881	TRUE	reported	igd	3	TRUE
met-c-881	rs3005923	A	G	NA	NA	0.027565	-0.334651	0.03617	9.24911e-20	0.00789858	0.178002	0.192935	0.356214	0.000238201	85.6027	A	G	FALSE	FALSE	FALSE	jOip5N	1	56801542	1748	454600	acute_pancreatitis	TRUE	reported	456348	1	56801542	19266	Cholesterol esters in large VLDL || id:met-c-881	TRUE	reported	igd	3	TRUE
met-c-881	rs3741298	T	C	NA	NA	0.771465	-0.07376	0.012201	2.78003e-09	0.809666	0.0903385	0.043236	0.036669	0.000668791	36.5469	T	C	FALSE	FALSE	FALSE	jOip5N	11	116657561	1748	454600	acute_pancreatitis	TRUE	reported	456348	11	116657561	19269	Cholesterol esters in large VLDL || id:met-c-881	TRUE	reported	igd	3	TRUE
met-c-881	rs62120792	C	T	NA	NA	0.139114	-0.092112	0.01492	1.28e-09	0.0837395	-0.0214824	0.0612852	0.72594	0.000473786	38.1149	C	T	FALSE	FALSE	FALSE	jOip5N	2	21092488	1748	454600	acute_pancreatitis	TRUE	reported	456348	2	21092488	19269	Cholesterol esters in large VLDL || id:met-c-881	TRUE	reported	igd	3	TRUE
met-c-881	rs629301	T	G	NA	NA	0.783555	0.134858	0.012397	1.05003e-26	0.777612	0.0531131	0.0407205	0.19212	0.00208266	118.337	T	G	FALSE	FALSE	FALSE	jOip5N	1	109818306	1748	454600	acute_pancreatitis	TRUE	reported	456348	1	109818306	19273	Cholesterol esters in large VLDL || id:met-c-881	TRUE	reported	igd	3	TRUE
met-c-881	rs635634	T	C	NA	NA	0.20054	0.074238	0.012819	1.24e-08	0.184394	0.0322337	0.0439057	0.462852	0.000558072	33.5385	T	C	FALSE	FALSE	FALSE	jOip5N	9	136155000	1748	454600	acute_pancreatitis	TRUE	reported	456348	9	136155000	19270	Cholesterol esters in large VLDL || id:met-c-881	TRUE	reported	igd	3	TRUE
met-c-881	rs6756629	A	G	NA	NA	0.081568	-0.13357	0.018792	2.77971e-12	0.06301	0.369873	0.0715676	2.36407e-07	0.000392753	50.521	A	G	FALSE	FALSE	FALSE	jOip5N	2	44065090	1748	454600	acute_pancreatitis	TRUE	reported	456348	2	44065090	19273	Cholesterol esters in large VLDL || id:met-c-881	TRUE	reported	igd	3	TRUE
met-c-881	rs73066442	G	A	NA	NA	0.249027	0.069161	0.011942	1.24e-08	0.239776	-0.0271262	0.0399685	0.497335	0.000651043	33.5404	G	A	FALSE	FALSE	FALSE	jOip5N	7	21592973	1748	454600	acute_pancreatitis	TRUE	reported	456348	7	21592973	19269	Cholesterol esters in large VLDL || id:met-c-881	TRUE	reported	igd	3	TRUE
met-c-881	rs7412	T	C	NA	NA	0.055504	-0.571074	0.025746	1.5417e-105	0.0803784	0.062571	0.0624329	0.316242	0.00322787	492	T	C	FALSE	FALSE	FALSE	jOip5N	19	45412079	1748	454600	acute_pancreatitis	TRUE	reported	456348	19	45412079	15981	Cholesterol esters in large VLDL || id:met-c-881	TRUE	reported	igd	3	TRUE
met-c-881	rs79225634	T	C	NA	NA	0.353218	0.093823	0.010801	1.33015e-17	0.339968	0.0316121	0.0357844	0.377017	0.00178931	75.4555	T	C	FALSE	FALSE	FALSE	jOip5N	5	74619639	1748	454600	acute_pancreatitis	TRUE	reported	456348	5	74619639	19268	Cholesterol esters in large VLDL || id:met-c-881	TRUE	reported	igd	3	TRUE
met-c-881	rs934197	A	G	NA	NA	0.284745	0.114845	0.01146	6.59933e-23	0.336767	-0.0209955	0.035906	0.558725	0.0021233	100.428	A	G	FALSE	FALSE	FALSE	jOip5N	2	21267461	1748	454600	acute_pancreatitis	TRUE	reported	456348	2	21267461	19266	Cholesterol esters in large VLDL || id:met-c-881	TRUE	reported	igd	3	TRUE
met-c-857	rs115849089	A	G	NA	NA	0.10697	-0.121694	0.019997	1.47999e-09	0.114884	-0.0488429	0.0532787	0.359278	0.000524045	37.0347	A	G	FALSE	FALSE	FALSE	jOip5N	8	19912370	1748	454600	acute_pancreatitis	TRUE	reported	456348	8	19912370	13502	Omega-7, omega-9 and saturated fatty acids || id:met-c-857	TRUE	reported	igd	3	TRUE
met-c-857	rs1260326	C	T	NA	NA	0.63681	-0.114903	0.012663	1.94984e-19	0.605234	0.06761	0.034672	0.0511775	0.00281992	82.336	C	T	FALSE	FALSE	FALSE	jOip5N	2	27730940	1748	454600	acute_pancreatitis	TRUE	reported	456348	2	27730940	13506	Omega-7, omega-9 and saturated fatty acids || id:met-c-857	TRUE	reported	igd	3	TRUE
met-c-857	rs174418	C	T	NA	NA	0.562433	-0.090144	0.012535	9.00949e-13	0.597213	-0.0119638	0.0347728	0.730804	0.00188498	51.716	C	T	FALSE	FALSE	FALSE	jOip5N	15	58687603	1748	454600	acute_pancreatitis	TRUE	reported	456348	15	58687603	13504	Omega-7, omega-9 and saturated fatty acids || id:met-c-857	TRUE	reported	igd	3	TRUE
met-c-857	rs1800588	T	C	NA	NA	0.249057	0.14167	0.014458	2.11009e-22	0.216174	-0.0345539	0.0411659	0.401255	0.00265958	96.0151	T	C	FALSE	FALSE	FALSE	jOip5N	15	58723675	1748	454600	acute_pancreatitis	TRUE	reported	456348	15	58723675	13504	Omega-7, omega-9 and saturated fatty acids || id:met-c-857	TRUE	reported	igd	3	TRUE
met-c-857	rs9358816	C	T	NA	NA	0.572194	-0.070867	0.012541	1.97002e-08	0.564846	0.0311069	0.0343883	0.365688	0.00115775	31.9318	C	T	FALSE	FALSE	FALSE	jOip5N	6	24988520	1748	454600	acute_pancreatitis	TRUE	reported	456348	6	24988520	13503	Omega-7, omega-9 and saturated fatty acids || id:met-c-857	TRUE	reported	igd	3	TRUE
met-c-872	rs113531395	T	C	NA	NA	0.026105	-0.2459	0.036281	2.44006e-11	0.0104334	0.137406	0.167625	0.412372	0.000121224	45.9366	T	C	FALSE	FALSE	FALSE	jOip5N	17	4886829	1748	454600	acute_pancreatitis	TRUE	reported	456348	17	4886829	19268	Triglycerides in IDL || id:met-c-872	TRUE	reported	igd	3	TRUE
met-c-872	rs115849089	A	G	NA	NA	0.101403	-0.097853	0.017191	2.04998e-08	0.114884	-0.0488429	0.0532787	0.359278	0.000306431	32.4001	A	G	FALSE	FALSE	FALSE	jOip5N	8	19912370	1748	454600	acute_pancreatitis	TRUE	reported	456348	8	19912370	19269	Triglycerides in IDL || id:met-c-872	TRUE	reported	igd	3	TRUE
met-c-872	rs11633043	A	G	NA	NA	0.173335	0.078896	0.014198	4.37996e-08	0.131476	0.12232	0.050151	0.0147267	0.00045929	30.8785	A	G	FALSE	FALSE	FALSE	jOip5N	15	58837722	1748	454600	acute_pancreatitis	TRUE	reported	456348	15	58837722	19267	Triglycerides in IDL || id:met-c-872	TRUE	reported	igd	3	TRUE
met-c-872	rs1168041	C	T	NA	NA	0.727042	0.083815	0.011734	1.9602e-12	0.659853	0.0248808	0.0368349	0.499378	0.00105105	51.0213	C	T	FALSE	FALSE	FALSE	jOip5N	1	62960250	1748	454600	acute_pancreatitis	TRUE	reported	456348	1	62960250	19267	Triglycerides in IDL || id:met-c-872	TRUE	reported	igd	3	TRUE
met-c-872	rs144064722	G	A	NA	NA	0.025283	0.24965	0.034043	5.03037e-13	0.0229663	-0.0793484	0.113081	0.482867	0.000137579	53.7784	G	A	FALSE	FALSE	FALSE	jOip5N	4	73406173	1748	454600	acute_pancreatitis	TRUE	reported	456348	4	73406173	19266	Triglycerides in IDL || id:met-c-872	TRUE	reported	igd	3	TRUE
met-c-872	rs1532085	G	A	NA	NA	0.594771	-0.156081	0.010478	8.70964e-49	0.613701	0.00244632	0.0348228	0.943994	0.00554976	221.893	G	A	FALSE	FALSE	FALSE	jOip5N	15	58683366	1748	454600	acute_pancreatitis	TRUE	reported	456348	15	58683366	19273	Triglycerides in IDL || id:met-c-872	TRUE	reported	igd	3	TRUE
met-c-872	rs157594	G	T	NA	NA	0.588298	0.125692	0.011722	4.3401e-26	0.623486	0.0242492	0.0370135	0.512374	0.00289043	114.977	G	T	FALSE	FALSE	FALSE	jOip5N	19	45425175	1748	454600	acute_pancreatitis	TRUE	reported	456348	19	45425175	19269	Triglycerides in IDL || id:met-c-872	TRUE	reported	igd	3	TRUE
met-c-872	rs182695896	C	A	NA	NA	0.019221	0.348324	0.040852	4.45041e-17	0.00865134	0.0183405	0.182317	0.919871	0.000142259	72.701	C	A	FALSE	FALSE	FALSE	jOip5N	4	74813227	1748	454600	acute_pancreatitis	TRUE	reported	456348	4	74813227	19268	Triglycerides in IDL || id:met-c-872	TRUE	reported	igd	3	TRUE
met-c-872	rs187607506	T	C	NA	NA	0.211212	-0.100901	0.013205	5.14991e-14	0.234375	0.0118097	0.0413284	0.775067	0.00100974	58.3867	T	C	FALSE	FALSE	FALSE	jOip5N	1	55491915	1748	454600	acute_pancreatitis	TRUE	reported	456348	1	55491915	19267	Triglycerides in IDL || id:met-c-872	TRUE	reported	igd	3	TRUE
met-c-872	rs2044333	A	G	NA	NA	0.490095	0.067686	0.01037	1.26999e-10	0.492187	0.00705531	0.0342277	0.83669	0.00110499	42.603	A	G	FALSE	FALSE	FALSE	jOip5N	15	58646656	1748	454600	acute_pancreatitis	TRUE	reported	456348	15	58646656	19270	Triglycerides in IDL || id:met-c-872	TRUE	reported	igd	3	TRUE
met-c-872	rs247617	A	C	NA	NA	0.288773	-0.084256	0.011466	4.51024e-13	0.323821	-0.0725583	0.0362843	0.0455306	0.00115116	53.998	A	C	FALSE	FALSE	FALSE	jOip5N	16	56990716	1748	454600	acute_pancreatitis	TRUE	reported	456348	16	56990716	19268	Triglycerides in IDL || id:met-c-872	TRUE	reported	igd	3	TRUE
met-c-872	rs4075673	C	T	NA	NA	0.601523	-0.102479	0.010484	5.9197e-22	0.534458	-0.00193506	0.0342435	0.954936	0.00237695	95.5467	C	T	FALSE	FALSE	FALSE	jOip5N	2	21150787	1748	454600	acute_pancreatitis	TRUE	reported	456348	2	21150787	19270	Triglycerides in IDL || id:met-c-872	TRUE	reported	igd	3	TRUE
met-c-872	rs58542926	T	C	NA	NA	0.063034	-0.141011	0.021067	4.27957e-11	0.0749669	-0.0176516	0.0644245	0.784094	0.000274658	44.8023	T	C	FALSE	FALSE	FALSE	jOip5N	19	19379549	1748	454600	acute_pancreatitis	TRUE	reported	456348	19	19379549	19268	Triglycerides in IDL || id:met-c-872	TRUE	reported	igd	3	TRUE
met-c-872	rs6511720	T	G	NA	NA	0.099907	-0.175667	0.017333	1.75995e-23	0.118627	-0.020828	0.0525157	0.691659	0.00095851	102.715	T	G	FALSE	FALSE	FALSE	jOip5N	19	11202306	1748	454600	acute_pancreatitis	TRUE	reported	456348	19	11202306	19273	Triglycerides in IDL || id:met-c-872	TRUE	reported	igd	3	TRUE
met-c-872	rs660240	C	T	NA	NA	0.785302	0.078525	0.012481	5.69994e-10	0.784538	0.0471991	0.0412575	0.252619	0.00069264	39.5838	C	T	FALSE	FALSE	FALSE	jOip5N	1	109817838	1748	454600	acute_pancreatitis	TRUE	reported	456348	1	109817838	19271	Triglycerides in IDL || id:met-c-872	TRUE	reported	igd	3	TRUE
met-c-872	rs72660594	C	T	NA	NA	0.035214	-0.271711	0.028807	1.50003e-20	0.0126198	-0.0201382	0.15203	0.894619	0.000313731	88.9648	C	T	FALSE	FALSE	FALSE	jOip5N	1	55636240	1748	454600	acute_pancreatitis	TRUE	reported	456348	1	55636240	19268	Triglycerides in IDL || id:met-c-872	TRUE	reported	igd	3	TRUE
met-c-872	rs79225634	T	C	NA	NA	0.353218	0.062054	0.01082	1.6e-08	0.339968	0.0316121	0.0357844	0.377017	0.000779972	32.8916	T	C	FALSE	FALSE	FALSE	jOip5N	5	74619639	1748	454600	acute_pancreatitis	TRUE	reported	456348	5	74619639	19268	Triglycerides in IDL || id:met-c-872	TRUE	reported	igd	3	TRUE
met-c-872	rs9302635	C	T	NA	NA	0.174853	-0.077798	0.013469	1.26999e-08	0.181505	0.00961444	0.0440168	0.827097	0.000499518	33.3631	C	T	FALSE	FALSE	FALSE	jOip5N	16	72144174	1748	454600	acute_pancreatitis	TRUE	reported	456348	16	72144174	19273	Triglycerides in IDL || id:met-c-872	TRUE	reported	igd	3	TRUE
met-c-847	rs12226389	C	T	NA	NA	0.186087	0.120066	0.016295	2.14981e-13	0.181544	0.0735866	0.0444626	0.0979202	0.00121578	54.2914	C	T	FALSE	FALSE	FALSE	jOip5N	11	61823630	1748	454600	acute_pancreatitis	TRUE	reported	456348	11	61823630	13527	Average number of methylene groups per double bond || id:met-c-847	TRUE	reported	igd	3	TRUE
met-c-847	rs174547	C	T	NA	NA	0.402144	0.313917	0.012168	9.2045e-146	0.345046	0.00363277	0.035658	0.918854	0.0236538	665.566	C	T	FALSE	FALSE	FALSE	jOip5N	11	61570783	1748	454600	acute_pancreatitis	TRUE	reported	456348	11	61570783	13530	Average number of methylene groups per double bond || id:met-c-847	TRUE	reported	igd	3	TRUE
met-c-847	rs34955778	C	T	NA	NA	0.433229	0.077157	0.012505	7.99006e-10	0.418585	0.0756925	0.0344052	0.0278048	0.00138189	38.07	C	T	FALSE	FALSE	FALSE	jOip5N	16	15139594	1748	454600	acute_pancreatitis	TRUE	reported	456348	16	15139594	13529	Average number of methylene groups per double bond || id:met-c-847	TRUE	reported	igd	3	TRUE
met-c-847	rs3741252	T	C	NA	NA	0.128201	-0.117957	0.018843	4.53002e-10	0.058531	0.0139275	0.0723503	0.847349	0.000647374	39.1875	T	C	FALSE	FALSE	FALSE	jOip5N	11	61511498	1748	454600	acute_pancreatitis	TRUE	reported	456348	11	61511498	13531	Average number of methylene groups per double bond || id:met-c-847	TRUE	reported	igd	3	TRUE
met-c-847	rs7412	T	C	NA	NA	0.057413	0.188136	0.028245	3.26964e-11	0.0803784	0.062571	0.0624329	0.316242	0.00035502	44.3671	T	C	FALSE	FALSE	FALSE	jOip5N	19	45412079	1748	454600	acute_pancreatitis	TRUE	reported	456348	19	45412079	13526	Average number of methylene groups per double bond || id:met-c-847	TRUE	reported	igd	3	TRUE
met-c-909	rs10401845	C	T	NA	NA	0.179052	-0.088453	0.013113	2.44006e-11	0.207754	-0.0329606	0.0418823	0.431292	0.000620782	45.501	C	T	FALSE	FALSE	FALSE	jOip5N	19	11191536	1748	454600	acute_pancreatitis	TRUE	reported	456348	19	11191536	21548	Total cholesterol in medium VLDL || id:met-c-909	TRUE	reported	igd	3	TRUE
met-c-909	rs1042034	T	C	NA	NA	0.745345	0.108877	0.011169	4.9204e-22	0.794123	-0.0679183	0.0419452	0.105401	0.00167392	95.0263	T	C	FALSE	FALSE	FALSE	jOip5N	2	21225281	1748	454600	acute_pancreatitis	TRUE	reported	456348	2	21225281	21550	Total cholesterol in medium VLDL || id:met-c-909	TRUE	reported	igd	3	TRUE
met-c-909	rs115849089	A	G	NA	NA	0.107398	-0.163505	0.016666	2.66993e-22	0.114884	-0.0488429	0.0532787	0.359278	0.000856439	96.2497	A	G	FALSE	FALSE	FALSE	jOip5N	8	19912370	1748	454600	acute_pancreatitis	TRUE	reported	456348	8	19912370	21547	Total cholesterol in medium VLDL || id:met-c-909	TRUE	reported	igd	3	TRUE
met-c-909	rs1168041	C	T	NA	NA	0.721994	0.093668	0.011223	1.42988e-16	0.659853	0.0248808	0.0368349	0.499378	0.00129788	69.657	C	T	FALSE	FALSE	FALSE	jOip5N	1	62960250	1748	454600	acute_pancreatitis	TRUE	reported	456348	1	62960250	21545	Total cholesterol in medium VLDL || id:met-c-909	TRUE	reported	igd	3	TRUE
met-c-909	rs1260326	C	T	NA	NA	0.63891	-0.094448	0.010203	5.01996e-20	0.605234	0.06761	0.034672	0.0511775	0.00183463	85.6899	C	T	FALSE	FALSE	FALSE	jOip5N	2	27730940	1748	454600	acute_pancreatitis	TRUE	reported	456348	2	27730940	21551	Total cholesterol in medium VLDL || id:met-c-909	TRUE	reported	igd	3	TRUE
met-c-909	rs141110858	A	G	NA	NA	0.05382	-0.141357	0.025352	3.40001e-08	0.00998502	-0.0436772	0.172059	0.799611	0.000164323	31.0892	A	G	FALSE	FALSE	FALSE	jOip5N	19	19919422	1748	454600	acute_pancreatitis	TRUE	reported	456348	19	19919422	19269	Total cholesterol in medium VLDL || id:met-c-909	TRUE	reported	igd	3	TRUE
met-c-909	rs17145738	T	C	NA	NA	0.125425	-0.109965	0.015025	4.33012e-13	0.122503	0.0121075	0.0515779	0.81441	0.000545361	53.5649	T	C	FALSE	FALSE	FALSE	jOip5N	7	72982874	1748	454600	acute_pancreatitis	TRUE	reported	456348	7	72982874	21548	Total cholesterol in medium VLDL || id:met-c-909	TRUE	reported	igd	3	TRUE
met-c-909	rs183130	T	C	NA	NA	0.294505	-0.104531	0.011843	2.39001e-18	0.324175	-0.0777074	0.0362775	0.0321914	0.0017725	77.9053	T	C	FALSE	FALSE	FALSE	jOip5N	16	56991363	1748	454600	acute_pancreatitis	TRUE	reported	456348	16	56991363	18264	Total cholesterol in medium VLDL || id:met-c-909	TRUE	reported	igd	3	TRUE
met-c-909	rs2954021	G	A	NA	NA	0.546371	-0.069263	0.009809	2.75994e-12	0.50549	0.0337369	0.0339248	0.319998	0.00114695	49.8601	G	A	FALSE	FALSE	FALSE	jOip5N	8	126482077	1748	454600	acute_pancreatitis	TRUE	reported	456348	8	126482077	21549	Total cholesterol in medium VLDL || id:met-c-909	TRUE	reported	igd	3	TRUE
met-c-909	rs3826688	C	T	NA	NA	0.67682	0.092171	0.011112	2.19989e-16	0.641328	0.00492946	0.035673	0.890095	0.00139703	68.8025	C	T	FALSE	FALSE	FALSE	jOip5N	19	45418961	1748	454600	acute_pancreatitis	TRUE	reported	456348	19	45418961	21545	Total cholesterol in medium VLDL || id:met-c-909	TRUE	reported	igd	3	TRUE
met-c-909	rs3846661	G	A	NA	NA	0.424866	0.065549	0.010007	8.94953e-11	0.396966	0.00903046	0.034646	0.794363	0.00097317	42.9066	G	A	FALSE	FALSE	FALSE	jOip5N	5	74639178	1748	454600	acute_pancreatitis	TRUE	reported	456348	5	74639178	21547	Total cholesterol in medium VLDL || id:met-c-909	TRUE	reported	igd	3	TRUE
met-c-909	rs72660594	C	T	NA	NA	0.035214	-0.175088	0.028825	1.83e-09	0.0126198	-0.0201382	0.15203	0.894619	0.000130111	36.8956	C	T	FALSE	FALSE	FALSE	jOip5N	1	55636240	1748	454600	acute_pancreatitis	TRUE	reported	456348	1	55636240	19268	Total cholesterol in medium VLDL || id:met-c-909	TRUE	reported	igd	3	TRUE
met-c-909	rs72836561	T	C	NA	NA	0.024935	0.207536	0.035842	9.94008e-09	0.0314332	0.0931291	0.0970608	0.337311	8.46045e-05	33.5276	T	C	FALSE	FALSE	FALSE	jOip5N	17	41926126	1748	454600	acute_pancreatitis	TRUE	reported	456348	17	41926126	19270	Total cholesterol in medium VLDL || id:met-c-909	TRUE	reported	igd	3	TRUE
met-c-909	rs72999033	T	C	NA	NA	0.059269	-0.176128	0.021006	1.03992e-16	0.0631964	0.00948709	0.0700023	0.892197	0.00036382	70.3024	T	C	FALSE	FALSE	FALSE	jOip5N	19	19366632	1748	454600	acute_pancreatitis	TRUE	reported	456348	19	19366632	21548	Total cholesterol in medium VLDL || id:met-c-909	TRUE	reported	igd	3	TRUE
met-c-880	rs10184290	C	T	NA	NA	0.133428	-0.096516	0.014583	7.14003e-11	0.0838606	-0.02305	0.0612423	0.706639	0.000470067	43.8031	C	T	FALSE	FALSE	FALSE	jOip5N	2	21093216	1748	454600	acute_pancreatitis	TRUE	reported	456348	2	21093216	21549	Total cholesterol in large LDL || id:met-c-880	TRUE	reported	igd	3	TRUE
met-c-880	rs10449300	G	A	NA	NA	0.321516	-0.060367	0.010803	3.73001e-08	0.299221	-0.0148465	0.0374706	0.691944	0.000632201	31.2256	G	A	FALSE	FALSE	FALSE	jOip5N	1	109381904	1748	454600	acute_pancreatitis	TRUE	reported	456348	1	109381904	21549	Total cholesterol in large LDL || id:met-c-880	TRUE	reported	igd	3	TRUE
met-c-880	rs11591147	T	G	NA	NA	0.030715	-0.523828	0.034717	5.68984e-50	0.0175864	0.013372	0.128282	0.916979	0.000848032	227.663	T	G	FALSE	FALSE	FALSE	jOip5N	1	55505647	1748	454600	acute_pancreatitis	TRUE	reported	456348	1	55505647	15985	Total cholesterol in large LDL || id:met-c-880	TRUE	reported	igd	3	TRUE
met-c-880	rs137992968	T	C	NA	NA	0.022361	-0.212845	0.033872	6.07995e-10	0.024887	0.122403	0.109136	0.262046	8.01157e-05	39.4862	T	C	FALSE	FALSE	FALSE	jOip5N	19	11239696	1748	454600	acute_pancreatitis	TRUE	reported	456348	19	11239696	21549	Total cholesterol in large LDL || id:met-c-880	TRUE	reported	igd	3	TRUE
met-c-880	rs142130958	A	G	NA	NA	0.105488	-0.232815	0.01635	1.07004e-44	0.118229	-0.0226146	0.0525876	0.667169	0.00177557	202.762	A	G	FALSE	FALSE	FALSE	jOip5N	19	11190652	1748	454600	acute_pancreatitis	TRUE	reported	456348	19	11190652	21551	Total cholesterol in large LDL || id:met-c-880	TRUE	reported	igd	3	TRUE
met-c-880	rs144064722	G	A	NA	NA	0.025283	0.232189	0.034026	1.82012e-11	0.0229663	-0.0793484	0.113081	0.482867	0.000119126	46.5652	G	A	FALSE	FALSE	FALSE	jOip5N	4	73406173	1748	454600	acute_pancreatitis	TRUE	reported	456348	4	73406173	19266	Total cholesterol in large LDL || id:met-c-880	TRUE	reported	igd	3	TRUE
met-c-880	rs182695896	C	A	NA	NA	0.019221	0.29849	0.040831	6.05062e-13	0.00865134	0.0183405	0.182317	0.919871	0.000104573	53.4416	C	A	FALSE	FALSE	FALSE	jOip5N	4	74813227	1748	454600	acute_pancreatitis	TRUE	reported	456348	4	74813227	19268	Total cholesterol in large LDL || id:met-c-880	TRUE	reported	igd	3	TRUE
met-c-880	rs185415345	A	G	NA	NA	0.046556	-0.171002	0.027271	6.60998e-10	0.0164313	0.121795	0.133549	0.361775	0.000181161	39.3188	A	G	FALSE	FALSE	FALSE	jOip5N	1	56625395	1748	454600	acute_pancreatitis	TRUE	reported	456348	1	56625395	19268	Total cholesterol in large LDL || id:met-c-880	TRUE	reported	igd	3	TRUE
met-c-880	rs193084249	G	A	NA	NA	0.032129	0.179693	0.031247	1.47999e-08	0.0223273	-0.0273082	0.115047	0.812373	0.000106735	33.0709	G	A	FALSE	FALSE	FALSE	jOip5N	1	26987646	1748	454600	acute_pancreatitis	TRUE	reported	456348	1	26987646	19270	Total cholesterol in large LDL || id:met-c-880	TRUE	reported	igd	3	TRUE
met-c-880	rs2207132	A	G	NA	NA	0.059698	0.14217	0.024523	1.13e-08	0.033217	-0.0596692	0.094792	0.529038	0.000195845	33.61	A	G	FALSE	FALSE	FALSE	jOip5N	20	39142516	1748	454600	acute_pancreatitis	TRUE	reported	456348	20	39142516	19267	Total cholesterol in large LDL || id:met-c-880	TRUE	reported	igd	3	TRUE
met-c-880	rs3005923	A	G	NA	NA	0.027565	-0.338023	0.036171	3.46019e-20	0.00789858	0.178002	0.192935	0.356214	0.000243012	87.3316	A	G	FALSE	FALSE	FALSE	jOip5N	1	56801542	1748	454600	acute_pancreatitis	TRUE	reported	456348	1	56801542	19266	Total cholesterol in large LDL || id:met-c-880	TRUE	reported	igd	3	TRUE
met-c-880	rs3741298	T	C	NA	NA	0.778179	-0.068881	0.011795	8.85992e-09	0.809666	0.0903385	0.043236	0.036669	0.000546397	34.1038	T	C	FALSE	FALSE	FALSE	jOip5N	11	116657561	1748	454600	acute_pancreatitis	TRUE	reported	456348	11	116657561	21548	Total cholesterol in large LDL || id:met-c-880	TRUE	reported	igd	3	TRUE
met-c-880	rs495828	T	G	NA	NA	0.220826	0.07198	0.01175	1.61002e-09	0.207979	0.0153223	0.0416571	0.713008	0.000599204	37.5274	T	G	FALSE	FALSE	FALSE	jOip5N	9	136154867	1748	454600	acute_pancreatitis	TRUE	reported	456348	9	136154867	21552	Total cholesterol in large LDL || id:met-c-880	TRUE	reported	igd	3	TRUE
met-c-880	rs629301	T	G	NA	NA	0.779776	0.127798	0.011915	4.36014e-26	0.777612	0.0531131	0.0407205	0.19212	0.00183331	115.043	T	G	FALSE	FALSE	FALSE	jOip5N	1	109818306	1748	454600	acute_pancreatitis	TRUE	reported	456348	1	109818306	21552	Total cholesterol in large LDL || id:met-c-880	TRUE	reported	igd	3	TRUE
met-c-880	rs6756629	A	G	NA	NA	0.078231	-0.141273	0.01819	2.03002e-14	0.06301	0.369873	0.0715676	2.36407e-07	0.000403642	60.3188	A	G	FALSE	FALSE	FALSE	jOip5N	2	44065090	1748	454600	acute_pancreatitis	TRUE	reported	456348	2	44065090	21552	Total cholesterol in large LDL || id:met-c-880	TRUE	reported	igd	3	TRUE
met-c-880	rs73066442	G	A	NA	NA	0.245776	0.073287	0.011449	2.90001e-10	0.239776	-0.0271262	0.0399685	0.497335	0.000704988	40.975	G	A	FALSE	FALSE	FALSE	jOip5N	7	21592973	1748	454600	acute_pancreatitis	TRUE	reported	456348	7	21592973	21548	Total cholesterol in large LDL || id:met-c-880	TRUE	reported	igd	3	TRUE
met-c-880	rs7412	T	C	NA	NA	0.056113	-0.57267	0.025055	2.63027e-112	0.0803784	0.062571	0.0624329	0.316242	0.00303063	522.42	T	C	FALSE	FALSE	FALSE	jOip5N	19	45412079	1748	454600	acute_pancreatitis	TRUE	reported	456348	19	45412079	18260	Total cholesterol in large LDL || id:met-c-880	TRUE	reported	igd	3	TRUE
met-c-880	rs79225634	T	C	NA	NA	0.336995	0.086342	0.010463	4.41977e-16	0.339968	0.0316121	0.0357844	0.377017	0.00141226	68.0976	T	C	FALSE	FALSE	FALSE	jOip5N	5	74619639	1748	454600	acute_pancreatitis	TRUE	reported	456348	5	74619639	21547	Total cholesterol in large LDL || id:met-c-880	TRUE	reported	igd	3	TRUE
met-c-880	rs934197	A	G	NA	NA	0.287215	0.113771	0.010972	1.7398e-24	0.336767	-0.0209955	0.035906	0.558725	0.00204334	107.521	A	G	FALSE	FALSE	FALSE	jOip5N	2	21267461	1748	454600	acute_pancreatitis	TRUE	reported	456348	2	21267461	21545	Total cholesterol in large LDL || id:met-c-880	TRUE	reported	igd	3	TRUE
met-c-893	rs1260326	C	T	NA	NA	0.636686	-0.082178	0.01269	1.28e-10	0.605234	0.06761	0.034672	0.0511775	0.00143425	41.9361	C	T	FALSE	FALSE	FALSE	jOip5N	2	27730940	1748	454600	acute_pancreatitis	TRUE	reported	456348	2	27730940	13527	18:2, linoleic acid (LA) || id:met-c-893	TRUE	reported	igd	3	TRUE
met-c-893	rs144064722	G	A	NA	NA	0.026298	0.230203	0.039539	7.45006e-09	0.0229663	-0.0793484	0.113081	0.482867	0.000128402	33.8977	G	A	FALSE	FALSE	FALSE	jOip5N	4	73406173	1748	454600	acute_pancreatitis	TRUE	reported	456348	4	73406173	13520	18:2, linoleic acid (LA) || id:met-c-893	TRUE	reported	igd	3	TRUE
met-c-893	rs144723570	T	C	NA	NA	0.01117	-0.332453	0.059815	3.42003e-08	0.0170068	0.0444153	0.131283	0.735124	5.04629e-05	30.8916	T	C	FALSE	FALSE	FALSE	jOip5N	21	45244466	1748	454600	acute_pancreatitis	TRUE	reported	456348	21	45244466	13523	18:2, linoleic acid (LA) || id:met-c-893	TRUE	reported	igd	3	TRUE
met-c-893	rs17414716	G	A	NA	NA	0.028489	-0.300064	0.037805	3.25987e-15	0.00517711	-0.0584273	0.23652	0.804886	0.000257895	62.9984	G	A	FALSE	FALSE	FALSE	jOip5N	1	55759138	1748	454600	acute_pancreatitis	TRUE	reported	456348	1	55759138	13522	18:2, linoleic acid (LA) || id:met-c-893	TRUE	reported	igd	3	TRUE
met-c-893	rs174418	C	T	NA	NA	0.562555	-0.086064	0.012538	9.42106e-12	0.597213	-0.0119638	0.0347728	0.730804	0.00171475	47.118	C	T	FALSE	FALSE	FALSE	jOip5N	15	58687603	1748	454600	acute_pancreatitis	TRUE	reported	456348	15	58687603	13524	18:2, linoleic acid (LA) || id:met-c-893	TRUE	reported	igd	3	TRUE
met-c-893	rs1800588	T	C	NA	NA	0.24922	0.129233	0.014469	7.40969e-19	0.216174	-0.0345539	0.0411659	0.401255	0.00220728	79.7756	T	C	FALSE	FALSE	FALSE	jOip5N	15	58723675	1748	454600	acute_pancreatitis	TRUE	reported	456348	15	58723675	13525	18:2, linoleic acid (LA) || id:met-c-893	TRUE	reported	igd	3	TRUE
met-c-893	rs4296389	T	C	NA	NA	0.325777	-0.081438	0.013081	6.37001e-10	0.24607	0.0694838	0.0395991	0.079314	0.00125927	38.759	T	C	FALSE	FALSE	FALSE	jOip5N	2	21142994	1748	454600	acute_pancreatitis	TRUE	reported	456348	2	21142994	13521	18:2, linoleic acid (LA) || id:met-c-893	TRUE	reported	igd	3	TRUE
met-c-893	rs7412	T	C	NA	NA	0.057292	-0.295042	0.028251	3.40017e-25	0.0803784	0.062571	0.0624329	0.316242	0.000871221	109.069	T	C	FALSE	FALSE	FALSE	jOip5N	19	45412079	1748	454600	acute_pancreatitis	TRUE	reported	456348	19	45412079	13523	18:2, linoleic acid (LA) || id:met-c-893	TRUE	reported	igd	3	TRUE
met-c-893	rs76366838	A	G	NA	NA	0.018475	0.287426	0.049651	9.06004e-09	0.025677	0.101157	0.107577	0.347055	8.98683e-05	33.5117	A	G	FALSE	FALSE	FALSE	jOip5N	19	45399896	1748	454600	acute_pancreatitis	TRUE	reported	456348	19	45399896	13524	18:2, linoleic acid (LA) || id:met-c-893	TRUE	reported	igd	3	TRUE
met-c-893	rs79225634	T	C	NA	NA	0.35159	0.096057	0.012933	1.65997e-13	0.339968	0.0316121	0.0357844	0.377017	0.00185996	55.1645	T	C	FALSE	FALSE	FALSE	jOip5N	5	74619639	1748	454600	acute_pancreatitis	TRUE	reported	456348	5	74619639	13523	18:2, linoleic acid (LA) || id:met-c-893	TRUE	reported	igd	3	TRUE
met-c-893	rs821840	G	A	NA	NA	0.25211	0.083597	0.014639	1.43001e-08	0.324623	-0.084147	0.0362766	0.0203629	0.000909376	32.6106	G	A	FALSE	FALSE	FALSE	jOip5N	16	56993886	1748	454600	acute_pancreatitis	TRUE	reported	456348	16	56993886	13523	18:2, linoleic acid (LA) || id:met-c-893	TRUE	reported	igd	3	TRUE
met-c-893	rs99780	T	C	NA	NA	0.401006	0.148368	0.012472	3.34965e-32	0.350641	0.00495073	0.0355348	0.889197	0.00502734	141.517	T	C	FALSE	FALSE	FALSE	jOip5N	11	61596633	1748	454600	acute_pancreatitis	TRUE	reported	456348	11	61596633	13523	18:2, linoleic acid (LA) || id:met-c-893	TRUE	reported	igd	3	TRUE
met-c-907	rs112635299	T	G	NA	NA	0.017866	0.238776	0.0416	1.67001e-08	0.0207046	0.400047	0.120667	0.000915435	6.50485e-05	32.9454	T	G	FALSE	FALSE	FALSE	jOip5N	14	94838142	1748	454600	acute_pancreatitis	TRUE	reported	456348	14	94838142	17774	Concentration of medium LDL particles || id:met-c-907	TRUE	reported	igd	3	TRUE
met-c-907	rs11591147	T	G	NA	NA	0.030715	-0.494053	0.034737	1.90985e-44	0.0175864	0.013372	0.128282	0.916979	0.000753498	202.284	T	G	FALSE	FALSE	FALSE	jOip5N	1	55505647	1748	454600	acute_pancreatitis	TRUE	reported	456348	1	55505647	15985	Concentration of medium LDL particles || id:met-c-907	TRUE	reported	igd	3	TRUE
met-c-907	rs1367117	A	G	NA	NA	0.284518	0.108697	0.011461	1.11995e-20	0.336816	-0.0234171	0.0358544	0.513681	0.00190031	89.9477	A	G	FALSE	FALSE	FALSE	jOip5N	2	21263900	1748	454600	acute_pancreatitis	TRUE	reported	456348	2	21263900	19271	Concentration of medium LDL particles || id:met-c-907	TRUE	reported	igd	3	TRUE
met-c-907	rs137992968	T	C	NA	NA	0.022573	-0.21338	0.034946	1.93999e-09	0.024887	0.122403	0.109136	0.262046	8.53757e-05	37.2831	T	C	FALSE	FALSE	FALSE	jOip5N	19	11239696	1748	454600	acute_pancreatitis	TRUE	reported	456348	19	11239696	19270	Concentration of medium LDL particles || id:met-c-907	TRUE	reported	igd	3	TRUE
met-c-907	rs142130958	A	G	NA	NA	0.101869	-0.226759	0.017219	2.38013e-38	0.118229	-0.0226146	0.0525876	0.667169	0.00164664	173.426	A	G	FALSE	FALSE	FALSE	jOip5N	19	11190652	1748	454600	acute_pancreatitis	TRUE	reported	456348	19	11190652	19272	Concentration of medium LDL particles || id:met-c-907	TRUE	reported	igd	3	TRUE
met-c-907	rs144064722	G	A	NA	NA	0.025283	0.262705	0.034	3.05985e-14	0.0229663	-0.0793484	0.113081	0.482867	0.00015273	59.7006	G	A	FALSE	FALSE	FALSE	jOip5N	4	73406173	1748	454600	acute_pancreatitis	TRUE	reported	456348	4	73406173	19266	Concentration of medium LDL particles || id:met-c-907	TRUE	reported	igd	3	TRUE
met-c-907	rs182695896	C	A	NA	NA	0.019221	0.334643	0.040794	7.35021e-16	0.00865134	0.0183405	0.182317	0.919871	0.000131677	67.2932	C	A	FALSE	FALSE	FALSE	jOip5N	4	74813227	1748	454600	acute_pancreatitis	TRUE	reported	456348	4	74813227	19268	Concentration of medium LDL particles || id:met-c-907	TRUE	reported	igd	3	TRUE
met-c-907	rs185415345	A	G	NA	NA	0.046556	-0.156924	0.027269	1.54e-08	0.0164313	0.121795	0.133549	0.361775	0.000152582	33.1162	A	G	FALSE	FALSE	FALSE	jOip5N	1	56625395	1748	454600	acute_pancreatitis	TRUE	reported	456348	1	56625395	19268	Concentration of medium LDL particles || id:met-c-907	TRUE	reported	igd	3	TRUE
met-c-907	rs193084249	G	A	NA	NA	0.032129	0.179309	0.031237	1.67001e-08	0.0223273	-0.0273082	0.115047	0.812373	0.000106348	32.9508	G	A	FALSE	FALSE	FALSE	jOip5N	1	26987646	1748	454600	acute_pancreatitis	TRUE	reported	456348	1	26987646	19270	Concentration of medium LDL particles || id:met-c-907	TRUE	reported	igd	3	TRUE
met-c-907	rs2207132	A	G	NA	NA	0.059698	0.138541	0.024516	2.77e-08	0.033217	-0.0596692	0.094792	0.529038	0.00018608	31.9343	A	G	FALSE	FALSE	FALSE	jOip5N	20	39142516	1748	454600	acute_pancreatitis	TRUE	reported	456348	20	39142516	19267	Concentration of medium LDL particles || id:met-c-907	TRUE	reported	igd	3	TRUE
met-c-907	rs2965155	C	T	NA	NA	0.438699	-0.058634	0.01048	3.79001e-08	0.496705	-0.0572543	0.0339944	0.0921374	0.000799912	31.3023	C	T	FALSE	FALSE	FALSE	jOip5N	19	45188471	1748	454600	acute_pancreatitis	TRUE	reported	456348	19	45188471	19272	Concentration of medium LDL particles || id:met-c-907	TRUE	reported	igd	3	TRUE
met-c-907	rs2980860	G	A	NA	NA	0.48076	-0.074097	0.01028	1.38007e-12	0.46671	0.0485526	0.0340194	0.153522	0.00134612	51.9535	G	A	FALSE	FALSE	FALSE	jOip5N	8	126485337	1748	454600	acute_pancreatitis	TRUE	reported	456348	8	126485337	19269	Concentration of medium LDL particles || id:met-c-907	TRUE	reported	igd	3	TRUE
met-c-907	rs3005923	A	G	NA	NA	0.027565	-0.316471	0.036168	7.81988e-18	0.00789858	0.178002	0.192935	0.356214	0.000213047	76.563	A	G	FALSE	FALSE	FALSE	jOip5N	1	56801542	1748	454600	acute_pancreatitis	TRUE	reported	456348	1	56801542	19266	Concentration of medium LDL particles || id:met-c-907	TRUE	reported	igd	3	TRUE
met-c-907	rs3741298	T	C	NA	NA	0.771465	-0.091751	0.012192	1.38007e-13	0.809666	0.0903385	0.043236	0.036669	0.00103636	56.6333	T	C	FALSE	FALSE	FALSE	jOip5N	11	116657561	1748	454600	acute_pancreatitis	TRUE	reported	456348	11	116657561	19269	Concentration of medium LDL particles || id:met-c-907	TRUE	reported	igd	3	TRUE
met-c-907	rs62120792	C	T	NA	NA	0.139114	-0.086188	0.014918	1.34999e-08	0.0837395	-0.0214824	0.0612852	0.72594	0.000414916	33.3789	C	T	FALSE	FALSE	FALSE	jOip5N	2	21092488	1748	454600	acute_pancreatitis	TRUE	reported	456348	2	21092488	19269	Concentration of medium LDL particles || id:met-c-907	TRUE	reported	igd	3	TRUE
met-c-907	rs629301	T	G	NA	NA	0.783555	0.125779	0.012398	1.98016e-23	0.777612	0.0531131	0.0407205	0.19212	0.00181138	102.923	T	G	FALSE	FALSE	FALSE	jOip5N	1	109818306	1748	454600	acute_pancreatitis	TRUE	reported	456348	1	109818306	19273	Concentration of medium LDL particles || id:met-c-907	TRUE	reported	igd	3	TRUE
met-c-907	rs6756629	A	G	NA	NA	0.081568	-0.129336	0.018792	1.32008e-11	0.06301	0.369873	0.0715676	2.36407e-07	0.000368248	47.3689	A	G	FALSE	FALSE	FALSE	jOip5N	2	44065090	1748	454600	acute_pancreatitis	TRUE	reported	456348	2	44065090	19273	Concentration of medium LDL particles || id:met-c-907	TRUE	reported	igd	3	TRUE
met-c-907	rs73066442	G	A	NA	NA	0.249027	0.070273	0.01194	7.19996e-09	0.239776	-0.0271262	0.0399685	0.497335	0.000672372	34.6392	G	A	FALSE	FALSE	FALSE	jOip5N	7	21592973	1748	454600	acute_pancreatitis	TRUE	reported	456348	7	21592973	19269	Concentration of medium LDL particles || id:met-c-907	TRUE	reported	igd	3	TRUE
met-c-907	rs7412	T	C	NA	NA	0.055504	-0.526268	0.025802	1.65006e-89	0.0803784	0.062571	0.0624329	0.316242	0.00272934	416.013	T	C	FALSE	FALSE	FALSE	jOip5N	19	45412079	1748	454600	acute_pancreatitis	TRUE	reported	456348	19	45412079	15981	Concentration of medium LDL particles || id:met-c-907	TRUE	reported	igd	3	TRUE
met-c-907	rs79225634	T	C	NA	NA	0.353218	0.089802	0.0108	2.97989e-16	0.339968	0.0316121	0.0357844	0.377017	0.00163953	69.1392	T	C	FALSE	FALSE	FALSE	jOip5N	5	74619639	1748	454600	acute_pancreatitis	TRUE	reported	456348	5	74619639	19268	Concentration of medium LDL particles || id:met-c-907	TRUE	reported	igd	3	TRUE
met-c-924	rs112635299	T	G	NA	NA	0.017688	0.248558	0.039701	6.59007e-10	0.0207046	0.400047	0.120667	0.000915435	6.79117e-05	39.197	T	G	FALSE	FALSE	FALSE	jOip5N	14	94838142	1748	454600	acute_pancreatitis	TRUE	reported	456348	14	94838142	20057	Total cholesterol in small LDL || id:met-c-924	TRUE	reported	igd	3	TRUE
met-c-924	rs11591147	T	G	NA	NA	0.030715	-0.483451	0.034733	6.4003e-43	0.0175864	0.013372	0.128282	0.916979	0.000721672	193.74	T	G	FALSE	FALSE	FALSE	jOip5N	1	55505647	1748	454600	acute_pancreatitis	TRUE	reported	456348	1	55505647	15985	Total cholesterol in small LDL || id:met-c-924	TRUE	reported	igd	3	TRUE
met-c-924	rs1260326	C	T	NA	NA	0.638915	-0.060662	0.010189	4.29003e-09	0.605234	0.06761	0.034672	0.0511775	0.000758725	35.4463	C	T	FALSE	FALSE	FALSE	jOip5N	2	27730940	1748	454600	acute_pancreatitis	TRUE	reported	456348	2	27730940	21556	Total cholesterol in small LDL || id:met-c-924	TRUE	reported	igd	3	TRUE
met-c-924	rs137992968	T	C	NA	NA	0.022361	-0.195275	0.033864	1.28e-08	0.024887	0.122403	0.109136	0.262046	6.74542e-05	33.2519	T	C	FALSE	FALSE	FALSE	jOip5N	19	11239696	1748	454600	acute_pancreatitis	TRUE	reported	456348	19	11239696	21553	Total cholesterol in small LDL || id:met-c-924	TRUE	reported	igd	3	TRUE
met-c-924	rs142130958	A	G	NA	NA	0.105494	-0.207063	0.016348	7.81088e-36	0.118229	-0.0226146	0.0525876	0.667169	0.00140465	160.426	A	G	FALSE	FALSE	FALSE	jOip5N	19	11190652	1748	454600	acute_pancreatitis	TRUE	reported	456348	19	11190652	21555	Total cholesterol in small LDL || id:met-c-924	TRUE	reported	igd	3	TRUE
met-c-924	rs144064722	G	A	NA	NA	0.025283	0.252236	0.033994	2.49e-13	0.0229663	-0.0793484	0.113081	0.482867	0.000140849	55.0566	G	A	FALSE	FALSE	FALSE	jOip5N	4	73406173	1748	454600	acute_pancreatitis	TRUE	reported	456348	4	73406173	19266	Total cholesterol in small LDL || id:met-c-924	TRUE	reported	igd	3	TRUE
met-c-924	rs182695896	C	A	NA	NA	0.019221	0.319069	0.040781	1.18005e-14	0.00865134	0.0183405	0.182317	0.919871	0.000119783	61.2144	C	A	FALSE	FALSE	FALSE	jOip5N	4	74813227	1748	454600	acute_pancreatitis	TRUE	reported	456348	4	74813227	19268	Total cholesterol in small LDL || id:met-c-924	TRUE	reported	igd	3	TRUE
met-c-924	rs185415345	A	G	NA	NA	0.046556	-0.159115	0.027259	8.52001e-09	0.0164313	0.121795	0.133549	0.361775	0.000156988	34.0724	A	G	FALSE	FALSE	FALSE	jOip5N	1	56625395	1748	454600	acute_pancreatitis	TRUE	reported	456348	1	56625395	19268	Total cholesterol in small LDL || id:met-c-924	TRUE	reported	igd	3	TRUE
met-c-924	rs193084249	G	A	NA	NA	0.032129	0.177003	0.031227	2.24999e-08	0.0223273	-0.0273082	0.115047	0.812373	0.000103696	32.1293	G	A	FALSE	FALSE	FALSE	jOip5N	1	26987646	1748	454600	acute_pancreatitis	TRUE	reported	456348	1	26987646	19270	Total cholesterol in small LDL || id:met-c-924	TRUE	reported	igd	3	TRUE
met-c-924	rs2495477	G	A	NA	NA	0.419323	-0.066374	0.010779	1.25e-09	0.389781	-0.0252002	0.036221	0.486594	0.000856652	37.9174	G	A	FALSE	FALSE	FALSE	jOip5N	1	55518467	1748	454600	acute_pancreatitis	TRUE	reported	456348	1	55518467	21555	Total cholesterol in small LDL || id:met-c-924	TRUE	reported	igd	3	TRUE
met-c-924	rs3005923	A	G	NA	NA	0.027565	-0.309226	0.036157	3.26964e-17	0.00789858	0.178002	0.192935	0.356214	0.000203528	73.1421	A	G	FALSE	FALSE	FALSE	jOip5N	1	56801542	1748	454600	acute_pancreatitis	TRUE	reported	456348	1	56801542	19266	Total cholesterol in small LDL || id:met-c-924	TRUE	reported	igd	3	TRUE
met-c-924	rs629301	T	G	NA	NA	0.77977	0.12311	0.011907	1.98016e-24	0.777612	0.0531131	0.0407205	0.19212	0.00170328	106.901	T	G	FALSE	FALSE	FALSE	jOip5N	1	109818306	1748	454600	acute_pancreatitis	TRUE	reported	456348	1	109818306	21556	Total cholesterol in small LDL || id:met-c-924	TRUE	reported	igd	3	TRUE
met-c-924	rs7412	T	C	NA	NA	0.056114	-0.491776	0.025147	5.5195e-83	0.0803784	0.062571	0.0624329	0.316242	0.00221813	382.439	T	C	FALSE	FALSE	FALSE	jOip5N	19	45412079	1748	454600	acute_pancreatitis	TRUE	reported	456348	19	45412079	18264	Total cholesterol in small LDL || id:met-c-924	TRUE	reported	igd	3	TRUE
met-c-924	rs934197	A	G	NA	NA	0.287219	0.102767	0.010956	2.18022e-20	0.336767	-0.0209955	0.035906	0.558725	0.00167177	87.9839	A	G	FALSE	FALSE	FALSE	jOip5N	2	21267461	1748	454600	acute_pancreatitis	TRUE	reported	456348	2	21267461	21549	Total cholesterol in small LDL || id:met-c-924	TRUE	reported	igd	3	TRUE
met-c-922	rs10468017	T	C	NA	NA	0.313616	-0.105282	0.011171	8.12082e-21	0.29654	-0.0309526	0.0371577	0.40484	0.00198454	88.8227	T	C	FALSE	FALSE	FALSE	jOip5N	15	58678512	1748	454600	acute_pancreatitis	TRUE	reported	456348	15	58678512	19269	Concentration of small HDL particles || id:met-c-922	TRUE	reported	igd	3	TRUE
met-c-922	rs1260326	C	T	NA	NA	0.636562	-0.08658	0.01061	5.41003e-16	0.605234	0.06761	0.034672	0.0511775	0.00159866	66.5893	C	T	FALSE	FALSE	FALSE	jOip5N	2	27730940	1748	454600	acute_pancreatitis	TRUE	reported	456348	2	27730940	19273	Concentration of small HDL particles || id:met-c-922	TRUE	reported	igd	3	TRUE
met-c-922	rs6073958	C	T	NA	NA	0.195862	0.202344	0.012829	2.61999e-55	0.198617	0.00390744	0.0424945	0.926737	0.00406674	248.768	C	T	FALSE	FALSE	FALSE	jOip5N	20	44551855	1748	454600	acute_pancreatitis	TRUE	reported	456348	20	44551855	19269	Concentration of small HDL particles || id:met-c-922	TRUE	reported	igd	3	TRUE
met-c-922	rs633695	G	A	NA	NA	0.293077	-0.083851	0.011354	2.25009e-13	0.2913	-0.0445761	0.0376265	0.236135	0.00117267	54.5404	G	A	FALSE	FALSE	FALSE	jOip5N	15	58725839	1748	454600	acute_pancreatitis	TRUE	reported	456348	15	58725839	19272	Concentration of small HDL particles || id:met-c-922	TRUE	reported	igd	3	TRUE
met-c-922	rs73424577	G	A	NA	NA	0.036006	-0.164518	0.029234	2.30001e-08	0.028594	0.137295	0.101704	0.177031	0.000123686	31.6702	G	A	FALSE	FALSE	FALSE	jOip5N	15	58869185	1748	454600	acute_pancreatitis	TRUE	reported	456348	15	58869185	17775	Concentration of small HDL particles || id:met-c-922	TRUE	reported	igd	3	TRUE
met-c-906	rs112635299	T	G	NA	NA	0.017866	0.244831	0.041598	7.26006e-09	0.0207046	0.400047	0.120667	0.000915435	6.8396e-05	34.6408	T	G	FALSE	FALSE	FALSE	jOip5N	14	94838142	1748	454600	acute_pancreatitis	TRUE	reported	456348	14	94838142	17774	Total lipids in medium LDL || id:met-c-906	TRUE	reported	igd	3	TRUE
met-c-906	rs11591147	T	G	NA	NA	0.030715	-0.500952	0.034735	1.23994e-45	0.0175864	0.013372	0.128282	0.916979	0.000774777	207.997	T	G	FALSE	FALSE	FALSE	jOip5N	1	55505647	1748	454600	acute_pancreatitis	TRUE	reported	456348	1	55505647	15985	Total lipids in medium LDL || id:met-c-906	TRUE	reported	igd	3	TRUE
met-c-906	rs137992968	T	C	NA	NA	0.022573	-0.214774	0.034946	1.54e-09	0.024887	0.122403	0.109136	0.262046	8.64949e-05	37.7719	T	C	FALSE	FALSE	FALSE	jOip5N	19	11239696	1748	454600	acute_pancreatitis	TRUE	reported	456348	19	11239696	19270	Total lipids in medium LDL || id:met-c-906	TRUE	reported	igd	3	TRUE
met-c-906	rs142130958	A	G	NA	NA	0.101869	-0.229639	0.017218	2.81968e-39	0.118229	-0.0226146	0.0525876	0.667169	0.00168893	177.879	A	G	FALSE	FALSE	FALSE	jOip5N	19	11190652	1748	454600	acute_pancreatitis	TRUE	reported	456348	19	11190652	19272	Total lipids in medium LDL || id:met-c-906	TRUE	reported	igd	3	TRUE
met-c-906	rs144064722	G	A	NA	NA	0.025283	0.254681	0.034003	1.82012e-13	0.0229663	-0.0793484	0.113081	0.482867	0.000143517	56.0995	G	A	FALSE	FALSE	FALSE	jOip5N	4	73406173	1748	454600	acute_pancreatitis	TRUE	reported	456348	4	73406173	19266	Total lipids in medium LDL || id:met-c-906	TRUE	reported	igd	3	TRUE
met-c-906	rs182695896	C	A	NA	NA	0.019221	0.324579	0.0408	5.31986e-15	0.00865134	0.0183405	0.182317	0.919871	0.00012384	63.2879	C	A	FALSE	FALSE	FALSE	jOip5N	4	74813227	1748	454600	acute_pancreatitis	TRUE	reported	456348	4	74813227	19268	Total lipids in medium LDL || id:met-c-906	TRUE	reported	igd	3	TRUE
met-c-906	rs185415345	A	G	NA	NA	0.046556	-0.161144	0.027269	6.31001e-09	0.0164313	0.121795	0.133549	0.361775	0.000160899	34.9213	A	G	FALSE	FALSE	FALSE	jOip5N	1	56625395	1748	454600	acute_pancreatitis	TRUE	reported	456348	1	56625395	19268	Total lipids in medium LDL || id:met-c-906	TRUE	reported	igd	3	TRUE
met-c-906	rs193084249	G	A	NA	NA	0.032129	0.180641	0.031238	1.31999e-08	0.0223273	-0.0273082	0.115047	0.812373	0.000107927	33.44	G	A	FALSE	FALSE	FALSE	jOip5N	1	26987646	1748	454600	acute_pancreatitis	TRUE	reported	456348	1	26987646	19270	Total lipids in medium LDL || id:met-c-906	TRUE	reported	igd	3	TRUE
met-c-906	rs2207132	A	G	NA	NA	0.059698	0.13782	0.024517	3.29003e-08	0.033217	-0.0596692	0.094792	0.529038	0.000184134	31.6002	A	G	FALSE	FALSE	FALSE	jOip5N	20	39142516	1748	454600	acute_pancreatitis	TRUE	reported	456348	20	39142516	19267	Total lipids in medium LDL || id:met-c-906	TRUE	reported	igd	3	TRUE
met-c-906	rs2965155	C	T	NA	NA	0.438699	-0.058828	0.01048	3.44001e-08	0.496705	-0.0572543	0.0339944	0.0921374	0.000805214	31.5098	C	T	FALSE	FALSE	FALSE	jOip5N	19	45188471	1748	454600	acute_pancreatitis	TRUE	reported	456348	19	45188471	19272	Total lipids in medium LDL || id:met-c-906	TRUE	reported	igd	3	TRUE
met-c-906	rs2980860	G	A	NA	NA	0.48076	-0.071749	0.010282	6.95024e-12	0.46671	0.0485526	0.0340194	0.153522	0.00126166	48.6941	G	A	FALSE	FALSE	FALSE	jOip5N	8	126485337	1748	454600	acute_pancreatitis	TRUE	reported	456348	8	126485337	19269	Total lipids in medium LDL || id:met-c-906	TRUE	reported	igd	3	TRUE
met-c-906	rs3005923	A	G	NA	NA	0.027565	-0.317827	0.03617	5.77963e-18	0.00789858	0.178002	0.192935	0.356214	0.000214853	77.212	A	G	FALSE	FALSE	FALSE	jOip5N	1	56801542	1748	454600	acute_pancreatitis	TRUE	reported	456348	1	56801542	19266	Total lipids in medium LDL || id:met-c-906	TRUE	reported	igd	3	TRUE
met-c-906	rs3741298	T	C	NA	NA	0.771465	-0.087547	0.012194	1.71002e-12	0.809666	0.0903385	0.043236	0.036669	0.000943257	51.5454	T	C	FALSE	FALSE	FALSE	jOip5N	11	116657561	1748	454600	acute_pancreatitis	TRUE	reported	456348	11	116657561	19269	Total lipids in medium LDL || id:met-c-906	TRUE	reported	igd	3	TRUE
met-c-906	rs62120792	C	T	NA	NA	0.139114	-0.087414	0.014919	8.46993e-09	0.0837395	-0.0214824	0.0612852	0.72594	0.000426746	34.3307	C	T	FALSE	FALSE	FALSE	jOip5N	2	21092488	1748	454600	acute_pancreatitis	TRUE	reported	456348	2	21092488	19269	Total lipids in medium LDL || id:met-c-906	TRUE	reported	igd	3	TRUE
met-c-906	rs629301	T	G	NA	NA	0.783555	0.128508	0.012397	2.22024e-24	0.777612	0.0531131	0.0407205	0.19212	0.00189115	107.455	T	G	FALSE	FALSE	FALSE	jOip5N	1	109818306	1748	454600	acute_pancreatitis	TRUE	reported	456348	1	109818306	19273	Total lipids in medium LDL || id:met-c-906	TRUE	reported	igd	3	TRUE
met-c-906	rs6756629	A	G	NA	NA	0.081568	-0.131758	0.018792	5.53988e-12	0.06301	0.369873	0.0715676	2.36407e-07	0.000382169	49.1596	A	G	FALSE	FALSE	FALSE	jOip5N	2	44065090	1748	454600	acute_pancreatitis	TRUE	reported	456348	2	44065090	19273	Total lipids in medium LDL || id:met-c-906	TRUE	reported	igd	3	TRUE
met-c-906	rs73066442	G	A	NA	NA	0.249027	0.069766	0.01194	9.31001e-09	0.239776	-0.0271262	0.0399685	0.497335	0.000662705	34.1412	G	A	FALSE	FALSE	FALSE	jOip5N	7	21592973	1748	454600	acute_pancreatitis	TRUE	reported	456348	7	21592973	19269	Total lipids in medium LDL || id:met-c-906	TRUE	reported	igd	3	TRUE
met-c-906	rs7412	T	C	NA	NA	0.055504	-0.541093	0.025783	1.31009e-94	0.0803784	0.062571	0.0624329	0.316242	0.00288953	440.43	T	C	FALSE	FALSE	FALSE	jOip5N	19	45412079	1748	454600	acute_pancreatitis	TRUE	reported	456348	19	45412079	15981	Total lipids in medium LDL || id:met-c-906	TRUE	reported	igd	3	TRUE
met-c-906	rs79225634	T	C	NA	NA	0.353218	0.090789	0.0108	1.42988e-16	0.339968	0.0316121	0.0357844	0.377017	0.00167576	70.6674	T	C	FALSE	FALSE	FALSE	jOip5N	5	74619639	1748	454600	acute_pancreatitis	TRUE	reported	456348	5	74619639	19268	Total lipids in medium LDL || id:met-c-906	TRUE	reported	igd	3	TRUE
met-c-906	rs934197	A	G	NA	NA	0.284745	0.109934	0.011461	4.16006e-21	0.336767	-0.0209955	0.035906	0.558725	0.00194525	92.0066	A	G	FALSE	FALSE	FALSE	jOip5N	2	21267461	1748	454600	acute_pancreatitis	TRUE	reported	456348	2	21267461	19266	Total lipids in medium LDL || id:met-c-906	TRUE	reported	igd	3	TRUE
met-c-941	rs10455872	G	A	NA	NA	0.040742	-0.199277	0.027823	1.33999e-12	0.0795939	0.0235344	0.0627036	0.707417	0.000208059	51.2987	G	A	FALSE	FALSE	FALSE	jOip5N	6	161010118	1748	454600	acute_pancreatitis	TRUE	reported	456348	6	161010118	19272	Mean diameter for VLDL particles || id:met-c-941	TRUE	reported	igd	3	TRUE
met-c-941	rs116843064	A	G	NA	NA	0.029194	-0.22268	0.034938	2.80001e-10	0.0195049	0.0125516	0.122597	0.918454	0.000119505	40.6225	A	G	FALSE	FALSE	FALSE	jOip5N	19	8429323	1748	454600	acute_pancreatitis	TRUE	reported	456348	19	8429323	19268	Mean diameter for VLDL particles || id:met-c-941	TRUE	reported	igd	3	TRUE
met-c-941	rs1260326	C	T	NA	NA	0.636562	-0.097557	0.010596	7.89951e-20	0.605234	0.06761	0.034672	0.0511775	0.0020351	84.7682	C	T	FALSE	FALSE	FALSE	jOip5N	2	27730940	1748	454600	acute_pancreatitis	TRUE	reported	456348	2	27730940	19273	Mean diameter for VLDL particles || id:met-c-941	TRUE	reported	igd	3	TRUE
met-c-941	rs12679834	C	T	NA	NA	0.08542	-0.149385	0.018238	5.12979e-16	0.100875	-0.0525458	0.0563821	0.351358	0.000543988	67.0903	C	T	FALSE	FALSE	FALSE	jOip5N	8	19820433	1748	454600	acute_pancreatitis	TRUE	reported	456348	8	19820433	19270	Mean diameter for VLDL particles || id:met-c-941	TRUE	reported	igd	3	TRUE
met-c-941	rs141947880	T	C	NA	NA	0.029878	0.177568	0.031096	1.58001e-08	0.0553607	0.109237	0.07415	0.140701	9.81153e-05	32.6077	T	C	FALSE	FALSE	FALSE	jOip5N	11	47385350	1748	454600	acute_pancreatitis	TRUE	reported	456348	11	47385350	19266	Mean diameter for VLDL particles || id:met-c-941	TRUE	reported	igd	3	TRUE
met-c-941	rs146517761	T	C	NA	NA	0.024976	-0.193526	0.034802	3.69003e-08	0.00585486	0.280628	0.22272	0.207668	7.81631e-05	30.9222	T	C	FALSE	FALSE	FALSE	jOip5N	6	160902237	1748	454600	acute_pancreatitis	TRUE	reported	456348	6	160902237	19268	Mean diameter for VLDL particles || id:met-c-941	TRUE	reported	igd	3	TRUE
met-c-941	rs1532085	G	A	NA	NA	0.594771	0.117017	0.010462	1.67996e-28	0.613701	0.00244632	0.0348228	0.943994	0.00312896	125.103	G	A	FALSE	FALSE	FALSE	jOip5N	15	58683366	1748	454600	acute_pancreatitis	TRUE	reported	456348	15	58683366	19273	Mean diameter for VLDL particles || id:met-c-941	TRUE	reported	igd	3	TRUE
met-c-941	rs17145750	T	C	NA	NA	0.148692	-0.134886	0.014545	4.27957e-20	0.16113	-0.00796604	0.0460649	0.862706	0.00112999	86.0016	T	C	FALSE	FALSE	FALSE	jOip5N	7	73026378	1748	454600	acute_pancreatitis	TRUE	reported	456348	7	73026378	19268	Mean diameter for VLDL particles || id:met-c-941	TRUE	reported	igd	3	TRUE
met-c-941	rs55660224	T	C	NA	NA	0.090649	0.104554	0.018438	1.98002e-08	0.0833027	-0.0962378	0.061181	0.115718	0.000275161	32.1554	T	C	FALSE	FALSE	FALSE	jOip5N	1	109839400	1748	454600	acute_pancreatitis	TRUE	reported	456348	1	109839400	19266	Mean diameter for VLDL particles || id:met-c-941	TRUE	reported	igd	3	TRUE
met-c-941	rs72654473	A	C	NA	NA	0.08112	0.157827	0.019444	9.33899e-16	0.107663	0.0606592	0.0547927	0.268265	0.00050982	65.8857	A	C	FALSE	FALSE	FALSE	jOip5N	19	45414399	1748	454600	acute_pancreatitis	TRUE	reported	456348	19	45414399	19266	Mean diameter for VLDL particles || id:met-c-941	TRUE	reported	igd	3	TRUE
met-c-941	rs7811833	C	A	NA	NA	0.872322	0.086136	0.015344	2.74e-08	0.86038	0.0558544	0.0490218	0.254545	0.000364241	31.5132	C	A	FALSE	FALSE	FALSE	jOip5N	7	78963773	1748	454600	acute_pancreatitis	TRUE	reported	456348	7	78963773	19272	Mean diameter for VLDL particles || id:met-c-941	TRUE	reported	igd	3	TRUE
met-c-897	rs12325419	A	G	NA	NA	0.120221	-0.082062	0.014985	4.54999e-08	0.116586	0.00750604	0.0528791	0.887122	0.00028195	29.9896	A	G	FALSE	FALSE	FALSE	jOip5N	16	70368909	1748	454600	acute_pancreatitis	TRUE	reported	456348	16	70368909	22500	Leucine || id:met-c-897	TRUE	reported	igd	3	TRUE
met-c-897	rs1260326	C	T	NA	NA	0.638971	-0.079808	0.009937	1.07004e-15	0.605234	0.06761	0.034672	0.0511775	0.00132267	64.5034	C	T	FALSE	FALSE	FALSE	jOip5N	2	27730940	1748	454600	acute_pancreatitis	TRUE	reported	456348	2	27730940	22500	Leucine || id:met-c-897	TRUE	reported	igd	3	TRUE
met-c-897	rs17789027	G	A	NA	NA	0.384329	0.108594	0.009541	6.16027e-30	0.410267	0.0254785	0.0347692	0.463688	0.00247953	129.546	G	A	FALSE	FALSE	FALSE	jOip5N	4	89181841	1748	454600	acute_pancreatitis	TRUE	reported	456348	4	89181841	24725	Leucine || id:met-c-897	TRUE	reported	igd	3	TRUE
met-c-927	rs115849089	A	G	NA	NA	0.107412	-0.124614	0.01668	1.54989e-13	0.114884	-0.0488429	0.0532787	0.359278	0.000496555	55.8138	A	G	FALSE	FALSE	FALSE	jOip5N	8	19912370	1748	454600	acute_pancreatitis	TRUE	reported	456348	8	19912370	21553	Total cholesterol in small VLDL || id:met-c-927	TRUE	reported	igd	3	TRUE
met-c-927	rs11591147	T	G	NA	NA	0.030715	-0.33771	0.034863	1.03992e-21	0.0175864	0.013372	0.128282	0.916979	0.000349525	93.8336	T	G	FALSE	FALSE	FALSE	jOip5N	1	55505647	1748	454600	acute_pancreatitis	TRUE	reported	456348	1	55505647	15985	Total cholesterol in small VLDL || id:met-c-927	TRUE	reported	igd	3	TRUE
met-c-927	rs142130958	A	G	NA	NA	0.105495	-0.172682	0.016403	2.38013e-25	0.118229	-0.0226146	0.0525876	0.667169	0.00097034	110.828	A	G	FALSE	FALSE	FALSE	jOip5N	19	11190652	1748	454600	acute_pancreatitis	TRUE	reported	456348	19	11190652	21556	Total cholesterol in small VLDL || id:met-c-927	TRUE	reported	igd	3	TRUE
met-c-927	rs144064722	G	A	NA	NA	0.025283	0.201214	0.03405	5.25001e-09	0.0229663	-0.0793484	0.113081	0.482867	8.93363e-05	34.9206	G	A	FALSE	FALSE	FALSE	jOip5N	4	73406173	1748	454600	acute_pancreatitis	TRUE	reported	456348	4	73406173	19266	Total cholesterol in small VLDL || id:met-c-927	TRUE	reported	igd	3	TRUE
met-c-927	rs182695896	C	A	NA	NA	0.019221	0.268259	0.040848	8.62979e-11	0.00865134	0.0183405	0.182317	0.919871	8.43932e-05	43.1288	C	A	FALSE	FALSE	FALSE	jOip5N	4	74813227	1748	454600	acute_pancreatitis	TRUE	reported	456348	4	74813227	19268	Total cholesterol in small VLDL || id:met-c-927	TRUE	reported	igd	3	TRUE
met-c-927	rs1848922	C	T	NA	NA	0.782838	0.091968	0.012095	5.75043e-14	0.79895	0.0325179	0.0426855	0.446178	0.000912052	57.8178	C	T	FALSE	FALSE	FALSE	jOip5N	2	21471603	1748	454600	acute_pancreatitis	TRUE	reported	456348	2	21471603	21554	Total cholesterol in small VLDL || id:met-c-927	TRUE	reported	igd	3	TRUE
met-c-927	rs2980875	G	A	NA	NA	0.484523	-0.066648	0.009799	1.81009e-11	0.46604	0.046905	0.0339882	0.167575	0.00107195	46.2605	G	A	FALSE	FALSE	FALSE	jOip5N	8	126481747	1748	454600	acute_pancreatitis	TRUE	reported	456348	8	126481747	21557	Total cholesterol in small VLDL || id:met-c-927	TRUE	reported	igd	3	TRUE
met-c-927	rs3005923	A	G	NA	NA	0.027565	-0.221776	0.036237	1.47001e-09	0.00789858	0.178002	0.192935	0.356214	0.000104227	37.4563	A	G	FALSE	FALSE	FALSE	jOip5N	1	56801542	1748	454600	acute_pancreatitis	TRUE	reported	456348	1	56801542	19266	Total cholesterol in small VLDL || id:met-c-927	TRUE	reported	igd	3	TRUE
met-c-927	rs3764261	A	C	NA	NA	0.299039	-0.102518	0.010739	3.97009e-21	0.324615	-0.0812369	0.0362439	0.0250004	0.00177238	91.1323	A	C	FALSE	FALSE	FALSE	jOip5N	16	56993324	1748	454600	acute_pancreatitis	TRUE	reported	456348	16	56993324	21556	Total cholesterol in small VLDL || id:met-c-927	TRUE	reported	igd	3	TRUE
met-c-927	rs429358	C	T	NA	NA	0.169993	0.138085	0.013393	2.22998e-24	0.154728	-0.0899356	0.046994	0.0556501	0.00139191	106.301	C	T	FALSE	FALSE	FALSE	jOip5N	19	45411941	1748	454600	acute_pancreatitis	TRUE	reported	456348	19	45411941	21551	Total cholesterol in small VLDL || id:met-c-927	TRUE	reported	igd	3	TRUE
met-c-927	rs646776	T	C	NA	NA	0.780066	0.070499	0.011954	5.62005e-09	0.777595	0.0531384	0.0407195	0.191897	0.000553611	34.7808	T	C	FALSE	FALSE	FALSE	jOip5N	1	109818530	1748	454600	acute_pancreatitis	TRUE	reported	456348	1	109818530	21557	Total cholesterol in small VLDL || id:met-c-927	TRUE	reported	igd	3	TRUE
met-c-927	rs6544366	T	G	NA	NA	0.267876	-0.105646	0.010987	2.05022e-21	0.226832	0.0581705	0.0404703	0.150615	0.00168255	92.4587	T	G	FALSE	FALSE	FALSE	jOip5N	2	21204025	1748	454600	acute_pancreatitis	TRUE	reported	456348	2	21204025	21554	Total cholesterol in small VLDL || id:met-c-927	TRUE	reported	igd	3	TRUE
met-c-927	rs72999033	T	C	NA	NA	0.059265	-0.147038	0.021018	4.75007e-12	0.0631964	0.00948709	0.0700023	0.892197	0.000253189	48.9414	T	C	FALSE	FALSE	FALSE	jOip5N	19	19366632	1748	454600	acute_pancreatitis	TRUE	reported	456348	19	19366632	21554	Total cholesterol in small VLDL || id:met-c-927	TRUE	reported	igd	3	TRUE
met-c-927	rs79225634	T	C	NA	NA	0.336963	0.078118	0.010472	1.69005e-13	0.339968	0.0316121	0.0357844	0.377017	0.00115373	55.6472	T	C	FALSE	FALSE	FALSE	jOip5N	5	74619639	1748	454600	acute_pancreatitis	TRUE	reported	456348	5	74619639	21552	Total cholesterol in small VLDL || id:met-c-927	TRUE	reported	igd	3	TRUE
met-c-901	rs247617	A	C	NA	NA	0.288773	0.13559	0.011418	5.70033e-32	0.323821	-0.0725583	0.0362843	0.0455306	0.00300631	141.018	A	C	FALSE	FALSE	FALSE	jOip5N	16	56990716	1748	454600	acute_pancreatitis	TRUE	reported	456348	16	56990716	19268	Total lipids in medium HDL || id:met-c-901	TRUE	reported	igd	3	TRUE
met-c-901	rs6073966	T	C	NA	NA	0.143985	0.099646	0.014609	1.39991e-11	0.169439	-0.0143749	0.0452528	0.750744	0.00059518	46.5242	T	C	FALSE	FALSE	FALSE	jOip5N	20	44570192	1748	454600	acute_pancreatitis	TRUE	reported	456348	20	44570192	19269	Total lipids in medium HDL || id:met-c-901	TRUE	reported	igd	3	TRUE
met-c-901	rs6507939	C	A	NA	NA	0.839141	0.086952	0.01394	6.4e-10	0.851293	0.00625058	0.0478063	0.895975	0.000545139	38.9075	C	A	FALSE	FALSE	FALSE	jOip5N	18	47176261	1748	454600	acute_pancreatitis	TRUE	reported	456348	18	47176261	19268	Total lipids in medium HDL || id:met-c-901	TRUE	reported	igd	3	TRUE
met-c-901	rs9987289	G	A	NA	NA	0.874954	0.094746	0.015496	1.38e-09	0.908537	0.0282108	0.0588664	0.631772	0.000424552	37.3837	G	A	FALSE	FALSE	FALSE	jOip5N	8	9183358	1748	454600	acute_pancreatitis	TRUE	reported	456348	8	9183358	19268	Total lipids in medium HDL || id:met-c-901	TRUE	reported	igd	3	TRUE
met-c-889	rs10455872	G	A	NA	NA	0.040796	-0.163487	0.028078	8e-09	0.0795939	0.0235344	0.0627036	0.707417	0.000139951	33.9027	G	A	FALSE	FALSE	FALSE	jOip5N	6	161010118	1748	454600	acute_pancreatitis	TRUE	reported	456348	6	161010118	18959	Total lipids in large VLDL || id:met-c-889	TRUE	reported	igd	3	TRUE
met-c-889	rs11207978	C	T	NA	NA	0.189329	-0.08205	0.013081	5.16e-10	0.21328	0.018927	0.0415457	0.648699	0.000637051	39.3437	C	T	FALSE	FALSE	FALSE	jOip5N	1	62980512	1748	454600	acute_pancreatitis	TRUE	reported	456348	1	62980512	18958	Total lipids in large VLDL || id:met-c-889	TRUE	reported	igd	3	TRUE
met-c-889	rs115849089	A	G	NA	NA	0.101349	-0.137752	0.017275	2.78997e-15	0.114884	-0.0488429	0.0532787	0.359278	0.000610985	63.5857	A	G	FALSE	FALSE	FALSE	jOip5N	8	19912370	1748	454600	acute_pancreatitis	TRUE	reported	456348	8	19912370	18957	Total lipids in large VLDL || id:met-c-889	TRUE	reported	igd	3	TRUE
met-c-889	rs1260326	C	T	NA	NA	0.636812	-0.087687	0.010707	4.90004e-16	0.605234	0.06761	0.034672	0.0511775	0.00163632	67.071	C	T	FALSE	FALSE	FALSE	jOip5N	2	27730940	1748	454600	acute_pancreatitis	TRUE	reported	456348	2	27730940	18960	Total lipids in large VLDL || id:met-c-889	TRUE	reported	igd	3	TRUE
met-c-889	rs16996148	T	G	NA	NA	0.066056	-0.134373	0.020709	1.29e-10	0.0818476	0.0505737	0.0619606	0.414373	0.000274031	42.1023	T	G	FALSE	FALSE	FALSE	jOip5N	19	19658472	1748	454600	acute_pancreatitis	TRUE	reported	456348	19	19658472	18957	Total lipids in large VLDL || id:met-c-889	TRUE	reported	igd	3	TRUE
met-c-889	rs34437827	G	A	NA	NA	0.175208	-0.102793	0.013689	1.00995e-13	0.196435	0.0193698	0.0426299	0.649561	0.000859782	56.3876	G	A	FALSE	FALSE	FALSE	jOip5N	7	72923338	1748	454600	acute_pancreatitis	TRUE	reported	456348	7	72923338	18955	Total lipids in large VLDL || id:met-c-889	TRUE	reported	igd	3	TRUE
met-c-889	rs483082	T	G	NA	NA	0.229485	0.087802	0.012533	3.91021e-12	0.235197	-0.0392449	0.04015	0.328343	0.000915625	49.0793	T	G	FALSE	FALSE	FALSE	jOip5N	19	45416178	1748	454600	acute_pancreatitis	TRUE	reported	456348	19	45416178	18956	Total lipids in large VLDL || id:met-c-889	TRUE	reported	igd	3	TRUE
met-c-889	rs9472125	T	C	NA	NA	0.166066	-0.092682	0.016258	1.63001e-08	0.0963282	-0.00413693	0.0600915	0.945114	0.000474896	32.498	T	C	FALSE	FALSE	FALSE	jOip5N	6	43756169	1748	454600	acute_pancreatitis	TRUE	reported	456348	6	43756169	18954	Total lipids in large VLDL || id:met-c-889	TRUE	reported	igd	3	TRUE
met-c-898	rs2126259	C	T	NA	NA	0.868898	0.093645	0.014443	1.36e-10	0.898271	0.0321134	0.056126	0.567209	0.000444318	42.0392	C	T	FALSE	FALSE	FALSE	jOip5N	8	9185146	1748	454600	acute_pancreatitis	TRUE	reported	456348	8	9185146	21556	Total cholesterol in medium HDL || id:met-c-898	TRUE	reported	igd	3	TRUE
met-c-898	rs247617	A	C	NA	NA	0.297513	0.165375	0.010812	7.54918e-52	0.323821	-0.0725583	0.0362843	0.0455306	0.00453727	233.952	A	C	FALSE	FALSE	FALSE	jOip5N	16	56990716	1748	454600	acute_pancreatitis	TRUE	reported	456348	16	56990716	21553	Total cholesterol in medium HDL || id:met-c-898	TRUE	reported	igd	3	TRUE
met-c-898	rs429358	C	T	NA	NA	0.169994	-0.08335	0.013401	7.32993e-10	0.154728	-0.0899356	0.046994	0.0556501	0.000506517	38.6845	C	T	FALSE	FALSE	FALSE	jOip5N	19	45411941	1748	454600	acute_pancreatitis	TRUE	reported	456348	19	45411941	21552	Total cholesterol in medium HDL || id:met-c-898	TRUE	reported	igd	3	TRUE
met-c-898	rs4939883	C	T	NA	NA	0.830956	0.073095	0.012957	2.32001e-08	0.820091	-0.0397108	0.0441245	0.368134	0.00041473	31.8249	C	T	FALSE	FALSE	FALSE	jOip5N	18	47167214	1748	454600	acute_pancreatitis	TRUE	reported	456348	18	47167214	21558	Total cholesterol in medium HDL || id:met-c-898	TRUE	reported	igd	3	TRUE
met-c-898	rs590820	G	A	NA	NA	0.436587	-0.057644	0.010122	1.71002e-08	0.415205	-0.0207025	0.0349643	0.55378	0.000740313	32.4321	G	A	FALSE	FALSE	FALSE	jOip5N	1	230309619	1748	454600	acute_pancreatitis	TRUE	reported	456348	1	230309619	21552	Total cholesterol in medium HDL || id:met-c-898	TRUE	reported	igd	3	TRUE
met-c-949	rs115849089	A	G	NA	NA	0.101403	-0.106434	0.017144	7.89005e-10	0.114884	-0.0488429	0.0532787	0.359278	0.000364521	38.5422	A	G	FALSE	FALSE	FALSE	jOip5N	8	19912370	1748	454600	acute_pancreatitis	TRUE	reported	456348	8	19912370	19269	Total lipids in very large VLDL || id:met-c-949	TRUE	reported	igd	3	TRUE
met-c-949	rs1168041	C	T	NA	NA	0.727042	0.079193	0.011709	2.1301e-11	0.659853	0.0248808	0.0368349	0.499378	0.000942335	45.744	C	T	FALSE	FALSE	FALSE	jOip5N	1	62960250	1748	454600	acute_pancreatitis	TRUE	reported	456348	1	62960250	19267	Total lipids in very large VLDL || id:met-c-949	TRUE	reported	igd	3	TRUE
met-c-949	rs1260326	C	T	NA	NA	0.636562	-0.084114	0.010621	4.42996e-15	0.605234	0.06761	0.034672	0.0511775	0.00150577	62.72	C	T	FALSE	FALSE	FALSE	jOip5N	2	27730940	1748	454600	acute_pancreatitis	TRUE	reported	456348	2	27730940	19273	Total lipids in very large VLDL || id:met-c-949	TRUE	reported	igd	3	TRUE
met-c-949	rs483082	T	G	NA	NA	0.22973	0.086768	0.012425	4.69029e-12	0.235197	-0.0392449	0.04015	0.328343	0.00089569	48.767	T	G	FALSE	FALSE	FALSE	jOip5N	19	45416178	1748	454600	acute_pancreatitis	TRUE	reported	456348	19	45416178	19269	Total lipids in very large VLDL || id:met-c-949	TRUE	reported	igd	3	TRUE
met-c-949	rs72999033	T	C	NA	NA	0.061184	-0.145789	0.021377	1.45011e-11	0.0631964	0.00948709	0.0700023	0.892197	0.000277283	46.511	T	C	FALSE	FALSE	FALSE	jOip5N	19	19366632	1748	454600	acute_pancreatitis	TRUE	reported	456348	19	19366632	19270	Total lipids in very large VLDL || id:met-c-949	TRUE	reported	igd	3	TRUE
met-c-899	rs1367117	A	G	NA	NA	0.284518	-0.066226	0.011469	1.09001e-08	0.336816	-0.0234171	0.0358544	0.513681	0.000704434	33.3431	A	G	FALSE	FALSE	FALSE	jOip5N	2	21263900	1748	454600	acute_pancreatitis	TRUE	reported	456348	2	21263900	19271	Cholesterol esters in medium HDL || id:met-c-899	TRUE	reported	igd	3	TRUE
met-c-899	rs2126259	C	T	NA	NA	0.861881	0.088876	0.014847	3.11e-09	0.898271	0.0321134	0.056126	0.567209	0.000442709	35.8337	C	T	FALSE	FALSE	FALSE	jOip5N	8	9185146	1748	454600	acute_pancreatitis	TRUE	reported	456348	8	9185146	19271	Cholesterol esters in medium HDL || id:met-c-899	TRUE	reported	igd	3	TRUE
met-c-899	rs247617	A	C	NA	NA	0.288773	0.160557	0.011396	3.14992e-44	0.323821	-0.0725583	0.0362843	0.0455306	0.00423167	198.497	A	C	FALSE	FALSE	FALSE	jOip5N	16	56990716	1748	454600	acute_pancreatitis	TRUE	reported	456348	16	56990716	19268	Cholesterol esters in medium HDL || id:met-c-899	TRUE	reported	igd	3	TRUE
met-c-899	rs429358	C	T	NA	NA	0.168024	-0.080698	0.013834	7.73001e-09	0.154728	-0.0899356	0.046994	0.0556501	0.000493774	34.0275	C	T	FALSE	FALSE	FALSE	jOip5N	19	45411941	1748	454600	acute_pancreatitis	TRUE	reported	456348	19	45411941	19267	Cholesterol esters in medium HDL || id:met-c-899	TRUE	reported	igd	3	TRUE
met-c-899	rs6073966	T	C	NA	NA	0.143985	0.086871	0.014607	3.92998e-09	0.169439	-0.0143749	0.0452528	0.750744	0.000452478	35.3694	T	C	FALSE	FALSE	FALSE	jOip5N	20	44570192	1748	454600	acute_pancreatitis	TRUE	reported	456348	20	44570192	19269	Cholesterol esters in medium HDL || id:met-c-899	TRUE	reported	igd	3	TRUE
met-c-842	rs11632618	A	G	NA	NA	0.061853	0.174133	0.024085	7.76068e-13	0.0699751	-0.0733633	0.0666002	0.270658	0.000329731	52.272	A	G	FALSE	FALSE	FALSE	jOip5N	15	58724706	1748	454600	acute_pancreatitis	TRUE	reported	456348	15	58724706	18398	Apolipoprotein A-I || id:met-c-842	TRUE	reported	igd	3	TRUE
met-c-842	rs144064722	G	A	NA	NA	0.025304	0.203723	0.035039	8.30004e-09	0.0229663	-0.0793484	0.113081	0.482867	9.06347e-05	33.8047	G	A	FALSE	FALSE	FALSE	jOip5N	4	73406173	1748	454600	acute_pancreatitis	TRUE	reported	456348	4	73406173	18398	Apolipoprotein A-I || id:met-c-842	TRUE	reported	igd	3	TRUE
met-c-842	rs1461729	G	A	NA	NA	0.861933	0.086363	0.015193	1.76999e-08	0.898327	0.0334762	0.0561442	0.551005	0.000417969	32.3123	G	A	FALSE	FALSE	FALSE	jOip5N	8	9187242	1748	454600	acute_pancreatitis	TRUE	reported	456348	8	9187242	18400	Apolipoprotein A-I || id:met-c-842	TRUE	reported	igd	3	TRUE
met-c-842	rs174594	A	C	NA	NA	0.58921	0.071714	0.010504	1.32008e-11	0.626082	0.0104812	0.0351864	0.765797	0.00109095	46.6121	A	C	FALSE	FALSE	FALSE	jOip5N	11	61619829	1748	454600	acute_pancreatitis	TRUE	reported	456348	11	61619829	20683	Apolipoprotein A-I || id:met-c-842	TRUE	reported	igd	3	TRUE
met-c-842	rs1883025	T	C	NA	NA	0.194349	-0.079839	0.013321	2.86003e-09	0.254378	-0.0233933	0.0389189	0.547788	0.000611328	35.9217	T	C	FALSE	FALSE	FALSE	jOip5N	9	107664301	1748	454600	acute_pancreatitis	TRUE	reported	456348	9	107664301	18401	Apolipoprotein A-I || id:met-c-842	TRUE	reported	igd	3	TRUE
met-c-842	rs247617	A	C	NA	NA	0.285998	0.197243	0.011688	7.89951e-63	0.323821	-0.0725583	0.0362843	0.0455306	0.00632117	284.789	A	C	FALSE	FALSE	FALSE	jOip5N	16	56990716	1748	454600	acute_pancreatitis	TRUE	reported	456348	16	56990716	18400	Apolipoprotein A-I || id:met-c-842	TRUE	reported	igd	3	TRUE
met-c-842	rs261291	C	T	NA	NA	0.374904	0.144314	0.010905	2.57988e-39	0.356392	-0.004111	0.0354744	0.907743	0.00446088	175.132	C	T	FALSE	FALSE	FALSE	jOip5N	15	58680178	1748	454600	acute_pancreatitis	TRUE	reported	456348	15	58680178	18401	Apolipoprotein A-I || id:met-c-842	TRUE	reported	igd	3	TRUE
met-c-842	rs6507939	C	A	NA	NA	0.838753	0.108424	0.014268	5.03037e-14	0.851293	0.00625058	0.0478063	0.895975	0.000848866	57.7464	C	A	FALSE	FALSE	FALSE	jOip5N	18	47176261	1748	454600	acute_pancreatitis	TRUE	reported	456348	18	47176261	18401	Apolipoprotein A-I || id:met-c-842	TRUE	reported	igd	3	TRUE
met-c-842	rs73424577	G	A	NA	NA	0.035619	0.186041	0.030161	9.78003e-10	0.028594	0.137295	0.101704	0.177031	0.000154357	38.0475	G	A	FALSE	FALSE	FALSE	jOip5N	15	58869185	1748	454600	acute_pancreatitis	TRUE	reported	456348	15	58869185	16934	Apolipoprotein A-I || id:met-c-842	TRUE	reported	igd	3	TRUE
met-c-894	rs1260326	C	T	NA	NA	0.638929	-0.057714	0.009968	7.23003e-09	0.605234	0.06761	0.034672	0.0511775	0.000683075	33.5233	C	T	FALSE	FALSE	FALSE	jOip5N	2	27730940	1748	454600	acute_pancreatitis	TRUE	reported	456348	2	27730940	22644	Lactate || id:met-c-894	TRUE	reported	igd	3	TRUE
met-c-894	rs762523	G	A	NA	NA	0.660497	0.053168	0.009672	3.96004e-08	0.630651	0.0225021	0.035104	0.521514	0.000544947	30.2182	G	A	FALSE	FALSE	FALSE	jOip5N	22	19180589	1748	454600	acute_pancreatitis	TRUE	reported	456348	22	19180589	24869	Lactate || id:met-c-894	TRUE	reported	igd	3	TRUE
met-c-856	rs11591147	T	G	NA	NA	0.028839	-0.309146	0.039917	1.11995e-14	0.0175864	0.013372	0.128282	0.916979	0.000248837	59.9807	T	G	FALSE	FALSE	FALSE	jOip5N	1	55505647	1748	454600	acute_pancreatitis	TRUE	reported	456348	1	55505647	13502	Omega-6 fatty acids || id:met-c-856	TRUE	reported	igd	3	TRUE
met-c-856	rs1260326	C	T	NA	NA	0.63681	-0.07798	0.012722	9.72994e-10	0.605234	0.06761	0.034672	0.0511775	0.00128678	37.5713	C	T	FALSE	FALSE	FALSE	jOip5N	2	27730940	1748	454600	acute_pancreatitis	TRUE	reported	456348	2	27730940	13506	Omega-6 fatty acids || id:met-c-856	TRUE	reported	igd	3	TRUE
met-c-856	rs144064722	G	A	NA	NA	0.026411	0.23669	0.039503	2.29002e-09	0.0229663	-0.0793484	0.113081	0.482867	0.000136759	35.9004	G	A	FALSE	FALSE	FALSE	jOip5N	4	73406173	1748	454600	acute_pancreatitis	TRUE	reported	456348	4	73406173	13500	Omega-6 fatty acids || id:met-c-856	TRUE	reported	igd	3	TRUE
met-c-856	rs174418	C	T	NA	NA	0.562433	-0.098225	0.012554	5.98963e-15	0.597213	-0.0119638	0.0347728	0.730804	0.00223132	61.2181	C	T	FALSE	FALSE	FALSE	jOip5N	15	58687603	1748	454600	acute_pancreatitis	TRUE	reported	456348	15	58687603	13504	Omega-6 fatty acids || id:met-c-856	TRUE	reported	igd	3	TRUE
met-c-856	rs1800588	T	C	NA	NA	0.249057	0.142532	0.014482	9.47109e-23	0.216174	-0.0345539	0.0411659	0.401255	0.00268313	96.8652	T	C	FALSE	FALSE	FALSE	jOip5N	15	58723675	1748	454600	acute_pancreatitis	TRUE	reported	456348	15	58723675	13504	Omega-6 fatty acids || id:met-c-856	TRUE	reported	igd	3	TRUE
met-c-856	rs3741298	T	C	NA	NA	0.769753	-0.14319	0.01451	7.31981e-23	0.809666	0.0903385	0.043236	0.036669	0.00255644	97.3847	T	C	FALSE	FALSE	FALSE	jOip5N	11	116657561	1748	454600	acute_pancreatitis	TRUE	reported	456348	11	116657561	13503	Omega-6 fatty acids || id:met-c-856	TRUE	reported	igd	3	TRUE
met-c-856	rs7412	T	C	NA	NA	0.057368	-0.272206	0.028286	8.05935e-22	0.0803784	0.062571	0.0624329	0.316242	0.000741871	92.6088	T	C	FALSE	FALSE	FALSE	jOip5N	19	45412079	1748	454600	acute_pancreatitis	TRUE	reported	456348	19	45412079	13501	Omega-6 fatty acids || id:met-c-856	TRUE	reported	igd	3	TRUE
met-c-856	rs76246956	A	G	NA	NA	0.030794	0.225705	0.040317	2.35001e-08	0.0196692	-0.0346645	0.121531	0.775468	0.000138554	31.3405	A	G	FALSE	FALSE	FALSE	jOip5N	4	74783906	1748	454600	acute_pancreatitis	TRUE	reported	456348	4	74783906	13502	Omega-6 fatty acids || id:met-c-856	TRUE	reported	igd	3	TRUE
met-c-856	rs79225634	T	C	NA	NA	0.351533	0.08458	0.012959	7.51969e-11	0.339968	0.0316121	0.0357844	0.377017	0.00143829	42.5983	T	C	FALSE	FALSE	FALSE	jOip5N	5	74619639	1748	454600	acute_pancreatitis	TRUE	reported	456348	5	74619639	13503	Omega-6 fatty acids || id:met-c-856	TRUE	reported	igd	3	TRUE
met-c-856	rs821840	G	A	NA	NA	0.252132	0.08609	0.014666	4.77002e-09	0.324623	-0.084147	0.0362766	0.0203629	0.000962354	34.4574	G	A	FALSE	FALSE	FALSE	jOip5N	16	56993886	1748	454600	acute_pancreatitis	TRUE	reported	456348	16	56993886	13503	Omega-6 fatty acids || id:met-c-856	TRUE	reported	igd	3	TRUE
met-c-895	rs10056811	A	G	NA	NA	0.341019	0.08841	0.01036	4.74024e-17	0.33635	0.0303726	0.0359189	0.397783	0.00151822	72.8255	A	G	FALSE	FALSE	FALSE	jOip5N	5	74605220	1748	454600	acute_pancreatitis	TRUE	reported	456348	5	74605220	21559	Total cholesterol in LDL || id:met-c-895	TRUE	reported	igd	3	TRUE
met-c-895	rs10184290	C	T	NA	NA	0.133412	-0.093146	0.014571	3.23996e-10	0.0838606	-0.02305	0.0612423	0.706639	0.000438348	40.8648	C	T	FALSE	FALSE	FALSE	jOip5N	2	21093216	1748	454600	acute_pancreatitis	TRUE	reported	456348	2	21093216	21556	Total cholesterol in LDL || id:met-c-895	TRUE	reported	igd	3	TRUE
met-c-895	rs112635299	T	G	NA	NA	0.017688	0.232048	0.039655	8.66004e-09	0.0207046	0.400047	0.120667	0.000915435	5.93181e-05	34.242	T	G	FALSE	FALSE	FALSE	jOip5N	14	94838142	1748	454600	acute_pancreatitis	TRUE	reported	456348	14	94838142	20060	Total cholesterol in LDL || id:met-c-895	TRUE	reported	igd	3	TRUE
met-c-895	rs11591147	T	G	NA	NA	0.030715	-0.515236	0.03472	2.84971e-48	0.0175864	0.013372	0.128282	0.916979	0.000820299	220.218	T	G	FALSE	FALSE	FALSE	jOip5N	1	55505647	1748	454600	acute_pancreatitis	TRUE	reported	456348	1	55505647	15985	Total cholesterol in LDL || id:met-c-895	TRUE	reported	igd	3	TRUE
met-c-895	rs137992968	T	C	NA	NA	0.022361	-0.209489	0.033828	1.13e-09	0.024887	0.122403	0.109136	0.262046	7.7786e-05	38.3504	T	C	FALSE	FALSE	FALSE	jOip5N	19	11239696	1748	454600	acute_pancreatitis	TRUE	reported	456348	19	11239696	21556	Total cholesterol in LDL || id:met-c-895	TRUE	reported	igd	3	TRUE
met-c-895	rs142130958	A	G	NA	NA	0.105498	-0.23071	0.016326	6.16027e-44	0.118229	-0.0226146	0.0525876	0.667169	0.00174832	199.698	A	G	FALSE	FALSE	FALSE	jOip5N	19	11190652	1748	454600	acute_pancreatitis	TRUE	reported	456348	19	11190652	21558	Total cholesterol in LDL || id:met-c-895	TRUE	reported	igd	3	TRUE
met-c-895	rs144064722	G	A	NA	NA	0.025283	0.241631	0.034014	2.81968e-12	0.0229663	-0.0793484	0.113081	0.482867	0.000129103	50.465	G	A	FALSE	FALSE	FALSE	jOip5N	4	73406173	1748	454600	acute_pancreatitis	TRUE	reported	456348	4	73406173	19266	Total cholesterol in LDL || id:met-c-895	TRUE	reported	igd	3	TRUE
met-c-895	rs182695896	C	A	NA	NA	0.019221	0.311232	0.040811	6.36942e-14	0.00865134	0.0183405	0.182317	0.919871	0.000113803	58.1586	C	A	FALSE	FALSE	FALSE	jOip5N	4	74813227	1748	454600	acute_pancreatitis	TRUE	reported	456348	4	74813227	19268	Total cholesterol in LDL || id:met-c-895	TRUE	reported	igd	3	TRUE
met-c-895	rs185415345	A	G	NA	NA	0.046556	-0.168105	0.027267	1.32999e-09	0.0164313	0.121795	0.133549	0.361775	0.000175126	38.009	A	G	FALSE	FALSE	FALSE	jOip5N	1	56625395	1748	454600	acute_pancreatitis	TRUE	reported	456348	1	56625395	19268	Total cholesterol in LDL || id:met-c-895	TRUE	reported	igd	3	TRUE
met-c-895	rs193084249	G	A	NA	NA	0.032129	0.180124	0.03124	1.42001e-08	0.0223273	-0.0273082	0.115047	0.812373	0.000107296	33.2446	G	A	FALSE	FALSE	FALSE	jOip5N	1	26987646	1748	454600	acute_pancreatitis	TRUE	reported	456348	1	26987646	19270	Total cholesterol in LDL || id:met-c-895	TRUE	reported	igd	3	TRUE
met-c-895	rs2207132	A	G	NA	NA	0.059698	0.139733	0.024519	2.07998e-08	0.033217	-0.0596692	0.094792	0.529038	0.00018925	32.4782	A	G	FALSE	FALSE	FALSE	jOip5N	20	39142516	1748	454600	acute_pancreatitis	TRUE	reported	456348	20	39142516	19267	Total cholesterol in LDL || id:met-c-895	TRUE	reported	igd	3	TRUE
met-c-895	rs2965155	C	T	NA	NA	0.446165	-0.055883	0.010032	4.27996e-08	0.496705	-0.0572543	0.0339944	0.0921374	0.000711347	31.0302	C	T	FALSE	FALSE	FALSE	jOip5N	19	45188471	1748	454600	acute_pancreatitis	TRUE	reported	456348	19	45188471	21558	Total cholesterol in LDL || id:met-c-895	TRUE	reported	igd	3	TRUE
met-c-895	rs3005923	A	G	NA	NA	0.027565	-0.329132	0.036167	3.53997e-19	0.00789858	0.178002	0.192935	0.356214	0.000230448	82.8162	A	G	FALSE	FALSE	FALSE	jOip5N	1	56801542	1748	454600	acute_pancreatitis	TRUE	reported	456348	1	56801542	19266	Total cholesterol in LDL || id:met-c-895	TRUE	reported	igd	3	TRUE
met-c-895	rs62523994	A	G	NA	NA	0.388871	0.057408	0.010139	2.56998e-08	0.401892	-0.0242869	0.034892	0.486392	0.000706961	32.0593	A	G	FALSE	FALSE	FALSE	jOip5N	8	145026582	1748	454600	acute_pancreatitis	TRUE	reported	456348	8	145026582	21554	Total cholesterol in LDL || id:met-c-895	TRUE	reported	igd	3	TRUE
met-c-895	rs629301	T	G	NA	NA	0.779766	0.127323	0.011902	6.80926e-26	0.777612	0.0531131	0.0407205	0.19212	0.00182316	114.439	T	G	FALSE	FALSE	FALSE	jOip5N	1	109818306	1748	454600	acute_pancreatitis	TRUE	reported	456348	1	109818306	21559	Total cholesterol in LDL || id:met-c-895	TRUE	reported	igd	3	TRUE
met-c-895	rs635634	T	C	NA	NA	0.198427	0.069575	0.012347	2.98999e-08	0.184394	0.0322337	0.0439057	0.462852	0.000468586	31.7529	T	C	FALSE	FALSE	FALSE	jOip5N	9	136155000	1748	454600	acute_pancreatitis	TRUE	reported	456348	9	136155000	21556	Total cholesterol in LDL || id:met-c-895	TRUE	reported	igd	3	TRUE
met-c-895	rs6756629	A	G	NA	NA	0.078221	-0.142544	0.018173	1.22011e-14	0.06301	0.369873	0.0715676	2.36407e-07	0.000411525	61.524	A	G	FALSE	FALSE	FALSE	jOip5N	2	44065090	1748	454600	acute_pancreatitis	TRUE	reported	456348	2	44065090	21559	Total cholesterol in LDL || id:met-c-895	TRUE	reported	igd	3	TRUE
met-c-895	rs73066442	G	A	NA	NA	0.245767	0.071078	0.011433	9.71002e-10	0.239776	-0.0271262	0.0399685	0.497335	0.000664754	38.65	G	A	FALSE	FALSE	FALSE	jOip5N	7	21592973	1748	454600	acute_pancreatitis	TRUE	reported	456348	7	21592973	21555	Total cholesterol in LDL || id:met-c-895	TRUE	reported	igd	3	TRUE
met-c-895	rs73107473	A	G	NA	NA	0.181308	0.077046	0.013419	1.63001e-08	0.162966	0.0443305	0.0463411	0.338763	0.000454067	32.9655	A	G	FALSE	FALSE	FALSE	jOip5N	7	44577622	1748	454600	acute_pancreatitis	TRUE	reported	456348	7	44577622	21553	Total cholesterol in LDL || id:met-c-895	TRUE	reported	igd	3	TRUE
met-c-895	rs7412	T	C	NA	NA	0.056115	-0.591882	0.025059	1.74985e-119	0.0803784	0.062571	0.0624329	0.316242	0.00323522	557.883	T	C	FALSE	FALSE	FALSE	jOip5N	19	45412079	1748	454600	acute_pancreatitis	TRUE	reported	456348	19	45412079	18267	Total cholesterol in LDL || id:met-c-895	TRUE	reported	igd	3	TRUE
met-c-895	rs934197	A	G	NA	NA	0.287222	0.119953	0.010962	5.14044e-27	0.336767	-0.0209955	0.035906	0.558725	0.00227487	119.741	A	G	FALSE	FALSE	FALSE	jOip5N	2	21267461	1748	454600	acute_pancreatitis	TRUE	reported	456348	2	21267461	21552	Total cholesterol in LDL || id:met-c-895	TRUE	reported	igd	3	TRUE
met-c-960	rs10455872	G	A	NA	NA	0.040742	-0.193641	0.027872	4.81948e-12	0.0795939	0.0235344	0.0627036	0.707417	0.000195767	48.2679	G	A	FALSE	FALSE	FALSE	jOip5N	6	161010118	1748	454600	acute_pancreatitis	TRUE	reported	456348	6	161010118	19272	Triglycerides in chylomicrons and largest VLDL particles || id:met-c-960	TRUE	reported	igd	3	TRUE
met-c-960	rs1168041	C	T	NA	NA	0.722016	0.077153	0.011214	7.71969e-12	0.659853	0.0248808	0.0368349	0.499378	0.000882382	47.3352	C	T	FALSE	FALSE	FALSE	jOip5N	1	62960250	1748	454600	acute_pancreatitis	TRUE	reported	456348	1	62960250	21534	Triglycerides in chylomicrons and largest VLDL particles || id:met-c-960	TRUE	reported	igd	3	TRUE
met-c-960	rs1260326	C	T	NA	NA	0.6389	-0.093488	0.010205	8.0094e-20	0.605234	0.06761	0.034672	0.0511775	0.00179775	83.9239	C	T	FALSE	FALSE	FALSE	jOip5N	2	27730940	1748	454600	acute_pancreatitis	TRUE	reported	456348	2	27730940	21540	Triglycerides in chylomicrons and largest VLDL particles || id:met-c-960	TRUE	reported	igd	3	TRUE
met-c-960	rs13233571	T	C	NA	NA	0.12297	-0.094367	0.015189	6.4e-10	0.123123	0.00891556	0.0514706	0.862481	0.000386581	38.5995	T	C	FALSE	FALSE	FALSE	jOip5N	7	72971231	1748	454600	acute_pancreatitis	TRUE	reported	456348	7	72971231	21537	Triglycerides in chylomicrons and largest VLDL particles || id:met-c-960	TRUE	reported	igd	3	TRUE
met-c-960	rs483082	T	G	NA	NA	0.232665	0.0972	0.012085	1.23994e-15	0.235197	-0.0392449	0.04015	0.328343	0.00107256	64.6903	T	G	FALSE	FALSE	FALSE	jOip5N	19	45416178	1748	454600	acute_pancreatitis	TRUE	reported	456348	19	45416178	21536	Triglycerides in chylomicrons and largest VLDL particles || id:met-c-960	TRUE	reported	igd	3	TRUE
met-c-960	rs72999033	T	C	NA	NA	0.059278	-0.126194	0.021012	2.30999e-09	0.0631964	0.00948709	0.0700023	0.892197	0.000186785	36.0697	T	C	FALSE	FALSE	FALSE	jOip5N	19	19366632	1748	454600	acute_pancreatitis	TRUE	reported	456348	19	19366632	21537	Triglycerides in chylomicrons and largest VLDL particles || id:met-c-960	TRUE	reported	igd	3	TRUE
met-c-960	rs77729186	G	A	NA	NA	0.092132	-0.115943	0.016928	9.53894e-12	0.106249	-0.0670998	0.0551063	0.223359	0.000364347	46.9113	G	A	FALSE	FALSE	FALSE	jOip5N	8	19826318	1748	454600	acute_pancreatitis	TRUE	reported	456348	8	19826318	21539	Triglycerides in chylomicrons and largest VLDL particles || id:met-c-960	TRUE	reported	igd	3	TRUE
met-c-960	rs821840	G	A	NA	NA	0.263423	-0.065459	0.011642	2.22998e-08	0.324623	-0.084147	0.0362766	0.0203629	0.000569613	31.6143	G	A	FALSE	FALSE	FALSE	jOip5N	16	56993886	1748	454600	acute_pancreatitis	TRUE	reported	456348	16	56993886	21538	Triglycerides in chylomicrons and largest VLDL particles || id:met-c-960	TRUE	reported	igd	3	TRUE
met-c-930	rs1042034	T	C	NA	NA	0.737718	0.110488	0.011597	5.97998e-21	0.794123	-0.0679183	0.0419452	0.105401	0.00182264	90.7693	T	C	FALSE	FALSE	FALSE	jOip5N	2	21225281	1748	454600	acute_pancreatitis	TRUE	reported	456348	2	21225281	19272	Concentration of small VLDL particles || id:met-c-930	TRUE	reported	igd	3	TRUE
met-c-930	rs115849089	A	G	NA	NA	0.101403	-0.171856	0.01714	4.97966e-23	0.114884	-0.0488429	0.0532787	0.359278	0.000950811	100.533	A	G	FALSE	FALSE	FALSE	jOip5N	8	19912370	1748	454600	acute_pancreatitis	TRUE	reported	456348	8	19912370	19269	Concentration of small VLDL particles || id:met-c-930	TRUE	reported	igd	3	TRUE
met-c-930	rs1168041	C	T	NA	NA	0.727042	0.083428	0.011719	2.27982e-12	0.659853	0.0248808	0.0368349	0.499378	0.00104403	50.6807	C	T	FALSE	FALSE	FALSE	jOip5N	1	62960250	1748	454600	acute_pancreatitis	TRUE	reported	456348	1	62960250	19267	Concentration of small VLDL particles || id:met-c-930	TRUE	reported	igd	3	TRUE
met-c-930	rs1260326	C	T	NA	NA	0.636562	-0.094994	0.010618	1.17004e-18	0.605234	0.06761	0.034672	0.0511775	0.00192158	80.04	C	T	FALSE	FALSE	FALSE	jOip5N	2	27730940	1748	454600	acute_pancreatitis	TRUE	reported	456348	2	27730940	19273	Concentration of small VLDL particles || id:met-c-930	TRUE	reported	igd	3	TRUE
met-c-930	rs142130958	A	G	NA	NA	0.101869	-0.12641	0.017273	5.49035e-13	0.118229	-0.0226146	0.0525876	0.667169	0.000508525	53.5584	A	G	FALSE	FALSE	FALSE	jOip5N	19	11190652	1748	454600	acute_pancreatitis	TRUE	reported	456348	19	11190652	19272	Concentration of small VLDL particles || id:met-c-930	TRUE	reported	igd	3	TRUE
met-c-930	rs247617	A	C	NA	NA	0.288773	-0.115662	0.011437	2.11009e-23	0.323821	-0.0725583	0.0362843	0.0455306	0.0021803	102.272	A	C	FALSE	FALSE	FALSE	jOip5N	16	56990716	1748	454600	acute_pancreatitis	TRUE	reported	456348	16	56990716	19268	Concentration of small VLDL particles || id:met-c-930	TRUE	reported	igd	3	TRUE
met-c-930	rs2878419	T	C	NA	NA	0.420065	0.066323	0.010431	3.70997e-10	0.373616	0.0190825	0.0350456	0.586095	0.00102216	40.4275	T	C	FALSE	FALSE	FALSE	jOip5N	5	74640490	1748	454600	acute_pancreatitis	TRUE	reported	456348	5	74640490	19270	Concentration of small VLDL particles || id:met-c-930	TRUE	reported	igd	3	TRUE
met-c-930	rs2980860	G	A	NA	NA	0.48076	-0.0762	0.010276	2.72019e-13	0.46671	0.0485526	0.0340194	0.153522	0.00142472	54.9872	G	A	FALSE	FALSE	FALSE	jOip5N	8	126485337	1748	454600	acute_pancreatitis	TRUE	reported	456348	8	126485337	19269	Concentration of small VLDL particles || id:met-c-930	TRUE	reported	igd	3	TRUE
met-c-930	rs34346326	C	T	NA	NA	0.170382	-0.096626	0.013634	2.86022e-12	0.198267	0.0183191	0.0425097	0.666513	0.000736986	50.2275	C	T	FALSE	FALSE	FALSE	jOip5N	7	73016181	1748	454600	acute_pancreatitis	TRUE	reported	456348	7	73016181	19267	Concentration of small VLDL particles || id:met-c-930	TRUE	reported	igd	3	TRUE
met-c-930	rs429358	C	T	NA	NA	0.168024	0.117885	0.013833	4.49987e-17	0.154728	-0.0899356	0.046994	0.0556501	0.00105386	72.6247	C	T	FALSE	FALSE	FALSE	jOip5N	19	45411941	1748	454600	acute_pancreatitis	TRUE	reported	456348	19	45411941	19267	Concentration of small VLDL particles || id:met-c-930	TRUE	reported	igd	3	TRUE
met-c-930	rs72660594	C	T	NA	NA	0.035214	-0.180114	0.028818	7.29004e-10	0.0126198	-0.0201382	0.15203	0.894619	0.000137755	39.0632	C	T	FALSE	FALSE	FALSE	jOip5N	1	55636240	1748	454600	acute_pancreatitis	TRUE	reported	456348	1	55636240	19268	Concentration of small VLDL particles || id:met-c-930	TRUE	reported	igd	3	TRUE
met-c-930	rs72836561	T	C	NA	NA	0.024935	0.209371	0.035835	8.51001e-09	0.0314332	0.0931291	0.0970608	0.337311	8.61409e-05	34.1364	T	C	FALSE	FALSE	FALSE	jOip5N	17	41926126	1748	454600	acute_pancreatitis	TRUE	reported	456348	17	41926126	19270	Concentration of small VLDL particles || id:met-c-930	TRUE	reported	igd	3	TRUE
met-c-930	rs72999033	T	C	NA	NA	0.061184	-0.161821	0.021389	8.91046e-14	0.0631964	0.00948709	0.0700023	0.892197	0.000341236	57.2386	T	C	FALSE	FALSE	FALSE	jOip5N	19	19366632	1748	454600	acute_pancreatitis	TRUE	reported	456348	19	19366632	19270	Concentration of small VLDL particles || id:met-c-930	TRUE	reported	igd	3	TRUE
met-c-930	rs9472125	T	C	NA	NA	0.166579	-0.09048	0.016115	3.14e-08	0.0963282	-0.00413693	0.0600915	0.945114	0.000454303	31.5242	T	C	FALSE	FALSE	FALSE	jOip5N	6	43756169	1748	454600	acute_pancreatitis	TRUE	reported	456348	6	43756169	19267	Concentration of small VLDL particles || id:met-c-930	TRUE	reported	igd	3	TRUE
met-c-920	rs1260326	C	T	NA	NA	0.638787	-0.080801	0.009967	5.47016e-16	0.605234	0.06761	0.034672	0.0511775	0.00134621	65.7211	C	T	FALSE	FALSE	FALSE	jOip5N	2	27730940	1748	454600	acute_pancreatitis	TRUE	reported	456348	2	27730940	22529	Pyruvate || id:met-c-920	TRUE	reported	igd	3	TRUE
met-c-920	rs74249229	T	C	NA	NA	0.049594	-0.153237	0.022864	2.1301e-11	0.0355618	-0.185756	0.0913997	0.0421187	0.00017972	44.9183	T	C	FALSE	FALSE	FALSE	jOip5N	16	69979271	1748	454600	acute_pancreatitis	TRUE	reported	456348	16	69979271	23561	Pyruvate || id:met-c-920	TRUE	reported	igd	3	TRUE
met-c-877	rs1532085	G	A	NA	NA	0.594771	-0.190744	0.01044	8.04081e-73	0.613701	0.00244632	0.0348228	0.943994	0.00834895	333.811	G	A	FALSE	FALSE	FALSE	jOip5N	15	58683366	1748	454600	acute_pancreatitis	TRUE	reported	456348	15	58683366	19273	Total lipids in large HDL || id:met-c-877	TRUE	reported	igd	3	TRUE
met-c-877	rs16940472	A	C	NA	NA	0.093336	0.131386	0.020535	2.65003e-10	0.107475	0.0734412	0.0547295	0.17963	0.000359582	40.9363	A	C	FALSE	FALSE	FALSE	jOip5N	15	58835317	1748	454600	acute_pancreatitis	TRUE	reported	456348	15	58835317	19268	Total lipids in large HDL || id:met-c-877	TRUE	reported	igd	3	TRUE
met-c-877	rs2070895	A	G	NA	NA	0.24883	0.201616	0.01198	4.61955e-62	0.218877	-0.0312838	0.0410368	0.445861	0.00549418	283.228	A	G	FALSE	FALSE	FALSE	jOip5N	15	58723939	1748	454600	acute_pancreatitis	TRUE	reported	456348	15	58723939	19271	Total lipids in large HDL || id:met-c-877	TRUE	reported	igd	3	TRUE
met-c-877	rs247617	A	C	NA	NA	0.288773	0.206448	0.011382	8.57038e-72	0.323821	-0.0725583	0.0362843	0.0455306	0.00701362	328.991	A	C	FALSE	FALSE	FALSE	jOip5N	16	56990716	1748	454600	acute_pancreatitis	TRUE	reported	456348	16	56990716	19268	Total lipids in large HDL || id:met-c-877	TRUE	reported	igd	3	TRUE
met-c-877	rs291	C	T	NA	NA	0.227915	0.097805	0.012304	4.18023e-15	0.234335	-0.0399935	0.0400732	0.318273	0.00115427	63.1873	C	T	FALSE	FALSE	FALSE	jOip5N	8	19815852	1748	454600	acute_pancreatitis	TRUE	reported	456348	8	19815852	19266	Total lipids in large HDL || id:met-c-877	TRUE	reported	igd	3	TRUE
met-c-877	rs429358	C	T	NA	NA	0.168024	-0.082877	0.013854	3.48001e-09	0.154728	-0.0899356	0.046994	0.0556501	0.000519297	35.7864	C	T	FALSE	FALSE	FALSE	jOip5N	19	45411941	1748	454600	acute_pancreatitis	TRUE	reported	456348	19	45411941	19267	Total lipids in large HDL || id:met-c-877	TRUE	reported	igd	3	TRUE
met-c-877	rs6065904	A	G	NA	NA	0.233223	-0.124992	0.012221	5.51061e-24	0.214916	-0.014699	0.041209	0.721321	0.00194131	104.605	A	G	FALSE	FALSE	FALSE	jOip5N	20	44534651	1748	454600	acute_pancreatitis	TRUE	reported	456348	20	44534651	19272	Total lipids in large HDL || id:met-c-877	TRUE	reported	igd	3	TRUE
met-c-877	rs6507939	C	A	NA	NA	0.839141	0.102368	0.013956	4.37019e-13	0.851293	0.00625058	0.0478063	0.895975	0.000753842	53.803	C	A	FALSE	FALSE	FALSE	jOip5N	18	47176261	1748	454600	acute_pancreatitis	TRUE	reported	456348	18	47176261	19268	Total lipids in large HDL || id:met-c-877	TRUE	reported	igd	3	TRUE
met-c-937	rs1077835	G	A	NA	NA	0.249603	0.181546	0.01439	4.70002e-36	0.219141	-0.0263068	0.0410612	0.521735	0.00441269	159.167	G	A	FALSE	FALSE	FALSE	jOip5N	15	58723426	1748	454600	acute_pancreatitis	TRUE	reported	456348	15	58723426	13512	Total phosphoglycerides || id:met-c-937	TRUE	reported	igd	3	TRUE
met-c-937	rs1168041	C	T	NA	NA	0.730243	0.094006	0.014095	3.44033e-11	0.659853	0.0248808	0.0368349	0.499378	0.00129669	44.4817	C	T	FALSE	FALSE	FALSE	jOip5N	1	62960250	1748	454600	acute_pancreatitis	TRUE	reported	456348	1	62960250	13515	Total phosphoglycerides || id:met-c-937	TRUE	reported	igd	3	TRUE
met-c-937	rs1260326	C	T	NA	NA	0.63673	-0.073791	0.012651	6.82999e-09	0.605234	0.06761	0.034672	0.0511775	0.0011642	34.0218	C	T	FALSE	FALSE	FALSE	jOip5N	2	27730940	1748	454600	acute_pancreatitis	TRUE	reported	456348	2	27730940	13519	Total phosphoglycerides || id:met-c-937	TRUE	reported	igd	3	TRUE
met-c-937	rs1532085	G	A	NA	NA	0.58366	-0.13373	0.012451	1.36994e-26	0.613701	0.00244632	0.0348228	0.943994	0.00414708	115.358	G	A	FALSE	FALSE	FALSE	jOip5N	15	58683366	1748	454600	acute_pancreatitis	TRUE	reported	456348	15	58683366	13519	Total phosphoglycerides || id:met-c-937	TRUE	reported	igd	3	TRUE
met-c-937	rs17414716	G	A	NA	NA	0.028579	-0.238713	0.03765	2.98999e-10	0.00517711	-0.0584273	0.23652	0.804886	0.000165167	40.1996	G	A	FALSE	FALSE	FALSE	jOip5N	1	55759138	1748	454600	acute_pancreatitis	TRUE	reported	456348	1	55759138	13514	Total phosphoglycerides || id:met-c-937	TRUE	reported	igd	3	TRUE
met-c-937	rs3741298	T	C	NA	NA	0.769882	-0.106412	0.014472	2.75994e-13	0.809666	0.0903385	0.043236	0.036669	0.00141736	54.066	T	C	FALSE	FALSE	FALSE	jOip5N	11	116657561	1748	454600	acute_pancreatitis	TRUE	reported	456348	11	116657561	13516	Total phosphoglycerides || id:met-c-937	TRUE	reported	igd	3	TRUE
met-c-937	rs77451458	A	G	NA	NA	0.11792	0.10633	0.019002	2.69998e-08	0.0535994	0.103254	0.0751079	0.16921	0.000482008	31.3122	A	G	FALSE	FALSE	FALSE	jOip5N	18	46936305	1748	454600	acute_pancreatitis	TRUE	reported	456348	18	46936305	13514	Total phosphoglycerides || id:met-c-937	TRUE	reported	igd	3	TRUE
met-c-937	rs821840	G	A	NA	NA	0.251709	0.114945	0.014599	5.17965e-15	0.324623	-0.084147	0.0362766	0.0203629	0.00172764	61.9918	G	A	FALSE	FALSE	FALSE	jOip5N	16	56993886	1748	454600	acute_pancreatitis	TRUE	reported	456348	16	56993886	13517	Total phosphoglycerides || id:met-c-937	TRUE	reported	igd	3	TRUE
met-c-868	rs10449300	G	A	NA	NA	0.321478	-0.063079	0.010816	8.60994e-09	0.299221	-0.0148465	0.0374706	0.691944	0.000688356	34.0123	G	A	FALSE	FALSE	FALSE	jOip5N	1	109381904	1748	454600	acute_pancreatitis	TRUE	reported	456348	1	109381904	21556	Free cholesterol in IDL || id:met-c-868	TRUE	reported	igd	3	TRUE
met-c-868	rs11591147	T	G	NA	NA	0.030715	-0.505043	0.034776	1.27997e-46	0.0175864	0.013372	0.128282	0.916979	0.000785628	210.91	T	G	FALSE	FALSE	FALSE	jOip5N	1	55505647	1748	454600	acute_pancreatitis	TRUE	reported	456348	1	55505647	15985	Free cholesterol in IDL || id:met-c-868	TRUE	reported	igd	3	TRUE
met-c-868	rs137992968	T	C	NA	NA	0.022361	-0.211288	0.033906	7.73998e-10	0.024887	0.122403	0.109136	0.262046	7.87641e-05	38.8326	T	C	FALSE	FALSE	FALSE	jOip5N	19	11239696	1748	454600	acute_pancreatitis	TRUE	reported	456348	19	11239696	21556	Free cholesterol in IDL || id:met-c-868	TRUE	reported	igd	3	TRUE
met-c-868	rs144064722	G	A	NA	NA	0.025283	0.195	0.034079	1.63001e-08	0.0229663	-0.0793484	0.113081	0.482867	8.37609e-05	32.7413	G	A	FALSE	FALSE	FALSE	jOip5N	4	73406173	1748	454600	acute_pancreatitis	TRUE	reported	456348	4	73406173	19266	Free cholesterol in IDL || id:met-c-868	TRUE	reported	igd	3	TRUE
met-c-868	rs1532085	G	A	NA	NA	0.598552	-0.105777	0.009978	1.26009e-25	0.613701	0.00244632	0.0348228	0.943994	0.00250512	112.382	G	A	FALSE	FALSE	FALSE	jOip5N	15	58683366	1748	454600	acute_pancreatitis	TRUE	reported	456348	15	58683366	21559	Free cholesterol in IDL || id:met-c-868	TRUE	reported	igd	3	TRUE
met-c-868	rs17248720	T	C	NA	NA	0.105195	-0.231635	0.016531	1.61994e-43	0.116884	-0.00126335	0.0529045	0.980949	0.00171489	196.341	T	C	FALSE	FALSE	FALSE	jOip5N	19	11198187	1748	454600	acute_pancreatitis	TRUE	reported	456348	19	11198187	21554	Free cholesterol in IDL || id:met-c-868	TRUE	reported	igd	3	TRUE
met-c-868	rs2954021	G	A	NA	NA	0.546373	-0.060277	0.009816	1.36e-09	0.50549	0.0337369	0.0339248	0.319998	0.00086709	37.7081	G	A	FALSE	FALSE	FALSE	jOip5N	8	126482077	1748	454600	acute_pancreatitis	TRUE	reported	456348	8	126482077	21557	Free cholesterol in IDL || id:met-c-868	TRUE	reported	igd	3	TRUE
met-c-868	rs2965159	G	A	NA	NA	0.395689	-0.058036	0.01023	2.15998e-08	0.411073	-0.000392052	0.0347427	0.990997	0.000714003	32.1843	G	A	FALSE	FALSE	FALSE	jOip5N	19	45196062	1748	454600	acute_pancreatitis	TRUE	reported	456348	19	45196062	21557	Free cholesterol in IDL || id:met-c-868	TRUE	reported	igd	3	TRUE
met-c-868	rs3005923	A	G	NA	NA	0.027565	-0.334583	0.036225	7.78933e-20	0.00789858	0.178002	0.192935	0.356214	0.000237382	85.3082	A	G	FALSE	FALSE	FALSE	jOip5N	1	56801542	1748	454600	acute_pancreatitis	TRUE	reported	456348	1	56801542	19266	Free cholesterol in IDL || id:met-c-868	TRUE	reported	igd	3	TRUE
met-c-868	rs629301	T	G	NA	NA	0.779766	0.118798	0.011937	8.931e-23	0.777612	0.0531131	0.0407205	0.19212	0.00157789	99.0439	T	G	FALSE	FALSE	FALSE	jOip5N	1	109818306	1748	454600	acute_pancreatitis	TRUE	reported	456348	1	109818306	21559	Free cholesterol in IDL || id:met-c-868	TRUE	reported	igd	3	TRUE
met-c-868	rs635634	T	C	NA	NA	0.198427	0.077362	0.012378	6.91003e-10	0.184394	0.0322337	0.0439057	0.462852	0.000576448	39.062	T	C	FALSE	FALSE	FALSE	jOip5N	9	136155000	1748	454600	acute_pancreatitis	TRUE	reported	456348	9	136155000	21556	Free cholesterol in IDL || id:met-c-868	TRUE	reported	igd	3	TRUE
met-c-868	rs6756629	A	G	NA	NA	0.078221	-0.119821	0.018218	8.51922e-11	0.06301	0.369873	0.0715676	2.36407e-07	0.000289345	43.2578	A	G	FALSE	FALSE	FALSE	jOip5N	2	44065090	1748	454600	acute_pancreatitis	TRUE	reported	456348	2	44065090	21559	Free cholesterol in IDL || id:met-c-868	TRUE	reported	igd	3	TRUE
met-c-868	rs7412	T	C	NA	NA	0.056115	-0.52295	0.025147	1.08993e-93	0.0803784	0.062571	0.0624329	0.316242	0.00250789	432.462	T	C	FALSE	FALSE	FALSE	jOip5N	19	45412079	1748	454600	acute_pancreatitis	TRUE	reported	456348	19	45412079	18267	Free cholesterol in IDL || id:met-c-868	TRUE	reported	igd	3	TRUE
met-c-868	rs79225634	T	C	NA	NA	0.33695	0.079826	0.010481	5.61048e-14	0.339968	0.0316121	0.0357844	0.377017	0.00120253	58.0074	T	C	FALSE	FALSE	FALSE	jOip5N	5	74619639	1748	454600	acute_pancreatitis	TRUE	reported	456348	5	74619639	21554	Free cholesterol in IDL || id:met-c-868	TRUE	reported	igd	3	TRUE
met-c-868	rs952275	G	T	NA	NA	0.433279	0.10884	0.009876	1.46994e-27	0.522951	-0.00626871	0.0340254	0.853828	0.00276703	121.455	G	T	FALSE	FALSE	FALSE	jOip5N	2	21221399	1748	454600	acute_pancreatitis	TRUE	reported	456348	2	21221399	21556	Free cholesterol in IDL || id:met-c-868	TRUE	reported	igd	3	TRUE
met-c-852	rs11604424	T	C	NA	NA	0.756672	-0.08311	0.014241	7.84007e-09	0.797497	0.0884246	0.042214	0.0361999	0.000929357	34.0585	T	C	FALSE	FALSE	FALSE	jOip5N	11	116651115	1748	454600	acute_pancreatitis	TRUE	reported	456348	11	116651115	13495	22:6, docosahexaenoic acid || id:met-c-852	TRUE	reported	igd	3	TRUE
met-c-852	rs143988316	T	C	NA	NA	0.069487	-0.150045	0.024351	1.09999e-09	0.0816345	0.047869	0.0620846	0.44069	0.000363852	37.9673	T	C	FALSE	FALSE	FALSE	jOip5N	19	19667254	1748	454600	acute_pancreatitis	TRUE	reported	456348	19	19667254	13494	22:6, docosahexaenoic acid || id:met-c-852	TRUE	reported	igd	3	TRUE
met-c-852	rs145717049	T	C	NA	NA	0.044058	-0.201292	0.03275	1.21001e-09	0.00754743	0.285865	0.198672	0.150185	0.00023587	37.7773	T	C	FALSE	FALSE	FALSE	jOip5N	19	19130096	1748	454600	acute_pancreatitis	TRUE	reported	456348	19	19130096	13491	22:6, docosahexaenoic acid || id:met-c-852	TRUE	reported	igd	3	TRUE
met-c-852	rs174546	T	C	NA	NA	0.402849	-0.127635	0.012483	4.8095e-24	0.344869	0.00312051	0.0356509	0.93025	0.00372612	104.545	T	C	FALSE	FALSE	FALSE	jOip5N	11	61569830	1748	454600	acute_pancreatitis	TRUE	reported	456348	11	61569830	13499	22:6, docosahexaenoic acid || id:met-c-852	TRUE	reported	igd	3	TRUE
met-c-852	rs2281591	G	A	NA	NA	0.13372	-0.108394	0.018174	3.65999e-09	0.231436	0.00984637	0.040204	0.806526	0.000610555	35.5721	G	A	FALSE	FALSE	FALSE	jOip5N	6	10990493	1748	454600	acute_pancreatitis	TRUE	reported	456348	6	10990493	13498	22:6, docosahexaenoic acid || id:met-c-852	TRUE	reported	igd	3	TRUE
met-c-853	rs1077835	G	A	NA	NA	0.249757	0.101367	0.014484	4.05976e-12	0.219141	-0.0263068	0.0410612	0.521735	0.00136057	48.9797	G	A	FALSE	FALSE	FALSE	jOip5N	15	58723426	1748	454600	acute_pancreatitis	TRUE	reported	456348	15	58723426	13491	Free cholesterol to esterified cholesterol ratio || id:met-c-853	TRUE	reported	igd	3	TRUE
met-c-853	rs112032422	C	T	NA	NA	0.104928	-0.215268	0.020407	1.39991e-25	0.118078	-0.0268189	0.0526192	0.610277	0.00154896	111.276	C	T	FALSE	FALSE	FALSE	jOip5N	19	11190292	1748	454600	acute_pancreatitis	TRUE	reported	456348	19	11190292	13494	Free cholesterol to esterified cholesterol ratio || id:met-c-853	TRUE	reported	igd	3	TRUE
met-c-853	rs11591147	T	G	NA	NA	0.028751	-0.461292	0.039818	1.63005e-30	0.0175864	0.013372	0.128282	0.916979	0.000555559	134.212	T	G	FALSE	FALSE	FALSE	jOip5N	1	55505647	1748	454600	acute_pancreatitis	TRUE	reported	456348	1	55505647	13492	Free cholesterol to esterified cholesterol ratio || id:met-c-853	TRUE	reported	igd	3	TRUE
met-c-853	rs144064722	G	A	NA	NA	0.026353	0.276179	0.039473	4.1096e-12	0.0229663	-0.0793484	0.113081	0.482867	0.000186222	48.9532	G	A	FALSE	FALSE	FALSE	jOip5N	4	73406173	1748	454600	acute_pancreatitis	TRUE	reported	456348	4	73406173	13490	Free cholesterol to esterified cholesterol ratio || id:met-c-853	TRUE	reported	igd	3	TRUE
met-c-853	rs174418	C	T	NA	NA	0.56242	-0.069461	0.01255	4.14e-08	0.597213	-0.0119638	0.0347728	0.730804	0.00111738	30.6334	C	T	FALSE	FALSE	FALSE	jOip5N	15	58687603	1748	454600	acute_pancreatitis	TRUE	reported	456348	15	58687603	13494	Free cholesterol to esterified cholesterol ratio || id:met-c-853	TRUE	reported	igd	3	TRUE
met-c-853	rs174547	C	T	NA	NA	0.402113	-0.0712	0.012495	1.63001e-08	0.345046	0.00363277	0.035658	0.918854	0.00115694	32.4704	C	T	FALSE	FALSE	FALSE	jOip5N	11	61570783	1748	454600	acute_pancreatitis	TRUE	reported	456348	11	61570783	13495	Free cholesterol to esterified cholesterol ratio || id:met-c-853	TRUE	reported	igd	3	TRUE
met-c-853	rs182695896	C	A	NA	NA	0.021085	0.318716	0.046608	1.22999e-11	0.00865134	0.0183405	0.182317	0.919871	0.000143063	46.7613	C	A	FALSE	FALSE	FALSE	jOip5N	4	74813227	1748	454600	acute_pancreatitis	TRUE	reported	456348	4	74813227	13493	Free cholesterol to esterified cholesterol ratio || id:met-c-853	TRUE	reported	igd	3	TRUE
met-c-853	rs3005923	A	G	NA	NA	0.028835	-0.299312	0.04232	2.40991e-12	0.00789858	0.178002	0.192935	0.356214	0.000207631	50.0215	A	G	FALSE	FALSE	FALSE	jOip5N	1	56801542	1748	454600	acute_pancreatitis	TRUE	reported	456348	1	56801542	13493	Free cholesterol to esterified cholesterol ratio || id:met-c-853	TRUE	reported	igd	3	TRUE
met-c-853	rs3741298	T	C	NA	NA	0.769952	-0.081907	0.014524	2.29002e-08	0.809666	0.0903385	0.043236	0.036669	0.000834851	31.8031	T	C	FALSE	FALSE	FALSE	jOip5N	11	116657561	1748	454600	acute_pancreatitis	TRUE	reported	456348	11	116657561	13495	Free cholesterol to esterified cholesterol ratio || id:met-c-853	TRUE	reported	igd	3	TRUE
met-c-853	rs4075673	C	T	NA	NA	0.599956	-0.084433	0.012564	2.74979e-11	0.534458	-0.00193506	0.0342435	0.954936	0.00160628	45.1615	C	T	FALSE	FALSE	FALSE	jOip5N	2	21150787	1748	454600	acute_pancreatitis	TRUE	reported	456348	2	21150787	13496	Free cholesterol to esterified cholesterol ratio || id:met-c-853	TRUE	reported	igd	3	TRUE
met-c-853	rs629301	T	G	NA	NA	0.786295	0.118256	0.014913	3.88956e-15	0.777612	0.0531131	0.0407205	0.19212	0.0015657	62.8806	T	G	FALSE	FALSE	FALSE	jOip5N	1	109818306	1748	454600	acute_pancreatitis	TRUE	reported	456348	1	109818306	13497	Free cholesterol to esterified cholesterol ratio || id:met-c-853	TRUE	reported	igd	3	TRUE
met-c-853	rs7412	T	C	NA	NA	0.057349	-0.44132	0.028094	1.13999e-54	0.0803784	0.062571	0.0624329	0.316242	0.00197747	246.763	T	C	FALSE	FALSE	FALSE	jOip5N	19	45412079	1748	454600	acute_pancreatitis	TRUE	reported	456348	19	45412079	13492	Free cholesterol to esterified cholesterol ratio || id:met-c-853	TRUE	reported	igd	3	TRUE
met-c-853	rs79225634	T	C	NA	NA	0.351642	0.095374	0.012939	2.77971e-13	0.339968	0.0316121	0.0357844	0.377017	0.00183596	54.3324	T	C	FALSE	FALSE	FALSE	jOip5N	5	74619639	1748	454600	acute_pancreatitis	TRUE	reported	456348	5	74619639	13494	Free cholesterol to esterified cholesterol ratio || id:met-c-853	TRUE	reported	igd	3	TRUE
met-c-896	rs10468017	T	C	NA	NA	0.313616	0.179773	0.011123	6.32995e-58	0.29654	-0.0309526	0.0371577	0.40484	0.00583635	261.219	T	C	FALSE	FALSE	FALSE	jOip5N	15	58678512	1748	454600	acute_pancreatitis	TRUE	reported	456348	15	58678512	19269	Mean diameter for LDL particles || id:met-c-896	TRUE	reported	igd	3	TRUE
met-c-896	rs111543310	C	T	NA	NA	0.015958	0.290864	0.048748	3.2e-09	0.0193924	-0.00912197	0.124462	0.941574	5.80299e-05	35.6013	C	T	FALSE	FALSE	FALSE	jOip5N	15	59531818	1748	454600	acute_pancreatitis	TRUE	reported	456348	15	59531818	19268	Mean diameter for LDL particles || id:met-c-896	TRUE	reported	igd	3	TRUE
met-c-896	rs12149545	A	G	NA	NA	0.28474	-0.10259	0.011427	5.12979e-19	0.315369	-0.0703074	0.0365284	0.0542625	0.00170384	80.602	A	G	FALSE	FALSE	FALSE	jOip5N	16	56993161	1748	454600	acute_pancreatitis	TRUE	reported	456348	16	56993161	19269	Mean diameter for LDL particles || id:met-c-896	TRUE	reported	igd	3	TRUE
met-c-896	rs1260326	C	T	NA	NA	0.636562	0.064941	0.010639	1.38998e-09	0.605234	0.06761	0.034672	0.0511775	0.000894516	37.2594	C	T	FALSE	FALSE	FALSE	jOip5N	2	27730940	1748	454600	acute_pancreatitis	TRUE	reported	456348	2	27730940	19273	Mean diameter for LDL particles || id:met-c-896	TRUE	reported	igd	3	TRUE
met-c-896	rs17269425	G	A	NA	NA	0.039914	0.15847	0.026678	3.76002e-09	0.0269936	0.103489	0.104407	0.321585	0.000140337	35.2848	G	A	FALSE	FALSE	FALSE	jOip5N	15	58931340	1748	454600	acute_pancreatitis	TRUE	reported	456348	15	58931340	19270	Mean diameter for LDL particles || id:met-c-896	TRUE	reported	igd	3	TRUE
met-c-896	rs28456	G	A	NA	NA	0.368426	-0.060546	0.010676	1.81999e-08	0.313913	0.0301713	0.036536	0.408919	0.000776903	32.1628	G	A	FALSE	FALSE	FALSE	jOip5N	11	61589481	1748	454600	acute_pancreatitis	TRUE	reported	456348	11	61589481	19266	Mean diameter for LDL particles || id:met-c-896	TRUE	reported	igd	3	TRUE
met-c-896	rs633695	G	A	NA	NA	0.293077	0.129516	0.011343	9.00949e-30	0.2913	-0.0445761	0.0376265	0.236135	0.00280316	130.374	G	A	FALSE	FALSE	FALSE	jOip5N	15	58725839	1748	454600	acute_pancreatitis	TRUE	reported	456348	15	58725839	19272	Mean diameter for LDL particles || id:met-c-896	TRUE	reported	igd	3	TRUE
met-c-896	rs75627662	T	C	NA	NA	0.20694	-0.085031	0.012914	6.4003e-11	0.205147	-0.0587349	0.0421125	0.163102	0.000738545	43.3544	T	C	FALSE	FALSE	FALSE	jOip5N	19	45413576	1748	454600	acute_pancreatitis	TRUE	reported	456348	19	45413576	19268	Mean diameter for LDL particles || id:met-c-896	TRUE	reported	igd	3	TRUE
met-c-940	rs10211524	A	G	NA	NA	0.40991	0.086403	0.009427	5.23962e-20	0.422284	-0.0199155	0.0347799	0.566905	0.00163224	84.0061	A	G	FALSE	FALSE	FALSE	jOip5N	2	65208074	1748	454600	acute_pancreatitis	TRUE	reported	456348	2	65208074	24898	Valine || id:met-c-940	TRUE	reported	igd	3	TRUE
met-c-940	rs2072560	C	T	NA	NA	0.928539	0.104738	0.017688	3.27997e-09	0.941582	0.0425746	0.0723679	0.556325	0.000186912	35.0632	C	T	FALSE	FALSE	FALSE	jOip5N	11	116661826	1748	454600	acute_pancreatitis	TRUE	reported	456348	11	116661826	24895	Valine || id:met-c-940	TRUE	reported	igd	3	TRUE
met-c-940	rs7406661	C	T	NA	NA	0.243378	0.079073	0.012727	5.34995e-10	0.19855	-0.046382	0.043518	0.286509	0.000627414	38.6015	C	T	FALSE	FALSE	FALSE	jOip5N	17	7063667	1748	454600	acute_pancreatitis	TRUE	reported	456348	17	7063667	22659	Valine || id:met-c-940	TRUE	reported	igd	3	TRUE
met-c-940	rs9637599	C	A	NA	NA	0.46958	0.113927	0.009156	1.66994e-35	0.488065	0.0269768	0.0340532	0.428246	0.00309756	154.825	C	A	FALSE	FALSE	FALSE	jOip5N	4	89206230	1748	454600	acute_pancreatitis	TRUE	reported	456348	4	89206230	24899	Valine || id:met-c-940	TRUE	reported	igd	3	TRUE
met-c-933	rs10449300	G	A	NA	NA	0.321849	-0.06057	0.010823	3.02998e-08	0.299221	-0.0148465	0.0374706	0.691944	0.000636257	31.3199	G	A	FALSE	FALSE	FALSE	jOip5N	1	109381904	1748	454600	acute_pancreatitis	TRUE	reported	456348	1	109381904	21488	Serum total cholesterol || id:met-c-933	TRUE	reported	igd	3	TRUE
met-c-933	rs111617668	T	C	NA	NA	0.080121	-0.106871	0.018578	1.24e-08	0.0607131	0.366246	0.0728404	4.95471e-07	0.000227025	33.0919	T	C	FALSE	FALSE	FALSE	jOip5N	2	44055922	1748	454600	acute_pancreatitis	TRUE	reported	456348	2	44055922	21486	Serum total cholesterol || id:met-c-933	TRUE	reported	igd	3	TRUE
met-c-933	rs11591147	T	G	NA	NA	0.030715	-0.460207	0.034861	4.91021e-39	0.0175864	0.013372	0.128282	0.916979	0.000649152	174.272	T	G	FALSE	FALSE	FALSE	jOip5N	1	55505647	1748	454600	acute_pancreatitis	TRUE	reported	456348	1	55505647	15985	Serum total cholesterol || id:met-c-933	TRUE	reported	igd	3	TRUE
met-c-933	rs144064722	G	A	NA	NA	0.025283	0.257328	0.034035	7.22936e-14	0.0229663	-0.0793484	0.113081	0.482867	0.000146241	57.164	G	A	FALSE	FALSE	FALSE	jOip5N	4	73406173	1748	454600	acute_pancreatitis	TRUE	reported	456348	4	73406173	19266	Serum total cholesterol || id:met-c-933	TRUE	reported	igd	3	TRUE
met-c-933	rs1532085	G	A	NA	NA	0.598451	-0.07682	0.009989	2.6903e-14	0.613701	0.00244632	0.0348228	0.943994	0.00132265	59.1432	G	A	FALSE	FALSE	FALSE	jOip5N	15	58683366	1748	454600	acute_pancreatitis	TRUE	reported	456348	15	58683366	21491	Serum total cholesterol || id:met-c-933	TRUE	reported	igd	3	TRUE
met-c-933	rs17699030	G	A	NA	NA	0.04575	-0.14729	0.025444	1.01e-08	0.0335972	0.0501073	0.0940768	0.594296	0.000151853	33.5101	G	A	FALSE	FALSE	FALSE	jOip5N	19	11330942	1748	454600	acute_pancreatitis	TRUE	reported	456348	19	11330942	19268	Serum total cholesterol || id:met-c-933	TRUE	reported	igd	3	TRUE
met-c-933	rs182695896	C	A	NA	NA	0.019221	0.295879	0.04089	7.93963e-13	0.00865134	0.0183405	0.182317	0.919871	0.000102455	52.3593	C	A	FALSE	FALSE	FALSE	jOip5N	4	74813227	1748	454600	acute_pancreatitis	TRUE	reported	456348	4	74813227	19268	Serum total cholesterol || id:met-c-933	TRUE	reported	igd	3	TRUE
met-c-933	rs185415345	A	G	NA	NA	0.046556	-0.153024	0.027316	2.94002e-08	0.0164313	0.121795	0.133549	0.361775	0.000144594	31.3823	A	G	FALSE	FALSE	FALSE	jOip5N	1	56625395	1748	454600	acute_pancreatitis	TRUE	reported	456348	1	56625395	19268	Serum total cholesterol || id:met-c-933	TRUE	reported	igd	3	TRUE
met-c-933	rs2207132	A	G	NA	NA	0.059698	0.135773	0.024555	4.41998e-08	0.033217	-0.0596692	0.094792	0.529038	0.000178152	30.5736	A	G	FALSE	FALSE	FALSE	jOip5N	20	39142516	1748	454600	acute_pancreatitis	TRUE	reported	456348	20	39142516	19267	Serum total cholesterol || id:met-c-933	TRUE	reported	igd	3	TRUE
met-c-933	rs2495477	G	A	NA	NA	0.419384	-0.060957	0.010803	2.34002e-08	0.389781	-0.0252002	0.036221	0.486594	0.000721527	31.8389	G	A	FALSE	FALSE	FALSE	jOip5N	1	55518467	1748	454600	acute_pancreatitis	TRUE	reported	456348	1	55518467	21490	Serum total cholesterol || id:met-c-933	TRUE	reported	igd	3	TRUE
met-c-933	rs2965149	C	T	NA	NA	0.374309	-0.060409	0.010588	1.63001e-08	0.455916	-0.0333922	0.0345697	0.334076	0.000709577	32.5518	C	T	FALSE	FALSE	FALSE	jOip5N	19	45190766	1748	454600	acute_pancreatitis	TRUE	reported	456348	19	45190766	21488	Serum total cholesterol || id:met-c-933	TRUE	reported	igd	3	TRUE
met-c-933	rs2980853	C	A	NA	NA	0.486961	-0.062495	0.009841	3.27002e-10	0.47177	0.0422807	0.0339584	0.213104	0.00093767	40.3285	C	A	FALSE	FALSE	FALSE	jOip5N	8	126478350	1748	454600	acute_pancreatitis	TRUE	reported	456348	8	126478350	21490	Serum total cholesterol || id:met-c-933	TRUE	reported	igd	3	TRUE
met-c-933	rs3005923	A	G	NA	NA	0.027565	-0.307983	0.036239	4.01976e-17	0.00789858	0.178002	0.192935	0.356214	0.000200982	72.2273	A	G	FALSE	FALSE	FALSE	jOip5N	1	56801542	1748	454600	acute_pancreatitis	TRUE	reported	456348	1	56801542	19266	Serum total cholesterol || id:met-c-933	TRUE	reported	igd	3	TRUE
met-c-933	rs3741298	T	C	NA	NA	0.778018	-0.091918	0.011811	1.33015e-14	0.809666	0.0903385	0.043236	0.036669	0.00097362	60.5658	T	C	FALSE	FALSE	FALSE	jOip5N	11	116657561	1748	454600	acute_pancreatitis	TRUE	reported	456348	11	116657561	21487	Serum total cholesterol || id:met-c-933	TRUE	reported	igd	3	TRUE
met-c-933	rs4665972	C	T	NA	NA	0.608601	-0.060256	0.010341	8.05008e-09	0.606058	0.0742486	0.0350195	0.0339884	0.000752769	33.9528	C	T	FALSE	FALSE	FALSE	jOip5N	2	27598097	1748	454600	acute_pancreatitis	TRUE	reported	456348	2	27598097	21488	Serum total cholesterol || id:met-c-933	TRUE	reported	igd	3	TRUE
met-c-933	rs629301	T	G	NA	NA	0.779867	0.101805	0.011948	3.33964e-17	0.777612	0.0531131	0.0407205	0.19212	0.00115992	72.6019	T	G	FALSE	FALSE	FALSE	jOip5N	1	109818306	1748	454600	acute_pancreatitis	TRUE	reported	456348	1	109818306	21491	Serum total cholesterol || id:met-c-933	TRUE	reported	igd	3	TRUE
met-c-933	rs72999033	T	C	NA	NA	0.059314	-0.12612	0.021037	2.95999e-09	0.0631964	0.00948709	0.0700023	0.892197	0.000186654	35.9418	T	C	FALSE	FALSE	FALSE	jOip5N	19	19366632	1748	454600	acute_pancreatitis	TRUE	reported	456348	19	19366632	21488	Serum total cholesterol || id:met-c-933	TRUE	reported	igd	3	TRUE
met-c-933	rs7412	T	C	NA	NA	0.056099	-0.411624	0.025288	1.93999e-58	0.0803784	0.062571	0.0624329	0.316242	0.00154183	264.955	T	C	FALSE	FALSE	FALSE	jOip5N	19	45412079	1748	454600	acute_pancreatitis	TRUE	reported	456348	19	45412079	18199	Serum total cholesterol || id:met-c-933	TRUE	reported	igd	3	TRUE
met-c-933	rs79225634	T	C	NA	NA	0.337384	0.083426	0.010483	3.33964e-15	0.339968	0.0316121	0.0357844	0.377017	0.00131793	63.3332	T	C	FALSE	FALSE	FALSE	jOip5N	5	74619639	1748	454600	acute_pancreatitis	TRUE	reported	456348	5	74619639	21486	Serum total cholesterol || id:met-c-933	TRUE	reported	igd	3	TRUE
met-c-933	rs952275	G	T	NA	NA	0.433101	0.088994	0.009891	5.29054e-19	0.522951	-0.00626871	0.0340254	0.853828	0.00184999	80.9545	G	T	FALSE	FALSE	FALSE	jOip5N	2	21221399	1748	454600	acute_pancreatitis	TRUE	reported	456348	2	21221399	21488	Serum total cholesterol || id:met-c-933	TRUE	reported	igd	3	TRUE
met-c-849	rs1468269	A	G	NA	NA	0.261293	-0.065213	0.011147	5.03999e-09	0.214781	-0.0607881	0.0423777	0.151448	0.000533512	34.2257	A	G	FALSE	FALSE	FALSE	jOip5N	22	19146873	1748	454600	acute_pancreatitis	TRUE	reported	456348	22	19146873	24765	Citrate || id:met-c-849	TRUE	reported	igd	3	TRUE
met-c-849	rs172642	C	A	NA	NA	0.480953	0.080322	0.00927	4.79954e-18	0.533043	0.0356858	0.0340142	0.294111	0.00151348	75.0775	C	A	FALSE	FALSE	FALSE	jOip5N	17	6595398	1748	454600	acute_pancreatitis	TRUE	reported	456348	17	6595398	24767	Citrate || id:met-c-849	TRUE	reported	igd	3	TRUE
met-c-849	rs2921604	C	T	NA	NA	0.444373	0.097084	0.009362	3.65006e-25	0.459706	-0.010884	0.0343218	0.751157	0.00214428	107.537	C	T	FALSE	FALSE	FALSE	jOip5N	5	14867948	1748	454600	acute_pancreatitis	TRUE	reported	456348	5	14867948	24765	Citrate || id:met-c-849	TRUE	reported	igd	3	TRUE
met-c-855	rs1077835	G	A	NA	NA	0.249772	0.088821	0.014466	1.07999e-09	0.219141	-0.0263068	0.0410612	0.521735	0.00104363	37.6994	G	A	FALSE	FALSE	FALSE	jOip5N	15	58723426	1748	454600	acute_pancreatitis	TRUE	reported	456348	15	58723426	13538	Omega-3 fatty acids || id:met-c-855	TRUE	reported	igd	3	TRUE
met-c-855	rs11604424	T	C	NA	NA	0.756243	-0.090079	0.014237	3.32001e-10	0.797497	0.0884246	0.042214	0.0361999	0.00109003	40.0323	T	C	FALSE	FALSE	FALSE	jOip5N	11	116651115	1748	454600	acute_pancreatitis	TRUE	reported	456348	11	116651115	13540	Omega-3 fatty acids || id:met-c-855	TRUE	reported	igd	3	TRUE
met-c-855	rs1260326	C	T	NA	NA	0.636884	-0.096804	0.012677	3.36977e-14	0.605234	0.06761	0.034672	0.0511775	0.00199133	58.3114	C	T	FALSE	FALSE	FALSE	jOip5N	2	27730940	1748	454600	acute_pancreatitis	TRUE	reported	456348	2	27730940	13544	Omega-3 fatty acids || id:met-c-855	TRUE	reported	igd	3	TRUE
met-c-855	rs143988316	T	C	NA	NA	0.069337	-0.171397	0.024385	2.94985e-12	0.0816345	0.047869	0.0620846	0.44069	0.000470936	49.4039	T	C	FALSE	FALSE	FALSE	jOip5N	19	19667254	1748	454600	acute_pancreatitis	TRUE	reported	456348	19	19667254	13539	Omega-3 fatty acids || id:met-c-855	TRUE	reported	igd	3	TRUE
met-c-855	rs145717049	T	C	NA	NA	0.044158	-0.191179	0.032739	6.67006e-09	0.00754743	0.285865	0.198672	0.150185	0.000212659	34.0996	T	C	FALSE	FALSE	FALSE	jOip5N	19	19130096	1748	454600	acute_pancreatitis	TRUE	reported	456348	19	19130096	13536	Omega-3 fatty acids || id:met-c-855	TRUE	reported	igd	3	TRUE
met-c-855	rs174546	T	C	NA	NA	0.40295	-0.15381	0.012443	1.18987e-34	0.344869	0.00312051	0.0356509	0.93025	0.0054283	152.798	T	C	FALSE	FALSE	FALSE	jOip5N	11	61569830	1748	454600	acute_pancreatitis	TRUE	reported	456348	11	61569830	13544	Omega-3 fatty acids || id:met-c-855	TRUE	reported	igd	3	TRUE
met-c-958	rs1168041	C	T	NA	NA	0.726644	0.076158	0.011847	1.96002e-10	0.659853	0.0248808	0.0368349	0.499378	0.000866151	41.3251	C	T	FALSE	FALSE	FALSE	jOip5N	1	62960250	1748	454600	acute_pancreatitis	TRUE	reported	456348	1	62960250	18954	Concentration of chylomicrons and largest VLDL particles || id:met-c-958	TRUE	reported	igd	3	TRUE
met-c-958	rs1260326	C	T	NA	NA	0.636812	-0.086059	0.010776	2.63998e-15	0.605234	0.06761	0.034672	0.0511775	0.00155601	63.779	C	T	FALSE	FALSE	FALSE	jOip5N	2	27730940	1748	454600	acute_pancreatitis	TRUE	reported	456348	2	27730940	18960	Concentration of chylomicrons and largest VLDL particles || id:met-c-958	TRUE	reported	igd	3	TRUE
met-c-958	rs13233571	T	C	NA	NA	0.121349	-0.110524	0.016324	2.03986e-11	0.123123	0.00891556	0.0514706	0.862481	0.000535678	45.8416	T	C	FALSE	FALSE	FALSE	jOip5N	7	72971231	1748	454600	acute_pancreatitis	TRUE	reported	456348	7	72971231	18249	Concentration of chylomicrons and largest VLDL particles || id:met-c-958	TRUE	reported	igd	3	TRUE
met-c-958	rs17216525	T	C	NA	NA	0.06525	-0.123763	0.020971	5.13003e-09	0.0806742	0.0629009	0.0623596	0.313128	0.00022412	34.8292	T	C	FALSE	FALSE	FALSE	jOip5N	19	19662220	1748	454600	acute_pancreatitis	TRUE	reported	456348	19	19662220	18957	Concentration of chylomicrons and largest VLDL particles || id:met-c-958	TRUE	reported	igd	3	TRUE
met-c-958	rs72654473	A	C	NA	NA	0.081054	0.13247	0.01971	2.84971e-11	0.107663	0.0606592	0.0547927	0.268265	0.000355041	45.1712	A	C	FALSE	FALSE	FALSE	jOip5N	19	45414399	1748	454600	acute_pancreatitis	TRUE	reported	456348	19	45414399	18953	Concentration of chylomicrons and largest VLDL particles || id:met-c-958	TRUE	reported	igd	3	TRUE
met-c-848	rs12226389	C	T	NA	NA	0.189479	0.088545	0.01421	4.78002e-10	0.181544	0.0735866	0.0444626	0.0979202	0.000627124	38.8275	C	T	FALSE	FALSE	FALSE	jOip5N	11	61823630	1748	454600	acute_pancreatitis	TRUE	reported	456348	11	61823630	19017	Average number of methylene groups in a fatty acid chain || id:met-c-848	TRUE	reported	igd	3	TRUE
met-c-848	rs174546	T	C	NA	NA	0.384005	0.238151	0.011335	6.18016e-98	0.344869	0.00312051	0.0356509	0.93025	0.0124352	441.43	T	C	FALSE	FALSE	FALSE	jOip5N	11	61569830	1748	454600	acute_pancreatitis	TRUE	reported	456348	11	61569830	16794	Average number of methylene groups in a fatty acid chain || id:met-c-848	TRUE	reported	igd	3	TRUE
met-c-848	rs7412	T	C	NA	NA	0.059348	0.152815	0.024697	6.29999e-10	0.0803784	0.062571	0.0624329	0.316242	0.000224796	38.2863	T	C	FALSE	FALSE	FALSE	jOip5N	19	45412079	1748	454600	acute_pancreatitis	TRUE	reported	456348	19	45412079	19016	Average number of methylene groups in a fatty acid chain || id:met-c-848	TRUE	reported	igd	3	TRUE
met-c-848	rs75679663	A	C	NA	NA	0.022988	-0.295917	0.043116	6.98072e-12	0.00821953	0.0820603	0.187718	0.662005	0.000148588	47.1046	A	C	FALSE	FALSE	FALSE	jOip5N	17	4667972	1748	454600	acute_pancreatitis	TRUE	reported	456348	17	4667972	14240	Average number of methylene groups in a fatty acid chain || id:met-c-848	TRUE	reported	igd	3	TRUE
met-c-936	rs10051260	A	G	NA	NA	0.234175	0.084913	0.014975	1.63999e-08	0.186325	0.0260121	0.0443974	0.557948	0.000854179	32.1525	A	G	FALSE	FALSE	FALSE	jOip5N	5	74567359	1748	454600	acute_pancreatitis	TRUE	reported	456348	5	74567359	13501	Total fatty acids || id:met-c-936	TRUE	reported	igd	3	TRUE
met-c-936	rs115849089	A	G	NA	NA	0.106978	-0.117736	0.020007	4.64002e-09	0.114884	-0.0488429	0.0532787	0.359278	0.000490089	34.6302	A	G	FALSE	FALSE	FALSE	jOip5N	8	19912370	1748	454600	acute_pancreatitis	TRUE	reported	456348	8	19912370	13501	Total fatty acids || id:met-c-936	TRUE	reported	igd	3	TRUE
met-c-936	rs1168041	C	T	NA	NA	0.730234	0.085039	0.01414	2.12002e-09	0.659853	0.0248808	0.0368349	0.499378	0.0010554	36.1691	C	T	FALSE	FALSE	FALSE	jOip5N	1	62960250	1748	454600	acute_pancreatitis	TRUE	reported	456348	1	62960250	13502	Total fatty acids || id:met-c-936	TRUE	reported	igd	3	TRUE
met-c-936	rs11820792	T	G	NA	NA	0.202308	-0.086199	0.015563	3.48001e-08	0.204723	-0.0371499	0.0422312	0.379034	0.000733491	30.6773	T	G	FALSE	FALSE	FALSE	jOip5N	11	67405967	1748	454600	acute_pancreatitis	TRUE	reported	456348	11	67405967	13499	Total fatty acids || id:met-c-936	TRUE	reported	igd	3	TRUE
met-c-936	rs1260326	C	T	NA	NA	0.63682	-0.113076	0.012669	6.24022e-19	0.605234	0.06761	0.034672	0.0511775	0.00272854	79.6629	C	T	FALSE	FALSE	FALSE	jOip5N	2	27730940	1748	454600	acute_pancreatitis	TRUE	reported	456348	2	27730940	13505	Total fatty acids || id:met-c-936	TRUE	reported	igd	3	TRUE
met-c-936	rs17414716	G	A	NA	NA	0.028609	-0.22194	0.03777	4.88e-09	0.00517711	-0.0584273	0.23652	0.804886	0.000142158	34.5285	G	A	FALSE	FALSE	FALSE	jOip5N	1	55759138	1748	454600	acute_pancreatitis	TRUE	reported	456348	1	55759138	13500	Total fatty acids || id:met-c-936	TRUE	reported	igd	3	TRUE
met-c-936	rs174418	C	T	NA	NA	0.562438	-0.098104	0.012535	6.5298e-15	0.597213	-0.0119638	0.0347728	0.730804	0.00223274	61.2526	C	T	FALSE	FALSE	FALSE	jOip5N	15	58687603	1748	454600	acute_pancreatitis	TRUE	reported	456348	15	58687603	13503	Total fatty acids || id:met-c-936	TRUE	reported	igd	3	TRUE
met-c-936	rs1800588	T	C	NA	NA	0.249038	0.153287	0.014453	4.48023e-26	0.216174	-0.0345539	0.0411659	0.401255	0.00311586	112.485	T	C	FALSE	FALSE	FALSE	jOip5N	15	58723675	1748	454600	acute_pancreatitis	TRUE	reported	456348	15	58723675	13503	Total fatty acids || id:met-c-936	TRUE	reported	igd	3	TRUE
met-c-936	rs3741298	T	C	NA	NA	0.769736	-0.13631	0.014496	7.70016e-21	0.809666	0.0903385	0.043236	0.036669	0.00232145	88.4217	T	C	FALSE	FALSE	FALSE	jOip5N	11	116657561	1748	454600	acute_pancreatitis	TRUE	reported	456348	11	116657561	13502	Total fatty acids || id:met-c-936	TRUE	reported	igd	3	TRUE
met-c-936	rs429358	C	T	NA	NA	0.175099	0.106066	0.016345	1.03999e-10	0.154728	-0.0899356	0.046994	0.0556501	0.000900948	42.1097	C	T	FALSE	FALSE	FALSE	jOip5N	19	45411941	1748	454600	acute_pancreatitis	TRUE	reported	456348	19	45411941	13502	Total fatty acids || id:met-c-936	TRUE	reported	igd	3	TRUE
met-c-944	rs11633043	A	G	NA	NA	0.167825	0.101367	0.013813	2.44006e-13	0.131476	0.12232	0.050151	0.0147267	0.000698479	53.8539	A	G	FALSE	FALSE	FALSE	jOip5N	15	58837722	1748	454600	acute_pancreatitis	TRUE	reported	456348	15	58837722	21536	Free cholesterol in very large HDL || id:met-c-944	TRUE	reported	igd	3	TRUE
met-c-944	rs1532085	G	A	NA	NA	0.598527	-0.176558	0.009935	2.11982e-70	0.613701	0.00244632	0.0348228	0.943994	0.00704568	315.82	G	A	FALSE	FALSE	FALSE	jOip5N	15	58683366	1748	454600	acute_pancreatitis	TRUE	reported	456348	15	58683366	21542	Free cholesterol in very large HDL || id:met-c-944	TRUE	reported	igd	3	TRUE
met-c-944	rs1883025	T	C	NA	NA	0.193656	-0.09531	0.012454	2.23975e-14	0.254378	-0.0233933	0.0389189	0.547788	0.00084921	58.5678	T	C	FALSE	FALSE	FALSE	jOip5N	9	107664301	1748	454600	acute_pancreatitis	TRUE	reported	456348	9	107664301	21539	Free cholesterol in very large HDL || id:met-c-944	TRUE	reported	igd	3	TRUE
met-c-944	rs2070895	A	G	NA	NA	0.244796	0.195159	0.011616	4.05976e-63	0.218877	-0.0312838	0.0410368	0.445861	0.00484526	282.27	A	G	FALSE	FALSE	FALSE	jOip5N	15	58723939	1748	454600	acute_pancreatitis	TRUE	reported	456348	15	58723939	21540	Free cholesterol in very large HDL || id:met-c-944	TRUE	reported	igd	3	TRUE
met-c-944	rs3741521	A	G	NA	NA	0.601772	-0.059394	0.010345	1.01e-08	0.675239	-0.0275813	0.0372699	0.459274	0.000733487	32.9628	A	G	FALSE	FALSE	FALSE	jOip5N	12	125264293	1748	454600	acute_pancreatitis	TRUE	reported	456348	12	125264293	21539	Free cholesterol in very large HDL || id:met-c-944	TRUE	reported	igd	3	TRUE
met-c-944	rs3764261	A	C	NA	NA	0.298979	0.152573	0.010733	1.08993e-45	0.324615	-0.0812369	0.0362439	0.0250004	0.00393232	202.075	A	C	FALSE	FALSE	FALSE	jOip5N	16	56993324	1748	454600	acute_pancreatitis	TRUE	reported	456348	16	56993324	21541	Free cholesterol in very large HDL || id:met-c-944	TRUE	reported	igd	3	TRUE
met-c-944	rs4149303	G	A	NA	NA	0.107414	0.099795	0.017133	6.18002e-09	0.121917	0.0174193	0.0518956	0.737127	0.000356397	33.9274	G	A	FALSE	FALSE	FALSE	jOip5N	9	107594515	1748	454600	acute_pancreatitis	TRUE	reported	456348	9	107594515	18254	Free cholesterol in very large HDL || id:met-c-944	TRUE	reported	igd	3	TRUE
met-c-944	rs4503368	C	T	NA	NA	0.534055	-0.063696	0.010057	2.63003e-10	0.570098	0.0115861	0.0348564	0.739592	0.000926857	40.1132	C	T	FALSE	FALSE	FALSE	jOip5N	1	161190250	1748	454600	acute_pancreatitis	TRUE	reported	456348	1	161190250	21539	Free cholesterol in very large HDL || id:met-c-944	TRUE	reported	igd	3	TRUE
met-c-944	rs6073958	C	T	NA	NA	0.195889	-0.138973	0.012331	2.39001e-29	0.198617	0.00390744	0.0424945	0.926737	0.00185787	127.018	C	T	FALSE	FALSE	FALSE	jOip5N	20	44551855	1748	454600	acute_pancreatitis	TRUE	reported	456348	20	44551855	21538	Free cholesterol in very large HDL || id:met-c-944	TRUE	reported	igd	3	TRUE
met-c-944	rs6507939	C	A	NA	NA	0.843367	0.086277	0.013477	1.68e-10	0.851293	0.00625058	0.0478063	0.895975	0.000502746	40.983	C	A	FALSE	FALSE	FALSE	jOip5N	18	47176261	1748	454600	acute_pancreatitis	TRUE	reported	456348	18	47176261	21537	Free cholesterol in very large HDL || id:met-c-944	TRUE	reported	igd	3	TRUE
met-c-944	rs6544366	T	G	NA	NA	0.267916	0.068984	0.011015	4.13e-10	0.226832	0.0581705	0.0404703	0.150615	0.000714318	39.2218	T	G	FALSE	FALSE	FALSE	jOip5N	2	21204025	1748	454600	acute_pancreatitis	TRUE	reported	456348	2	21204025	21539	Free cholesterol in very large HDL || id:met-c-944	TRUE	reported	igd	3	TRUE
met-c-944	rs686030	A	C	NA	NA	0.870956	0.087593	0.014567	1.98002e-09	0.858847	0.10778	0.0487236	0.0269613	0.000377309	36.1575	A	C	FALSE	FALSE	FALSE	jOip5N	9	15304782	1748	454600	acute_pancreatitis	TRUE	reported	456348	9	15304782	21541	Free cholesterol in very large HDL || id:met-c-944	TRUE	reported	igd	3	TRUE
met-c-871	rs10449300	G	A	NA	NA	0.321478	-0.061108	0.010819	2.47002e-08	0.299221	-0.0148465	0.0374706	0.691944	0.000645653	31.9023	G	A	FALSE	FALSE	FALSE	jOip5N	1	109381904	1748	454600	acute_pancreatitis	TRUE	reported	456348	1	109381904	21556	Phospholipids in IDL || id:met-c-871	TRUE	reported	igd	3	TRUE
met-c-871	rs11591147	T	G	NA	NA	0.030715	-0.487758	0.034812	1.59001e-43	0.0175864	0.013372	0.128282	0.916979	0.000731257	196.314	T	G	FALSE	FALSE	FALSE	jOip5N	1	55505647	1748	454600	acute_pancreatitis	TRUE	reported	456348	1	55505647	15985	Phospholipids in IDL || id:met-c-871	TRUE	reported	igd	3	TRUE
met-c-871	rs137992968	T	C	NA	NA	0.022361	-0.214841	0.033919	4.05005e-10	0.024887	0.122403	0.109136	0.262046	8.13729e-05	40.1188	T	C	FALSE	FALSE	FALSE	jOip5N	19	11239696	1748	454600	acute_pancreatitis	TRUE	reported	456348	19	11239696	21556	Phospholipids in IDL || id:met-c-871	TRUE	reported	igd	3	TRUE
met-c-871	rs144064722	G	A	NA	NA	0.025283	0.205529	0.034084	2.65003e-09	0.0229663	-0.0793484	0.113081	0.482867	9.30231e-05	36.3618	G	A	FALSE	FALSE	FALSE	jOip5N	4	73406173	1748	454600	acute_pancreatitis	TRUE	reported	456348	4	73406173	19266	Phospholipids in IDL || id:met-c-871	TRUE	reported	igd	3	TRUE
met-c-871	rs1532085	G	A	NA	NA	0.598552	-0.096775	0.00999	1.15001e-21	0.613701	0.00244632	0.0348228	0.943994	0.00209184	93.8416	G	A	FALSE	FALSE	FALSE	jOip5N	15	58683366	1748	454600	acute_pancreatitis	TRUE	reported	456348	15	58683366	21559	Phospholipids in IDL || id:met-c-871	TRUE	reported	igd	3	TRUE
met-c-871	rs17248720	T	C	NA	NA	0.105195	-0.226811	0.01654	9.2406e-42	0.116884	-0.00126335	0.0529045	0.980949	0.00164241	188.043	T	C	FALSE	FALSE	FALSE	jOip5N	19	11198187	1748	454600	acute_pancreatitis	TRUE	reported	456348	19	11198187	21554	Phospholipids in IDL || id:met-c-871	TRUE	reported	igd	3	TRUE
met-c-871	rs182695896	C	A	NA	NA	0.019221	0.292193	0.040918	1.81009e-12	0.00865134	0.0183405	0.182317	0.919871	9.97818e-05	50.993	C	A	FALSE	FALSE	FALSE	jOip5N	4	74813227	1748	454600	acute_pancreatitis	TRUE	reported	456348	4	74813227	19268	Phospholipids in IDL || id:met-c-871	TRUE	reported	igd	3	TRUE
met-c-871	rs2207132	A	G	NA	NA	0.059698	0.154188	0.024556	5.72005e-10	0.033217	-0.0596692	0.094792	0.529038	0.000229736	39.4263	A	G	FALSE	FALSE	FALSE	jOip5N	20	39142516	1748	454600	acute_pancreatitis	TRUE	reported	456348	20	39142516	19267	Phospholipids in IDL || id:met-c-871	TRUE	reported	igd	3	TRUE
met-c-871	rs2965160	G	A	NA	NA	0.368534	-0.057031	0.010279	4.33002e-08	0.353612	0.00249725	0.0354862	0.943897	0.000664614	30.7837	G	A	FALSE	FALSE	FALSE	jOip5N	19	45196135	1748	454600	acute_pancreatitis	TRUE	reported	456348	19	45196135	21558	Phospholipids in IDL || id:met-c-871	TRUE	reported	igd	3	TRUE
met-c-871	rs3005923	A	G	NA	NA	0.027565	-0.326813	0.036239	5.48025e-19	0.00789858	0.178002	0.192935	0.356214	0.00022631	81.3292	A	G	FALSE	FALSE	FALSE	jOip5N	1	56801542	1748	454600	acute_pancreatitis	TRUE	reported	456348	1	56801542	19266	Phospholipids in IDL || id:met-c-871	TRUE	reported	igd	3	TRUE
met-c-871	rs3741298	T	C	NA	NA	0.778198	-0.079252	0.011812	3.53021e-11	0.809666	0.0903385	0.043236	0.036669	0.00072096	45.0167	T	C	FALSE	FALSE	FALSE	jOip5N	11	116657561	1748	454600	acute_pancreatitis	TRUE	reported	456348	11	116657561	21555	Phospholipids in IDL || id:met-c-871	TRUE	reported	igd	3	TRUE
met-c-871	rs4608457	T	C	NA	NA	0.04467	-0.153497	0.027184	2.49e-08	0.0106241	-0.190118	0.165862	0.251697	0.000153087	31.884	T	C	FALSE	FALSE	FALSE	jOip5N	19	20217169	1748	454600	acute_pancreatitis	TRUE	reported	456348	19	20217169	17776	Phospholipids in IDL || id:met-c-871	TRUE	reported	igd	3	TRUE
met-c-871	rs629301	T	G	NA	NA	0.779766	0.112767	0.011943	1.15001e-20	0.777612	0.0531131	0.0407205	0.19212	0.00142032	89.1533	T	G	FALSE	FALSE	FALSE	jOip5N	1	109818306	1748	454600	acute_pancreatitis	TRUE	reported	456348	1	109818306	21559	Phospholipids in IDL || id:met-c-871	TRUE	reported	igd	3	TRUE
met-c-871	rs635634	T	C	NA	NA	0.198427	0.077258	0.012381	7.29995e-10	0.184394	0.0322337	0.0439057	0.462852	0.000574621	38.9382	T	C	FALSE	FALSE	FALSE	jOip5N	9	136155000	1748	454600	acute_pancreatitis	TRUE	reported	456348	9	136155000	21556	Phospholipids in IDL || id:met-c-871	TRUE	reported	igd	3	TRUE
met-c-871	rs6756629	A	G	NA	NA	0.078221	-0.111792	0.018235	1.43999e-09	0.06301	0.369873	0.0715676	2.36407e-07	0.000251398	37.5846	A	G	FALSE	FALSE	FALSE	jOip5N	2	44065090	1748	454600	acute_pancreatitis	TRUE	reported	456348	2	44065090	21559	Phospholipids in IDL || id:met-c-871	TRUE	reported	igd	3	TRUE
met-c-871	rs7412	T	C	NA	NA	0.056115	-0.505154	0.025175	2.18978e-87	0.0803784	0.062571	0.0624329	0.316242	0.00233491	402.632	T	C	FALSE	FALSE	FALSE	jOip5N	19	45412079	1748	454600	acute_pancreatitis	TRUE	reported	456348	19	45412079	18267	Phospholipids in IDL || id:met-c-871	TRUE	reported	igd	3	TRUE
met-c-871	rs79225634	T	C	NA	NA	0.33695	0.078766	0.010485	1.21004e-13	0.339968	0.0316121	0.0357844	0.377017	0.00116992	56.434	T	C	FALSE	FALSE	FALSE	jOip5N	5	74619639	1748	454600	acute_pancreatitis	TRUE	reported	456348	5	74619639	21554	Phospholipids in IDL || id:met-c-871	TRUE	reported	igd	3	TRUE
met-c-871	rs952275	G	T	NA	NA	0.433279	0.105808	0.00988	3.98016e-26	0.522951	-0.00626871	0.0340254	0.853828	0.00261289	114.689	G	T	FALSE	FALSE	FALSE	jOip5N	2	21221399	1748	454600	acute_pancreatitis	TRUE	reported	456348	2	21221399	21556	Phospholipids in IDL || id:met-c-871	TRUE	reported	igd	3	TRUE
met-c-851	rs11644601	C	T	NA	NA	0.278048	0.072982	0.012764	1.10999e-08	0.297727	-0.0650236	0.0372031	0.0804988	0.000834903	32.6932	C	T	FALSE	FALSE	FALSE	jOip5N	16	15172118	1748	454600	acute_pancreatitis	TRUE	reported	456348	16	15172118	15721	Average number of double bonds in a fatty acid chain || id:met-c-851	TRUE	reported	igd	3	TRUE
met-c-851	rs12226389	C	T	NA	NA	0.185083	-0.093173	0.015196	8.98008e-10	0.181544	0.0735866	0.0444626	0.0979202	0.000721221	37.5943	C	T	FALSE	FALSE	FALSE	jOip5N	11	61823630	1748	454600	acute_pancreatitis	TRUE	reported	456348	11	61823630	15724	Average number of double bonds in a fatty acid chain || id:met-c-851	TRUE	reported	igd	3	TRUE
met-c-851	rs174546	T	C	NA	NA	0.402805	-0.293062	0.012231	8.14704e-127	0.344869	0.00312051	0.0356509	0.93025	0.0204583	574.11	T	C	FALSE	FALSE	FALSE	jOip5N	11	61569830	1748	454600	acute_pancreatitis	TRUE	reported	456348	11	61569830	13501	Average number of double bonds in a fatty acid chain || id:met-c-851	TRUE	reported	igd	3	TRUE
met-c-851	rs3741252	T	C	NA	NA	0.11925	0.104802	0.018198	8.69e-09	0.058531	0.0139275	0.0723503	0.847349	0.000443039	33.1659	T	C	FALSE	FALSE	FALSE	jOip5N	11	61511498	1748	454600	acute_pancreatitis	TRUE	reported	456348	11	61511498	15725	Average number of double bonds in a fatty acid chain || id:met-c-851	TRUE	reported	igd	3	TRUE
met-c-851	rs72654473	A	C	NA	NA	0.077365	-0.124511	0.022548	3.42997e-08	0.107663	0.0606592	0.0547927	0.268265	0.000276848	30.4929	A	C	FALSE	FALSE	FALSE	jOip5N	19	45414399	1748	454600	acute_pancreatitis	TRUE	reported	456348	19	45414399	15724	Average number of double bonds in a fatty acid chain || id:met-c-851	TRUE	reported	igd	3	TRUE
met-c-885	rs10184290	C	T	NA	NA	0.133432	-0.09442	0.014597	1.81001e-10	0.0838606	-0.02305	0.0612423	0.706639	0.000449062	41.8409	C	T	FALSE	FALSE	FALSE	jOip5N	2	21093216	1748	454600	acute_pancreatitis	TRUE	reported	456348	2	21093216	21547	Phospholipids in large LDL || id:met-c-885	TRUE	reported	igd	3	TRUE
met-c-885	rs11591147	T	G	NA	NA	0.030715	-0.505262	0.034777	1.46994e-46	0.0175864	0.013372	0.128282	0.916979	0.000786264	211.081	T	G	FALSE	FALSE	FALSE	jOip5N	1	55505647	1748	454600	acute_pancreatitis	TRUE	reported	456348	1	55505647	15985	Phospholipids in large LDL || id:met-c-885	TRUE	reported	igd	3	TRUE
met-c-885	rs142130958	A	G	NA	NA	0.105485	-0.231537	0.016366	3.10027e-44	0.118229	-0.0226146	0.0525876	0.667169	0.00175282	200.15	A	G	FALSE	FALSE	FALSE	jOip5N	19	11190652	1748	454600	acute_pancreatitis	TRUE	reported	456348	19	11190652	21549	Phospholipids in large LDL || id:met-c-885	TRUE	reported	igd	3	TRUE
met-c-885	rs144064722	G	A	NA	NA	0.025283	0.227362	0.03406	4.66982e-11	0.0229663	-0.0793484	0.113081	0.482867	0.000113997	44.5601	G	A	FALSE	FALSE	FALSE	jOip5N	4	73406173	1748	454600	acute_pancreatitis	TRUE	reported	456348	4	73406173	19266	Phospholipids in large LDL || id:met-c-885	TRUE	reported	igd	3	TRUE
met-c-885	rs182695896	C	A	NA	NA	0.019221	0.301878	0.040884	3.34965e-13	0.00865134	0.0183405	0.182317	0.919871	0.000106683	54.52	C	A	FALSE	FALSE	FALSE	jOip5N	4	74813227	1748	454600	acute_pancreatitis	TRUE	reported	456348	4	74813227	19268	Phospholipids in large LDL || id:met-c-885	TRUE	reported	igd	3	TRUE
met-c-885	rs185415345	A	G	NA	NA	0.046556	-0.157552	0.027304	1.28e-08	0.0164313	0.121795	0.133549	0.361775	0.000153412	33.2962	A	G	FALSE	FALSE	FALSE	jOip5N	1	56625395	1748	454600	acute_pancreatitis	TRUE	reported	456348	1	56625395	19268	Phospholipids in large LDL || id:met-c-885	TRUE	reported	igd	3	TRUE
met-c-885	rs193084249	G	A	NA	NA	0.032129	0.173075	0.031279	4.89001e-08	0.0223273	-0.0273082	0.115047	0.812373	9.88157e-05	30.617	G	A	FALSE	FALSE	FALSE	jOip5N	1	26987646	1748	454600	acute_pancreatitis	TRUE	reported	456348	1	26987646	19270	Phospholipids in large LDL || id:met-c-885	TRUE	reported	igd	3	TRUE
met-c-885	rs2207132	A	G	NA	NA	0.059698	0.144336	0.024547	6.74994e-09	0.033217	-0.0596692	0.094792	0.529038	0.000201463	34.5742	A	G	FALSE	FALSE	FALSE	jOip5N	20	39142516	1748	454600	acute_pancreatitis	TRUE	reported	456348	20	39142516	19267	Phospholipids in large LDL || id:met-c-885	TRUE	reported	igd	3	TRUE
met-c-885	rs3005923	A	G	NA	NA	0.027565	-0.327754	0.036217	4.56037e-19	0.00789858	0.178002	0.192935	0.356214	0.000227891	81.8976	A	G	FALSE	FALSE	FALSE	jOip5N	1	56801542	1748	454600	acute_pancreatitis	TRUE	reported	456348	1	56801542	19266	Phospholipids in large LDL || id:met-c-885	TRUE	reported	igd	3	TRUE
met-c-885	rs3741298	T	C	NA	NA	0.778174	-0.077936	0.011803	7.5405e-11	0.809666	0.0903385	0.043236	0.036669	0.000698625	43.6005	T	C	FALSE	FALSE	FALSE	jOip5N	11	116657561	1748	454600	acute_pancreatitis	TRUE	reported	456348	11	116657561	21546	Phospholipids in large LDL || id:met-c-885	TRUE	reported	igd	3	TRUE
met-c-885	rs629301	T	G	NA	NA	0.779779	0.12018	0.011929	2.9703e-23	0.777612	0.0531131	0.0407205	0.19212	0.00161759	101.498	T	G	FALSE	FALSE	FALSE	jOip5N	1	109818306	1748	454600	acute_pancreatitis	TRUE	reported	456348	1	109818306	21550	Phospholipids in large LDL || id:met-c-885	TRUE	reported	igd	3	TRUE
met-c-885	rs635634	T	C	NA	NA	0.198434	0.078644	0.012373	3.69999e-10	0.184394	0.0322337	0.0439057	0.462852	0.000596458	40.4	T	C	FALSE	FALSE	FALSE	jOip5N	9	136155000	1748	454600	acute_pancreatitis	TRUE	reported	456348	9	136155000	21547	Phospholipids in large LDL || id:met-c-885	TRUE	reported	igd	3	TRUE
met-c-885	rs6756629	A	G	NA	NA	0.078233	-0.133698	0.018212	4.56983e-13	0.06301	0.369873	0.0715676	2.36407e-07	0.000360685	53.8933	A	G	FALSE	FALSE	FALSE	jOip5N	2	44065090	1748	454600	acute_pancreatitis	TRUE	reported	456348	2	44065090	21550	Phospholipids in large LDL || id:met-c-885	TRUE	reported	igd	3	TRUE
met-c-885	rs73066442	G	A	NA	NA	0.245779	0.075227	0.011459	9.66941e-11	0.239776	-0.0271262	0.0399685	0.497335	0.000741585	43.0977	G	A	FALSE	FALSE	FALSE	jOip5N	7	21592973	1748	454600	acute_pancreatitis	TRUE	reported	456348	7	21592973	21546	Phospholipids in large LDL || id:met-c-885	TRUE	reported	igd	3	TRUE
met-c-885	rs7412	T	C	NA	NA	0.056112	-0.551553	0.025105	3.97192e-104	0.0803784	0.062571	0.0624329	0.316242	0.00280032	482.674	T	C	FALSE	FALSE	FALSE	jOip5N	19	45412079	1748	454600	acute_pancreatitis	TRUE	reported	456348	19	45412079	18258	Phospholipids in large LDL || id:met-c-885	TRUE	reported	igd	3	TRUE
met-c-885	rs79225634	T	C	NA	NA	0.337008	0.083487	0.010474	3.88956e-15	0.339968	0.0316121	0.0357844	0.377017	0.00131779	63.5349	T	C	FALSE	FALSE	FALSE	jOip5N	5	74619639	1748	454600	acute_pancreatitis	TRUE	reported	456348	5	74619639	21545	Phospholipids in large LDL || id:met-c-885	TRUE	reported	igd	3	TRUE
met-c-885	rs79915079	A	G	NA	NA	0.024313	-0.217622	0.032862	6.62979e-11	0.0254746	0.118298	0.107795	0.272451	9.65762e-05	43.8548	A	G	FALSE	FALSE	FALSE	jOip5N	19	11229066	1748	454600	acute_pancreatitis	TRUE	reported	456348	19	11229066	21544	Phospholipids in large LDL || id:met-c-885	TRUE	reported	igd	3	TRUE
met-c-885	rs934197	A	G	NA	NA	0.287213	0.113064	0.01098	3.20996e-24	0.336767	-0.0209955	0.035906	0.558725	0.00201526	106.034	A	G	FALSE	FALSE	FALSE	jOip5N	2	21267461	1748	454600	acute_pancreatitis	TRUE	reported	456348	2	21267461	21543	Phospholipids in large LDL || id:met-c-885	TRUE	reported	igd	3	TRUE
met-c-934	rs115849089	A	G	NA	NA	0.107383	-0.162057	0.016663	6.90081e-22	0.114884	-0.0488429	0.0532787	0.359278	0.000841771	94.5865	A	G	FALSE	FALSE	FALSE	jOip5N	8	19912370	1748	454600	acute_pancreatitis	TRUE	reported	456348	8	19912370	21541	Serum total triglycerides || id:met-c-934	TRUE	reported	igd	3	TRUE
met-c-934	rs1168041	C	T	NA	NA	0.722006	0.095641	0.011213	3.40017e-17	0.659853	0.0248808	0.0368349	0.499378	0.00135589	72.7519	C	T	FALSE	FALSE	FALSE	jOip5N	1	62960250	1748	454600	acute_pancreatitis	TRUE	reported	456348	1	62960250	21539	Serum total triglycerides || id:met-c-934	TRUE	reported	igd	3	TRUE
met-c-934	rs1260326	C	T	NA	NA	0.638905	-0.105996	0.010208	1e-24	0.605234	0.06761	0.034672	0.0511775	0.00230908	107.82	C	T	FALSE	FALSE	FALSE	jOip5N	2	27730940	1748	454600	acute_pancreatitis	TRUE	reported	456348	2	27730940	21545	Serum total triglycerides || id:met-c-934	TRUE	reported	igd	3	TRUE
met-c-934	rs188247550	T	C	NA	NA	0.034427	-0.188801	0.032582	1.01e-08	0.0111127	0.0911313	0.162641	0.575259	0.000115859	33.5779	T	C	FALSE	FALSE	FALSE	jOip5N	19	19396616	1748	454600	acute_pancreatitis	TRUE	reported	456348	19	19396616	19268	Serum total triglycerides || id:met-c-934	TRUE	reported	igd	3	TRUE
met-c-934	rs2980853	C	A	NA	NA	0.487034	-0.074396	0.009824	7.06968e-14	0.47177	0.0422807	0.0339584	0.213104	0.00133007	57.3486	C	A	FALSE	FALSE	FALSE	jOip5N	8	126478350	1748	454600	acute_pancreatitis	TRUE	reported	456348	8	126478350	21544	Serum total triglycerides || id:met-c-934	TRUE	reported	igd	3	TRUE
met-c-934	rs34346326	C	T	NA	NA	0.173134	-0.098912	0.013061	7.07946e-14	0.198267	0.0183191	0.0425097	0.666513	0.000762372	57.3515	C	T	FALSE	FALSE	FALSE	jOip5N	7	73016181	1748	454600	acute_pancreatitis	TRUE	reported	456348	7	73016181	21539	Serum total triglycerides || id:met-c-934	TRUE	reported	igd	3	TRUE
met-c-934	rs429358	C	T	NA	NA	0.169984	0.117062	0.013402	5.86949e-18	0.154728	-0.0899356	0.046994	0.0556501	0.00099952	76.2944	C	T	FALSE	FALSE	FALSE	jOip5N	19	45411941	1748	454600	acute_pancreatitis	TRUE	reported	456348	19	45411941	21539	Serum total triglycerides || id:met-c-934	TRUE	reported	igd	3	TRUE
met-c-934	rs4296389	T	C	NA	NA	0.313109	-0.09141	0.010531	9.41022e-18	0.24607	0.0694838	0.0395991	0.079314	0.00150472	75.3439	T	C	FALSE	FALSE	FALSE	jOip5N	2	21142994	1748	454600	acute_pancreatitis	TRUE	reported	456348	2	21142994	21538	Serum total triglycerides || id:met-c-934	TRUE	reported	igd	3	TRUE
met-c-934	rs72999033	T	C	NA	NA	0.059274	-0.168871	0.021006	1.90985e-15	0.0631964	0.00948709	0.0700023	0.892197	0.000334576	64.6284	T	C	FALSE	FALSE	FALSE	jOip5N	19	19366632	1748	454600	acute_pancreatitis	TRUE	reported	456348	19	19366632	21542	Serum total triglycerides || id:met-c-934	TRUE	reported	igd	3	TRUE
met-c-934	rs821840	G	A	NA	NA	0.263438	-0.081525	0.011645	4.48952e-12	0.324623	-0.084147	0.0362766	0.0203629	0.000882905	49.012	G	A	FALSE	FALSE	FALSE	jOip5N	16	56993886	1748	454600	acute_pancreatitis	TRUE	reported	456348	16	56993886	21543	Serum total triglycerides || id:met-c-934	TRUE	reported	igd	3	TRUE
met-c-934	rs9472125	T	C	NA	NA	0.166579	-0.09456	0.016117	6.64003e-09	0.0963282	-0.00413693	0.0600915	0.945114	0.000496075	34.4228	T	C	FALSE	FALSE	FALSE	jOip5N	6	43756169	1748	454600	acute_pancreatitis	TRUE	reported	456348	6	43756169	19267	Serum total triglycerides || id:met-c-934	TRUE	reported	igd	3	TRUE
met-c-948	rs11096689	T	C	NA	NA	0.735557	-0.072761	0.011119	9.92887e-11	0.698244	-0.0117501	0.0370734	0.751287	0.000773606	42.8219	T	C	FALSE	FALSE	FALSE	jOip5N	2	21140540	1748	454600	acute_pancreatitis	TRUE	reported	456348	2	21140540	21534	Triglycerides in very large HDL || id:met-c-948	TRUE	reported	igd	3	TRUE
met-c-948	rs11633043	A	G	NA	NA	0.167838	0.131169	0.01378	5.00035e-21	0.131476	0.12232	0.050151	0.0147267	0.00117557	90.6075	A	G	FALSE	FALSE	FALSE	jOip5N	15	58837722	1748	454600	acute_pancreatitis	TRUE	reported	456348	15	58837722	21530	Triglycerides in very large HDL || id:met-c-948	TRUE	reported	igd	3	TRUE
met-c-948	rs1532085	G	A	NA	NA	0.598518	-0.264286	0.009862	9.24698e-155	0.613701	0.00244632	0.0348228	0.943994	0.0160261	718.155	G	A	FALSE	FALSE	FALSE	jOip5N	15	58683366	1748	454600	acute_pancreatitis	TRUE	reported	456348	15	58683366	21536	Triglycerides in very large HDL || id:met-c-948	TRUE	reported	igd	3	TRUE
met-c-948	rs1540037	G	A	NA	NA	0.775082	0.091687	0.012128	7.87952e-14	0.787116	-0.0141321	0.0427792	0.741136	0.00092554	57.1528	G	A	FALSE	FALSE	FALSE	jOip5N	18	47182664	1748	454600	acute_pancreatitis	TRUE	reported	456348	18	47182664	21530	Triglycerides in very large HDL || id:met-c-948	TRUE	reported	igd	3	TRUE
met-c-948	rs17231506	T	C	NA	NA	0.298744	0.069101	0.01085	3.07999e-10	0.323609	-0.0836295	0.0362966	0.0212193	0.000789206	40.561	T	C	FALSE	FALSE	FALSE	jOip5N	16	56994528	1748	454600	acute_pancreatitis	TRUE	reported	456348	16	56994528	21534	Triglycerides in very large HDL || id:met-c-948	TRUE	reported	igd	3	TRUE
met-c-948	rs17414716	G	A	NA	NA	0.024789	-0.213264	0.032558	9.53894e-11	0.00517711	-0.0584273	0.23652	0.804886	9.63436e-05	42.9062	G	A	FALSE	FALSE	FALSE	jOip5N	1	55759138	1748	454600	acute_pancreatitis	TRUE	reported	456348	1	55759138	21532	Triglycerides in very large HDL || id:met-c-948	TRUE	reported	igd	3	TRUE
met-c-948	rs181835401	A	G	NA	NA	0.261747	-0.089701	0.011306	4.41977e-15	0.352973	-0.00473094	0.035563	0.89417	0.00112971	62.9472	A	G	FALSE	FALSE	FALSE	jOip5N	1	63135955	1748	454600	acute_pancreatitis	TRUE	reported	456348	1	63135955	21534	Triglycerides in very large HDL || id:met-c-948	TRUE	reported	igd	3	TRUE
met-c-948	rs2044333	A	G	NA	NA	0.486298	0.077228	0.009961	1.82012e-14	0.492187	0.00705531	0.0342277	0.83669	0.00139471	60.1096	A	G	FALSE	FALSE	FALSE	jOip5N	15	58646656	1748	454600	acute_pancreatitis	TRUE	reported	456348	15	58646656	21533	Triglycerides in very large HDL || id:met-c-948	TRUE	reported	igd	3	TRUE
met-c-948	rs2070895	A	G	NA	NA	0.244805	0.301697	0.011508	3.31894e-148	0.218877	-0.0312838	0.0410368	0.445861	0.0118012	687.294	A	G	FALSE	FALSE	FALSE	jOip5N	15	58723939	1748	454600	acute_pancreatitis	TRUE	reported	456348	15	58723939	21534	Triglycerides in very large HDL || id:met-c-948	TRUE	reported	igd	3	TRUE
met-c-948	rs439401	C	T	NA	NA	0.691137	0.086072	0.011033	1.24997e-14	0.638092	0.0182213	0.0352851	0.605574	0.00120651	60.8606	C	T	FALSE	FALSE	FALSE	jOip5N	19	45414451	1748	454600	acute_pancreatitis	TRUE	reported	456348	19	45414451	21536	Triglycerides in very large HDL || id:met-c-948	TRUE	reported	igd	3	TRUE
met-c-948	rs6073958	C	T	NA	NA	0.195889	-0.145462	0.012315	1.67996e-31	0.198617	0.00390744	0.0424945	0.926737	0.00204128	139.518	C	T	FALSE	FALSE	FALSE	jOip5N	20	44551855	1748	454600	acute_pancreatitis	TRUE	reported	456348	20	44551855	21532	Triglycerides in very large HDL || id:met-c-948	TRUE	reported	igd	3	TRUE
met-c-948	rs75679663	A	C	NA	NA	0.022587	-0.225047	0.038649	8.65008e-09	0.00821953	0.0820603	0.187718	0.662005	8.42175e-05	33.9055	A	C	FALSE	FALSE	FALSE	jOip5N	17	4667972	1748	454600	acute_pancreatitis	TRUE	reported	456348	17	4667972	17776	Triglycerides in very large HDL || id:met-c-948	TRUE	reported	igd	3	TRUE
met-c-948	rs8100204	A	G	NA	NA	0.130904	-0.095585	0.016091	4.31996e-09	0.139282	0.0383703	0.0502977	0.445544	0.000372872	35.2869	A	G	FALSE	FALSE	FALSE	jOip5N	19	19393714	1748	454600	acute_pancreatitis	TRUE	reported	456348	19	19393714	21533	Triglycerides in very large HDL || id:met-c-948	TRUE	reported	igd	3	TRUE
met-c-948	rs97384	C	T	NA	NA	0.582043	0.083919	0.010363	1.21004e-15	0.627008	0.027649	0.0361261	0.444065	0.0014817	65.5767	C	T	FALSE	FALSE	FALSE	jOip5N	11	61624181	1748	454600	acute_pancreatitis	TRUE	reported	456348	11	61624181	21533	Triglycerides in very large HDL || id:met-c-948	TRUE	reported	igd	3	TRUE
met-c-841	rs12500991	T	C	NA	NA	0.053336	-0.165387	0.02429	1.69981e-11	0.0195612	-0.00298472	0.122522	0.980565	0.000246972	46.3605	T	C	FALSE	FALSE	FALSE	jOip5N	4	72725249	1748	454600	acute_pancreatitis	TRUE	reported	456348	4	72725249	18956	Albumin || id:met-c-841	TRUE	reported	igd	3	TRUE
met-c-841	rs144064722	G	A	NA	NA	0.025154	-0.269028	0.03454	1.38007e-14	0.0229663	-0.0793484	0.113081	0.482867	0.000156989	60.6667	G	A	FALSE	FALSE	FALSE	jOip5N	4	73406173	1748	454600	acute_pancreatitis	TRUE	reported	456348	4	73406173	18952	Albumin || id:met-c-841	TRUE	reported	igd	3	TRUE
met-c-911	rs10401845	C	T	NA	NA	0.179277	-0.073907	0.013192	2.90001e-08	0.207754	-0.0329606	0.0418823	0.431292	0.000434918	31.387	C	T	FALSE	FALSE	FALSE	jOip5N	19	11191536	1748	454600	acute_pancreatitis	TRUE	reported	456348	19	11191536	21237	Free cholesterol in medium VLDL || id:met-c-911	TRUE	reported	igd	3	TRUE
met-c-911	rs1042034	T	C	NA	NA	0.745398	0.097195	0.011244	1.13006e-17	0.794123	-0.0679183	0.0419452	0.105401	0.00133534	74.7216	T	C	FALSE	FALSE	FALSE	jOip5N	2	21225281	1748	454600	acute_pancreatitis	TRUE	reported	456348	2	21225281	21239	Free cholesterol in medium VLDL || id:met-c-911	TRUE	reported	igd	3	TRUE
met-c-911	rs115849089	A	G	NA	NA	0.107442	-0.164554	0.016783	2.73968e-22	0.114884	-0.0488429	0.0532787	0.359278	0.000868211	96.1342	A	G	FALSE	FALSE	FALSE	jOip5N	8	19912370	1748	454600	acute_pancreatitis	TRUE	reported	456348	8	19912370	21237	Free cholesterol in medium VLDL || id:met-c-911	TRUE	reported	igd	3	TRUE
met-c-911	rs1168002	G	A	NA	NA	0.69697	0.087809	0.010691	4.19952e-16	0.644198	0.0142041	0.0355329	0.689344	0.00134177	67.4592	G	A	FALSE	FALSE	FALSE	jOip5N	1	62934308	1748	454600	acute_pancreatitis	TRUE	reported	456348	1	62934308	21237	Free cholesterol in medium VLDL || id:met-c-911	TRUE	reported	igd	3	TRUE
met-c-911	rs1260326	C	T	NA	NA	0.63917	-0.098969	0.01027	1.38007e-21	0.605234	0.06761	0.034672	0.0511775	0.00201675	92.8662	C	T	FALSE	FALSE	FALSE	jOip5N	2	27730940	1748	454600	acute_pancreatitis	TRUE	reported	456348	2	27730940	21240	Free cholesterol in medium VLDL || id:met-c-911	TRUE	reported	igd	3	TRUE
met-c-911	rs12916	C	T	NA	NA	0.42383	0.058794	0.010071	7.43995e-09	0.400119	0.0251866	0.0346082	0.466758	0.000783754	34.0817	C	T	FALSE	FALSE	FALSE	jOip5N	5	74656539	1748	454600	acute_pancreatitis	TRUE	reported	456348	5	74656539	21238	Free cholesterol in medium VLDL || id:met-c-911	TRUE	reported	igd	3	TRUE
met-c-911	rs13234157	A	C	NA	NA	0.124817	-0.12753	0.015278	1.38995e-16	0.123137	0.00940742	0.0514706	0.854976	0.000716906	69.6774	A	C	FALSE	FALSE	FALSE	jOip5N	7	72971728	1748	454600	acute_pancreatitis	TRUE	reported	456348	7	72971728	21234	Free cholesterol in medium VLDL || id:met-c-911	TRUE	reported	igd	3	TRUE
met-c-911	rs2980875	G	A	NA	NA	0.484643	-0.06616	0.009862	3.08035e-11	0.46604	0.046905	0.0339882	0.167575	0.00105844	45.005	G	A	FALSE	FALSE	FALSE	jOip5N	8	126481747	1748	454600	acute_pancreatitis	TRUE	reported	456348	8	126481747	21240	Free cholesterol in medium VLDL || id:met-c-911	TRUE	reported	igd	3	TRUE
met-c-911	rs3826688	C	T	NA	NA	0.676615	0.089989	0.01119	1.67996e-15	0.641328	0.00492946	0.035673	0.890095	0.00133278	64.6724	C	T	FALSE	FALSE	FALSE	jOip5N	19	45418961	1748	454600	acute_pancreatitis	TRUE	reported	456348	19	45418961	21235	Free cholesterol in medium VLDL || id:met-c-911	TRUE	reported	igd	3	TRUE
met-c-911	rs72999033	T	C	NA	NA	0.059371	-0.166297	0.021143	6.79986e-15	0.0631964	0.00948709	0.0700023	0.892197	0.000325361	61.8637	T	C	FALSE	FALSE	FALSE	jOip5N	19	19366632	1748	454600	acute_pancreatitis	TRUE	reported	456348	19	19366632	21237	Free cholesterol in medium VLDL || id:met-c-911	TRUE	reported	igd	3	TRUE
met-c-911	rs821840	G	A	NA	NA	0.263992	-0.085248	0.011716	5.81969e-13	0.324623	-0.084147	0.0362766	0.0203629	0.000968722	52.9431	G	A	FALSE	FALSE	FALSE	jOip5N	16	56993886	1748	454600	acute_pancreatitis	TRUE	reported	456348	16	56993886	21238	Free cholesterol in medium VLDL || id:met-c-911	TRUE	reported	igd	3	TRUE
met-c-844	rs11230889	C	A	NA	NA	0.13909	-0.120338	0.01888	2.61999e-10	0.159399	0.0915319	0.0467373	0.0501789	0.000719629	40.6258	C	A	FALSE	FALSE	FALSE	jOip5N	11	61823386	1748	454600	acute_pancreatitis	TRUE	reported	456348	11	61823386	13520	Ratio of bisallylic groups to double bonds || id:met-c-844	TRUE	reported	igd	3	TRUE
met-c-844	rs11644601	C	T	NA	NA	0.277297	0.099333	0.013743	7.68953e-13	0.297727	-0.0650236	0.0372031	0.0804988	0.0015491	52.2425	C	T	FALSE	FALSE	FALSE	jOip5N	16	15172118	1748	454600	acute_pancreatitis	TRUE	reported	456348	16	15172118	13517	Ratio of bisallylic groups to double bonds || id:met-c-844	TRUE	reported	igd	3	TRUE
met-c-844	rs174528	C	T	NA	NA	0.413287	-0.375763	0.012149	1e-200	0.378612	0.0209558	0.0350185	0.549559	0.034312	956.637	C	T	FALSE	FALSE	FALSE	jOip5N	11	61543499	1748	454600	acute_pancreatitis	TRUE	reported	456348	11	61543499	13521	Ratio of bisallylic groups to double bonds || id:met-c-844	TRUE	reported	igd	3	TRUE
met-c-844	rs3741252	T	C	NA	NA	0.128125	0.133086	0.018859	2.61999e-12	0.058531	0.0139275	0.0723503	0.847349	0.000822698	49.7998	T	C	FALSE	FALSE	FALSE	jOip5N	11	61511498	1748	454600	acute_pancreatitis	TRUE	reported	456348	11	61511498	13524	Ratio of bisallylic groups to double bonds || id:met-c-844	TRUE	reported	igd	3	TRUE
met-c-904	rs10184290	C	T	NA	NA	0.133412	-0.08929	0.014577	1.69001e-09	0.0838606	-0.02305	0.0612423	0.706639	0.000402475	37.5206	C	T	FALSE	FALSE	FALSE	jOip5N	2	21093216	1748	454600	acute_pancreatitis	TRUE	reported	456348	2	21093216	21556	Total cholesterol in medium LDL || id:met-c-904	TRUE	reported	igd	3	TRUE
met-c-904	rs112635299	T	G	NA	NA	0.017688	0.23739	0.039692	4.02995e-09	0.0207046	0.400047	0.120667	0.000915435	6.1965e-05	35.77	T	G	FALSE	FALSE	FALSE	jOip5N	14	94838142	1748	454600	acute_pancreatitis	TRUE	reported	456348	14	94838142	20060	Total cholesterol in medium LDL || id:met-c-904	TRUE	reported	igd	3	TRUE
met-c-904	rs11591147	T	G	NA	NA	0.030715	-0.509737	0.034729	2.83009e-47	0.0175864	0.013372	0.128282	0.916979	0.000802467	215.431	T	G	FALSE	FALSE	FALSE	jOip5N	1	55505647	1748	454600	acute_pancreatitis	TRUE	reported	456348	1	55505647	15985	Total cholesterol in medium LDL || id:met-c-904	TRUE	reported	igd	3	TRUE
met-c-904	rs12916	C	T	NA	NA	0.424167	0.083511	0.00998	1.85994e-16	0.400119	0.0251866	0.0346082	0.466758	0.0015868	70.0207	C	T	FALSE	FALSE	FALSE	jOip5N	5	74656539	1748	454600	acute_pancreatitis	TRUE	reported	456348	5	74656539	21556	Total cholesterol in medium LDL || id:met-c-904	TRUE	reported	igd	3	TRUE
met-c-904	rs137992968	T	C	NA	NA	0.022361	-0.203602	0.033859	3.32001e-09	0.024887	0.122403	0.109136	0.262046	7.33411e-05	36.159	T	C	FALSE	FALSE	FALSE	jOip5N	19	11239696	1748	454600	acute_pancreatitis	TRUE	reported	456348	19	11239696	21556	Total cholesterol in medium LDL || id:met-c-904	TRUE	reported	igd	3	TRUE
met-c-904	rs142130958	A	G	NA	NA	0.105498	-0.221004	0.016344	2.18978e-40	0.118229	-0.0226146	0.0525876	0.667169	0.00160078	182.845	A	G	FALSE	FALSE	FALSE	jOip5N	19	11190652	1748	454600	acute_pancreatitis	TRUE	reported	456348	19	11190652	21558	Total cholesterol in medium LDL || id:met-c-904	TRUE	reported	igd	3	TRUE
met-c-904	rs144064722	G	A	NA	NA	0.025327	0.248859	0.03462	1.53993e-12	0.0229663	-0.0793484	0.113081	0.482867	0.000137458	51.6717	G	A	FALSE	FALSE	FALSE	jOip5N	4	73406173	1748	454600	acute_pancreatitis	TRUE	reported	456348	4	73406173	18559	Total cholesterol in medium LDL || id:met-c-904	TRUE	reported	igd	3	TRUE
met-c-904	rs182695896	C	A	NA	NA	0.019088	0.324551	0.041708	1.94984e-14	0.00865134	0.0183405	0.182317	0.919871	0.000122165	60.5518	C	A	FALSE	FALSE	FALSE	jOip5N	4	74813227	1748	454600	acute_pancreatitis	TRUE	reported	456348	4	74813227	18561	Total cholesterol in medium LDL || id:met-c-904	TRUE	reported	igd	3	TRUE
met-c-904	rs185415345	A	G	NA	NA	0.046556	-0.167603	0.027265	1.47999e-09	0.0164313	0.121795	0.133549	0.361775	0.000174107	37.7879	A	G	FALSE	FALSE	FALSE	jOip5N	1	56625395	1748	454600	acute_pancreatitis	TRUE	reported	456348	1	56625395	19268	Total cholesterol in medium LDL || id:met-c-904	TRUE	reported	igd	3	TRUE
met-c-904	rs193084249	G	A	NA	NA	0.032129	0.181752	0.031237	1.03999e-08	0.0223273	-0.0273082	0.115047	0.812373	0.000109265	33.8548	G	A	FALSE	FALSE	FALSE	jOip5N	1	26987646	1748	454600	acute_pancreatitis	TRUE	reported	456348	1	26987646	19270	Total cholesterol in medium LDL || id:met-c-904	TRUE	reported	igd	3	TRUE
met-c-904	rs2207132	A	G	NA	NA	0.059698	0.13721	0.024516	3.69003e-08	0.033217	-0.0596692	0.094792	0.529038	0.000182522	31.3236	A	G	FALSE	FALSE	FALSE	jOip5N	20	39142516	1748	454600	acute_pancreatitis	TRUE	reported	456348	20	39142516	19267	Total cholesterol in medium LDL || id:met-c-904	TRUE	reported	igd	3	TRUE
met-c-904	rs2965146	C	T	NA	NA	0.410662	-0.055695	0.009995	4.21998e-08	0.457183	-0.0401791	0.0342688	0.24101	0.000697232	31.0504	C	T	FALSE	FALSE	FALSE	jOip5N	19	45190985	1748	454600	acute_pancreatitis	TRUE	reported	456348	19	45190985	21556	Total cholesterol in medium LDL || id:met-c-904	TRUE	reported	igd	3	TRUE
met-c-904	rs2980875	G	A	NA	NA	0.484526	-0.057881	0.009781	5.86003e-09	0.46604	0.046905	0.0339882	0.167575	0.000811392	35.0191	G	A	FALSE	FALSE	FALSE	jOip5N	8	126481747	1748	454600	acute_pancreatitis	TRUE	reported	456348	8	126481747	21559	Total cholesterol in medium LDL || id:met-c-904	TRUE	reported	igd	3	TRUE
met-c-904	rs3005923	A	G	NA	NA	0.027565	-0.319973	0.036167	3.23966e-18	0.00789858	0.178002	0.192935	0.356214	0.0002178	78.2711	A	G	FALSE	FALSE	FALSE	jOip5N	1	56801542	1748	454600	acute_pancreatitis	TRUE	reported	456348	1	56801542	19266	Total cholesterol in medium LDL || id:met-c-904	TRUE	reported	igd	3	TRUE
met-c-904	rs3741298	T	C	NA	NA	0.778198	-0.072431	0.011784	1.49001e-09	0.809666	0.0903385	0.043236	0.036669	0.000605064	37.7801	T	C	FALSE	FALSE	FALSE	jOip5N	11	116657561	1748	454600	acute_pancreatitis	TRUE	reported	456348	11	116657561	21555	Total cholesterol in medium LDL || id:met-c-904	TRUE	reported	igd	3	TRUE
met-c-904	rs629301	T	G	NA	NA	0.779766	0.126377	0.011908	1.61994e-25	0.777612	0.0531131	0.0407205	0.19212	0.00179436	112.631	T	G	FALSE	FALSE	FALSE	jOip5N	1	109818306	1748	454600	acute_pancreatitis	TRUE	reported	456348	1	109818306	21559	Total cholesterol in medium LDL || id:met-c-904	TRUE	reported	igd	3	TRUE
met-c-904	rs73066442	G	A	NA	NA	0.245767	0.071475	0.011442	8.03008e-10	0.239776	-0.0271262	0.0399685	0.497335	0.000671144	39.0215	G	A	FALSE	FALSE	FALSE	jOip5N	7	21592973	1748	454600	acute_pancreatitis	TRUE	reported	456348	7	21592973	21555	Total cholesterol in medium LDL || id:met-c-904	TRUE	reported	igd	3	TRUE
met-c-904	rs7412	T	C	NA	NA	0.056115	-0.564623	0.025081	9.52796e-109	0.0803784	0.062571	0.0624329	0.316242	0.00293892	506.789	T	C	FALSE	FALSE	FALSE	jOip5N	19	45412079	1748	454600	acute_pancreatitis	TRUE	reported	456348	19	45412079	18267	Total cholesterol in medium LDL || id:met-c-904	TRUE	reported	igd	3	TRUE
met-c-904	rs76866386	C	T	NA	NA	0.078453	-0.142238	0.018183	1.42004e-14	0.0654969	0.372563	0.0703547	1.18691e-07	0.000410534	61.1928	C	T	FALSE	FALSE	FALSE	jOip5N	2	44075483	1748	454600	acute_pancreatitis	TRUE	reported	456348	2	44075483	21553	Total cholesterol in medium LDL || id:met-c-904	TRUE	reported	igd	3	TRUE
met-c-904	rs934197	A	G	NA	NA	0.287222	0.11307	0.010965	3.50026e-24	0.336767	-0.0209955	0.035906	0.558725	0.00202019	106.335	A	G	FALSE	FALSE	FALSE	jOip5N	2	21267461	1748	454600	acute_pancreatitis	TRUE	reported	456348	2	21267461	21552	Total cholesterol in medium LDL || id:met-c-904	TRUE	reported	igd	3	TRUE

## Sheet: SNP_CP_UKBB
id.exposure	SNP	effect_allele.exposure	other_allele.exposure	chr	pos	eaf.exposure	beta.exposure	se.exposure	pval.exposure	eaf.outcome	beta.outcome	se.outcome	pval.outcome	R2	appF	effect_allele.outcome	other_allele.outcome	remove	palindromic	ambiguous	id.outcome	chr.outcome	pos.outcome	ncase.outcome	ncontrol.outcome	outcome	mr_keep.outcome	pval_origin.outcome	samplesize.outcome	chr.exposure	pos.exposure	samplesize.exposure	exposure	mr_keep.exposure	pval_origin.exposure	data_source.exposure	action	mr_keep
met-c-919	rs1718309	G	A	NA	NA	0.602584	-0.077165	0.009719	2.49977e-15	0.608819	-0.156078	0.0810688	0.0541979	0.00133239	63.0373	G	A	FALSE	FALSE	FALSE	jOip5N	12	103242396	322	456026	chronic_pancreatitis	TRUE	reported	456348	12	103242396	22660	Phenylalanine || id:met-c-919	TRUE	reported	igd	3	TRUE
met-c-919	rs182695896	C	A	NA	NA	0.018066	0.245321	0.040112	1.09001e-09	0.00865134	-0.13969	0.415965	0.737005	6.18193e-05	37.4042	C	A	FALSE	FALSE	FALSE	jOip5N	4	74813227	322	456026	chronic_pancreatitis	TRUE	reported	456348	4	74813227	21467	Phenylalanine || id:met-c-919	TRUE	reported	igd	3	TRUE
met-c-919	rs2731672	C	T	NA	NA	0.740037	0.094918	0.011618	3.85035e-16	0.744518	-0.011956	0.0900773	0.894406	0.00125671	66.7474	C	T	FALSE	FALSE	FALSE	jOip5N	5	176842474	322	456026	chronic_pancreatitis	TRUE	reported	456348	5	176842474	20436	Phenylalanine || id:met-c-919	TRUE	reported	igd	3	TRUE
met-c-919	rs4253238	T	C	NA	NA	0.555072	0.067292	0.010053	2.52988e-11	0.512434	-0.0447661	0.0788675	0.570299	0.001083	44.8059	T	C	FALSE	FALSE	FALSE	jOip5N	4	187148387	322	456026	chronic_pancreatitis	TRUE	reported	456348	4	187148387	20435	Phenylalanine || id:met-c-919	TRUE	reported	igd	3	TRUE
met-c-931	rs1042034	T	C	NA	NA	0.745345	0.114547	0.011156	3.78007e-24	0.794123	0.0487019	0.0976656	0.61802	0.00185713	105.427	T	C	FALSE	FALSE	FALSE	jOip5N	2	21225281	322	456026	chronic_pancreatitis	TRUE	reported	456348	2	21225281	21550	Phospholipids in small VLDL || id:met-c-931	TRUE	reported	igd	3	TRUE
met-c-931	rs115849089	A	G	NA	NA	0.107398	-0.161431	0.016661	1.10994e-21	0.114884	-0.0416625	0.124663	0.738228	0.000835351	93.8797	A	G	FALSE	FALSE	FALSE	jOip5N	8	19912370	322	456026	chronic_pancreatitis	TRUE	reported	456348	8	19912370	21547	Phospholipids in small VLDL || id:met-c-931	TRUE	reported	igd	3	TRUE
met-c-931	rs1168041	C	T	NA	NA	0.721994	0.089119	0.011219	4.44017e-15	0.659853	0.110193	0.0856538	0.198272	0.00117572	63.1004	C	T	FALSE	FALSE	FALSE	jOip5N	1	62960250	322	456026	chronic_pancreatitis	TRUE	reported	456348	1	62960250	21545	Phospholipids in small VLDL || id:met-c-931	TRUE	reported	igd	3	TRUE
met-c-931	rs1260326	C	T	NA	NA	0.63891	-0.092322	0.010197	3.94003e-19	0.605234	-0.0376537	0.0807333	0.640932	0.00175502	81.972	C	T	FALSE	FALSE	FALSE	jOip5N	2	27730940	322	456026	chronic_pancreatitis	TRUE	reported	456348	2	27730940	21551	Phospholipids in small VLDL || id:met-c-931	TRUE	reported	igd	3	TRUE
met-c-931	rs13225450	T	C	NA	NA	0.125609	-0.099031	0.014965	6.45952e-11	0.12315	-0.07047	0.119498	0.555381	0.000446394	43.7914	T	C	FALSE	FALSE	FALSE	jOip5N	7	72976123	322	456026	chronic_pancreatitis	TRUE	reported	456348	7	72976123	21549	Phospholipids in small VLDL || id:met-c-931	TRUE	reported	igd	3	TRUE
met-c-931	rs182695896	C	A	NA	NA	0.019221	0.234655	0.040856	1.43001e-08	0.00865134	-0.13969	0.415965	0.737005	6.45488e-05	32.9874	C	A	FALSE	FALSE	FALSE	jOip5N	4	74813227	322	456026	chronic_pancreatitis	TRUE	reported	456348	4	74813227	19268	Phospholipids in small VLDL || id:met-c-931	TRUE	reported	igd	3	TRUE
met-c-931	rs2980875	G	A	NA	NA	0.484515	-0.074575	0.009795	5.65979e-14	0.46604	0.0486264	0.0790556	0.538495	0.00134358	57.9666	G	A	FALSE	FALSE	FALSE	jOip5N	8	126481747	322	456026	chronic_pancreatitis	TRUE	reported	456348	8	126481747	21551	Phospholipids in small VLDL || id:met-c-931	TRUE	reported	igd	3	TRUE
met-c-931	rs3764261	A	C	NA	NA	0.299015	-0.121425	0.010741	6.29941e-29	0.324615	-0.117221	0.0842632	0.164184	0.00248606	127.799	A	C	FALSE	FALSE	FALSE	jOip5N	16	56993324	322	456026	chronic_pancreatitis	TRUE	reported	456348	16	56993324	21550	Phospholipids in small VLDL || id:met-c-931	TRUE	reported	igd	3	TRUE
met-c-931	rs3846661	G	A	NA	NA	0.424866	0.066507	0.010005	5.30029e-11	0.396966	0.0356065	0.0806464	0.658841	0.00100222	44.1876	G	A	FALSE	FALSE	FALSE	jOip5N	5	74639178	322	456026	chronic_pancreatitis	TRUE	reported	456348	5	74639178	21547	Phospholipids in small VLDL || id:met-c-931	TRUE	reported	igd	3	TRUE
met-c-931	rs429358	C	T	NA	NA	0.169989	0.115339	0.0134	1.93019e-17	0.154728	-0.10884	0.108866	0.317427	0.000970356	74.0871	C	T	FALSE	FALSE	FALSE	jOip5N	19	45411941	322	456026	chronic_pancreatitis	TRUE	reported	456348	19	45411941	21545	Phospholipids in small VLDL || id:met-c-931	TRUE	reported	igd	3	TRUE
met-c-931	rs72660594	C	T	NA	NA	0.035214	-0.210457	0.028809	5.52968e-13	0.0126198	-0.245099	0.357585	0.493074	0.000188196	53.3667	C	T	FALSE	FALSE	FALSE	jOip5N	1	55636240	322	456026	chronic_pancreatitis	TRUE	reported	456348	1	55636240	19268	Phospholipids in small VLDL || id:met-c-931	TRUE	reported	igd	3	TRUE
met-c-931	rs72999033	T	C	NA	NA	0.059269	-0.158173	0.02101	1.07004e-13	0.0631964	-0.0227977	0.163749	0.889274	0.000293311	56.6777	T	C	FALSE	FALSE	FALSE	jOip5N	19	19366632	322	456026	chronic_pancreatitis	TRUE	reported	456348	19	19366632	21548	Phospholipids in small VLDL || id:met-c-931	TRUE	reported	igd	3	TRUE
met-c-917	rs1077835	G	A	NA	NA	0.249716	0.127702	0.014424	1.53993e-18	0.219141	0.00682236	0.0954367	0.943011	0.00216876	78.3834	G	A	FALSE	FALSE	FALSE	jOip5N	15	58723426	322	456026	chronic_pancreatitis	TRUE	reported	456348	15	58723426	13543	Other polyunsaturated fatty acids than 18:2 || id:met-c-917	TRUE	reported	igd	3	TRUE
met-c-917	rs1260326	C	T	NA	NA	0.636722	-0.077749	0.012669	1.13e-09	0.605234	-0.0376537	0.0807333	0.640932	0.00128593	37.6621	C	T	FALSE	FALSE	FALSE	jOip5N	2	27730940	322	456026	chronic_pancreatitis	TRUE	reported	456348	2	27730940	13549	Other polyunsaturated fatty acids than 18:2 || id:met-c-917	TRUE	reported	igd	3	TRUE
met-c-917	rs143988316	T	C	NA	NA	0.069342	-0.187421	0.024328	2.08018e-14	0.0816345	-0.0221899	0.145142	0.87849	0.000565579	59.3504	T	C	FALSE	FALSE	FALSE	jOip5N	19	19667254	322	456026	chronic_pancreatitis	TRUE	reported	456348	19	19667254	13544	Other polyunsaturated fatty acids than 18:2 || id:met-c-917	TRUE	reported	igd	3	TRUE
met-c-917	rs145717049	T	C	NA	NA	0.044107	-0.229318	0.032694	3.37987e-12	0.00754743	-0.37737	0.459551	0.411549	0.00030634	49.1972	T	C	FALSE	FALSE	FALSE	jOip5N	19	19130096	322	456026	chronic_pancreatitis	TRUE	reported	456348	19	19130096	13542	Other polyunsaturated fatty acids than 18:2 || id:met-c-917	TRUE	reported	igd	3	TRUE
met-c-917	rs174418	C	T	NA	NA	0.562492	-0.085519	0.012512	1.17004e-11	0.597213	-0.0499861	0.0808902	0.536608	0.00169743	46.7167	C	T	FALSE	FALSE	FALSE	jOip5N	15	58687603	322	456026	chronic_pancreatitis	TRUE	reported	456348	15	58687603	13546	Other polyunsaturated fatty acids than 18:2 || id:met-c-917	TRUE	reported	igd	3	TRUE
met-c-917	rs174528	C	T	NA	NA	0.413303	-0.388457	0.012103	1e-200	0.378612	0.0473943	0.0814742	0.560762	0.0368809	1030.15	C	T	FALSE	FALSE	FALSE	jOip5N	11	61543499	322	456026	chronic_pancreatitis	TRUE	reported	456348	11	61543499	13546	Other polyunsaturated fatty acids than 18:2 || id:met-c-917	TRUE	reported	igd	3	TRUE
met-c-917	rs3019558	A	G	NA	NA	0.432554	-0.075903	0.012799	3.97e-09	0.331633	0.0156716	0.0839588	0.851928	0.00127434	35.1695	A	G	FALSE	FALSE	FALSE	jOip5N	11	60784275	322	456026	chronic_pancreatitis	TRUE	reported	456348	11	60784275	13548	Other polyunsaturated fatty acids than 18:2 || id:met-c-917	TRUE	reported	igd	3	TRUE
met-c-917	rs36016715	C	T	NA	NA	0.089547	-0.125862	0.021854	1.09001e-08	0.105903	0.00891181	0.128059	0.944519	0.000399289	33.1686	C	T	FALSE	FALSE	FALSE	jOip5N	11	75449644	322	456026	chronic_pancreatitis	TRUE	reported	456348	11	75449644	13545	Other polyunsaturated fatty acids than 18:2 || id:met-c-917	TRUE	reported	igd	3	TRUE
met-c-917	rs3741298	T	C	NA	NA	0.769803	-0.087652	0.014483	1.89998e-09	0.809666	-0.0180553	0.100679	0.857674	0.000958237	36.6274	T	C	FALSE	FALSE	FALSE	jOip5N	11	116657561	322	456026	chronic_pancreatitis	TRUE	reported	456348	11	116657561	13547	Other polyunsaturated fatty acids than 18:2 || id:met-c-917	TRUE	reported	igd	3	TRUE
met-c-917	rs4382917	A	G	NA	NA	0.246762	0.103616	0.015744	6.51929e-11	0.221499	0.08905	0.0995334	0.370961	0.00118856	43.3135	A	G	FALSE	FALSE	FALSE	jOip5N	11	62221476	322	456026	chronic_pancreatitis	TRUE	reported	456348	11	62221476	13547	Other polyunsaturated fatty acids than 18:2 || id:met-c-917	TRUE	reported	igd	3	TRUE
met-c-917	rs754382	G	A	NA	NA	0.724348	0.082523	0.013785	2.83002e-09	0.646198	0.0843315	0.0823333	0.305708	0.00105625	35.8374	G	A	FALSE	FALSE	FALSE	jOip5N	11	60899767	322	456026	chronic_pancreatitis	TRUE	reported	456348	11	60899767	13549	Other polyunsaturated fatty acids than 18:2 || id:met-c-917	TRUE	reported	igd	3	TRUE
met-c-955	rs113531395	T	C	NA	NA	0.026105	-0.205302	0.036347	2.56e-08	0.0104334	0.484461	0.387686	0.211437	8.41935e-05	31.9043	T	C	FALSE	FALSE	FALSE	jOip5N	17	4886829	322	456026	chronic_pancreatitis	TRUE	reported	456348	17	4886829	19268	Phospholipids in very small VLDL || id:met-c-955	TRUE	reported	igd	3	TRUE
met-c-955	rs11591147	T	G	NA	NA	0.030715	-0.421474	0.034866	9.18967e-33	0.0175864	-0.0522073	0.296652	0.860303	0.000544323	146.129	T	G	FALSE	FALSE	FALSE	jOip5N	1	55505647	322	456026	chronic_pancreatitis	TRUE	reported	456348	1	55505647	15985	Phospholipids in very small VLDL || id:met-c-955	TRUE	reported	igd	3	TRUE
met-c-955	rs1532085	G	A	NA	NA	0.594771	-0.130998	0.010501	8.77001e-35	0.613701	-0.0307076	0.0810088	0.70464	0.00389223	155.621	G	A	FALSE	FALSE	FALSE	jOip5N	15	58683366	322	456026	chronic_pancreatitis	TRUE	reported	456348	15	58683366	19273	Phospholipids in very small VLDL || id:met-c-955	TRUE	reported	igd	3	TRUE
met-c-955	rs182695896	C	A	NA	NA	0.019221	0.26975	0.040951	8.30998e-11	0.00865134	-0.13969	0.415965	0.737005	8.49052e-05	43.3904	C	A	FALSE	FALSE	FALSE	jOip5N	4	74813227	322	456026	chronic_pancreatitis	TRUE	reported	456348	4	74813227	19268	Phospholipids in very small VLDL || id:met-c-955	TRUE	reported	igd	3	TRUE
met-c-955	rs183130	T	C	NA	NA	0.283421	-0.093587	0.01265	2.9902e-13	0.324175	-0.115437	0.0843426	0.171102	0.00139071	54.7331	T	C	FALSE	FALSE	FALSE	jOip5N	16	56991363	322	456026	chronic_pancreatitis	TRUE	reported	456348	16	56991363	15986	Phospholipids in very small VLDL || id:met-c-955	TRUE	reported	igd	3	TRUE
met-c-955	rs2044333	A	G	NA	NA	0.490095	0.058777	0.010381	2.37001e-08	0.492187	-0.110499	0.0796559	0.16538	0.000831485	32.058	A	G	FALSE	FALSE	FALSE	jOip5N	15	58646656	322	456026	chronic_pancreatitis	TRUE	reported	456348	15	58646656	19270	Phospholipids in very small VLDL || id:met-c-955	TRUE	reported	igd	3	TRUE
met-c-955	rs2980860	G	A	NA	NA	0.48076	-0.072961	0.010301	2.88005e-12	0.46671	0.0577064	0.0791333	0.46586	0.00129984	50.1675	G	A	FALSE	FALSE	FALSE	jOip5N	8	126485337	322	456026	chronic_pancreatitis	TRUE	reported	456348	8	126485337	19269	Phospholipids in very small VLDL || id:met-c-955	TRUE	reported	igd	3	TRUE
met-c-955	rs3005923	A	G	NA	NA	0.027565	-0.301607	0.036272	2.42996e-16	0.00789858	-0.185735	0.453976	0.682445	0.000192396	69.1417	A	G	FALSE	FALSE	FALSE	jOip5N	1	56801542	322	456026	chronic_pancreatitis	TRUE	reported	456348	1	56801542	19266	Phospholipids in very small VLDL || id:met-c-955	TRUE	reported	igd	3	TRUE
met-c-955	rs3741298	T	C	NA	NA	0.771465	-0.097015	0.012216	4.85959e-15	0.809666	-0.0180553	0.100679	0.857674	0.00115414	63.0695	T	C	FALSE	FALSE	FALSE	jOip5N	11	116657561	322	456026	chronic_pancreatitis	TRUE	reported	456348	11	116657561	19269	Phospholipids in very small VLDL || id:met-c-955	TRUE	reported	igd	3	TRUE
met-c-955	rs4953023	A	G	NA	NA	0.081803	-0.104804	0.018738	3.49004e-08	0.0628416	0.0757528	0.163325	0.642779	0.000243898	31.2831	A	G	FALSE	FALSE	FALSE	jOip5N	2	44074000	322	456026	chronic_pancreatitis	TRUE	reported	456348	2	44074000	19268	Phospholipids in very small VLDL || id:met-c-955	TRUE	reported	igd	3	TRUE
met-c-955	rs629301	T	G	NA	NA	0.783555	0.102929	0.012434	3.29003e-16	0.777612	-0.0348648	0.0946361	0.712569	0.00120601	68.5257	T	G	FALSE	FALSE	FALSE	jOip5N	1	109818306	322	456026	chronic_pancreatitis	TRUE	reported	456348	1	109818306	19273	Phospholipids in very small VLDL || id:met-c-955	TRUE	reported	igd	3	TRUE
met-c-955	rs635634	T	C	NA	NA	0.20054	0.083153	0.012842	1.72001e-10	0.184394	-0.116075	0.102867	0.259153	0.000697648	41.9267	T	C	FALSE	FALSE	FALSE	jOip5N	9	136155000	322	456026	chronic_pancreatitis	TRUE	reported	456348	9	136155000	19270	Phospholipids in very small VLDL || id:met-c-955	TRUE	reported	igd	3	TRUE
met-c-955	rs6511720	T	G	NA	NA	0.099907	-0.220097	0.017323	5.12035e-36	0.118627	-0.0933208	0.12216	0.444915	0.00150642	161.429	T	G	FALSE	FALSE	FALSE	jOip5N	19	11202306	322	456026	chronic_pancreatitis	TRUE	reported	456348	19	11202306	19273	Phospholipids in very small VLDL || id:met-c-955	TRUE	reported	igd	3	TRUE
met-c-955	rs7412	T	C	NA	NA	0.055504	-0.385409	0.026019	2.45019e-48	0.0803784	0.0339529	0.145765	0.815817	0.0014395	219.413	T	C	FALSE	FALSE	FALSE	jOip5N	19	45412079	322	456026	chronic_pancreatitis	TRUE	reported	456348	19	45412079	15981	Phospholipids in very small VLDL || id:met-c-955	TRUE	reported	igd	3	TRUE
met-c-955	rs79225634	T	C	NA	NA	0.353218	0.078826	0.010826	7.00971e-13	0.339968	-0.0303416	0.0833609	0.715874	0.00125718	53.0155	T	C	FALSE	FALSE	FALSE	jOip5N	5	74619639	322	456026	chronic_pancreatitis	TRUE	reported	456348	5	74619639	19268	Phospholipids in very small VLDL || id:met-c-955	TRUE	reported	igd	3	TRUE
met-c-955	rs952275	G	T	NA	NA	0.426607	0.113074	0.010356	4.90004e-27	0.522951	0.0565002	0.0791978	0.475594	0.0030267	119.218	G	T	FALSE	FALSE	FALSE	jOip5N	2	21221399	322	456026	chronic_pancreatitis	TRUE	reported	456348	2	21221399	19270	Phospholipids in very small VLDL || id:met-c-955	TRUE	reported	igd	3	TRUE
met-c-954	rs113531395	T	C	NA	NA	0.026105	-0.237812	0.03633	1.16001e-10	0.0104334	0.484461	0.387686	0.211437	0.000113075	42.8486	T	C	FALSE	FALSE	FALSE	jOip5N	17	4886829	322	456026	chronic_pancreatitis	TRUE	reported	456348	17	4886829	19268	Concentration of very small VLDL particles || id:met-c-954	TRUE	reported	igd	3	TRUE
met-c-954	rs115849089	A	G	NA	NA	0.101403	-0.123524	0.017196	1.51985e-12	0.114884	-0.0416625	0.124663	0.738228	0.000488016	51.5998	A	G	FALSE	FALSE	FALSE	jOip5N	8	19912370	322	456026	chronic_pancreatitis	TRUE	reported	456348	8	19912370	19269	Concentration of very small VLDL particles || id:met-c-954	TRUE	reported	igd	3	TRUE
met-c-954	rs1168041	C	T	NA	NA	0.727042	0.091696	0.011741	1.46994e-14	0.659853	0.110193	0.0856538	0.198272	0.0012565	60.9945	C	T	FALSE	FALSE	FALSE	jOip5N	1	62960250	322	456026	chronic_pancreatitis	TRUE	reported	456348	1	62960250	19267	Concentration of very small VLDL particles || id:met-c-954	TRUE	reported	igd	3	TRUE
met-c-954	rs1532085	G	A	NA	NA	0.594771	-0.121175	0.010499	6.19013e-30	0.613701	-0.0307076	0.0810088	0.70464	0.00333166	133.208	G	A	FALSE	FALSE	FALSE	jOip5N	15	58683366	322	456026	chronic_pancreatitis	TRUE	reported	456348	15	58683366	19273	Concentration of very small VLDL particles || id:met-c-954	TRUE	reported	igd	3	TRUE
met-c-954	rs157594	G	T	NA	NA	0.588298	0.121935	0.011733	1.39991e-24	0.623486	0.0723557	0.086041	0.400379	0.00271512	108.004	G	T	FALSE	FALSE	FALSE	jOip5N	19	45425175	322	456026	chronic_pancreatitis	TRUE	reported	456348	19	45425175	19269	Concentration of very small VLDL particles || id:met-c-954	TRUE	reported	igd	3	TRUE
met-c-954	rs182695896	C	A	NA	NA	0.019221	0.25957	0.04093	4.26e-10	0.00865134	-0.13969	0.415965	0.737005	7.86984e-05	40.2185	C	A	FALSE	FALSE	FALSE	jOip5N	4	74813227	322	456026	chronic_pancreatitis	TRUE	reported	456348	4	74813227	19268	Concentration of very small VLDL particles || id:met-c-954	TRUE	reported	igd	3	TRUE
met-c-954	rs1848922	C	T	NA	NA	0.782782	0.105855	0.012592	1.26009e-16	0.79895	0.0462102	0.0993735	0.641921	0.00124715	70.6697	C	T	FALSE	FALSE	FALSE	jOip5N	2	21471603	322	456026	chronic_pancreatitis	TRUE	reported	456348	2	21471603	19270	Concentration of very small VLDL particles || id:met-c-954	TRUE	reported	igd	3	TRUE
met-c-954	rs187607506	T	C	NA	NA	0.211212	-0.101034	0.013215	5.15941e-14	0.234375	-0.00859393	0.0963687	0.928941	0.00101087	58.4522	T	C	FALSE	FALSE	FALSE	jOip5N	1	55491915	322	456026	chronic_pancreatitis	TRUE	reported	456348	1	55491915	19267	Concentration of very small VLDL particles || id:met-c-954	TRUE	reported	igd	3	TRUE
met-c-954	rs2044333	A	G	NA	NA	0.490095	0.059835	0.01038	1.38e-08	0.492187	-0.110499	0.0796559	0.16538	0.000861854	33.2289	A	G	FALSE	FALSE	FALSE	jOip5N	15	58646656	322	456026	chronic_pancreatitis	TRUE	reported	456348	15	58646656	19270	Concentration of very small VLDL particles || id:met-c-954	TRUE	reported	igd	3	TRUE
met-c-954	rs247617	A	C	NA	NA	0.292299	-0.117264	0.012204	3.0297e-21	0.323821	-0.10665	0.0843642	0.206172	0.00226314	92.3262	A	C	FALSE	FALSE	FALSE	jOip5N	16	56990716	322	456026	chronic_pancreatitis	TRUE	reported	456348	16	56990716	16878	Concentration of very small VLDL particles || id:met-c-954	TRUE	reported	igd	3	TRUE
met-c-954	rs2980860	G	A	NA	NA	0.48076	-0.08345	0.010295	1.45011e-15	0.46671	0.0577064	0.0791333	0.46586	0.00170242	65.7052	G	A	FALSE	FALSE	FALSE	jOip5N	8	126485337	322	456026	chronic_pancreatitis	TRUE	reported	456348	8	126485337	19269	Concentration of very small VLDL particles || id:met-c-954	TRUE	reported	igd	3	TRUE
met-c-954	rs635634	T	C	NA	NA	0.20054	0.077137	0.012842	3.32997e-09	0.184394	-0.116075	0.102867	0.259153	0.000600352	36.0795	T	C	FALSE	FALSE	FALSE	jOip5N	9	136155000	322	456026	chronic_pancreatitis	TRUE	reported	456348	9	136155000	19270	Concentration of very small VLDL particles || id:met-c-954	TRUE	reported	igd	3	TRUE
met-c-954	rs6511720	T	G	NA	NA	0.099907	-0.186654	0.017328	2.75994e-26	0.118627	-0.0933208	0.12216	0.444915	0.00108278	116.032	T	G	FALSE	FALSE	FALSE	jOip5N	19	11202306	322	456026	chronic_pancreatitis	TRUE	reported	456348	19	11202306	19273	Concentration of very small VLDL particles || id:met-c-954	TRUE	reported	igd	3	TRUE
met-c-954	rs6544366	T	G	NA	NA	0.274622	-0.120386	0.011442	3.72992e-25	0.226832	-0.0771374	0.0941911	0.412817	0.00228874	110.7	T	G	FALSE	FALSE	FALSE	jOip5N	2	21204025	322	456026	chronic_pancreatitis	TRUE	reported	456348	2	21204025	19270	Concentration of very small VLDL particles || id:met-c-954	TRUE	reported	igd	3	TRUE
met-c-954	rs660240	C	T	NA	NA	0.785302	0.074663	0.012487	3.92004e-09	0.784538	-0.058145	0.09587	0.544184	0.000625583	35.7515	C	T	FALSE	FALSE	FALSE	jOip5N	1	109817838	322	456026	chronic_pancreatitis	TRUE	reported	456348	1	109817838	19271	Concentration of very small VLDL particles || id:met-c-954	TRUE	reported	igd	3	TRUE
met-c-954	rs72660594	C	T	NA	NA	0.035214	-0.268256	0.028825	5.00956e-20	0.0126198	-0.245099	0.357585	0.493074	0.000305422	86.6084	C	T	FALSE	FALSE	FALSE	jOip5N	1	55636240	322	456026	chronic_pancreatitis	TRUE	reported	456348	1	55636240	19268	Concentration of very small VLDL particles || id:met-c-954	TRUE	reported	igd	3	TRUE
met-c-954	rs79225634	T	C	NA	NA	0.353574	0.06778	0.012026	2.86999e-08	0.339968	-0.0303416	0.0833609	0.715874	0.000930342	31.7659	T	C	FALSE	FALSE	FALSE	jOip5N	5	74619639	322	456026	chronic_pancreatitis	TRUE	reported	456348	5	74619639	15608	Concentration of very small VLDL particles || id:met-c-954	TRUE	reported	igd	3	TRUE
met-c-915	rs1168001	A	G	NA	NA	0.697347	0.071966	0.010705	2.5698e-11	0.644199	0.122684	0.082572	0.137338	0.000898365	45.1941	A	G	FALSE	FALSE	FALSE	jOip5N	1	62933758	322	456026	chronic_pancreatitis	TRUE	reported	456348	1	62933758	21235	Triglycerides in medium VLDL || id:met-c-915	TRUE	reported	igd	3	TRUE
met-c-915	rs116843064	A	G	NA	NA	0.029132	-0.210239	0.035299	3.44001e-09	0.0195049	-0.0676477	0.281997	0.810417	0.000105862	35.4733	A	G	FALSE	FALSE	FALSE	jOip5N	19	8429323	322	456026	chronic_pancreatitis	TRUE	reported	456348	19	8429323	18955	Triglycerides in medium VLDL || id:met-c-915	TRUE	reported	igd	3	TRUE
met-c-915	rs1260326	C	T	NA	NA	0.639171	-0.094619	0.010282	6.79986e-20	0.605234	-0.0376537	0.0807333	0.640932	0.00183897	84.684	C	T	FALSE	FALSE	FALSE	jOip5N	2	27730940	322	456026	chronic_pancreatitis	TRUE	reported	456348	2	27730940	21241	Triglycerides in medium VLDL || id:met-c-915	TRUE	reported	igd	3	TRUE
met-c-915	rs439401	C	T	NA	NA	0.690914	0.079744	0.01113	1.17004e-12	0.638092	0.108081	0.0820758	0.187889	0.0010322	51.3341	C	T	FALSE	FALSE	FALSE	jOip5N	19	45414451	322	456026	chronic_pancreatitis	TRUE	reported	456348	19	45414451	21241	Triglycerides in medium VLDL || id:met-c-915	TRUE	reported	igd	3	TRUE
met-c-915	rs6065904	A	G	NA	NA	0.228791	0.076963	0.011782	9.10961e-11	0.214916	0.131025	0.0957482	0.171176	0.000708945	42.6703	A	G	FALSE	FALSE	FALSE	jOip5N	20	44534651	322	456026	chronic_pancreatitis	TRUE	reported	456348	20	44534651	21240	Triglycerides in medium VLDL || id:met-c-915	TRUE	reported	igd	3	TRUE
met-c-915	rs673548	A	G	NA	NA	0.254943	-0.079502	0.01125	2.35993e-12	0.205108	-0.0439941	0.0977288	0.652591	0.000893179	49.9403	A	G	FALSE	FALSE	FALSE	jOip5N	2	21237544	322	456026	chronic_pancreatitis	TRUE	reported	456348	2	21237544	21241	Triglycerides in medium VLDL || id:met-c-915	TRUE	reported	igd	3	TRUE
met-c-915	rs72999033	T	C	NA	NA	0.059371	-0.138249	0.021156	8.95983e-11	0.0631964	-0.0227977	0.163749	0.889274	0.000224577	42.7029	T	C	FALSE	FALSE	FALSE	jOip5N	19	19366632	322	456026	chronic_pancreatitis	TRUE	reported	456348	19	19366632	21238	Triglycerides in medium VLDL || id:met-c-915	TRUE	reported	igd	3	TRUE
met-c-915	rs77697917	T	C	NA	NA	0.02331	0.208758	0.037284	2.77e-08	0.0286163	-0.0718376	0.237492	0.762283	7.53129e-05	31.3503	T	C	FALSE	FALSE	FALSE	jOip5N	17	41840849	322	456026	chronic_pancreatitis	TRUE	reported	456348	17	41840849	18954	Triglycerides in medium VLDL || id:met-c-915	TRUE	reported	igd	3	TRUE
met-c-915	rs821840	G	A	NA	NA	0.263995	-0.06991	0.011726	3.31002e-09	0.324623	-0.117236	0.0843394	0.164514	0.000650356	35.545	G	A	FALSE	FALSE	FALSE	jOip5N	16	56993886	322	456026	chronic_pancreatitis	TRUE	reported	456348	16	56993886	21239	Triglycerides in medium VLDL || id:met-c-915	TRUE	reported	igd	3	TRUE
met-c-915	rs9472125	T	C	NA	NA	0.166066	-0.091301	0.016273	2.59998e-08	0.0963282	-0.15489	0.139767	0.267776	0.000459999	31.4786	T	C	FALSE	FALSE	FALSE	jOip5N	6	43756169	322	456026	chronic_pancreatitis	TRUE	reported	456348	6	43756169	18954	Triglycerides in medium VLDL || id:met-c-915	TRUE	reported	igd	3	TRUE
met-c-890	rs115849089	A	G	NA	NA	0.101349	-0.139462	0.017303	2.14981e-15	0.114884	-0.0416625	0.124663	0.738228	0.000624223	64.9634	A	G	FALSE	FALSE	FALSE	jOip5N	8	19912370	322	456026	chronic_pancreatitis	TRUE	reported	456348	8	19912370	18957	Concentration of large VLDL particles || id:met-c-890	TRUE	reported	igd	3	TRUE
met-c-890	rs1260326	C	T	NA	NA	0.636812	-0.098251	0.010722	1.9002e-19	0.605234	-0.0376537	0.0807333	0.640932	0.0020486	83.9697	C	T	FALSE	FALSE	FALSE	jOip5N	2	27730940	322	456026	chronic_pancreatitis	TRUE	reported	456348	2	27730940	18960	Concentration of large VLDL particles || id:met-c-890	TRUE	reported	igd	3	TRUE
met-c-890	rs13234157	A	C	NA	NA	0.122768	-0.119913	0.015961	1.42988e-13	0.123137	-0.0704774	0.119483	0.555288	0.000641418	56.4433	A	C	FALSE	FALSE	FALSE	jOip5N	7	72971728	322	456026	chronic_pancreatitis	TRUE	reported	456348	7	72971728	18954	Concentration of large VLDL particles || id:met-c-890	TRUE	reported	igd	3	TRUE
[truncated: 1,134 more rows]

## Sheet: SNP_AP_FInnGen R5
id.exposure	SNP	effect_allele.exposure	other_allele.exposure	chr	pos	eaf.exposure	beta.exposure	se.exposure	pval.exposure	eaf.outcome	beta.outcome	se.outcome	pval.outcome	R2	appF	effect_allele.outcome	other_allele.outcome	remove	palindromic	ambiguous	id.outcome	chr.outcome	pos.outcome	ncase.outcome	ncontrol.outcome	outcome	mr_keep.outcome	pval_origin.outcome	samplesize.outcome	chr.exposure	pos.exposure	samplesize.exposure	exposure	mr_keep.exposure	pval_origin.exposure	data_source.exposure	action	mr_keep
[truncated: 1,175 more rows]

[truncated: 3 more sheets: SNP_AP_alcohol_FinnGen R5, SNP_CP_FinnGen R5, SNP_CP_alcohol_FinnGen R5]
